# Supplementary material for: Metabolite, immunocyte phenotype, and lymphoma: a Mendelian randomization study
Source: Front Immunol. 2024 Sep 25;15:1431261. doi: 10.3389/fimmu.2024.1431261 (PMC11461196; doi:10.3389/fimmu.2024.1431261)
Supplement: Supplementary file 2 [file Table1.xlsx]

## Sheet: Table description
Tables	Description
Table S1	Detailed information for genome-wide association studies involved in the present Mendelian randomization study
Table S2	The instruments of metabolite taxa.
Table S3	The instruments of immunocyte phenotypes.
Table S4	Mendelian randomization analysis on the causal effect between metabolite and Diffuse large B-cell lymphoma.
Table S5	Mendelian randomization on the causal effect of Diffuse large B-cell lymphoma on metabolite.
Table S6	Mendelian randomization analysis on the causal effect between immunocyte phenotypes and Diffuse large B-cell lymphoma.
Table S7	Mendelian randomization on the causal effect of Diffuse large B-cell lymphoma on immunocyte phenotypes.
Table S8	Mendelian randomization analysis of the mediating effect of immune traits on the causal relationship between metabolites and Diffuse large B-cell lymphoma.

## Sheet: table S1
Table S1. Detailed information for genome-wide association studies involved in the present Mendelian Randomization study.
Phenotype	Consortium or study	Sample size	Ancestry	Journal	Year	Author	PMID	Data source
Lymphoma	The FinnGen consortium	864 (Hodgkin lymphoma)	European	Nature.	2023	Mitja I Kurki et al.	36829046	https://www.nature.com/articles/s41586-022-05473-8
		1181 (Follicular lymphoma)
		1050 (Diffuse large B-cell lymphoma)
		88 (Waldenstrom macroglobulinemia)
		363 (Mature T/NK-cell lymphomas)
		202 (Marginal zone B-cell lymphoma)
		210 (Mantle cell lymphoma)
		668 (Chronic lymphocytic leukaemia)
Metabolite	Accession numbers for European GWASs	115078	European	Nature genetics.	2023	Chen Y et al.	7614162	https://www.nature.com/articles/s41588-022-01270-1
immunocyte phenotypes	the GWAS Catalog	3658	European	Nature genetics.	2020	Orrù V et al.	8517961	https://www.nature.com/articles/s41588-020-0684-4

## Sheet: table S2
Table S2. The instruments of metabolite taxa.
firstAuthor	accessionId	reportedTrait	discoverySampleAncestry	summaryStatistics
Chen Y	GCST90199621	Carnitine levels	8192 European	http://ftp.ebi.ac.uk/pub/databases/gwas/summary_statistics/GCST90199001-GCST90200000/GCST90199621/GCST90199621_buildGRCh38.tsv.gz
Chen Y	GCST90199622	Benzoate levels	7306 European	http://ftp.ebi.ac.uk/pub/databases/gwas/summary_statistics/GCST90199001-GCST90200000/GCST90199622/GCST90199622_buildGRCh38.tsv.gz
Chen Y	GCST90199623	Maltotriose levels	4641 European	http://ftp.ebi.ac.uk/pub/databases/gwas/summary_statistics/GCST90199001-GCST90200000/GCST90199623/GCST90199623_buildGRCh38.tsv.gz
Chen Y	GCST90199624	Hippurate levels	8260 European	http://ftp.ebi.ac.uk/pub/databases/gwas/summary_statistics/GCST90199001-GCST90200000/GCST90199624/GCST90199624_buildGRCh38.tsv.gz
Chen Y	GCST90199625	Methionine sulfoxide levels	8243 European	http://ftp.ebi.ac.uk/pub/databases/gwas/summary_statistics/GCST90199001-GCST90200000/GCST90199625/GCST90199625_buildGRCh38.tsv.gz
Chen Y	GCST90199626	Xanthurenate levels	7965 European	http://ftp.ebi.ac.uk/pub/databases/gwas/summary_statistics/GCST90199001-GCST90200000/GCST90199626/GCST90199626_buildGRCh38.tsv.gz
Chen Y	GCST90199627	N-alpha-acetylornithine levels	5606 European	http://ftp.ebi.ac.uk/pub/databases/gwas/summary_statistics/GCST90199001-GCST90200000/GCST90199627/GCST90199627_buildGRCh38.tsv.gz
Chen Y	GCST90199628	3-methylhistidine levels	8289 European	http://ftp.ebi.ac.uk/pub/databases/gwas/summary_statistics/GCST90199001-GCST90200000/GCST90199628/GCST90199628_buildGRCh38.tsv.gz
Chen Y	GCST90199629	Glycerophosphorylcholine (GPC) levels	8212 European	http://ftp.ebi.ac.uk/pub/databases/gwas/summary_statistics/GCST90199001-GCST90200000/GCST90199629/GCST90199629_buildGRCh38.tsv.gz
Chen Y	GCST90199630	Phenylacetate levels	7059 European	http://ftp.ebi.ac.uk/pub/databases/gwas/summary_statistics/GCST90199001-GCST90200000/GCST90199630/GCST90199630_buildGRCh38.tsv.gz
Chen Y	GCST90199631	3-methyl-2-oxovalerate levels	8257 European	http://ftp.ebi.ac.uk/pub/databases/gwas/summary_statistics/GCST90199001-GCST90200000/GCST90199631/GCST90199631_buildGRCh38.tsv.gz
Chen Y	GCST90199632	Tartarate levels	7099 European	http://ftp.ebi.ac.uk/pub/databases/gwas/summary_statistics/GCST90199001-GCST90200000/GCST90199632/GCST90199632_buildGRCh38.tsv.gz
Chen Y	GCST90199633	Suberate (C8-DC) levels	6902 European	http://ftp.ebi.ac.uk/pub/databases/gwas/summary_statistics/GCST90199001-GCST90200000/GCST90199633/GCST90199633_buildGRCh38.tsv.gz
Chen Y	GCST90199634	5-hydroxylysine levels	8128 European	http://ftp.ebi.ac.uk/pub/databases/gwas/summary_statistics/GCST90199001-GCST90200000/GCST90199634/GCST90199634_buildGRCh38.tsv.gz
Chen Y	GCST90199635	3-phenylpropionate hydrocinnamate levels	7925 European	http://ftp.ebi.ac.uk/pub/databases/gwas/summary_statistics/GCST90199001-GCST90200000/GCST90199635/GCST90199635_buildGRCh38.tsv.gz
Chen Y	GCST90199636	Kynurenine levels	8244 European	http://ftp.ebi.ac.uk/pub/databases/gwas/summary_statistics/GCST90199001-GCST90200000/GCST90199636/GCST90199636_buildGRCh38.tsv.gz
Chen Y	GCST90199637	N-acetylglutamate levels	7802 European	http://ftp.ebi.ac.uk/pub/databases/gwas/summary_statistics/GCST90199001-GCST90200000/GCST90199637/GCST90199637_buildGRCh38.tsv.gz
Chen Y	GCST90199638	Glycerol 3-phosphate levels	8201 European	http://ftp.ebi.ac.uk/pub/databases/gwas/summary_statistics/GCST90199001-GCST90200000/GCST90199638/GCST90199638_buildGRCh38.tsv.gz
Chen Y	GCST90199639	Imidazole lactate levels	8256 European	http://ftp.ebi.ac.uk/pub/databases/gwas/summary_statistics/GCST90199001-GCST90200000/GCST90199639/GCST90199639_buildGRCh38.tsv.gz
Chen Y	GCST90199640	4-guanidinobutanoate levels	8144 European	http://ftp.ebi.ac.uk/pub/databases/gwas/summary_statistics/GCST90199001-GCST90200000/GCST90199640/GCST90199640_buildGRCh38.tsv.gz
Chen Y	GCST90199641	Glucuronate levels	7988 European	http://ftp.ebi.ac.uk/pub/databases/gwas/summary_statistics/GCST90199001-GCST90200000/GCST90199641/GCST90199641_buildGRCh38.tsv.gz
Chen Y	GCST90199642	Ribitol levels	8128 European	http://ftp.ebi.ac.uk/pub/databases/gwas/summary_statistics/GCST90199001-GCST90200000/GCST90199642/GCST90199642_buildGRCh38.tsv.gz
Chen Y	GCST90199643	Glycodeoxycholate levels	6877 European	http://ftp.ebi.ac.uk/pub/databases/gwas/summary_statistics/GCST90199001-GCST90200000/GCST90199643/GCST90199643_buildGRCh38.tsv.gz
Chen Y	GCST90199644	Theobromine levels	8137 European	http://ftp.ebi.ac.uk/pub/databases/gwas/summary_statistics/GCST90199001-GCST90200000/GCST90199644/GCST90199644_buildGRCh38.tsv.gz
Chen Y	GCST90199645	Quinate levels	8200 European	http://ftp.ebi.ac.uk/pub/databases/gwas/summary_statistics/GCST90199001-GCST90200000/GCST90199645/GCST90199645_buildGRCh38.tsv.gz
Chen Y	GCST90199646	Gentisate levels	8013 European	http://ftp.ebi.ac.uk/pub/databases/gwas/summary_statistics/GCST90199001-GCST90200000/GCST90199646/GCST90199646_buildGRCh38.tsv.gz
Chen Y	GCST90199647	Theophylline levels	7822 European	http://ftp.ebi.ac.uk/pub/databases/gwas/summary_statistics/GCST90199001-GCST90200000/GCST90199647/GCST90199647_buildGRCh38.tsv.gz
Chen Y	GCST90199648	1,5-anhydroglucitol (1,5-ag) levels	8139 European	http://ftp.ebi.ac.uk/pub/databases/gwas/summary_statistics/GCST90199001-GCST90200000/GCST90199648/GCST90199648_buildGRCh38.tsv.gz
Chen Y	GCST90199649	1-stearoyl-2-arachidonoyl-GPI (18:0/20:4) levels	8134 European	http://ftp.ebi.ac.uk/pub/databases/gwas/summary_statistics/GCST90199001-GCST90200000/GCST90199649/GCST90199649_buildGRCh38.tsv.gz
Chen Y	GCST90199650	Indolelactate levels	8233 European	http://ftp.ebi.ac.uk/pub/databases/gwas/summary_statistics/GCST90199001-GCST90200000/GCST90199650/GCST90199650_buildGRCh38.tsv.gz
Chen Y	GCST90199651	Docosahexaenoate DHA; 22:6n3 levels	8279 European	http://ftp.ebi.ac.uk/pub/databases/gwas/summary_statistics/GCST90199001-GCST90200000/GCST90199651/GCST90199651_buildGRCh38.tsv.gz
Chen Y	GCST90199652	1-stearoyl-2-oleoyl-GPS (18:0/18:1) levels	8055 European	http://ftp.ebi.ac.uk/pub/databases/gwas/summary_statistics/GCST90199001-GCST90200000/GCST90199652/GCST90199652_buildGRCh38.tsv.gz
Chen Y	GCST90199653	1-myristoyl-2-palmitoyl-gpc (14:0/16:0) levels	8271 European	http://ftp.ebi.ac.uk/pub/databases/gwas/summary_statistics/GCST90199001-GCST90200000/GCST90199653/GCST90199653_buildGRCh38.tsv.gz
Chen Y	GCST90199654	Paraxanthine levels in elite athletes	7840 European	http://ftp.ebi.ac.uk/pub/databases/gwas/summary_statistics/GCST90199001-GCST90200000/GCST90199654/GCST90199654_buildGRCh38.tsv.gz
Chen Y	GCST90199655	4-methyl-2-oxopentanoate levels	8255 European	http://ftp.ebi.ac.uk/pub/databases/gwas/summary_statistics/GCST90199001-GCST90200000/GCST90199655/GCST90199655_buildGRCh38.tsv.gz
Chen Y	GCST90199656	3-indoxyl sulfate levels	8242 European	http://ftp.ebi.ac.uk/pub/databases/gwas/summary_statistics/GCST90199001-GCST90200000/GCST90199656/GCST90199656_buildGRCh38.tsv.gz
Chen Y	GCST90199657	Sphingosine 1-phosphate levels	8246 European	http://ftp.ebi.ac.uk/pub/databases/gwas/summary_statistics/GCST90199001-GCST90200000/GCST90199657/GCST90199657_buildGRCh38.tsv.gz
Chen Y	GCST90199658	Alpha-hydroxyisocaproate levels	8250 European	http://ftp.ebi.ac.uk/pub/databases/gwas/summary_statistics/GCST90199001-GCST90200000/GCST90199658/GCST90199658_buildGRCh38.tsv.gz
Chen Y	GCST90199659	1-stearoyl-GPI (18:0) levels	8260 European	http://ftp.ebi.ac.uk/pub/databases/gwas/summary_statistics/GCST90199001-GCST90200000/GCST90199659/GCST90199659_buildGRCh38.tsv.gz
Chen Y	GCST90199660	1,2-dipalmitoyl-gpc (16:0/16:0) levels	8264 European	http://ftp.ebi.ac.uk/pub/databases/gwas/summary_statistics/GCST90199001-GCST90200000/GCST90199660/GCST90199660_buildGRCh38.tsv.gz
Chen Y	GCST90199661	Maleate levels	8171 European	http://ftp.ebi.ac.uk/pub/databases/gwas/summary_statistics/GCST90199001-GCST90200000/GCST90199661/GCST90199661_buildGRCh38.tsv.gz
Chen Y	GCST90199662	Isovalerate (i5:0) levels	7862 European	http://ftp.ebi.ac.uk/pub/databases/gwas/summary_statistics/GCST90199001-GCST90200000/GCST90199662/GCST90199662_buildGRCh38.tsv.gz
Chen Y	GCST90199663	4-acetylphenol sulfate levels	7135 European	http://ftp.ebi.ac.uk/pub/databases/gwas/summary_statistics/GCST90199001-GCST90200000/GCST90199663/GCST90199663_buildGRCh38.tsv.gz
Chen Y	GCST90199664	Phenyllactate (PLA) levels in elite athletes	8235 European	http://ftp.ebi.ac.uk/pub/databases/gwas/summary_statistics/GCST90199001-GCST90200000/GCST90199664/GCST90199664_buildGRCh38.tsv.gz
Chen Y	GCST90199665	N-acetylaspartate (naa) levels	8148 European	http://ftp.ebi.ac.uk/pub/databases/gwas/summary_statistics/GCST90199001-GCST90200000/GCST90199665/GCST90199665_buildGRCh38.tsv.gz
Chen Y	GCST90199666	Palmitoylcarnitine levels (Metabolon platform)	8256 European	http://ftp.ebi.ac.uk/pub/databases/gwas/summary_statistics/GCST90199001-GCST90200000/GCST90199666/GCST90199666_buildGRCh38.tsv.gz
Chen Y	GCST90199667	Erythritol levels in elite athletes	8167 European	http://ftp.ebi.ac.uk/pub/databases/gwas/summary_statistics/GCST90199001-GCST90200000/GCST90199667/GCST90199667_buildGRCh38.tsv.gz
Chen Y	GCST90199668	Hexanoylcarnitine levels (Biocrates platform)	8242 European	http://ftp.ebi.ac.uk/pub/databases/gwas/summary_statistics/GCST90199001-GCST90200000/GCST90199668/GCST90199668_buildGRCh38.tsv.gz
Chen Y	GCST90199669	Acetylcarnitine levels (Biocrates platform)	8262 European	http://ftp.ebi.ac.uk/pub/databases/gwas/summary_statistics/GCST90199001-GCST90200000/GCST90199669/GCST90199669_buildGRCh38.tsv.gz
Chen Y	GCST90199670	Iminodiacetate (IDA) levels	8213 European	http://ftp.ebi.ac.uk/pub/databases/gwas/summary_statistics/GCST90199001-GCST90200000/GCST90199670/GCST90199670_buildGRCh38.tsv.gz
Chen Y	GCST90199671	Cysteine s-sulfate levels	8229 European	http://ftp.ebi.ac.uk/pub/databases/gwas/summary_statistics/GCST90199001-GCST90200000/GCST90199671/GCST90199671_buildGRCh38.tsv.gz
Chen Y	GCST90199672	Oxalate (ethanedioate) levels	8181 European	http://ftp.ebi.ac.uk/pub/databases/gwas/summary_statistics/GCST90199001-GCST90200000/GCST90199672/GCST90199672_buildGRCh38.tsv.gz
Chen Y	GCST90199673	DHEAS levels	8228 European	http://ftp.ebi.ac.uk/pub/databases/gwas/summary_statistics/GCST90199001-GCST90200000/GCST90199673/GCST90199673_buildGRCh38.tsv.gz
Chen Y	GCST90199674	3-hydroxymyristate levels	8235 European	http://ftp.ebi.ac.uk/pub/databases/gwas/summary_statistics/GCST90199001-GCST90200000/GCST90199674/GCST90199674_buildGRCh38.tsv.gz
Chen Y	GCST90199675	Homoarginine levels	8265 European	http://ftp.ebi.ac.uk/pub/databases/gwas/summary_statistics/GCST90199001-GCST90200000/GCST90199675/GCST90199675_buildGRCh38.tsv.gz
Chen Y	GCST90199676	1-oleoylglycerol (18:1) levels	8225 European	http://ftp.ebi.ac.uk/pub/databases/gwas/summary_statistics/GCST90199001-GCST90200000/GCST90199676/GCST90199676_buildGRCh38.tsv.gz
Chen Y	GCST90199677	3-methyl-2-oxobutyrate levels	8254 European	http://ftp.ebi.ac.uk/pub/databases/gwas/summary_statistics/GCST90199001-GCST90200000/GCST90199677/GCST90199677_buildGRCh38.tsv.gz
Chen Y	GCST90199678	Tartronate (hydroxymalonate) levels	8125 European	http://ftp.ebi.ac.uk/pub/databases/gwas/summary_statistics/GCST90199001-GCST90200000/GCST90199678/GCST90199678_buildGRCh38.tsv.gz
Chen Y	GCST90199679	2,3-dihydroxypyridine levels	6496 European	http://ftp.ebi.ac.uk/pub/databases/gwas/summary_statistics/GCST90199001-GCST90200000/GCST90199679/GCST90199679_buildGRCh38.tsv.gz
Chen Y	GCST90199680	3-hydroxyoctanoate levels	8182 European	http://ftp.ebi.ac.uk/pub/databases/gwas/summary_statistics/GCST90199001-GCST90200000/GCST90199680/GCST90199680_buildGRCh38.tsv.gz
Chen Y	GCST90199681	2-hydroxyoctanoate levels	8224 European	http://ftp.ebi.ac.uk/pub/databases/gwas/summary_statistics/GCST90199001-GCST90200000/GCST90199681/GCST90199681_buildGRCh38.tsv.gz
Chen Y	GCST90199682	Homocitrulline levels	7998 European	http://ftp.ebi.ac.uk/pub/databases/gwas/summary_statistics/GCST90199001-GCST90200000/GCST90199682/GCST90199682_buildGRCh38.tsv.gz
Chen Y	GCST90199683	Indoleacetate levels	8208 European	http://ftp.ebi.ac.uk/pub/databases/gwas/summary_statistics/GCST90199001-GCST90200000/GCST90199683/GCST90199683_buildGRCh38.tsv.gz
Chen Y	GCST90199684	1-linoleoylglycerol (18:2) levels	8212 European	http://ftp.ebi.ac.uk/pub/databases/gwas/summary_statistics/GCST90199001-GCST90200000/GCST90199684/GCST90199684_buildGRCh38.tsv.gz
Chen Y	GCST90199685	2-linoleoylglycerol (18:2) levels	6378 European	http://ftp.ebi.ac.uk/pub/databases/gwas/summary_statistics/GCST90199001-GCST90200000/GCST90199685/GCST90199685_buildGRCh38.tsv.gz
Chen Y	GCST90199686	Indolepropionate levels	8153 European	http://ftp.ebi.ac.uk/pub/databases/gwas/summary_statistics/GCST90199001-GCST90200000/GCST90199686/GCST90199686_buildGRCh38.tsv.gz
Chen Y	GCST90199687	Threonate levels	8151 European	http://ftp.ebi.ac.uk/pub/databases/gwas/summary_statistics/GCST90199001-GCST90200000/GCST90199687/GCST90199687_buildGRCh38.tsv.gz
Chen Y	GCST90199688	N-acetylglycine levels	8250 European	http://ftp.ebi.ac.uk/pub/databases/gwas/summary_statistics/GCST90199001-GCST90200000/GCST90199688/GCST90199688_buildGRCh38.tsv.gz
Chen Y	GCST90199689	Glycolithocholate levels	7158 European	http://ftp.ebi.ac.uk/pub/databases/gwas/summary_statistics/GCST90199001-GCST90200000/GCST90199689/GCST90199689_buildGRCh38.tsv.gz
Chen Y	GCST90199690	EDTA levels	8239 European	http://ftp.ebi.ac.uk/pub/databases/gwas/summary_statistics/GCST90199001-GCST90200000/GCST90199690/GCST90199690_buildGRCh38.tsv.gz
Chen Y	GCST90199691	1-methylhistidine levels	8226 European	http://ftp.ebi.ac.uk/pub/databases/gwas/summary_statistics/GCST90199001-GCST90200000/GCST90199691/GCST90199691_buildGRCh38.tsv.gz
Chen Y	GCST90199692	Citramalate levels	7125 European	http://ftp.ebi.ac.uk/pub/databases/gwas/summary_statistics/GCST90199001-GCST90200000/GCST90199692/GCST90199692_buildGRCh38.tsv.gz
Chen Y	GCST90199693	3-hydroxydecanoate levels	8239 European	http://ftp.ebi.ac.uk/pub/databases/gwas/summary_statistics/GCST90199001-GCST90200000/GCST90199693/GCST90199693_buildGRCh38.tsv.gz
Chen Y	GCST90199694	1,3-dimethylurate levels	7444 European	http://ftp.ebi.ac.uk/pub/databases/gwas/summary_statistics/GCST90199001-GCST90200000/GCST90199694/GCST90199694_buildGRCh38.tsv.gz
Chen Y	GCST90199695	Galactonate levels	7518 European	http://ftp.ebi.ac.uk/pub/databases/gwas/summary_statistics/GCST90199001-GCST90200000/GCST90199695/GCST90199695_buildGRCh38.tsv.gz
Chen Y	GCST90199696	Trigonelline levels	8272 European	http://ftp.ebi.ac.uk/pub/databases/gwas/summary_statistics/GCST90199001-GCST90200000/GCST90199696/GCST90199696_buildGRCh38.tsv.gz
Chen Y	GCST90199697	Dodecanedioate levels	8240 European	http://ftp.ebi.ac.uk/pub/databases/gwas/summary_statistics/GCST90199001-GCST90200000/GCST90199697/GCST90199697_buildGRCh38.tsv.gz
Chen Y	GCST90199698	Isobutyrylcarnitine (c4) levels	8243 European	http://ftp.ebi.ac.uk/pub/databases/gwas/summary_statistics/GCST90199001-GCST90200000/GCST90199698/GCST90199698_buildGRCh38.tsv.gz
Chen Y	GCST90199699	3-methylxanthine levels	8085 European	http://ftp.ebi.ac.uk/pub/databases/gwas/summary_statistics/GCST90199001-GCST90200000/GCST90199699/GCST90199699_buildGRCh38.tsv.gz
Chen Y	GCST90199700	3-hydroxylaurate levels	8206 European	http://ftp.ebi.ac.uk/pub/databases/gwas/summary_statistics/GCST90199001-GCST90200000/GCST90199700/GCST90199700_buildGRCh38.tsv.gz
Chen Y	GCST90199701	Pyridoxate levels	8089 European	http://ftp.ebi.ac.uk/pub/databases/gwas/summary_statistics/GCST90199001-GCST90200000/GCST90199701/GCST90199701_buildGRCh38.tsv.gz
Chen Y	GCST90199702	5-hydroxyhexanoate levels	7097 European	http://ftp.ebi.ac.uk/pub/databases/gwas/summary_statistics/GCST90199001-GCST90200000/GCST90199702/GCST90199702_buildGRCh38.tsv.gz
Chen Y	GCST90199703	Gamma-glutamylvaline levels	8179 European	http://ftp.ebi.ac.uk/pub/databases/gwas/summary_statistics/GCST90199001-GCST90200000/GCST90199703/GCST90199703_buildGRCh38.tsv.gz
Chen Y	GCST90199704	3-hydroxysebacate levels	7325 European	http://ftp.ebi.ac.uk/pub/databases/gwas/summary_statistics/GCST90199001-GCST90200000/GCST90199704/GCST90199704_buildGRCh38.tsv.gz
Chen Y	GCST90199705	Propionylglycine levels	7311 European	http://ftp.ebi.ac.uk/pub/databases/gwas/summary_statistics/GCST90199001-GCST90200000/GCST90199705/GCST90199705_buildGRCh38.tsv.gz
Chen Y	GCST90199706	Butyrylglycine levels	6044 European	http://ftp.ebi.ac.uk/pub/databases/gwas/summary_statistics/GCST90199001-GCST90200000/GCST90199706/GCST90199706_buildGRCh38.tsv.gz
Chen Y	GCST90199707	Pro-hydroxy-pro levels	8208 European	http://ftp.ebi.ac.uk/pub/databases/gwas/summary_statistics/GCST90199001-GCST90200000/GCST90199707/GCST90199707_buildGRCh38.tsv.gz
Chen Y	GCST90199708	Propionylcarnitine (c3) levels	8273 European	http://ftp.ebi.ac.uk/pub/databases/gwas/summary_statistics/GCST90199001-GCST90200000/GCST90199708/GCST90199708_buildGRCh38.tsv.gz
Chen Y	GCST90199709	Adrenate (22:4n6) levels	8279 European	http://ftp.ebi.ac.uk/pub/databases/gwas/summary_statistics/GCST90199001-GCST90200000/GCST90199709/GCST90199709_buildGRCh38.tsv.gz
Chen Y	GCST90199710	Docosatrienoate (22:3n3) levels	6511 European	http://ftp.ebi.ac.uk/pub/databases/gwas/summary_statistics/GCST90199001-GCST90200000/GCST90199710/GCST90199710_buildGRCh38.tsv.gz
Chen Y	GCST90199711	Docosadienoate (22:2n6) levels	8264 European	http://ftp.ebi.ac.uk/pub/databases/gwas/summary_statistics/GCST90199001-GCST90200000/GCST90199711/GCST90199711_buildGRCh38.tsv.gz
Chen Y	GCST90199712	3-carboxy-4-methyl-5-propyl-2-furanpropanoate (cmpf) levels	8270 European	http://ftp.ebi.ac.uk/pub/databases/gwas/summary_statistics/GCST90199001-GCST90200000/GCST90199712/GCST90199712_buildGRCh38.tsv.gz
Chen Y	GCST90199713	Docosapentaenoate n3 DPA; 22:5n3 levels	8284 European	http://ftp.ebi.ac.uk/pub/databases/gwas/summary_statistics/GCST90199001-GCST90200000/GCST90199713/GCST90199713_buildGRCh38.tsv.gz
Chen Y	GCST90199714	3-hydroxy-2-ethylpropionate levels	8238 European	http://ftp.ebi.ac.uk/pub/databases/gwas/summary_statistics/GCST90199001-GCST90200000/GCST90199714/GCST90199714_buildGRCh38.tsv.gz
Chen Y	GCST90199715	Myristoleate (14:1n5) levels	8255 European	http://ftp.ebi.ac.uk/pub/databases/gwas/summary_statistics/GCST90199001-GCST90200000/GCST90199715/GCST90199715_buildGRCh38.tsv.gz
Chen Y	GCST90199716	10-undecenoate (11:1n1) levels	8243 European	http://ftp.ebi.ac.uk/pub/databases/gwas/summary_statistics/GCST90199001-GCST90200000/GCST90199716/GCST90199716_buildGRCh38.tsv.gz
Chen Y	GCST90199717	1-methyl-4-imidazoleacetate levels	8090 European	http://ftp.ebi.ac.uk/pub/databases/gwas/summary_statistics/GCST90199001-GCST90200000/GCST90199717/GCST90199717_buildGRCh38.tsv.gz
Chen Y	GCST90199718	Sebacate (C10-DC) levels	7926 European	http://ftp.ebi.ac.uk/pub/databases/gwas/summary_statistics/GCST90199001-GCST90200000/GCST90199718/GCST90199718_buildGRCh38.tsv.gz
Chen Y	GCST90199719	Tauro-beta-muricholate levels	4661 European	http://ftp.ebi.ac.uk/pub/databases/gwas/summary_statistics/GCST90199001-GCST90200000/GCST90199719/GCST90199719_buildGRCh38.tsv.gz
Chen Y	GCST90199720	Octanoylcarnitine (c8) levels	8226 European	http://ftp.ebi.ac.uk/pub/databases/gwas/summary_statistics/GCST90199001-GCST90200000/GCST90199720/GCST90199720_buildGRCh38.tsv.gz
Chen Y	GCST90199721	Stearidonate (18:4n3) levels	8240 European	http://ftp.ebi.ac.uk/pub/databases/gwas/summary_statistics/GCST90199001-GCST90200000/GCST90199721/GCST90199721_buildGRCh38.tsv.gz
Chen Y	GCST90199722	Decanoylcarnitine (C10) levels	8225 European	http://ftp.ebi.ac.uk/pub/databases/gwas/summary_statistics/GCST90199001-GCST90200000/GCST90199722/GCST90199722_buildGRCh38.tsv.gz
Chen Y	GCST90199723	5-dodecenoate (12:1n7) levels	8248 European	http://ftp.ebi.ac.uk/pub/databases/gwas/summary_statistics/GCST90199001-GCST90200000/GCST90199723/GCST90199723_buildGRCh38.tsv.gz
Chen Y	GCST90199724	N-acetylisoleucine levels	7223 European	http://ftp.ebi.ac.uk/pub/databases/gwas/summary_statistics/GCST90199001-GCST90200000/GCST90199724/GCST90199724_buildGRCh38.tsv.gz
Chen Y	GCST90199725	Campesterol levels	5300 European	http://ftp.ebi.ac.uk/pub/databases/gwas/summary_statistics/GCST90199001-GCST90200000/GCST90199725/GCST90199725_buildGRCh38.tsv.gz
Chen Y	GCST90199726	N-acetylthreonine levels	8223 European	http://ftp.ebi.ac.uk/pub/databases/gwas/summary_statistics/GCST90199001-GCST90200000/GCST90199726/GCST90199726_buildGRCh38.tsv.gz
Chen Y	GCST90199727	1-oleoyl-GPC (18:1) levels	8257 European	http://ftp.ebi.ac.uk/pub/databases/gwas/summary_statistics/GCST90199001-GCST90200000/GCST90199727/GCST90199727_buildGRCh38.tsv.gz
Chen Y	GCST90199728	10-nonadecenoate (19:1n9) levels	8277 European	http://ftp.ebi.ac.uk/pub/databases/gwas/summary_statistics/GCST90199001-GCST90200000/GCST90199728/GCST90199728_buildGRCh38.tsv.gz
Chen Y	GCST90199729	Piperine levels	8155 European	http://ftp.ebi.ac.uk/pub/databases/gwas/summary_statistics/GCST90199001-GCST90200000/GCST90199729/GCST90199729_buildGRCh38.tsv.gz
Chen Y	GCST90199730	Carnitine C14 levels	8241 European	http://ftp.ebi.ac.uk/pub/databases/gwas/summary_statistics/GCST90199001-GCST90200000/GCST90199730/GCST90199730_buildGRCh38.tsv.gz
Chen Y	GCST90199731	10-heptadecenoate (17:1n7) levels	8282 European	http://ftp.ebi.ac.uk/pub/databases/gwas/summary_statistics/GCST90199001-GCST90200000/GCST90199731/GCST90199731_buildGRCh38.tsv.gz
Chen Y	GCST90199732	1-stearoyl-gpc (18:0) levels	8240 European	http://ftp.ebi.ac.uk/pub/databases/gwas/summary_statistics/GCST90199001-GCST90200000/GCST90199732/GCST90199732_buildGRCh38.tsv.gz
Chen Y	GCST90199733	1-palmitoyl-GPC (16:0) levels	8232 European	http://ftp.ebi.ac.uk/pub/databases/gwas/summary_statistics/GCST90199001-GCST90200000/GCST90199733/GCST90199733_buildGRCh38.tsv.gz
Chen Y	GCST90199734	Hyocholate levels	5782 European	http://ftp.ebi.ac.uk/pub/databases/gwas/summary_statistics/GCST90199001-GCST90200000/GCST90199734/GCST90199734_buildGRCh38.tsv.gz
Chen Y	GCST90199735	N-acetylhistidine levels	7054 European	http://ftp.ebi.ac.uk/pub/databases/gwas/summary_statistics/GCST90199001-GCST90200000/GCST90199735/GCST90199735_buildGRCh38.tsv.gz
Chen Y	GCST90199736	Alpha-hydroxyisovalerate levels	8208 European	http://ftp.ebi.ac.uk/pub/databases/gwas/summary_statistics/GCST90199001-GCST90200000/GCST90199736/GCST90199736_buildGRCh38.tsv.gz
Chen Y	GCST90199737	N-acetylproline levels	7100 European	http://ftp.ebi.ac.uk/pub/databases/gwas/summary_statistics/GCST90199001-GCST90200000/GCST90199737/GCST90199737_buildGRCh38.tsv.gz
Chen Y	GCST90199738	Stachydrine levels	8297 European	http://ftp.ebi.ac.uk/pub/databases/gwas/summary_statistics/GCST90199001-GCST90200000/GCST90199738/GCST90199738_buildGRCh38.tsv.gz
Chen Y	GCST90199739	Salicyluric glucuronide levels	5190 European	http://ftp.ebi.ac.uk/pub/databases/gwas/summary_statistics/GCST90199001-GCST90200000/GCST90199739/GCST90199739_buildGRCh38.tsv.gz
Chen Y	GCST90199740	P-cresol sulfate levels	8183 European	http://ftp.ebi.ac.uk/pub/databases/gwas/summary_statistics/GCST90199001-GCST90200000/GCST90199740/GCST90199740_buildGRCh38.tsv.gz
Chen Y	GCST90199741	Gamma-glutamylglycine levels	8263 European	http://ftp.ebi.ac.uk/pub/databases/gwas/summary_statistics/GCST90199001-GCST90200000/GCST90199741/GCST90199741_buildGRCh38.tsv.gz
Chen Y	GCST90199742	1-linoleoyl-gpc (18:2) levels	8262 European	http://ftp.ebi.ac.uk/pub/databases/gwas/summary_statistics/GCST90199001-GCST90200000/GCST90199742/GCST90199742_buildGRCh38.tsv.gz
Chen Y	GCST90199743	Stearoylcarnitine levels	8133 European	http://ftp.ebi.ac.uk/pub/databases/gwas/summary_statistics/GCST90199001-GCST90200000/GCST90199743/GCST90199743_buildGRCh38.tsv.gz
Chen Y	GCST90199744	Eicosenoate (20:1) levels	8277 European	http://ftp.ebi.ac.uk/pub/databases/gwas/summary_statistics/GCST90199001-GCST90200000/GCST90199744/GCST90199744_buildGRCh38.tsv.gz
Chen Y	GCST90199745	Aconitate [cis or trans] levels	8262 European	http://ftp.ebi.ac.uk/pub/databases/gwas/summary_statistics/GCST90199001-GCST90200000/GCST90199745/GCST90199745_buildGRCh38.tsv.gz
Chen Y	GCST90199746	Erythronate levels	8198 European	http://ftp.ebi.ac.uk/pub/databases/gwas/summary_statistics/GCST90199001-GCST90200000/GCST90199746/GCST90199746_buildGRCh38.tsv.gz
Chen Y	GCST90199747	Isovalerylcarnitine (C5) levels	8266 European	http://ftp.ebi.ac.uk/pub/databases/gwas/summary_statistics/GCST90199001-GCST90200000/GCST90199747/GCST90199747_buildGRCh38.tsv.gz
Chen Y	GCST90199748	Linolenate [alpha or gamma; (18:3n3 or 6)] levels	8257 European	http://ftp.ebi.ac.uk/pub/databases/gwas/summary_statistics/GCST90199001-GCST90200000/GCST90199748/GCST90199748_buildGRCh38.tsv.gz
Chen Y	GCST90199749	Gamma-glutamylthreonine levels	8231 European	http://ftp.ebi.ac.uk/pub/databases/gwas/summary_statistics/GCST90199001-GCST90200000/GCST90199749/GCST90199749_buildGRCh38.tsv.gz
Chen Y	GCST90199750	Laurylcarnitine levels	8241 European	http://ftp.ebi.ac.uk/pub/databases/gwas/summary_statistics/GCST90199001-GCST90200000/GCST90199750/GCST90199750_buildGRCh38.tsv.gz
Chen Y	GCST90199751	Gamma-glutamylmethionine levels	8237 European	http://ftp.ebi.ac.uk/pub/databases/gwas/summary_statistics/GCST90199001-GCST90200000/GCST90199751/GCST90199751_buildGRCh38.tsv.gz
Chen Y	GCST90199752	Epiandrosterone sulfate levels	8174 European	http://ftp.ebi.ac.uk/pub/databases/gwas/summary_statistics/GCST90199001-GCST90200000/GCST90199752/GCST90199752_buildGRCh38.tsv.gz
Chen Y	GCST90199753	Gamma-glutamyltryptophan levels	7902 European	http://ftp.ebi.ac.uk/pub/databases/gwas/summary_statistics/GCST90199001-GCST90200000/GCST90199753/GCST90199753_buildGRCh38.tsv.gz
Chen Y	GCST90199754	7-methylxanthine levels	8019 European	http://ftp.ebi.ac.uk/pub/databases/gwas/summary_statistics/GCST90199001-GCST90200000/GCST90199754/GCST90199754_buildGRCh38.tsv.gz
Chen Y	GCST90199755	3,7-dimethylurate levels	6894 European	http://ftp.ebi.ac.uk/pub/databases/gwas/summary_statistics/GCST90199001-GCST90200000/GCST90199755/GCST90199755_buildGRCh38.tsv.gz
Chen Y	GCST90199756	1,7-dimethyluric acid levels	7950 European	http://ftp.ebi.ac.uk/pub/databases/gwas/summary_statistics/GCST90199001-GCST90200000/GCST90199756/GCST90199756_buildGRCh38.tsv.gz
Chen Y	GCST90199757	1,3,7-trimethylurate levels	7446 European	http://ftp.ebi.ac.uk/pub/databases/gwas/summary_statistics/GCST90199001-GCST90200000/GCST90199757/GCST90199757_buildGRCh38.tsv.gz
Chen Y	GCST90199758	N4-acetylcytidine levels	7425 European	http://ftp.ebi.ac.uk/pub/databases/gwas/summary_statistics/GCST90199001-GCST90200000/GCST90199758/GCST90199758_buildGRCh38.tsv.gz
Chen Y	GCST90199759	Indolebutyrate levels	4423 European	http://ftp.ebi.ac.uk/pub/databases/gwas/summary_statistics/GCST90199001-GCST90200000/GCST90199759/GCST90199759_buildGRCh38.tsv.gz
Chen Y	GCST90199760	5-acetylamino-6-amino-3-methyluracil levels	8006 European	http://ftp.ebi.ac.uk/pub/databases/gwas/summary_statistics/GCST90199001-GCST90200000/GCST90199760/GCST90199760_buildGRCh38.tsv.gz
Chen Y	GCST90199761	N1-methylinosine levels	8147 European	http://ftp.ebi.ac.uk/pub/databases/gwas/summary_statistics/GCST90199001-GCST90200000/GCST90199761/GCST90199761_buildGRCh38.tsv.gz
Chen Y	GCST90199762	N6-carbamoylthreonyladenosine levels	8176 European	http://ftp.ebi.ac.uk/pub/databases/gwas/summary_statistics/GCST90199001-GCST90200000/GCST90199762/GCST90199762_buildGRCh38.tsv.gz
Chen Y	GCST90199763	1-methylxanthine levels	7959 European	http://ftp.ebi.ac.uk/pub/databases/gwas/summary_statistics/GCST90199001-GCST90200000/GCST90199763/GCST90199763_buildGRCh38.tsv.gz
Chen Y	GCST90199764	N2,n2-dimethylguanosine levels	8210 European	http://ftp.ebi.ac.uk/pub/databases/gwas/summary_statistics/GCST90199001-GCST90200000/GCST90199764/GCST90199764_buildGRCh38.tsv.gz
Chen Y	GCST90199765	4-hydroxyhippurate levels	8259 European	http://ftp.ebi.ac.uk/pub/databases/gwas/summary_statistics/GCST90199001-GCST90200000/GCST90199765/GCST90199765_buildGRCh38.tsv.gz
Chen Y	GCST90199766	3-(3-amino-3-carboxypropyl)uridine levels	7679 European	http://ftp.ebi.ac.uk/pub/databases/gwas/summary_statistics/GCST90199001-GCST90200000/GCST90199766/GCST90199766_buildGRCh38.tsv.gz
Chen Y	GCST90199767	5,6-dihydrouridine levels	8210 European	http://ftp.ebi.ac.uk/pub/databases/gwas/summary_statistics/GCST90199001-GCST90200000/GCST90199767/GCST90199767_buildGRCh38.tsv.gz
Chen Y	GCST90199768	Phenylacetylglutamine levels	8251 European	http://ftp.ebi.ac.uk/pub/databases/gwas/summary_statistics/GCST90199001-GCST90200000/GCST90199768/GCST90199768_buildGRCh38.tsv.gz
Chen Y	GCST90199769	3-hydroxydodecanedioate levels	7168 European	http://ftp.ebi.ac.uk/pub/databases/gwas/summary_statistics/GCST90199001-GCST90200000/GCST90199769/GCST90199769_buildGRCh38.tsv.gz
Chen Y	GCST90199770	1-arachidonylglycerol (20:4) levels	7650 European	http://ftp.ebi.ac.uk/pub/databases/gwas/summary_statistics/GCST90199001-GCST90200000/GCST90199770/GCST90199770_buildGRCh38.tsv.gz
Chen Y	GCST90199771	7-methylguanine levels	8239 European	http://ftp.ebi.ac.uk/pub/databases/gwas/summary_statistics/GCST90199001-GCST90200000/GCST90199771/GCST90199771_buildGRCh38.tsv.gz
Chen Y	GCST90199772	1-stearoyl-GPE (18:0) levels	8270 European	http://ftp.ebi.ac.uk/pub/databases/gwas/summary_statistics/GCST90199001-GCST90200000/GCST90199772/GCST90199772_buildGRCh38.tsv.gz
Chen Y	GCST90199773	Phenol sulfate levels	8249 European	http://ftp.ebi.ac.uk/pub/databases/gwas/summary_statistics/GCST90199001-GCST90200000/GCST90199773/GCST90199773_buildGRCh38.tsv.gz
Chen Y	GCST90199774	Oleoylcarnitine levels	8260 European	http://ftp.ebi.ac.uk/pub/databases/gwas/summary_statistics/GCST90199001-GCST90200000/GCST90199774/GCST90199774_buildGRCh38.tsv.gz
Chen Y	GCST90199775	Gamma-glutamylisoleucine levels	8267 European	http://ftp.ebi.ac.uk/pub/databases/gwas/summary_statistics/GCST90199001-GCST90200000/GCST90199775/GCST90199775_buildGRCh38.tsv.gz
Chen Y	GCST90199776	Malonylcarnitine levels	5822 European	http://ftp.ebi.ac.uk/pub/databases/gwas/summary_statistics/GCST90199001-GCST90200000/GCST90199776/GCST90199776_buildGRCh38.tsv.gz
Chen Y	GCST90199777	1-palmitoleoyl-GPC (16:1) levels	8227 European	http://ftp.ebi.ac.uk/pub/databases/gwas/summary_statistics/GCST90199001-GCST90200000/GCST90199777/GCST90199777_buildGRCh38.tsv.gz
Chen Y	GCST90199778	N-methyl-2-pyridone-5-carboxamide levels	8177 European	http://ftp.ebi.ac.uk/pub/databases/gwas/summary_statistics/GCST90199001-GCST90200000/GCST90199778/GCST90199778_buildGRCh38.tsv.gz
Chen Y	GCST90199779	Gamma-glutamyl-2-aminobutyrate levels	7826 European	http://ftp.ebi.ac.uk/pub/databases/gwas/summary_statistics/GCST90199001-GCST90200000/GCST90199779/GCST90199779_buildGRCh38.tsv.gz
Chen Y	GCST90199780	1-stearoyl-GPG (18:0) levels	6806 European	http://ftp.ebi.ac.uk/pub/databases/gwas/summary_statistics/GCST90199001-GCST90200000/GCST90199780/GCST90199780_buildGRCh38.tsv.gz
Chen Y	GCST90199781	Hexanoylglycine levels	6015 European	http://ftp.ebi.ac.uk/pub/databases/gwas/summary_statistics/GCST90199001-GCST90200000/GCST90199781/GCST90199781_buildGRCh38.tsv.gz
Chen Y	GCST90199782	Glutamine degradant levels	8293 European	http://ftp.ebi.ac.uk/pub/databases/gwas/summary_statistics/GCST90199001-GCST90200000/GCST90199782/GCST90199782_buildGRCh38.tsv.gz
Chen Y	GCST90199783	5-methyluridine (ribothymidine) levels	8168 European	http://ftp.ebi.ac.uk/pub/databases/gwas/summary_statistics/GCST90199001-GCST90200000/GCST90199783/GCST90199783_buildGRCh38.tsv.gz
Chen Y	GCST90199784	Cysteine-glutathione disulfide levels	7812 European	http://ftp.ebi.ac.uk/pub/databases/gwas/summary_statistics/GCST90199001-GCST90200000/GCST90199784/GCST90199784_buildGRCh38.tsv.gz
Chen Y	GCST90199785	Isovalerylglycine levels	7100 European	http://ftp.ebi.ac.uk/pub/databases/gwas/summary_statistics/GCST90199001-GCST90200000/GCST90199785/GCST90199785_buildGRCh38.tsv.gz
Chen Y	GCST90199786	2-hydroxy-3-methylvalerate levels	8246 European	http://ftp.ebi.ac.uk/pub/databases/gwas/summary_statistics/GCST90199001-GCST90200000/GCST90199786/GCST90199786_buildGRCh38.tsv.gz
Chen Y	GCST90199787	Homostachydrine levels	8248 European	http://ftp.ebi.ac.uk/pub/databases/gwas/summary_statistics/GCST90199001-GCST90200000/GCST90199787/GCST90199787_buildGRCh38.tsv.gz
Chen Y	GCST90199788	1-arachidonoyl-gpc (20:4n6) levels	8267 European	http://ftp.ebi.ac.uk/pub/databases/gwas/summary_statistics/GCST90199001-GCST90200000/GCST90199788/GCST90199788_buildGRCh38.tsv.gz
Chen Y	GCST90199789	2-palmitoyl-GPC (16:0) levels	8249 European	http://ftp.ebi.ac.uk/pub/databases/gwas/summary_statistics/GCST90199001-GCST90200000/GCST90199789/GCST90199789_buildGRCh38.tsv.gz
Chen Y	GCST90199790	2-palmitoleoyl-GPC (16:1) levels	6697 European	http://ftp.ebi.ac.uk/pub/databases/gwas/summary_statistics/GCST90199001-GCST90200000/GCST90199790/GCST90199790_buildGRCh38.tsv.gz
Chen Y	GCST90199791	1-arachidonoyl-GPE (20:4n6) levels	8270 European	http://ftp.ebi.ac.uk/pub/databases/gwas/summary_statistics/GCST90199001-GCST90200000/GCST90199791/GCST90199791_buildGRCh38.tsv.gz
Chen Y	GCST90199792	1-palmitoyl-GPE (16:0) levels	8276 European	http://ftp.ebi.ac.uk/pub/databases/gwas/summary_statistics/GCST90199001-GCST90200000/GCST90199792/GCST90199792_buildGRCh38.tsv.gz
Chen Y	GCST90199793	1-linoleoyl-GPE (18:2) levels	8279 European	http://ftp.ebi.ac.uk/pub/databases/gwas/summary_statistics/GCST90199001-GCST90200000/GCST90199793/GCST90199793_buildGRCh38.tsv.gz
Chen Y	GCST90199794	1-oleoyl-GPE (18:1) levels	8283 European	http://ftp.ebi.ac.uk/pub/databases/gwas/summary_statistics/GCST90199001-GCST90200000/GCST90199794/GCST90199794_buildGRCh38.tsv.gz
Chen Y	GCST90199795	2-hydroxypalmitate levels	8247 European	http://ftp.ebi.ac.uk/pub/databases/gwas/summary_statistics/GCST90199001-GCST90200000/GCST90199795/GCST90199795_buildGRCh38.tsv.gz
Chen Y	GCST90199796	Docosapentaenoate (n6 DPA; 22:5n6) levels	7540 European	http://ftp.ebi.ac.uk/pub/databases/gwas/summary_statistics/GCST90199001-GCST90200000/GCST90199796/GCST90199796_buildGRCh38.tsv.gz
Chen Y	GCST90199797	Gulonate levels	7731 European	http://ftp.ebi.ac.uk/pub/databases/gwas/summary_statistics/GCST90199001-GCST90200000/GCST90199797/GCST90199797_buildGRCh38.tsv.gz
Chen Y	GCST90199798	Isobutyrylglycine levels	7465 European	http://ftp.ebi.ac.uk/pub/databases/gwas/summary_statistics/GCST90199001-GCST90200000/GCST90199798/GCST90199798_buildGRCh38.tsv.gz
Chen Y	GCST90199799	Glutarylcarnitine (c5-dc) levels	8238 European	http://ftp.ebi.ac.uk/pub/databases/gwas/summary_statistics/GCST90199001-GCST90200000/GCST90199799/GCST90199799_buildGRCh38.tsv.gz
Chen Y	GCST90199800	Carnitine C5:1 levels	8097 European	http://ftp.ebi.ac.uk/pub/databases/gwas/summary_statistics/GCST90199001-GCST90200000/GCST90199800/GCST90199800_buildGRCh38.tsv.gz
Chen Y	GCST90199801	Hydroquinone sulfate levels	7682 European	http://ftp.ebi.ac.uk/pub/databases/gwas/summary_statistics/GCST90199001-GCST90200000/GCST90199801/GCST90199801_buildGRCh38.tsv.gz
Chen Y	GCST90199802	Beta-hydroxyisovaleroylcarnitine levels	8232 European	http://ftp.ebi.ac.uk/pub/databases/gwas/summary_statistics/GCST90199001-GCST90200000/GCST90199802/GCST90199802_buildGRCh38.tsv.gz
Chen Y	GCST90199803	Catechol sulfate levels	8242 European	http://ftp.ebi.ac.uk/pub/databases/gwas/summary_statistics/GCST90199001-GCST90200000/GCST90199803/GCST90199803_buildGRCh38.tsv.gz
Chen Y	GCST90199804	7-alpha-hydroxy-3-oxo-4-cholestenoate (7-hoca) levels	8236 European	http://ftp.ebi.ac.uk/pub/databases/gwas/summary_statistics/GCST90199001-GCST90200000/GCST90199804/GCST90199804_buildGRCh38.tsv.gz
Chen Y	GCST90199805	Octadecanedioate levels	8223 European	http://ftp.ebi.ac.uk/pub/databases/gwas/summary_statistics/GCST90199001-GCST90200000/GCST90199805/GCST90199805_buildGRCh38.tsv.gz
Chen Y	GCST90199806	Tetradecanedioate (C14-DC) levels	8268 European	http://ftp.ebi.ac.uk/pub/databases/gwas/summary_statistics/GCST90199001-GCST90200000/GCST90199806/GCST90199806_buildGRCh38.tsv.gz
Chen Y	GCST90199807	Hexadecanedioate (C16-DC) levels	8260 European	http://ftp.ebi.ac.uk/pub/databases/gwas/summary_statistics/GCST90199001-GCST90200000/GCST90199807/GCST90199807_buildGRCh38.tsv.gz
Chen Y	GCST90199808	Glycerophosphoethanolamine levels	8231 European	http://ftp.ebi.ac.uk/pub/databases/gwas/summary_statistics/GCST90199001-GCST90200000/GCST90199808/GCST90199808_buildGRCh38.tsv.gz
Chen Y	GCST90199809	Taurolithocholate 3-sulfate levels	8124 European	http://ftp.ebi.ac.uk/pub/databases/gwas/summary_statistics/GCST90199001-GCST90200000/GCST90199809/GCST90199809_buildGRCh38.tsv.gz
Chen Y	GCST90199810	1-palmitoyl-GPI (16:0) levels	8246 European	http://ftp.ebi.ac.uk/pub/databases/gwas/summary_statistics/GCST90199001-GCST90200000/GCST90199810/GCST90199810_buildGRCh38.tsv.gz
Chen Y	GCST90199811	Glycolithocholate sulfate levels	8165 European	http://ftp.ebi.ac.uk/pub/databases/gwas/summary_statistics/GCST90199001-GCST90200000/GCST90199811/GCST90199811_buildGRCh38.tsv.gz
Chen Y	GCST90199812	3-(3-hydroxyphenyl)propionate levels	7304 European	http://ftp.ebi.ac.uk/pub/databases/gwas/summary_statistics/GCST90199001-GCST90200000/GCST90199812/GCST90199812_buildGRCh38.tsv.gz
Chen Y	GCST90199813	Deoxycarnitine levels	8271 European	http://ftp.ebi.ac.uk/pub/databases/gwas/summary_statistics/GCST90199001-GCST90200000/GCST90199813/GCST90199813_buildGRCh38.tsv.gz
Chen Y	GCST90199814	Alpha-hydroxycaproate levels	5169 European	http://ftp.ebi.ac.uk/pub/databases/gwas/summary_statistics/GCST90199001-GCST90200000/GCST90199814/GCST90199814_buildGRCh38.tsv.gz
Chen Y	GCST90199815	1-ribosyl-imidazoleacetate levels	8205 European	http://ftp.ebi.ac.uk/pub/databases/gwas/summary_statistics/GCST90199001-GCST90200000/GCST90199815/GCST90199815_buildGRCh38.tsv.gz
Chen Y	GCST90199816	3,4-dihydroxybutyrate levels	8142 European	http://ftp.ebi.ac.uk/pub/databases/gwas/summary_statistics/GCST90199001-GCST90200000/GCST90199816/GCST90199816_buildGRCh38.tsv.gz
Chen Y	GCST90199817	Indoleacetylglutamine levels	6161 European	http://ftp.ebi.ac.uk/pub/databases/gwas/summary_statistics/GCST90199001-GCST90200000/GCST90199817/GCST90199817_buildGRCh38.tsv.gz
Chen Y	GCST90199818	Mannitol/sorbitol levels	8211 European	http://ftp.ebi.ac.uk/pub/databases/gwas/summary_statistics/GCST90199001-GCST90200000/GCST90199818/GCST90199818_buildGRCh38.tsv.gz
Chen Y	GCST90199819	Tryptophan betaine levels	8216 European	http://ftp.ebi.ac.uk/pub/databases/gwas/summary_statistics/GCST90199001-GCST90200000/GCST90199819/GCST90199819_buildGRCh38.tsv.gz
Chen Y	GCST90199820	Dihomo-linolenate (20:3n3 or n6) levels	8273 European	http://ftp.ebi.ac.uk/pub/databases/gwas/summary_statistics/GCST90199001-GCST90200000/GCST90199820/GCST90199820_buildGRCh38.tsv.gz
Chen Y	GCST90199821	1-linoleoyl-GPI (18:2) levels	8268 European	http://ftp.ebi.ac.uk/pub/databases/gwas/summary_statistics/GCST90199001-GCST90200000/GCST90199821/GCST90199821_buildGRCh38.tsv.gz
Chen Y	GCST90199822	1-oleoyl-GPI (18:1) levels	8252 European	http://ftp.ebi.ac.uk/pub/databases/gwas/summary_statistics/GCST90199001-GCST90200000/GCST90199822/GCST90199822_buildGRCh38.tsv.gz
Chen Y	GCST90199823	O-cresol sulfate levels	7315 European	http://ftp.ebi.ac.uk/pub/databases/gwas/summary_statistics/GCST90199001-GCST90200000/GCST90199823/GCST90199823_buildGRCh38.tsv.gz
Chen Y	GCST90199824	4-vinylphenol sulfate levels	8280 European	http://ftp.ebi.ac.uk/pub/databases/gwas/summary_statistics/GCST90199001-GCST90200000/GCST90199824/GCST90199824_buildGRCh38.tsv.gz
Chen Y	GCST90199825	Pyrraline levels	7920 European	http://ftp.ebi.ac.uk/pub/databases/gwas/summary_statistics/GCST90199001-GCST90200000/GCST90199825/GCST90199825_buildGRCh38.tsv.gz
Chen Y	GCST90199826	N6-acetyllysine levels	8242 European	http://ftp.ebi.ac.uk/pub/databases/gwas/summary_statistics/GCST90199001-GCST90200000/GCST90199826/GCST90199826_buildGRCh38.tsv.gz
Chen Y	GCST90199827	Thymol sulfate levels	8063 European	http://ftp.ebi.ac.uk/pub/databases/gwas/summary_statistics/GCST90199001-GCST90200000/GCST90199827/GCST90199827_buildGRCh38.tsv.gz
Chen Y	GCST90199828	N-acetylserine levels	8217 European	http://ftp.ebi.ac.uk/pub/databases/gwas/summary_statistics/GCST90199001-GCST90200000/GCST90199828/GCST90199828_buildGRCh38.tsv.gz
Chen Y	GCST90199829	3-methyladipate levels	6958 European	http://ftp.ebi.ac.uk/pub/databases/gwas/summary_statistics/GCST90199001-GCST90200000/GCST90199829/GCST90199829_buildGRCh38.tsv.gz
Chen Y	GCST90199830	4-ethylphenylsulfate levels	8139 European	http://ftp.ebi.ac.uk/pub/databases/gwas/summary_statistics/GCST90199001-GCST90200000/GCST90199830/GCST90199830_buildGRCh38.tsv.gz
Chen Y	GCST90199831	1-stearoyl-2-oleoyl-GPE (18:0/18:1) levels	8273 European	http://ftp.ebi.ac.uk/pub/databases/gwas/summary_statistics/GCST90199001-GCST90200000/GCST90199831/GCST90199831_buildGRCh38.tsv.gz
Chen Y	GCST90199832	Dimethylarginine (sdma + adma) levels	8233 European	http://ftp.ebi.ac.uk/pub/databases/gwas/summary_statistics/GCST90199001-GCST90200000/GCST90199832/GCST90199832_buildGRCh38.tsv.gz
Chen Y	GCST90199833	Hexanoylglutamine levels	8128 European	http://ftp.ebi.ac.uk/pub/databases/gwas/summary_statistics/GCST90199001-GCST90200000/GCST90199833/GCST90199833_buildGRCh38.tsv.gz
Chen Y	GCST90199834	Gamma-glutamylalanine levels	7518 European	http://ftp.ebi.ac.uk/pub/databases/gwas/summary_statistics/GCST90199001-GCST90200000/GCST90199834/GCST90199834_buildGRCh38.tsv.gz
Chen Y	GCST90199835	5alpha-androstan-3beta,17beta-diol disulfate levels	8199 European	http://ftp.ebi.ac.uk/pub/databases/gwas/summary_statistics/GCST90199001-GCST90200000/GCST90199835/GCST90199835_buildGRCh38.tsv.gz
Chen Y	GCST90199836	N-methylproline levels	8299 European	http://ftp.ebi.ac.uk/pub/databases/gwas/summary_statistics/GCST90199001-GCST90200000/GCST90199836/GCST90199836_buildGRCh38.tsv.gz
Chen Y	GCST90199837	Carotenoid levels (cryptoxanthin)	8226 European	http://ftp.ebi.ac.uk/pub/databases/gwas/summary_statistics/GCST90199001-GCST90200000/GCST90199837/GCST90199837_buildGRCh38.tsv.gz
Chen Y	GCST90199838	5alpha-pregnan-3beta,20alpha-diol disulfate levels	8130 European	http://ftp.ebi.ac.uk/pub/databases/gwas/summary_statistics/GCST90199001-GCST90200000/GCST90199838/GCST90199838_buildGRCh38.tsv.gz
Chen Y	GCST90199839	Taurocholenate sulfate levels	8249 European	http://ftp.ebi.ac.uk/pub/databases/gwas/summary_statistics/GCST90199001-GCST90200000/GCST90199839/GCST90199839_buildGRCh38.tsv.gz
Chen Y	GCST90199840	Pregnenediol disulfate (C21H34O8S2) levels	8245 European	http://ftp.ebi.ac.uk/pub/databases/gwas/summary_statistics/GCST90199001-GCST90200000/GCST90199840/GCST90199840_buildGRCh38.tsv.gz
Chen Y	GCST90199841	Glycocholenate sulfate levels	8250 European	http://ftp.ebi.ac.uk/pub/databases/gwas/summary_statistics/GCST90199001-GCST90200000/GCST90199841/GCST90199841_buildGRCh38.tsv.gz
Chen Y	GCST90199842	Androstenediol (3beta,17beta) disulfate (1) levels	8222 European	http://ftp.ebi.ac.uk/pub/databases/gwas/summary_statistics/GCST90199001-GCST90200000/GCST90199842/GCST90199842_buildGRCh38.tsv.gz
Chen Y	GCST90199843	Chiro-inositol levels	4429 European	http://ftp.ebi.ac.uk/pub/databases/gwas/summary_statistics/GCST90199001-GCST90200000/GCST90199843/GCST90199843_buildGRCh38.tsv.gz
Chen Y	GCST90199844	1-palmitoyl-2-linoleoyl-GPE (16:0/18:2) levels	8266 European	http://ftp.ebi.ac.uk/pub/databases/gwas/summary_statistics/GCST90199001-GCST90200000/GCST90199844/GCST90199844_buildGRCh38.tsv.gz
Chen Y	GCST90199845	Sphinganine-1-phosphate levels	8126 European	http://ftp.ebi.ac.uk/pub/databases/gwas/summary_statistics/GCST90199001-GCST90200000/GCST90199845/GCST90199845_buildGRCh38.tsv.gz
Chen Y	GCST90199846	Glycosyl-N-stearoyl-sphingosine (d18:1/18:0) levels	8233 European	http://ftp.ebi.ac.uk/pub/databases/gwas/summary_statistics/GCST90199001-GCST90200000/GCST90199846/GCST90199846_buildGRCh38.tsv.gz
Chen Y	GCST90199847	4-allylphenol sulfate levels	8240 European	http://ftp.ebi.ac.uk/pub/databases/gwas/summary_statistics/GCST90199001-GCST90200000/GCST90199847/GCST90199847_buildGRCh38.tsv.gz
Chen Y	GCST90199848	Succinylcarnitine levels	8212 European	http://ftp.ebi.ac.uk/pub/databases/gwas/summary_statistics/GCST90199001-GCST90200000/GCST90199848/GCST90199848_buildGRCh38.tsv.gz
Chen Y	GCST90199849	21-hydroxypregnenolone disulfate levels	8132 European	http://ftp.ebi.ac.uk/pub/databases/gwas/summary_statistics/GCST90199001-GCST90200000/GCST90199849/GCST90199849_buildGRCh38.tsv.gz
Chen Y	GCST90199850	5alpha-androstan-3alpha,17alpha-diol monosulfate levels	5524 European	http://ftp.ebi.ac.uk/pub/databases/gwas/summary_statistics/GCST90199001-GCST90200000/GCST90199850/GCST90199850_buildGRCh38.tsv.gz
Chen Y	GCST90199851	Androstenediol (3beta,17beta) disulfate (2) levels	8205 European	http://ftp.ebi.ac.uk/pub/databases/gwas/summary_statistics/GCST90199001-GCST90200000/GCST90199851/GCST90199851_buildGRCh38.tsv.gz
Chen Y	GCST90199852	5alpha-androstan-3beta,17alpha-diol disulfate levels	7103 European	http://ftp.ebi.ac.uk/pub/databases/gwas/summary_statistics/GCST90199001-GCST90200000/GCST90199852/GCST90199852_buildGRCh38.tsv.gz
Chen Y	GCST90199853	5alpha-pregnan-3beta,20beta-diol monosulfate (1) levels	7772 European	http://ftp.ebi.ac.uk/pub/databases/gwas/summary_statistics/GCST90199001-GCST90200000/GCST90199853/GCST90199853_buildGRCh38.tsv.gz
Chen Y	GCST90199854	5alpha-pregnan-3beta,20alpha-diol monosulfate (2) levels	8028 European	http://ftp.ebi.ac.uk/pub/databases/gwas/summary_statistics/GCST90199001-GCST90200000/GCST90199854/GCST90199854_buildGRCh38.tsv.gz
Chen Y	GCST90199855	5alpha-androstan-3beta,17beta-diol monosulfate (2) levels	7066 European	http://ftp.ebi.ac.uk/pub/databases/gwas/summary_statistics/GCST90199001-GCST90200000/GCST90199855/GCST90199855_buildGRCh38.tsv.gz
Chen Y	GCST90199856	Androstenediol (3alpha, 17alpha) monosulfate (3) levels	8192 European	http://ftp.ebi.ac.uk/pub/databases/gwas/summary_statistics/GCST90199001-GCST90200000/GCST90199856/GCST90199856_buildGRCh38.tsv.gz
Chen Y	GCST90199857	5alpha-pregnan-diol disulfate levels	4110 European	http://ftp.ebi.ac.uk/pub/databases/gwas/summary_statistics/GCST90199001-GCST90200000/GCST90199857/GCST90199857_buildGRCh38.tsv.gz
Chen Y	GCST90199858	5alpha-androstan-3alpha,17beta-diol monosulfate (1) levels	7608 European	http://ftp.ebi.ac.uk/pub/databases/gwas/summary_statistics/GCST90199001-GCST90200000/GCST90199858/GCST90199858_buildGRCh38.tsv.gz
Chen Y	GCST90199859	5alpha-androstan-3alpha,17beta-diol disulfate levels	5082 European	http://ftp.ebi.ac.uk/pub/databases/gwas/summary_statistics/GCST90199001-GCST90200000/GCST90199859/GCST90199859_buildGRCh38.tsv.gz
Chen Y	GCST90199860	Andro steroid monosulfate C19H28O6S (1) levels	7415 European	http://ftp.ebi.ac.uk/pub/databases/gwas/summary_statistics/GCST90199001-GCST90200000/GCST90199860/GCST90199860_buildGRCh38.tsv.gz
Chen Y	GCST90199861	Pregnenediol sulfate (C21H34O5S) levels	8260 European	http://ftp.ebi.ac.uk/pub/databases/gwas/summary_statistics/GCST90199001-GCST90200000/GCST90199861/GCST90199861_buildGRCh38.tsv.gz
Chen Y	GCST90199862	4-hydroxycoumarin levels	6944 European	http://ftp.ebi.ac.uk/pub/databases/gwas/summary_statistics/GCST90199001-GCST90200000/GCST90199862/GCST90199862_buildGRCh38.tsv.gz
Chen Y	GCST90199863	16a-hydroxy DHEA 3-sulfate levels	8236 European	http://ftp.ebi.ac.uk/pub/databases/gwas/summary_statistics/GCST90199001-GCST90200000/GCST90199863/GCST90199863_buildGRCh38.tsv.gz
Chen Y	GCST90199864	Gamma-CEHC levels	8258 European	http://ftp.ebi.ac.uk/pub/databases/gwas/summary_statistics/GCST90199001-GCST90200000/GCST90199864/GCST90199864_buildGRCh38.tsv.gz
Chen Y	GCST90199865	2-hydroxyglutarate levels	7769 European	http://ftp.ebi.ac.uk/pub/databases/gwas/summary_statistics/GCST90199001-GCST90200000/GCST90199865/GCST90199865_buildGRCh38.tsv.gz
Chen Y	GCST90199866	N-acetyl-beta-alanine levels	8231 European	http://ftp.ebi.ac.uk/pub/databases/gwas/summary_statistics/GCST90199001-GCST90200000/GCST90199866/GCST90199866_buildGRCh38.tsv.gz
Chen Y	GCST90199867	Tridecenedioate (C13:1-DC) levels	8231 European	http://ftp.ebi.ac.uk/pub/databases/gwas/summary_statistics/GCST90199001-GCST90200000/GCST90199867/GCST90199867_buildGRCh38.tsv.gz
Chen Y	GCST90199868	N-acetyl-3-methylhistidine levels	7018 European	http://ftp.ebi.ac.uk/pub/databases/gwas/summary_statistics/GCST90199001-GCST90200000/GCST90199868/GCST90199868_buildGRCh38.tsv.gz
Chen Y	GCST90199869	2-hydroxyhippurate levels	8241 European	http://ftp.ebi.ac.uk/pub/databases/gwas/summary_statistics/GCST90199001-GCST90200000/GCST90199869/GCST90199869_buildGRCh38.tsv.gz
Chen Y	GCST90199870	4-cholesten-3-one levels	6990 European	http://ftp.ebi.ac.uk/pub/databases/gwas/summary_statistics/GCST90199001-GCST90200000/GCST90199870/GCST90199870_buildGRCh38.tsv.gz
Chen Y	GCST90199871	Androstenediol (3beta,17beta) monosulfate (2) levels	7811 European	http://ftp.ebi.ac.uk/pub/databases/gwas/summary_statistics/GCST90199001-GCST90200000/GCST90199871/GCST90199871_buildGRCh38.tsv.gz
Chen Y	GCST90199872	Androstenediol (3beta,17beta) monosulfate (1) levels	8229 European	http://ftp.ebi.ac.uk/pub/databases/gwas/summary_statistics/GCST90199001-GCST90200000/GCST90199872/GCST90199872_buildGRCh38.tsv.gz
Chen Y	GCST90199873	Pregnenolone sulfate levels	7772 European	http://ftp.ebi.ac.uk/pub/databases/gwas/summary_statistics/GCST90199001-GCST90200000/GCST90199873/GCST90199873_buildGRCh38.tsv.gz
Chen Y	GCST90199874	S-methylmethionine levels	6674 European	http://ftp.ebi.ac.uk/pub/databases/gwas/summary_statistics/GCST90199001-GCST90200000/GCST90199874/GCST90199874_buildGRCh38.tsv.gz
Chen Y	GCST90199875	13-HODE + 9-HODE levels	8207 European	http://ftp.ebi.ac.uk/pub/databases/gwas/summary_statistics/GCST90199001-GCST90200000/GCST90199875/GCST90199875_buildGRCh38.tsv.gz
Chen Y	GCST90199876	Palmitoyl sphingomyelin (d18:1/16:0) levels	8269 European	http://ftp.ebi.ac.uk/pub/databases/gwas/summary_statistics/GCST90199001-GCST90200000/GCST90199876/GCST90199876_buildGRCh38.tsv.gz
Chen Y	GCST90199877	Indole-3-carboxylate levels	4989 European	http://ftp.ebi.ac.uk/pub/databases/gwas/summary_statistics/GCST90199001-GCST90200000/GCST90199877/GCST90199877_buildGRCh38.tsv.gz
Chen Y	GCST90199878	Sphingomyelin (d18:1/18:1, d18:2/18:0) levels	8267 European	http://ftp.ebi.ac.uk/pub/databases/gwas/summary_statistics/GCST90199001-GCST90200000/GCST90199878/GCST90199878_buildGRCh38.tsv.gz
Chen Y	GCST90199879	Ergothioneine levels	8210 European	http://ftp.ebi.ac.uk/pub/databases/gwas/summary_statistics/GCST90199001-GCST90200000/GCST90199879/GCST90199879_buildGRCh38.tsv.gz
Chen Y	GCST90199880	Cis-4-decenoylcarnitine (C10:1) levels	8239 European	http://ftp.ebi.ac.uk/pub/databases/gwas/summary_statistics/GCST90199001-GCST90200000/GCST90199880/GCST90199880_buildGRCh38.tsv.gz
Chen Y	GCST90199881	5-(galactosylhydroxy)-L-lysine levels	6898 European	http://ftp.ebi.ac.uk/pub/databases/gwas/summary_statistics/GCST90199001-GCST90200000/GCST90199881/GCST90199881_buildGRCh38.tsv.gz
Chen Y	GCST90199882	2s,3R-dihydroxybutyrate levels	8252 European	http://ftp.ebi.ac.uk/pub/databases/gwas/summary_statistics/GCST90199001-GCST90200000/GCST90199882/GCST90199882_buildGRCh38.tsv.gz
Chen Y	GCST90199883	Cysteinylglycine disulfide levels	8216 European	http://ftp.ebi.ac.uk/pub/databases/gwas/summary_statistics/GCST90199001-GCST90200000/GCST90199883/GCST90199883_buildGRCh38.tsv.gz
Chen Y	GCST90199884	2,3-dihydroxyisovalerate levels	8268 European	http://ftp.ebi.ac.uk/pub/databases/gwas/summary_statistics/GCST90199001-GCST90200000/GCST90199884/GCST90199884_buildGRCh38.tsv.gz
Chen Y	GCST90199885	Alpha-ketoglutaramate levels	8210 European	http://ftp.ebi.ac.uk/pub/databases/gwas/summary_statistics/GCST90199001-GCST90200000/GCST90199885/GCST90199885_buildGRCh38.tsv.gz
Chen Y	GCST90199886	3-methylglutaconate levels	8197 European	http://ftp.ebi.ac.uk/pub/databases/gwas/summary_statistics/GCST90199001-GCST90200000/GCST90199886/GCST90199886_buildGRCh38.tsv.gz
Chen Y	GCST90199887	(16 or 17)-methylstearate (a19:0 or i19:0) levels	8239 European	http://ftp.ebi.ac.uk/pub/databases/gwas/summary_statistics/GCST90199001-GCST90200000/GCST90199887/GCST90199887_buildGRCh38.tsv.gz
Chen Y	GCST90199888	Cinnamoylglycine levels	7824 European	http://ftp.ebi.ac.uk/pub/databases/gwas/summary_statistics/GCST90199001-GCST90200000/GCST90199888/GCST90199888_buildGRCh38.tsv.gz
Chen Y	GCST90199889	2R,3R-dihydroxybutyrate levels	8223 European	http://ftp.ebi.ac.uk/pub/databases/gwas/summary_statistics/GCST90199001-GCST90200000/GCST90199889/GCST90199889_buildGRCh38.tsv.gz
Chen Y	GCST90199890	4-hydroxyglutamate levels	7226 European	http://ftp.ebi.ac.uk/pub/databases/gwas/summary_statistics/GCST90199001-GCST90200000/GCST90199890/GCST90199890_buildGRCh38.tsv.gz
Chen Y	GCST90199891	S-methylcysteine levels	8239 European	http://ftp.ebi.ac.uk/pub/databases/gwas/summary_statistics/GCST90199001-GCST90200000/GCST90199891/GCST90199891_buildGRCh38.tsv.gz
Chen Y	GCST90199892	Isoursodeoxycholate levels	8234 European	http://ftp.ebi.ac.uk/pub/databases/gwas/summary_statistics/GCST90199001-GCST90200000/GCST90199892/GCST90199892_buildGRCh38.tsv.gz
Chen Y	GCST90199893	Cis-4-decenoate (10:1n6) levels	8173 European	http://ftp.ebi.ac.uk/pub/databases/gwas/summary_statistics/GCST90199001-GCST90200000/GCST90199893/GCST90199893_buildGRCh38.tsv.gz
Chen Y	GCST90199894	4-oxo-retinoic acid levels	7514 European	http://ftp.ebi.ac.uk/pub/databases/gwas/summary_statistics/GCST90199001-GCST90200000/GCST90199894/GCST90199894_buildGRCh38.tsv.gz
Chen Y	GCST90199895	1-lignoceroyl-GPC (24:0) levels	8208 European	http://ftp.ebi.ac.uk/pub/databases/gwas/summary_statistics/GCST90199001-GCST90200000/GCST90199895/GCST90199895_buildGRCh38.tsv.gz
Chen Y	GCST90199896	Sulfate levels	8230 European	http://ftp.ebi.ac.uk/pub/databases/gwas/summary_statistics/GCST90199001-GCST90200000/GCST90199896/GCST90199896_buildGRCh38.tsv.gz
Chen Y	GCST90199897	4-hydroxy-2-oxoglutaric acid levels	7919 European	http://ftp.ebi.ac.uk/pub/databases/gwas/summary_statistics/GCST90199001-GCST90200000/GCST90199897/GCST90199897_buildGRCh38.tsv.gz
Chen Y	GCST90199898	Glycoursodeoxycholate levels	8252 European	http://ftp.ebi.ac.uk/pub/databases/gwas/summary_statistics/GCST90199001-GCST90200000/GCST90199898/GCST90199898_buildGRCh38.tsv.gz
Chen Y	GCST90199899	1-(1-enyl-palmitoyl)-GPC (p-16:0) levels	8170 European	http://ftp.ebi.ac.uk/pub/databases/gwas/summary_statistics/GCST90199001-GCST90200000/GCST90199899/GCST90199899_buildGRCh38.tsv.gz
Chen Y	GCST90199900	Argininate levels	8226 European	http://ftp.ebi.ac.uk/pub/databases/gwas/summary_statistics/GCST90199001-GCST90200000/GCST90199900/GCST90199900_buildGRCh38.tsv.gz
Chen Y	GCST90199901	1-methyl-5-imidazoleacetate levels	8171 European	http://ftp.ebi.ac.uk/pub/databases/gwas/summary_statistics/GCST90199001-GCST90200000/GCST90199901/GCST90199901_buildGRCh38.tsv.gz
Chen Y	GCST90199902	Hydantoin-5-propionate levels	8164 European	http://ftp.ebi.ac.uk/pub/databases/gwas/summary_statistics/GCST90199001-GCST90200000/GCST90199902/GCST90199902_buildGRCh38.tsv.gz
Chen Y	GCST90199903	2-oxoarginine levels	8223 European	http://ftp.ebi.ac.uk/pub/databases/gwas/summary_statistics/GCST90199001-GCST90200000/GCST90199903/GCST90199903_buildGRCh38.tsv.gz
Chen Y	GCST90199904	Pantoate levels	7662 European	http://ftp.ebi.ac.uk/pub/databases/gwas/summary_statistics/GCST90199001-GCST90200000/GCST90199904/GCST90199904_buildGRCh38.tsv.gz
Chen Y	GCST90199905	Formiminoglutamate levels	8175 European	http://ftp.ebi.ac.uk/pub/databases/gwas/summary_statistics/GCST90199001-GCST90200000/GCST90199905/GCST90199905_buildGRCh38.tsv.gz
Chen Y	GCST90199906	1-(1-enyl-palmitoyl)-GPE (p-16:0) levels	8227 European	http://ftp.ebi.ac.uk/pub/databases/gwas/summary_statistics/GCST90199001-GCST90200000/GCST90199906/GCST90199906_buildGRCh38.tsv.gz
Chen Y	GCST90199907	S-methylcysteine sulfoxide levels	8255 European	http://ftp.ebi.ac.uk/pub/databases/gwas/summary_statistics/GCST90199001-GCST90200000/GCST90199907/GCST90199907_buildGRCh38.tsv.gz
Chen Y	GCST90199908	2-o-methylascorbic acid levels	8219 European	http://ftp.ebi.ac.uk/pub/databases/gwas/summary_statistics/GCST90199001-GCST90200000/GCST90199908/GCST90199908_buildGRCh38.tsv.gz
Chen Y	GCST90199909	Eicosanedioate (C20-DC) levels	8258 European	http://ftp.ebi.ac.uk/pub/databases/gwas/summary_statistics/GCST90199001-GCST90200000/GCST90199909/GCST90199909_buildGRCh38.tsv.gz
Chen Y	GCST90199910	1-(1-enyl-stearoyl)-GPE (p-18:0) levels	8249 European	http://ftp.ebi.ac.uk/pub/databases/gwas/summary_statistics/GCST90199001-GCST90200000/GCST90199910/GCST90199910_buildGRCh38.tsv.gz
Chen Y	GCST90199911	Beta-citrylglutamate levels	8226 European	http://ftp.ebi.ac.uk/pub/databases/gwas/summary_statistics/GCST90199001-GCST90200000/GCST90199911/GCST90199911_buildGRCh38.tsv.gz
Chen Y	GCST90199912	N-oleoyltaurine levels	7375 European	http://ftp.ebi.ac.uk/pub/databases/gwas/summary_statistics/GCST90199001-GCST90200000/GCST90199912/GCST90199912_buildGRCh38.tsv.gz
Chen Y	GCST90199913	Docosadioate (C22-DC) levels	8225 European	http://ftp.ebi.ac.uk/pub/databases/gwas/summary_statistics/GCST90199001-GCST90200000/GCST90199913/GCST90199913_buildGRCh38.tsv.gz
Chen Y	GCST90199914	Oleoyl-linoleoyl-glycerol (18:1/18:2) [2] levels	8069 European	http://ftp.ebi.ac.uk/pub/databases/gwas/summary_statistics/GCST90199001-GCST90200000/GCST90199914/GCST90199914_buildGRCh38.tsv.gz
Chen Y	GCST90199915	Imidazole propionate levels	7776 European	http://ftp.ebi.ac.uk/pub/databases/gwas/summary_statistics/GCST90199001-GCST90200000/GCST90199915/GCST90199915_buildGRCh38.tsv.gz
Chen Y	GCST90199916	Carnitine C18:2 levels	8268 European	http://ftp.ebi.ac.uk/pub/databases/gwas/summary_statistics/GCST90199001-GCST90200000/GCST90199916/GCST90199916_buildGRCh38.tsv.gz
Chen Y	GCST90199917	Pregnanediol-3-glucuronide levels	7905 European	http://ftp.ebi.ac.uk/pub/databases/gwas/summary_statistics/GCST90199001-GCST90200000/GCST90199917/GCST90199917_buildGRCh38.tsv.gz
Chen Y	GCST90199918	Carboxyethyl-gaba levels	8090 European	http://ftp.ebi.ac.uk/pub/databases/gwas/summary_statistics/GCST90199001-GCST90200000/GCST90199918/GCST90199918_buildGRCh38.tsv.gz
Chen Y	GCST90199919	Alliin levels	6517 European	http://ftp.ebi.ac.uk/pub/databases/gwas/summary_statistics/GCST90199001-GCST90200000/GCST90199919/GCST90199919_buildGRCh38.tsv.gz
Chen Y	GCST90199920	Trimethylamine n-oxide levels	8218 European	http://ftp.ebi.ac.uk/pub/databases/gwas/summary_statistics/GCST90199001-GCST90200000/GCST90199920/GCST90199920_buildGRCh38.tsv.gz
Chen Y	GCST90199921	Dihydroferulate levels	6398 European	http://ftp.ebi.ac.uk/pub/databases/gwas/summary_statistics/GCST90199001-GCST90200000/GCST90199921/GCST90199921_buildGRCh38.tsv.gz
Chen Y	GCST90199922	Prolylglycine levels	7907 European	http://ftp.ebi.ac.uk/pub/databases/gwas/summary_statistics/GCST90199001-GCST90200000/GCST90199922/GCST90199922_buildGRCh38.tsv.gz
Chen Y	GCST90199923	N-palmitoylglycine levels	8236 European	http://ftp.ebi.ac.uk/pub/databases/gwas/summary_statistics/GCST90199001-GCST90200000/GCST90199923/GCST90199923_buildGRCh38.tsv.gz
Chen Y	GCST90199924	N-methyltaurine levels	5440 European	http://ftp.ebi.ac.uk/pub/databases/gwas/summary_statistics/GCST90199001-GCST90200000/GCST90199924/GCST90199924_buildGRCh38.tsv.gz
Chen Y	GCST90199925	Succinimide levels	5865 European	http://ftp.ebi.ac.uk/pub/databases/gwas/summary_statistics/GCST90199001-GCST90200000/GCST90199925/GCST90199925_buildGRCh38.tsv.gz
Chen Y	GCST90199926	N-acetylcarnosine levels	8233 European	http://ftp.ebi.ac.uk/pub/databases/gwas/summary_statistics/GCST90199001-GCST90200000/GCST90199926/GCST90199926_buildGRCh38.tsv.gz
Chen Y	GCST90199927	Histidine betaine (hercynine) levels	7518 European	http://ftp.ebi.ac.uk/pub/databases/gwas/summary_statistics/GCST90199001-GCST90200000/GCST90199927/GCST90199927_buildGRCh38.tsv.gz
Chen Y	GCST90199928	2-stearoyl-GPE (18:0) levels	8073 European	http://ftp.ebi.ac.uk/pub/databases/gwas/summary_statistics/GCST90199001-GCST90200000/GCST90199928/GCST90199928_buildGRCh38.tsv.gz
Chen Y	GCST90199929	Margaroylcarnitine (C17) levels	8112 European	http://ftp.ebi.ac.uk/pub/databases/gwas/summary_statistics/GCST90199001-GCST90200000/GCST90199929/GCST90199929_buildGRCh38.tsv.gz
Chen Y	GCST90199930	(R)-3-hydroxybutyrylcarnitine levels	7787 European	http://ftp.ebi.ac.uk/pub/databases/gwas/summary_statistics/GCST90199001-GCST90200000/GCST90199930/GCST90199930_buildGRCh38.tsv.gz
Chen Y	GCST90199931	Lanthionine levels	7760 European	http://ftp.ebi.ac.uk/pub/databases/gwas/summary_statistics/GCST90199001-GCST90200000/GCST90199931/GCST90199931_buildGRCh38.tsv.gz
Chen Y	GCST90199932	Mannonate levels	8166 European	http://ftp.ebi.ac.uk/pub/databases/gwas/summary_statistics/GCST90199001-GCST90200000/GCST90199932/GCST90199932_buildGRCh38.tsv.gz
Chen Y	GCST90199933	3b-hydroxy-5-cholenoic acid levels	6846 European	http://ftp.ebi.ac.uk/pub/databases/gwas/summary_statistics/GCST90199001-GCST90200000/GCST90199933/GCST90199933_buildGRCh38.tsv.gz
Chen Y	GCST90199934	2-hydroxydecanoate levels	8267 European	http://ftp.ebi.ac.uk/pub/databases/gwas/summary_statistics/GCST90199001-GCST90200000/GCST90199934/GCST90199934_buildGRCh38.tsv.gz
Chen Y	GCST90199935	Glycohyocholate levels	7095 European	http://ftp.ebi.ac.uk/pub/databases/gwas/summary_statistics/GCST90199001-GCST90200000/GCST90199935/GCST90199935_buildGRCh38.tsv.gz
Chen Y	GCST90199936	3-methyl catechol sulfate (2) levels	6320 European	http://ftp.ebi.ac.uk/pub/databases/gwas/summary_statistics/GCST90199001-GCST90200000/GCST90199936/GCST90199936_buildGRCh38.tsv.gz
Chen Y	GCST90199937	2-aminooctanoate levels	8178 European	http://ftp.ebi.ac.uk/pub/databases/gwas/summary_statistics/GCST90199001-GCST90200000/GCST90199937/GCST90199937_buildGRCh38.tsv.gz
Chen Y	GCST90199938	3-methyl catechol sulfate (1) levels	8233 European	http://ftp.ebi.ac.uk/pub/databases/gwas/summary_statistics/GCST90199001-GCST90200000/GCST90199938/GCST90199938_buildGRCh38.tsv.gz
Chen Y	GCST90199939	4-methylcatechol sulfate levels	8229 European	http://ftp.ebi.ac.uk/pub/databases/gwas/summary_statistics/GCST90199001-GCST90200000/GCST90199939/GCST90199939_buildGRCh38.tsv.gz
Chen Y	GCST90199940	Guaiacol sulfate levels	8262 European	http://ftp.ebi.ac.uk/pub/databases/gwas/summary_statistics/GCST90199001-GCST90200000/GCST90199940/GCST90199940_buildGRCh38.tsv.gz
Chen Y	GCST90199941	Gamma-CEHC glucuronide levels	6305 European	http://ftp.ebi.ac.uk/pub/databases/gwas/summary_statistics/GCST90199001-GCST90200000/GCST90199941/GCST90199941_buildGRCh38.tsv.gz
Chen Y	GCST90199942	Dimethyl sulfone levels	7905 European	http://ftp.ebi.ac.uk/pub/databases/gwas/summary_statistics/GCST90199001-GCST90200000/GCST90199942/GCST90199942_buildGRCh38.tsv.gz
Chen Y	GCST90199943	2-piperidinone levels	8225 European	http://ftp.ebi.ac.uk/pub/databases/gwas/summary_statistics/GCST90199001-GCST90200000/GCST90199943/GCST90199943_buildGRCh38.tsv.gz
Chen Y	GCST90199944	Indolin-2-one levels	7027 European	http://ftp.ebi.ac.uk/pub/databases/gwas/summary_statistics/GCST90199001-GCST90200000/GCST90199944/GCST90199944_buildGRCh38.tsv.gz
Chen Y	GCST90199945	Sphingomyelin (d18:1/14:0, d16:1/16:0) levels	8254 European	http://ftp.ebi.ac.uk/pub/databases/gwas/summary_statistics/GCST90199001-GCST90200000/GCST90199945/GCST90199945_buildGRCh38.tsv.gz
Chen Y	GCST90199946	3-acetylphenol sulfate levels	6897 European	http://ftp.ebi.ac.uk/pub/databases/gwas/summary_statistics/GCST90199001-GCST90200000/GCST90199946/GCST90199946_buildGRCh38.tsv.gz
Chen Y	GCST90199947	Sphingomyelin (d18:2/16:0, d18:1/16:1) levels	8272 European	http://ftp.ebi.ac.uk/pub/databases/gwas/summary_statistics/GCST90199001-GCST90200000/GCST90199947/GCST90199947_buildGRCh38.tsv.gz
Chen Y	GCST90199948	S-allylcysteine levels	6857 European	http://ftp.ebi.ac.uk/pub/databases/gwas/summary_statistics/GCST90199001-GCST90200000/GCST90199948/GCST90199948_buildGRCh38.tsv.gz
Chen Y	GCST90199949	6-oxopiperidine-2-carboxylate levels	8032 European	http://ftp.ebi.ac.uk/pub/databases/gwas/summary_statistics/GCST90199001-GCST90200000/GCST90199949/GCST90199949_buildGRCh38.tsv.gz
Chen Y	GCST90199950	2-aminophenol sulfate levels	8264 European	http://ftp.ebi.ac.uk/pub/databases/gwas/summary_statistics/GCST90199001-GCST90200000/GCST90199950/GCST90199950_buildGRCh38.tsv.gz
Chen Y	GCST90199951	N-acetylalliin levels	5432 European	http://ftp.ebi.ac.uk/pub/databases/gwas/summary_statistics/GCST90199001-GCST90200000/GCST90199951/GCST90199951_buildGRCh38.tsv.gz
Chen Y	GCST90199952	2-aminoheptanoate levels	8238 European	http://ftp.ebi.ac.uk/pub/databases/gwas/summary_statistics/GCST90199001-GCST90200000/GCST90199952/GCST90199952_buildGRCh38.tsv.gz
Chen Y	GCST90199953	3-methoxytyramine sulfate levels	5419 European	http://ftp.ebi.ac.uk/pub/databases/gwas/summary_statistics/GCST90199001-GCST90200000/GCST90199953/GCST90199953_buildGRCh38.tsv.gz
Chen Y	GCST90199954	N2,N5-diacetylornithine levels	7596 European	http://ftp.ebi.ac.uk/pub/databases/gwas/summary_statistics/GCST90199001-GCST90200000/GCST90199954/GCST90199954_buildGRCh38.tsv.gz
Chen Y	GCST90199955	Ferulic acid 4-sulfate levels	7332 European	http://ftp.ebi.ac.uk/pub/databases/gwas/summary_statistics/GCST90199001-GCST90200000/GCST90199955/GCST90199955_buildGRCh38.tsv.gz
Chen Y	GCST90199956	1H-indole-7-acetic acid levels	5986 European	http://ftp.ebi.ac.uk/pub/databases/gwas/summary_statistics/GCST90199001-GCST90200000/GCST90199956/GCST90199956_buildGRCh38.tsv.gz
Chen Y	GCST90199957	3-(3-hydroxyphenyl)propionate sulfate levels	5773 European	http://ftp.ebi.ac.uk/pub/databases/gwas/summary_statistics/GCST90199001-GCST90200000/GCST90199957/GCST90199957_buildGRCh38.tsv.gz
Chen Y	GCST90199958	1-linolenoyl-GPC (18:3) levels	8261 European	http://ftp.ebi.ac.uk/pub/databases/gwas/summary_statistics/GCST90199001-GCST90200000/GCST90199958/GCST90199958_buildGRCh38.tsv.gz
Chen Y	GCST90199959	O-sulfo-l-tyrosine levels	8229 European	http://ftp.ebi.ac.uk/pub/databases/gwas/summary_statistics/GCST90199001-GCST90200000/GCST90199959/GCST90199959_buildGRCh38.tsv.gz
Chen Y	GCST90199960	N-formylanthranilic acid levels	7534 European	http://ftp.ebi.ac.uk/pub/databases/gwas/summary_statistics/GCST90199001-GCST90200000/GCST90199960/GCST90199960_buildGRCh38.tsv.gz
Chen Y	GCST90199961	Methionine sulfone levels	8254 European	http://ftp.ebi.ac.uk/pub/databases/gwas/summary_statistics/GCST90199001-GCST90200000/GCST90199961/GCST90199961_buildGRCh38.tsv.gz
Chen Y	GCST90199962	Acisoga levels	7489 European	http://ftp.ebi.ac.uk/pub/databases/gwas/summary_statistics/GCST90199001-GCST90200000/GCST90199962/GCST90199962_buildGRCh38.tsv.gz
Chen Y	GCST90199963	17alpha-hydroxypregnanolone glucuronide levels	5582 European	http://ftp.ebi.ac.uk/pub/databases/gwas/summary_statistics/GCST90199001-GCST90200000/GCST90199963/GCST90199963_buildGRCh38.tsv.gz
Chen Y	GCST90199964	Etiocholanolone glucuronide levels	7821 European	http://ftp.ebi.ac.uk/pub/databases/gwas/summary_statistics/GCST90199001-GCST90200000/GCST90199964/GCST90199964_buildGRCh38.tsv.gz
Chen Y	GCST90199965	Fructosyllysine levels	8238 European	http://ftp.ebi.ac.uk/pub/databases/gwas/summary_statistics/GCST90199001-GCST90200000/GCST90199965/GCST90199965_buildGRCh38.tsv.gz
Chen Y	GCST90199966	1-(1-enyl-oleoyl)-GPE (p-18:1) levels	8157 European	http://ftp.ebi.ac.uk/pub/databases/gwas/summary_statistics/GCST90199001-GCST90200000/GCST90199966/GCST90199966_buildGRCh38.tsv.gz
Chen Y	GCST90199967	N-acetyltaurine levels	8160 European	http://ftp.ebi.ac.uk/pub/databases/gwas/summary_statistics/GCST90199001-GCST90200000/GCST90199967/GCST90199967_buildGRCh38.tsv.gz
Chen Y	GCST90199968	1-palmitoyl-GPG (16:0) levels	7708 European	http://ftp.ebi.ac.uk/pub/databases/gwas/summary_statistics/GCST90199001-GCST90200000/GCST90199968/GCST90199968_buildGRCh38.tsv.gz
Chen Y	GCST90199969	1-oleoyl-GPG (18:1) levels	6990 European	http://ftp.ebi.ac.uk/pub/databases/gwas/summary_statistics/GCST90199001-GCST90200000/GCST90199969/GCST90199969_buildGRCh38.tsv.gz
Chen Y	GCST90199970	Octadecenedioylcarnitine (C18:1-DC) levels	8245 European	http://ftp.ebi.ac.uk/pub/databases/gwas/summary_statistics/GCST90199001-GCST90200000/GCST90199970/GCST90199970_buildGRCh38.tsv.gz
Chen Y	GCST90199971	3-methylglutarylcarnitine (2) levels	8220 European	http://ftp.ebi.ac.uk/pub/databases/gwas/summary_statistics/GCST90199001-GCST90200000/GCST90199971/GCST90199971_buildGRCh38.tsv.gz
Chen Y	GCST90199972	Sphingomyelin (d18:1/24:1, d18:2/24:0) levels	8267 European	http://ftp.ebi.ac.uk/pub/databases/gwas/summary_statistics/GCST90199001-GCST90200000/GCST90199972/GCST90199972_buildGRCh38.tsv.gz
Chen Y	GCST90199973	Methyl glucopyranoside (alpha + beta) levels	7973 European	http://ftp.ebi.ac.uk/pub/databases/gwas/summary_statistics/GCST90199001-GCST90200000/GCST90199973/GCST90199973_buildGRCh38.tsv.gz
Chen Y	GCST90199974	9-hydroxystearate levels	7474 European	http://ftp.ebi.ac.uk/pub/databases/gwas/summary_statistics/GCST90199001-GCST90200000/GCST90199974/GCST90199974_buildGRCh38.tsv.gz
Chen Y	GCST90199975	Sphingomyelin (d18:2/14:0, d18:1/14:1) levels	8278 European	http://ftp.ebi.ac.uk/pub/databases/gwas/summary_statistics/GCST90199001-GCST90200000/GCST90199975/GCST90199975_buildGRCh38.tsv.gz
Chen Y	GCST90199976	1-dihomo-linolenylglycerol (20:3) levels	6470 European	http://ftp.ebi.ac.uk/pub/databases/gwas/summary_statistics/GCST90199001-GCST90200000/GCST90199976/GCST90199976_buildGRCh38.tsv.gz
Chen Y	GCST90199977	4-hydroxychlorothalonil levels	8216 European	http://ftp.ebi.ac.uk/pub/databases/gwas/summary_statistics/GCST90199001-GCST90200000/GCST90199977/GCST90199977_buildGRCh38.tsv.gz
Chen Y	GCST90199978	Vanillactate levels	7935 European	http://ftp.ebi.ac.uk/pub/databases/gwas/summary_statistics/GCST90199001-GCST90200000/GCST90199978/GCST90199978_buildGRCh38.tsv.gz
Chen Y	GCST90199979	Carnitine C14:1 levels	8257 European	http://ftp.ebi.ac.uk/pub/databases/gwas/summary_statistics/GCST90199001-GCST90200000/GCST90199979/GCST90199979_buildGRCh38.tsv.gz
Chen Y	GCST90199980	N-formylphenylalanine levels	7229 European	http://ftp.ebi.ac.uk/pub/databases/gwas/summary_statistics/GCST90199001-GCST90200000/GCST90199980/GCST90199980_buildGRCh38.tsv.gz
Chen Y	GCST90199981	2-acetamidophenol sulfate levels	6984 European	http://ftp.ebi.ac.uk/pub/databases/gwas/summary_statistics/GCST90199001-GCST90200000/GCST90199981/GCST90199981_buildGRCh38.tsv.gz
Chen Y	GCST90199982	4-vinylguaiacol sulfate levels	7592 European	http://ftp.ebi.ac.uk/pub/databases/gwas/summary_statistics/GCST90199001-GCST90200000/GCST90199982/GCST90199982_buildGRCh38.tsv.gz
Chen Y	GCST90199983	5alpha-androstan-3alpha,17beta-diol monosulfate (2) levels	5920 European	http://ftp.ebi.ac.uk/pub/databases/gwas/summary_statistics/GCST90199001-GCST90200000/GCST90199983/GCST90199983_buildGRCh38.tsv.gz
Chen Y	GCST90199984	Vanillic alcohol sulfate levels	5076 European	http://ftp.ebi.ac.uk/pub/databases/gwas/summary_statistics/GCST90199001-GCST90200000/GCST90199984/GCST90199984_buildGRCh38.tsv.gz
Chen Y	GCST90199985	Methyl-4-hydroxybenzoate sulfate levels	8285 European	http://ftp.ebi.ac.uk/pub/databases/gwas/summary_statistics/GCST90199001-GCST90200000/GCST90199985/GCST90199985_buildGRCh38.tsv.gz
Chen Y	GCST90199986	Eugenol sulfate levels	7063 European	http://ftp.ebi.ac.uk/pub/databases/gwas/summary_statistics/GCST90199001-GCST90200000/GCST90199986/GCST90199986_buildGRCh38.tsv.gz
Chen Y	GCST90199987	2-methoxyresorcinol sulfate levels	5897 European	http://ftp.ebi.ac.uk/pub/databases/gwas/summary_statistics/GCST90199001-GCST90200000/GCST90199987/GCST90199987_buildGRCh38.tsv.gz
Chen Y	GCST90199988	Tyramine O-sulfate levels	7254 European	http://ftp.ebi.ac.uk/pub/databases/gwas/summary_statistics/GCST90199001-GCST90200000/GCST90199988/GCST90199988_buildGRCh38.tsv.gz
Chen Y	GCST90199989	4-methylguaiacol sulfate levels	7141 European	http://ftp.ebi.ac.uk/pub/databases/gwas/summary_statistics/GCST90199001-GCST90200000/GCST90199989/GCST90199989_buildGRCh38.tsv.gz
Chen Y	GCST90199990	3-hydroxypyridine sulfate levels	8270 European	http://ftp.ebi.ac.uk/pub/databases/gwas/summary_statistics/GCST90199001-GCST90200000/GCST90199990/GCST90199990_buildGRCh38.tsv.gz
Chen Y	GCST90199991	Arabonate/xylonate levels	8211 European	http://ftp.ebi.ac.uk/pub/databases/gwas/summary_statistics/GCST90199001-GCST90200000/GCST90199991/GCST90199991_buildGRCh38.tsv.gz
Chen Y	GCST90199992	Octadecanedioylcarnitine (C18-DC) levels	8049 European	http://ftp.ebi.ac.uk/pub/databases/gwas/summary_statistics/GCST90199001-GCST90200000/GCST90199992/GCST90199992_buildGRCh38.tsv.gz
Chen Y	GCST90199993	Phenylacetylcarnitine levels	8127 European	http://ftp.ebi.ac.uk/pub/databases/gwas/summary_statistics/GCST90199001-GCST90200000/GCST90199993/GCST90199993_buildGRCh38.tsv.gz
Chen Y	GCST90199994	Ethylparaben sulfate levels	6408 European	http://ftp.ebi.ac.uk/pub/databases/gwas/summary_statistics/GCST90199001-GCST90200000/GCST90199994/GCST90199994_buildGRCh38.tsv.gz
Chen Y	GCST90199995	Sphingomyelin (d18:1/20:2, d18:2/20:1, d16:1/22:2) levels	8124 European	http://ftp.ebi.ac.uk/pub/databases/gwas/summary_statistics/GCST90199001-GCST90200000/GCST90199995/GCST90199995_buildGRCh38.tsv.gz
Chen Y	GCST90199996	Sphingomyelin (d18:1/20:1, d18:2/20:0) levels	8255 European	http://ftp.ebi.ac.uk/pub/databases/gwas/summary_statistics/GCST90199001-GCST90200000/GCST90199996/GCST90199996_buildGRCh38.tsv.gz
Chen Y	GCST90199997	Behenoyl sphingomyelin (d18:1/22:0) levels	8260 European	http://ftp.ebi.ac.uk/pub/databases/gwas/summary_statistics/GCST90199001-GCST90200000/GCST90199997/GCST90199997_buildGRCh38.tsv.gz
Chen Y	GCST90199998	Propyl 4-hydroxybenzoate sulfate levels	7855 European	http://ftp.ebi.ac.uk/pub/databases/gwas/summary_statistics/GCST90199001-GCST90200000/GCST90199998/GCST90199998_buildGRCh38.tsv.gz
Chen Y	GCST90199999	4-methoxyphenol sulfate levels	7500 European	http://ftp.ebi.ac.uk/pub/databases/gwas/summary_statistics/GCST90199001-GCST90200000/GCST90199999/GCST90199999_buildGRCh38.tsv.gz
Chen Y	GCST90200000	Umbelliferone sulfate levels	5598 European	http://ftp.ebi.ac.uk/pub/databases/gwas/summary_statistics/GCST90199001-GCST90200000/GCST90200000/GCST90200000_buildGRCh38.tsv.gz
Chen Y	GCST90200001	Sphingomyelin (d18:1/20:0, d16:1/22:0) levels	8257 European	http://ftp.ebi.ac.uk/pub/databases/gwas/summary_statistics/GCST90200001-GCST90201000/GCST90200001/GCST90200001_buildGRCh38.tsv.gz
Chen Y	GCST90200002	6-hydroxyindole sulfate levels	8229 European	http://ftp.ebi.ac.uk/pub/databases/gwas/summary_statistics/GCST90200001-GCST90201000/GCST90200002/GCST90200002_buildGRCh38.tsv.gz
Chen Y	GCST90200003	P-cresol glucuronide levels	7969 European	http://ftp.ebi.ac.uk/pub/databases/gwas/summary_statistics/GCST90200001-GCST90201000/GCST90200003/GCST90200003_buildGRCh38.tsv.gz
Chen Y	GCST90200004	N-carbamoylalanine levels	7315 European	http://ftp.ebi.ac.uk/pub/databases/gwas/summary_statistics/GCST90200001-GCST90201000/GCST90200004/GCST90200004_buildGRCh38.tsv.gz
Chen Y	GCST90200005	Citraconate/glutaconate levels	8263 European	http://ftp.ebi.ac.uk/pub/databases/gwas/summary_statistics/GCST90200001-GCST90201000/GCST90200005/GCST90200005_buildGRCh38.tsv.gz
Chen Y	GCST90200006	1,2,3-benzenetriol sulfate (2) levels	7484 European	http://ftp.ebi.ac.uk/pub/databases/gwas/summary_statistics/GCST90200001-GCST90201000/GCST90200006/GCST90200006_buildGRCh38.tsv.gz
Chen Y	GCST90200007	3-methoxycatechol sulfate (2) levels	7286 European	http://ftp.ebi.ac.uk/pub/databases/gwas/summary_statistics/GCST90200001-GCST90201000/GCST90200007/GCST90200007_buildGRCh38.tsv.gz
Chen Y	GCST90200008	C-glycosyltryptophan levels	8204 European	http://ftp.ebi.ac.uk/pub/databases/gwas/summary_statistics/GCST90200001-GCST90201000/GCST90200008/GCST90200008_buildGRCh38.tsv.gz
Chen Y	GCST90200009	3-methoxycatechol sulfate (1) levels	8194 European	http://ftp.ebi.ac.uk/pub/databases/gwas/summary_statistics/GCST90200001-GCST90201000/GCST90200009/GCST90200009_buildGRCh38.tsv.gz
Chen Y	GCST90200010	Sphingomyelin (d18:1/22:1, d18:2/22:0, d16:1/24:1) levels	8246 European	http://ftp.ebi.ac.uk/pub/databases/gwas/summary_statistics/GCST90200001-GCST90201000/GCST90200010/GCST90200010_buildGRCh38.tsv.gz
Chen Y	GCST90200011	Arabitol/xylitol levels	8219 European	http://ftp.ebi.ac.uk/pub/databases/gwas/summary_statistics/GCST90200001-GCST90201000/GCST90200011/GCST90200011_buildGRCh38.tsv.gz
Chen Y	GCST90200012	3-hydroxyhexanoate levels	8268 European	http://ftp.ebi.ac.uk/pub/databases/gwas/summary_statistics/GCST90200001-GCST90201000/GCST90200012/GCST90200012_buildGRCh38.tsv.gz
Chen Y	GCST90200013	Sphingomyelin (d18:1/22:2, d18:2/22:1, d16:1/24:2) levels	8267 European	http://ftp.ebi.ac.uk/pub/databases/gwas/summary_statistics/GCST90200001-GCST90201000/GCST90200013/GCST90200013_buildGRCh38.tsv.gz
Chen Y	GCST90200014	3beta-hydroxy-5-cholestenoate levels	8259 European	http://ftp.ebi.ac.uk/pub/databases/gwas/summary_statistics/GCST90200001-GCST90201000/GCST90200014/GCST90200014_buildGRCh38.tsv.gz
Chen Y	GCST90200015	N-acetylkynurenine (2) levels	6193 European	http://ftp.ebi.ac.uk/pub/databases/gwas/summary_statistics/GCST90200001-GCST90201000/GCST90200015/GCST90200015_buildGRCh38.tsv.gz
Chen Y	GCST90200016	Dopamine 4-sulfate levels	6888 European	http://ftp.ebi.ac.uk/pub/databases/gwas/summary_statistics/GCST90200001-GCST90201000/GCST90200016/GCST90200016_buildGRCh38.tsv.gz
Chen Y	GCST90200017	Sphingomyelin (d17:1/16:0, d18:1/15:0, d16:1/17:0) levels	8261 European	http://ftp.ebi.ac.uk/pub/databases/gwas/summary_statistics/GCST90200001-GCST90201000/GCST90200017/GCST90200017_buildGRCh38.tsv.gz
Chen Y	GCST90200018	Adipoylcarnitine (C6-DC) levels	8216 European	http://ftp.ebi.ac.uk/pub/databases/gwas/summary_statistics/GCST90200001-GCST90201000/GCST90200018/GCST90200018_buildGRCh38.tsv.gz
Chen Y	GCST90200019	Dopamine 3-o-sulfate levels	8252 European	http://ftp.ebi.ac.uk/pub/databases/gwas/summary_statistics/GCST90200001-GCST90201000/GCST90200019/GCST90200019_buildGRCh38.tsv.gz
Chen Y	GCST90200020	Lignoceroyl sphingomyelin (d18:1/24:0) levels	8250 European	http://ftp.ebi.ac.uk/pub/databases/gwas/summary_statistics/GCST90200001-GCST90201000/GCST90200020/GCST90200020_buildGRCh38.tsv.gz
Chen Y	GCST90200021	N-acetylglucosamine/n-acetylgalactosamine levels	7940 European	http://ftp.ebi.ac.uk/pub/databases/gwas/summary_statistics/GCST90200001-GCST90201000/GCST90200021/GCST90200021_buildGRCh38.tsv.gz
Chen Y	GCST90200022	Glycochenodeoxycholate 3-sulfate levels	8123 European	http://ftp.ebi.ac.uk/pub/databases/gwas/summary_statistics/GCST90200001-GCST90201000/GCST90200022/GCST90200022_buildGRCh38.tsv.gz
Chen Y	GCST90200023	Trans 3,4-methyleneheptanoate levels	7104 European	http://ftp.ebi.ac.uk/pub/databases/gwas/summary_statistics/GCST90200001-GCST90201000/GCST90200023/GCST90200023_buildGRCh38.tsv.gz
Chen Y	GCST90200024	Taurodeoxycholic acid 3-sulfate levels	7333 European	http://ftp.ebi.ac.uk/pub/databases/gwas/summary_statistics/GCST90200001-GCST90201000/GCST90200024/GCST90200024_buildGRCh38.tsv.gz
Chen Y	GCST90200025	Phenol glucuronide levels	4466 European	http://ftp.ebi.ac.uk/pub/databases/gwas/summary_statistics/GCST90200001-GCST90201000/GCST90200025/GCST90200025_buildGRCh38.tsv.gz
Chen Y	GCST90200026	Glycodeoxycholate 3-sulfate levels	8066 European	http://ftp.ebi.ac.uk/pub/databases/gwas/summary_statistics/GCST90200001-GCST90201000/GCST90200026/GCST90200026_buildGRCh38.tsv.gz
Chen Y	GCST90200027	4-hydroxyphenylacetoylcarnitine levels	7523 European	http://ftp.ebi.ac.uk/pub/databases/gwas/summary_statistics/GCST90200001-GCST90201000/GCST90200027/GCST90200027_buildGRCh38.tsv.gz
Chen Y	GCST90200028	1-stearoyl-2-oleoyl-gpc (18:0/18:1) levels	8257 European	http://ftp.ebi.ac.uk/pub/databases/gwas/summary_statistics/GCST90200001-GCST90201000/GCST90200028/GCST90200028_buildGRCh38.tsv.gz
Chen Y	GCST90200029	Linoleoyl ethanolamide levels	7214 European	http://ftp.ebi.ac.uk/pub/databases/gwas/summary_statistics/GCST90200001-GCST90201000/GCST90200029/GCST90200029_buildGRCh38.tsv.gz
Chen Y	GCST90200030	1,2-dilinoleoyl-GPC (18:2/18:2) levels	8227 European	http://ftp.ebi.ac.uk/pub/databases/gwas/summary_statistics/GCST90200001-GCST90201000/GCST90200030/GCST90200030_buildGRCh38.tsv.gz
Chen Y	GCST90200031	Nonanoylcarnitine (C9) levels	7669 European	http://ftp.ebi.ac.uk/pub/databases/gwas/summary_statistics/GCST90200001-GCST90201000/GCST90200031/GCST90200031_buildGRCh38.tsv.gz
Chen Y	GCST90200032	2-hydroxybutyrate/2-hydroxyisobutyrate levels	8215 European	http://ftp.ebi.ac.uk/pub/databases/gwas/summary_statistics/GCST90200001-GCST90201000/GCST90200032/GCST90200032_buildGRCh38.tsv.gz
Chen Y	GCST90200033	Sphingomyelin (d18:2/23:0, d18:1/23:1, d17:1/24:1) levels	8272 European	http://ftp.ebi.ac.uk/pub/databases/gwas/summary_statistics/GCST90200001-GCST90201000/GCST90200033/GCST90200033_buildGRCh38.tsv.gz
Chen Y	GCST90200034	Tricosanoyl sphingomyelin (d18:1/23:0) levels	8257 European	http://ftp.ebi.ac.uk/pub/databases/gwas/summary_statistics/GCST90200001-GCST90201000/GCST90200034/GCST90200034_buildGRCh38.tsv.gz
Chen Y	GCST90200035	Palmitoyl dihydrosphingomyelin (d18:0/16:0) levels	8269 European	http://ftp.ebi.ac.uk/pub/databases/gwas/summary_statistics/GCST90200001-GCST90201000/GCST90200035/GCST90200035_buildGRCh38.tsv.gz
Chen Y	GCST90200036	1-palmitoleoylglycerol (16:1) levels	6432 European	http://ftp.ebi.ac.uk/pub/databases/gwas/summary_statistics/GCST90200001-GCST90201000/GCST90200036/GCST90200036_buildGRCh38.tsv.gz
Chen Y	GCST90200037	1-stearoyl-2-linoleoyl-gpc (18:0/18:2) levels	8231 European	http://ftp.ebi.ac.uk/pub/databases/gwas/summary_statistics/GCST90200001-GCST90201000/GCST90200037/GCST90200037_buildGRCh38.tsv.gz
Chen Y	GCST90200038	1-palmitoyl-2-palmitoleoyl-gpc (16:0/16:1) levels	8276 European	http://ftp.ebi.ac.uk/pub/databases/gwas/summary_statistics/GCST90200001-GCST90201000/GCST90200038/GCST90200038_buildGRCh38.tsv.gz
Chen Y	GCST90200039	1-stearoyl-2-linoleoyl-GPE (18:0/18:2) levels	8241 European	http://ftp.ebi.ac.uk/pub/databases/gwas/summary_statistics/GCST90200001-GCST90201000/GCST90200039/GCST90200039_buildGRCh38.tsv.gz
Chen Y	GCST90200040	Sphingomyelin (d18:2/24:1, d18:1/24:2) levels	8273 European	http://ftp.ebi.ac.uk/pub/databases/gwas/summary_statistics/GCST90200001-GCST90201000/GCST90200040/GCST90200040_buildGRCh38.tsv.gz
Chen Y	GCST90200041	1-palmitoyl-2-stearoyl-gpc (16:0/18:0) levels	8271 European	http://ftp.ebi.ac.uk/pub/databases/gwas/summary_statistics/GCST90200001-GCST90201000/GCST90200041/GCST90200041_buildGRCh38.tsv.gz
Chen Y	GCST90200042	Oleate/vaccenate (18:1) levels	8230 European	http://ftp.ebi.ac.uk/pub/databases/gwas/summary_statistics/GCST90200001-GCST90201000/GCST90200042/GCST90200042_buildGRCh38.tsv.gz
Chen Y	GCST90200043	1-palmitoyl-2-docosahexaenoyl-gpc (16:0/22:6) levels	8256 European	http://ftp.ebi.ac.uk/pub/databases/gwas/summary_statistics/GCST90200001-GCST90201000/GCST90200043/GCST90200043_buildGRCh38.tsv.gz
Chen Y	GCST90200044	1-(1-enyl-stearoyl)-2-oleoyl-GPE (p-18:0/18:1) levels	8258 European	http://ftp.ebi.ac.uk/pub/databases/gwas/summary_statistics/GCST90200001-GCST90201000/GCST90200044/GCST90200044_buildGRCh38.tsv.gz
Chen Y	GCST90200045	1-stearoyl-2-arachidonoyl-GPE (18:0/20:4) levels	8259 European	http://ftp.ebi.ac.uk/pub/databases/gwas/summary_statistics/GCST90200001-GCST90201000/GCST90200045/GCST90200045_buildGRCh38.tsv.gz
Chen Y	GCST90200046	1-stearoyl-2-docosahexaenoyl-gpc (18:0/22:6) levels	8257 European	http://ftp.ebi.ac.uk/pub/databases/gwas/summary_statistics/GCST90200001-GCST90201000/GCST90200046/GCST90200046_buildGRCh38.tsv.gz
Chen Y	GCST90200047	Sphingomyelin (d18:1/17:0, d17:1/18:0, d19:1/16:0) levels	8252 European	http://ftp.ebi.ac.uk/pub/databases/gwas/summary_statistics/GCST90200001-GCST90201000/GCST90200047/GCST90200047_buildGRCh38.tsv.gz
Chen Y	GCST90200048	1-(1-enyl-palmitoyl)-2-arachidonoyl-GPE (p-16:0/20:4) levels	8262 European	http://ftp.ebi.ac.uk/pub/databases/gwas/summary_statistics/GCST90200001-GCST90201000/GCST90200048/GCST90200048_buildGRCh38.tsv.gz
Chen Y	GCST90200049	Myristoyl dihydrosphingomyelin (d18:0/14:0) levels	8254 European	http://ftp.ebi.ac.uk/pub/databases/gwas/summary_statistics/GCST90200001-GCST90201000/GCST90200049/GCST90200049_buildGRCh38.tsv.gz
Chen Y	GCST90200050	5-hydroxyindole sulfate levels	6163 European	http://ftp.ebi.ac.uk/pub/databases/gwas/summary_statistics/GCST90200001-GCST90201000/GCST90200050/GCST90200050_buildGRCh38.tsv.gz
Chen Y	GCST90200051	1-palmitoyl-2-dihomo-linolenoyl-GPC (16:0/20:3n3 or 6) levels	8230 European	http://ftp.ebi.ac.uk/pub/databases/gwas/summary_statistics/GCST90200001-GCST90201000/GCST90200051/GCST90200051_buildGRCh38.tsv.gz
Chen Y	GCST90200052	1-(1-enyl-palmitoyl)-2-arachidonoyl-gpc (p-16:0/20:4) levels	8251 European	http://ftp.ebi.ac.uk/pub/databases/gwas/summary_statistics/GCST90200001-GCST90201000/GCST90200052/GCST90200052_buildGRCh38.tsv.gz
Chen Y	GCST90200053	Sphingomyelin (d18:1/21:0, d17:1/22:0, d16:1/23:0) levels	8242 European	http://ftp.ebi.ac.uk/pub/databases/gwas/summary_statistics/GCST90200001-GCST90201000/GCST90200053/GCST90200053_buildGRCh38.tsv.gz
Chen Y	GCST90200054	1-palmitoyl-2-arachidonoyl-GPE (16:0/20:4) levels	8257 European	http://ftp.ebi.ac.uk/pub/databases/gwas/summary_statistics/GCST90200001-GCST90201000/GCST90200054/GCST90200054_buildGRCh38.tsv.gz
Chen Y	GCST90200055	Lactosyl-N-palmitoyl-sphingosine (d18:1/16:0) levels	8266 European	http://ftp.ebi.ac.uk/pub/databases/gwas/summary_statistics/GCST90200001-GCST90201000/GCST90200055/GCST90200055_buildGRCh38.tsv.gz
Chen Y	GCST90200056	Sphingomyelin (d18:0/18:0, d19:0/17:0) levels	8274 European	http://ftp.ebi.ac.uk/pub/databases/gwas/summary_statistics/GCST90200001-GCST90201000/GCST90200056/GCST90200056_buildGRCh38.tsv.gz
Chen Y	GCST90200057	1-(1-enyl-palmitoyl)-2-oleoyl-gpc (p-16:0/18:1) levels	8222 European	http://ftp.ebi.ac.uk/pub/databases/gwas/summary_statistics/GCST90200001-GCST90201000/GCST90200057/GCST90200057_buildGRCh38.tsv.gz
Chen Y	GCST90200058	1-(1-enyl-stearoyl)-2-arachidonoyl-GPE (p-18:0/20:4) levels	8254 European	http://ftp.ebi.ac.uk/pub/databases/gwas/summary_statistics/GCST90200001-GCST90201000/GCST90200058/GCST90200058_buildGRCh38.tsv.gz
Chen Y	GCST90200059	Behenoyl dihydrosphingomyelin (d18:0/22:0) levels	8275 European	http://ftp.ebi.ac.uk/pub/databases/gwas/summary_statistics/GCST90200001-GCST90201000/GCST90200059/GCST90200059_buildGRCh38.tsv.gz
Chen Y	GCST90200060	1-(1-enyl-palmitoyl)-2-linoleoyl-GPC (p-16:0/18:2) levels	8260 European	http://ftp.ebi.ac.uk/pub/databases/gwas/summary_statistics/GCST90200001-GCST90201000/GCST90200060/GCST90200060_buildGRCh38.tsv.gz
Chen Y	GCST90200061	1-(1-enyl-palmitoyl)-2-oleoyl-GPE (p-16:0/18:1) levels	8264 European	http://ftp.ebi.ac.uk/pub/databases/gwas/summary_statistics/GCST90200001-GCST90201000/GCST90200061/GCST90200061_buildGRCh38.tsv.gz
Chen Y	GCST90200062	1-palmitoyl-2-arachidonoyl-GPI (16:0/20:4) levels	8057 European	http://ftp.ebi.ac.uk/pub/databases/gwas/summary_statistics/GCST90200001-GCST90201000/GCST90200062/GCST90200062_buildGRCh38.tsv.gz
Chen Y	GCST90200063	1-palmitoyl-2-docosahexaenoyl-GPE (16:0/22:6) levels	8262 European	http://ftp.ebi.ac.uk/pub/databases/gwas/summary_statistics/GCST90200001-GCST90201000/GCST90200063/GCST90200063_buildGRCh38.tsv.gz
Chen Y	GCST90200064	N-palmitoyl-sphinganine (d18:0/16:0) levels	8208 European	http://ftp.ebi.ac.uk/pub/databases/gwas/summary_statistics/GCST90200001-GCST90201000/GCST90200064/GCST90200064_buildGRCh38.tsv.gz
Chen Y	GCST90200065	1-stearoyl-2-docosahexaenoyl-GPE (18:0/22:6) levels	8251 European	http://ftp.ebi.ac.uk/pub/databases/gwas/summary_statistics/GCST90200001-GCST90201000/GCST90200065/GCST90200065_buildGRCh38.tsv.gz
Chen Y	GCST90200066	Gamma-tocopherol/beta-tocopherol levels	8231 European	http://ftp.ebi.ac.uk/pub/databases/gwas/summary_statistics/GCST90200001-GCST90201000/GCST90200066/GCST90200066_buildGRCh38.tsv.gz
Chen Y	GCST90200067	1-stearoyl-2-linoleoyl-GPI (18:0/18:2) levels	8113 European	http://ftp.ebi.ac.uk/pub/databases/gwas/summary_statistics/GCST90200001-GCST90201000/GCST90200067/GCST90200067_buildGRCh38.tsv.gz
Chen Y	GCST90200068	1,2-dilinoleoyl-GPE (18:2/18:2) levels	6804 European	http://ftp.ebi.ac.uk/pub/databases/gwas/summary_statistics/GCST90200001-GCST90201000/GCST90200068/GCST90200068_buildGRCh38.tsv.gz
Chen Y	GCST90200069	Phenylacetylglutamate levels	6227 European	http://ftp.ebi.ac.uk/pub/databases/gwas/summary_statistics/GCST90200001-GCST90201000/GCST90200069/GCST90200069_buildGRCh38.tsv.gz
Chen Y	GCST90200070	1-(1-enyl-palmitoyl)-2-palmitoleoyl-GPC (P-16:0/16:1) levels	8083 European	http://ftp.ebi.ac.uk/pub/databases/gwas/summary_statistics/GCST90200001-GCST90201000/GCST90200070/GCST90200070_buildGRCh38.tsv.gz
Chen Y	GCST90200071	Palmitoylcholine levels	8209 European	http://ftp.ebi.ac.uk/pub/databases/gwas/summary_statistics/GCST90200001-GCST90201000/GCST90200071/GCST90200071_buildGRCh38.tsv.gz
Chen Y	GCST90200072	Thioproline levels	8226 European	http://ftp.ebi.ac.uk/pub/databases/gwas/summary_statistics/GCST90200001-GCST90201000/GCST90200072/GCST90200072_buildGRCh38.tsv.gz
Chen Y	GCST90200073	1-linoleoyl-2-arachidonoyl-GPC (18:2/20:4n6) levels	8063 European	http://ftp.ebi.ac.uk/pub/databases/gwas/summary_statistics/GCST90200001-GCST90201000/GCST90200073/GCST90200073_buildGRCh38.tsv.gz
Chen Y	GCST90200074	1-linoleoyl-GPG (18:2) levels	8115 European	http://ftp.ebi.ac.uk/pub/databases/gwas/summary_statistics/GCST90200001-GCST90201000/GCST90200074/GCST90200074_buildGRCh38.tsv.gz
Chen Y	GCST90200075	1-(1-enyl-palmitoyl)-2-linoleoyl-GPE (p-16:0/18:2) levels	8254 European	http://ftp.ebi.ac.uk/pub/databases/gwas/summary_statistics/GCST90200001-GCST90201000/GCST90200075/GCST90200075_buildGRCh38.tsv.gz
Chen Y	GCST90200076	1-(1-enyl-stearoyl)-2-linoleoyl-GPE (p-18:0/18:2) levels	8261 European	http://ftp.ebi.ac.uk/pub/databases/gwas/summary_statistics/GCST90200001-GCST90201000/GCST90200076/GCST90200076_buildGRCh38.tsv.gz
Chen Y	GCST90200077	1-stearoyl-2-oleoyl-GPI (18:0/18:1) levels	8111 European	http://ftp.ebi.ac.uk/pub/databases/gwas/summary_statistics/GCST90200001-GCST90201000/GCST90200077/GCST90200077_buildGRCh38.tsv.gz
Chen Y	GCST90200078	1-myristoyl-2-arachidonoyl-GPC (14:0/20:4) levels	8264 European	http://ftp.ebi.ac.uk/pub/databases/gwas/summary_statistics/GCST90200001-GCST90201000/GCST90200078/GCST90200078_buildGRCh38.tsv.gz
Chen Y	GCST90200079	1-oleoyl-2-arachidonoyl-GPE (18:1/20:4) levels	8121 European	http://ftp.ebi.ac.uk/pub/databases/gwas/summary_statistics/GCST90200001-GCST90201000/GCST90200079/GCST90200079_buildGRCh38.tsv.gz
Chen Y	GCST90200080	1-palmitoyl-2-oleoyl-GPI (16:0/18:1) levels	8123 European	http://ftp.ebi.ac.uk/pub/databases/gwas/summary_statistics/GCST90200001-GCST90201000/GCST90200080/GCST90200080_buildGRCh38.tsv.gz
Chen Y	GCST90200081	1-oleoyl-2-docosahexaenoyl-GPC (18:1/22:6) levels	8267 European	http://ftp.ebi.ac.uk/pub/databases/gwas/summary_statistics/GCST90200001-GCST90201000/GCST90200081/GCST90200081_buildGRCh38.tsv.gz
Chen Y	GCST90200082	1-oleoyl-2-linoleoyl-GPE (18:1/18:2) levels	8205 European	http://ftp.ebi.ac.uk/pub/databases/gwas/summary_statistics/GCST90200001-GCST90201000/GCST90200082/GCST90200082_buildGRCh38.tsv.gz
Chen Y	GCST90200083	1-(1-enyl-palmitoyl)-2-palmitoyl-GPC (P-16:0/16:0) levels	8266 European	http://ftp.ebi.ac.uk/pub/databases/gwas/summary_statistics/GCST90200001-GCST90201000/GCST90200083/GCST90200083_buildGRCh38.tsv.gz
Chen Y	GCST90200084	Oleoylcholine levels	8120 European	http://ftp.ebi.ac.uk/pub/databases/gwas/summary_statistics/GCST90200001-GCST90201000/GCST90200084/GCST90200084_buildGRCh38.tsv.gz
Chen Y	GCST90200085	Glycosyl-N-palmitoyl-sphingosine (d18:1/16:0) levels	8245 European	http://ftp.ebi.ac.uk/pub/databases/gwas/summary_statistics/GCST90200001-GCST90201000/GCST90200085/GCST90200085_buildGRCh38.tsv.gz
Chen Y	GCST90200086	Arachidonoylcholine levels	8170 European	http://ftp.ebi.ac.uk/pub/databases/gwas/summary_statistics/GCST90200001-GCST90201000/GCST90200086/GCST90200086_buildGRCh38.tsv.gz
Chen Y	GCST90200087	2-methylserine levels	7722 European	http://ftp.ebi.ac.uk/pub/databases/gwas/summary_statistics/GCST90200001-GCST90201000/GCST90200087/GCST90200087_buildGRCh38.tsv.gz
Chen Y	GCST90200088	(S)-3-hydroxybutyrylcarnitine levels	8249 European	http://ftp.ebi.ac.uk/pub/databases/gwas/summary_statistics/GCST90200001-GCST90201000/GCST90200088/GCST90200088_buildGRCh38.tsv.gz
Chen Y	GCST90200089	Methylsuccinoylcarnitine levels	8004 European	http://ftp.ebi.ac.uk/pub/databases/gwas/summary_statistics/GCST90200001-GCST90201000/GCST90200089/GCST90200089_buildGRCh38.tsv.gz
Chen Y	GCST90200090	Dihomo-linolenoyl-choline levels	6954 European	http://ftp.ebi.ac.uk/pub/databases/gwas/summary_statistics/GCST90200001-GCST90201000/GCST90200090/GCST90200090_buildGRCh38.tsv.gz
Chen Y	GCST90200091	Docosahexaenoylcholine levels	7440 European	http://ftp.ebi.ac.uk/pub/databases/gwas/summary_statistics/GCST90200001-GCST90201000/GCST90200091/GCST90200091_buildGRCh38.tsv.gz
Chen Y	GCST90200092	Glycocholate glucuronide (1) levels	4381 European	http://ftp.ebi.ac.uk/pub/databases/gwas/summary_statistics/GCST90200001-GCST90201000/GCST90200092/GCST90200092_buildGRCh38.tsv.gz
Chen Y	GCST90200093	Caffeic acid sulfate levels	7798 European	http://ftp.ebi.ac.uk/pub/databases/gwas/summary_statistics/GCST90200001-GCST90201000/GCST90200093/GCST90200093_buildGRCh38.tsv.gz
Chen Y	GCST90200094	Ascorbic acid 2-sulfate levels	8089 European	http://ftp.ebi.ac.uk/pub/databases/gwas/summary_statistics/GCST90200001-GCST90201000/GCST90200094/GCST90200094_buildGRCh38.tsv.gz
Chen Y	GCST90200095	1-linoleoyl-2-linolenoyl-GPC (18:2/18:3) levels	8188 European	http://ftp.ebi.ac.uk/pub/databases/gwas/summary_statistics/GCST90200001-GCST90201000/GCST90200095/GCST90200095_buildGRCh38.tsv.gz
Chen Y	GCST90200096	Catechol glucuronide levels	4698 European	http://ftp.ebi.ac.uk/pub/databases/gwas/summary_statistics/GCST90200001-GCST90201000/GCST90200096/GCST90200096_buildGRCh38.tsv.gz
Chen Y	GCST90200097	Furaneol sulfate levels	5882 European	http://ftp.ebi.ac.uk/pub/databases/gwas/summary_statistics/GCST90200001-GCST90201000/GCST90200097/GCST90200097_buildGRCh38.tsv.gz
Chen Y	GCST90200098	Ceramide (d18:1/24:1) levels	8265 European	http://ftp.ebi.ac.uk/pub/databases/gwas/summary_statistics/GCST90200001-GCST90201000/GCST90200098/GCST90200098_buildGRCh38.tsv.gz
Chen Y	GCST90200099	N-oleoylserine levels	7591 European	http://ftp.ebi.ac.uk/pub/databases/gwas/summary_statistics/GCST90200001-GCST90201000/GCST90200099/GCST90200099_buildGRCh38.tsv.gz
Chen Y	GCST90200100	Perfluorooctanesulfonate (PFOS) levels	8218 European	http://ftp.ebi.ac.uk/pub/databases/gwas/summary_statistics/GCST90200001-GCST90201000/GCST90200100/GCST90200100_buildGRCh38.tsv.gz
Chen Y	GCST90200101	Pimeloylcarnitine/3-methyladipoylcarnitine (C7-DC) levels	7837 European	http://ftp.ebi.ac.uk/pub/databases/gwas/summary_statistics/GCST90200001-GCST90201000/GCST90200101/GCST90200101_buildGRCh38.tsv.gz
Chen Y	GCST90200102	1-palmitoleoyl-2-linolenoyl-GPC (16:1/18:3) levels	7540 European	http://ftp.ebi.ac.uk/pub/databases/gwas/summary_statistics/GCST90200001-GCST90201000/GCST90200102/GCST90200102_buildGRCh38.tsv.gz
Chen Y	GCST90200103	Linoleoyl-arachidonoyl-glycerol (18:2/20:4) [1] levels	7731 European	http://ftp.ebi.ac.uk/pub/databases/gwas/summary_statistics/GCST90200001-GCST90201000/GCST90200103/GCST90200103_buildGRCh38.tsv.gz
Chen Y	GCST90200104	Hexadecadienoate (16:2n6) levels	8274 European	http://ftp.ebi.ac.uk/pub/databases/gwas/summary_statistics/GCST90200001-GCST90201000/GCST90200104/GCST90200104_buildGRCh38.tsv.gz
Chen Y	GCST90200105	Glycosyl-N-behenoyl-sphingadienine (d18:2/22:0) levels	8232 European	http://ftp.ebi.ac.uk/pub/databases/gwas/summary_statistics/GCST90200001-GCST90201000/GCST90200105/GCST90200105_buildGRCh38.tsv.gz
Chen Y	GCST90200106	4-hydroxyphenylacetylglutamine levels	7752 European	http://ftp.ebi.ac.uk/pub/databases/gwas/summary_statistics/GCST90200001-GCST90201000/GCST90200106/GCST90200106_buildGRCh38.tsv.gz
Chen Y	GCST90200107	Gamma-glutamyl-alpha-lysine levels	8250 European	http://ftp.ebi.ac.uk/pub/databases/gwas/summary_statistics/GCST90200001-GCST90201000/GCST90200107/GCST90200107_buildGRCh38.tsv.gz
Chen Y	GCST90200108	N-palmitoyl-sphingadienine (d18:2/16:0) levels	7805 European	http://ftp.ebi.ac.uk/pub/databases/gwas/summary_statistics/GCST90200001-GCST90201000/GCST90200108/GCST90200108_buildGRCh38.tsv.gz
Chen Y	GCST90200109	Linoleoyl-arachidonoyl-glycerol (18:2/20:4) [2] levels	7744 European	http://ftp.ebi.ac.uk/pub/databases/gwas/summary_statistics/GCST90200001-GCST90201000/GCST90200109/GCST90200109_buildGRCh38.tsv.gz
Chen Y	GCST90200110	Palmitoleoylcarnitine (C16:1) levels	8263 European	http://ftp.ebi.ac.uk/pub/databases/gwas/summary_statistics/GCST90200001-GCST90201000/GCST90200110/GCST90200110_buildGRCh38.tsv.gz
Chen Y	GCST90200111	N-stearoyl-sphingadienine (d18:2/18:0) levels	7229 European	http://ftp.ebi.ac.uk/pub/databases/gwas/summary_statistics/GCST90200001-GCST90201000/GCST90200111/GCST90200111_buildGRCh38.tsv.gz
Chen Y	GCST90200112	2,3-dihydroxy-2-methylbutyrate levels	8018 European	http://ftp.ebi.ac.uk/pub/databases/gwas/summary_statistics/GCST90200001-GCST90201000/GCST90200112/GCST90200112_buildGRCh38.tsv.gz
Chen Y	GCST90200113	Stearoylcholine levels	7140 European	http://ftp.ebi.ac.uk/pub/databases/gwas/summary_statistics/GCST90200001-GCST90201000/GCST90200113/GCST90200113_buildGRCh38.tsv.gz
Chen Y	GCST90200114	Glycosyl-N-tricosanoyl-sphingadienine (d18:2/23:0) levels	7274 European	http://ftp.ebi.ac.uk/pub/databases/gwas/summary_statistics/GCST90200001-GCST90201000/GCST90200114/GCST90200114_buildGRCh38.tsv.gz
Chen Y	GCST90200115	N-palmitoyl-heptadecasphingosine (d17:1/16:0) levels	7141 European	http://ftp.ebi.ac.uk/pub/databases/gwas/summary_statistics/GCST90200001-GCST90201000/GCST90200115/GCST90200115_buildGRCh38.tsv.gz
Chen Y	GCST90200116	Ceramide (d18:1/14:0, d16:1/16:0) levels	7270 European	http://ftp.ebi.ac.uk/pub/databases/gwas/summary_statistics/GCST90200001-GCST90201000/GCST90200116/GCST90200116_buildGRCh38.tsv.gz
Chen Y	GCST90200117	Glycosyl-N-(2-hydroxynervonoyl)-sphingosine (d18:1/24:1(2OH)) levels	8012 European	http://ftp.ebi.ac.uk/pub/databases/gwas/summary_statistics/GCST90200001-GCST90201000/GCST90200117/GCST90200117_buildGRCh38.tsv.gz
Chen Y	GCST90200118	Glycosyl ceramide (d18:2/24:1, d18:1/24:2) levels	8251 European	http://ftp.ebi.ac.uk/pub/databases/gwas/summary_statistics/GCST90200001-GCST90201000/GCST90200118/GCST90200118_buildGRCh38.tsv.gz
Chen Y	GCST90200119	Glycosyl ceramide (d18:1/23:1, d17:1/24:1) levels	5309 European	http://ftp.ebi.ac.uk/pub/databases/gwas/summary_statistics/GCST90200001-GCST90201000/GCST90200119/GCST90200119_buildGRCh38.tsv.gz
Chen Y	GCST90200120	Sphingadienine levels	4533 European	http://ftp.ebi.ac.uk/pub/databases/gwas/summary_statistics/GCST90200001-GCST90201000/GCST90200120/GCST90200120_buildGRCh38.tsv.gz
Chen Y	GCST90200121	Ceramide (d18:1/17:0, d17:1/18:0) levels	6073 European	http://ftp.ebi.ac.uk/pub/databases/gwas/summary_statistics/GCST90200001-GCST90201000/GCST90200121/GCST90200121_buildGRCh38.tsv.gz
Chen Y	GCST90200122	Nisinate (24:6n3) levels	4765 European	http://ftp.ebi.ac.uk/pub/databases/gwas/summary_statistics/GCST90200001-GCST90201000/GCST90200122/GCST90200122_buildGRCh38.tsv.gz
Chen Y	GCST90200123	Sphingomyelin (d18:0/20:0, d16:0/22:0) levels	8277 European	http://ftp.ebi.ac.uk/pub/databases/gwas/summary_statistics/GCST90200001-GCST90201000/GCST90200123/GCST90200123_buildGRCh38.tsv.gz
Chen Y	GCST90200124	Sphingomyelin (d18:2/24:2) levels	8140 European	http://ftp.ebi.ac.uk/pub/databases/gwas/summary_statistics/GCST90200001-GCST90201000/GCST90200124/GCST90200124_buildGRCh38.tsv.gz
Chen Y	GCST90200125	Sphingomyelin (d17:2/16:0, d18:2/15:0) levels	8264 European	http://ftp.ebi.ac.uk/pub/databases/gwas/summary_statistics/GCST90200001-GCST90201000/GCST90200125/GCST90200125_buildGRCh38.tsv.gz
Chen Y	GCST90200126	Sphingomyelin (d18:2/23:1) levels	8267 European	http://ftp.ebi.ac.uk/pub/databases/gwas/summary_statistics/GCST90200001-GCST90201000/GCST90200126/GCST90200126_buildGRCh38.tsv.gz
Chen Y	GCST90200127	Behenoylcarnitine (C22) levels	7368 European	http://ftp.ebi.ac.uk/pub/databases/gwas/summary_statistics/GCST90200001-GCST90201000/GCST90200127/GCST90200127_buildGRCh38.tsv.gz
Chen Y	GCST90200128	Sphingomyelin (d18:2/18:1) levels	8253 European	http://ftp.ebi.ac.uk/pub/databases/gwas/summary_statistics/GCST90200001-GCST90201000/GCST90200128/GCST90200128_buildGRCh38.tsv.gz
Chen Y	GCST90200129	Sphingomyelin (d18:2/21:0, d16:2/23:0) levels	8260 European	http://ftp.ebi.ac.uk/pub/databases/gwas/summary_statistics/GCST90200001-GCST90201000/GCST90200129/GCST90200129_buildGRCh38.tsv.gz
Chen Y	GCST90200130	Linoleoylcholine levels	8193 European	http://ftp.ebi.ac.uk/pub/databases/gwas/summary_statistics/GCST90200001-GCST90201000/GCST90200130/GCST90200130_buildGRCh38.tsv.gz
Chen Y	GCST90200131	Sphingomyelin (d18:1/19:0, d19:1/18:0) levels	8256 European	http://ftp.ebi.ac.uk/pub/databases/gwas/summary_statistics/GCST90200001-GCST90201000/GCST90200131/GCST90200131_buildGRCh38.tsv.gz
Chen Y	GCST90200132	Linolenoylcarnitine (C18:3) levels	8195 European	http://ftp.ebi.ac.uk/pub/databases/gwas/summary_statistics/GCST90200001-GCST90201000/GCST90200132/GCST90200132_buildGRCh38.tsv.gz
Chen Y	GCST90200133	Heneicosapentaenoate (21:5n3) levels	4827 European	http://ftp.ebi.ac.uk/pub/databases/gwas/summary_statistics/GCST90200001-GCST90201000/GCST90200133/GCST90200133_buildGRCh38.tsv.gz
Chen Y	GCST90200134	Sphingomyelin (d18:1/25:0, d19:0/24:1, d20:1/23:0, d19:1/24:0) levels	8126 European	http://ftp.ebi.ac.uk/pub/databases/gwas/summary_statistics/GCST90200001-GCST90201000/GCST90200134/GCST90200134_buildGRCh38.tsv.gz
Chen Y	GCST90200135	Arachidoylcarnitine (C20) levels	7682 European	http://ftp.ebi.ac.uk/pub/databases/gwas/summary_statistics/GCST90200001-GCST90201000/GCST90200135/GCST90200135_buildGRCh38.tsv.gz
Chen Y	GCST90200136	Cerotoylcarnitine (C26) levels	8266 European	http://ftp.ebi.ac.uk/pub/databases/gwas/summary_statistics/GCST90200001-GCST90201000/GCST90200136/GCST90200136_buildGRCh38.tsv.gz
Chen Y	GCST90200137	Lignoceroylcarnitine (C24) levels	8238 European	http://ftp.ebi.ac.uk/pub/databases/gwas/summary_statistics/GCST90200001-GCST90201000/GCST90200137/GCST90200137_buildGRCh38.tsv.gz
Chen Y	GCST90200138	Docosatrienoate (22:3n6) levels	5398 European	http://ftp.ebi.ac.uk/pub/databases/gwas/summary_statistics/GCST90200001-GCST90201000/GCST90200138/GCST90200138_buildGRCh38.tsv.gz
Chen Y	GCST90200139	Dihomo-linolenoylcarnitine (C20:3n3 or 6) levels	8092 European	http://ftp.ebi.ac.uk/pub/databases/gwas/summary_statistics/GCST90200001-GCST90201000/GCST90200139/GCST90200139_buildGRCh38.tsv.gz
Chen Y	GCST90200140	Carotene diol (2) levels	8196 European	http://ftp.ebi.ac.uk/pub/databases/gwas/summary_statistics/GCST90200001-GCST90201000/GCST90200140/GCST90200140_buildGRCh38.tsv.gz
Chen Y	GCST90200141	Ethyl alpha-glucopyranoside levels	6620 European	http://ftp.ebi.ac.uk/pub/databases/gwas/summary_statistics/GCST90200001-GCST90201000/GCST90200141/GCST90200141_buildGRCh38.tsv.gz
Chen Y	GCST90200142	Carotene diol (1) levels	8256 European	http://ftp.ebi.ac.uk/pub/databases/gwas/summary_statistics/GCST90200001-GCST90201000/GCST90200142/GCST90200142_buildGRCh38.tsv.gz
Chen Y	GCST90200143	Nervonoylcarnitine (C24:1) levels	7880 European	http://ftp.ebi.ac.uk/pub/databases/gwas/summary_statistics/GCST90200001-GCST90201000/GCST90200143/GCST90200143_buildGRCh38.tsv.gz
Chen Y	GCST90200144	Dihomo-linoleoylcarnitine (C20:2) levels	7887 European	http://ftp.ebi.ac.uk/pub/databases/gwas/summary_statistics/GCST90200001-GCST90201000/GCST90200144/GCST90200144_buildGRCh38.tsv.gz
Chen Y	GCST90200145	Glycosyl ceramide (d18:1/20:0, d16:1/22:0) levels	8259 European	http://ftp.ebi.ac.uk/pub/databases/gwas/summary_statistics/GCST90200001-GCST90201000/GCST90200145/GCST90200145_buildGRCh38.tsv.gz
Chen Y	GCST90200146	Docosahexaenoylcarnitine (C22:6) levels	6287 European	http://ftp.ebi.ac.uk/pub/databases/gwas/summary_statistics/GCST90200001-GCST90201000/GCST90200146/GCST90200146_buildGRCh38.tsv.gz
Chen Y	GCST90200147	N,N,N-trimethyl-5-aminovalerate levels	8214 European	http://ftp.ebi.ac.uk/pub/databases/gwas/summary_statistics/GCST90200001-GCST90201000/GCST90200147/GCST90200147_buildGRCh38.tsv.gz
Chen Y	GCST90200148	Eicosenoylcarnitine (C20:1) levels	8145 European	http://ftp.ebi.ac.uk/pub/databases/gwas/summary_statistics/GCST90200001-GCST90201000/GCST90200148/GCST90200148_buildGRCh38.tsv.gz
Chen Y	GCST90200149	Ximenoylcarnitine (C26:1) levels	8260 European	http://ftp.ebi.ac.uk/pub/databases/gwas/summary_statistics/GCST90200001-GCST90201000/GCST90200149/GCST90200149_buildGRCh38.tsv.gz
Chen Y	GCST90200150	Arachidonoylcarnitine (C20:4) levels	8202 European	http://ftp.ebi.ac.uk/pub/databases/gwas/summary_statistics/GCST90200001-GCST90201000/GCST90200150/GCST90200150_buildGRCh38.tsv.gz
Chen Y	GCST90200151	5-dodecenoylcarnitine (C12:1) levels	7899 European	http://ftp.ebi.ac.uk/pub/databases/gwas/summary_statistics/GCST90200001-GCST90201000/GCST90200151/GCST90200151_buildGRCh38.tsv.gz
Chen Y	GCST90200152	2-butenoylglycine levels	6253 European	http://ftp.ebi.ac.uk/pub/databases/gwas/summary_statistics/GCST90200001-GCST90201000/GCST90200152/GCST90200152_buildGRCh38.tsv.gz
Chen Y	GCST90200153	(N(1) + N(8))-acetylspermidine levels	8219 European	http://ftp.ebi.ac.uk/pub/databases/gwas/summary_statistics/GCST90200001-GCST90201000/GCST90200153/GCST90200153_buildGRCh38.tsv.gz
Chen Y	GCST90200154	Hydroxy-cmpf levels	8254 European	http://ftp.ebi.ac.uk/pub/databases/gwas/summary_statistics/GCST90200001-GCST90201000/GCST90200154/GCST90200154_buildGRCh38.tsv.gz
Chen Y	GCST90200155	2-furoylcarnitine levels	6448 European	http://ftp.ebi.ac.uk/pub/databases/gwas/summary_statistics/GCST90200001-GCST90201000/GCST90200155/GCST90200155_buildGRCh38.tsv.gz
Chen Y	GCST90200156	Cortolone glucuronide (1) levels	8152 European	http://ftp.ebi.ac.uk/pub/databases/gwas/summary_statistics/GCST90200001-GCST90201000/GCST90200156/GCST90200156_buildGRCh38.tsv.gz
Chen Y	GCST90200157	Carotene diol (3) levels	7650 European	http://ftp.ebi.ac.uk/pub/databases/gwas/summary_statistics/GCST90200001-GCST90201000/GCST90200157/GCST90200157_buildGRCh38.tsv.gz
Chen Y	GCST90200158	3-hydroxyoleoylcarnitine levels	7532 European	http://ftp.ebi.ac.uk/pub/databases/gwas/summary_statistics/GCST90200001-GCST90201000/GCST90200158/GCST90200158_buildGRCh38.tsv.gz
Chen Y	GCST90200159	Dodecenedioate (C12:1-DC) levels	8217 European	http://ftp.ebi.ac.uk/pub/databases/gwas/summary_statistics/GCST90200001-GCST90201000/GCST90200159/GCST90200159_buildGRCh38.tsv.gz
Chen Y	GCST90200160	Trans-2-hexenoylglycine levels	6545 European	http://ftp.ebi.ac.uk/pub/databases/gwas/summary_statistics/GCST90200001-GCST90201000/GCST90200160/GCST90200160_buildGRCh38.tsv.gz
Chen Y	GCST90200161	2-hydroxyarachidate levels	8170 European	http://ftp.ebi.ac.uk/pub/databases/gwas/summary_statistics/GCST90200001-GCST90201000/GCST90200161/GCST90200161_buildGRCh38.tsv.gz
Chen Y	GCST90200162	3-hydroxyphenylacetoylglutamine levels	5371 European	http://ftp.ebi.ac.uk/pub/databases/gwas/summary_statistics/GCST90200001-GCST90201000/GCST90200162/GCST90200162_buildGRCh38.tsv.gz
Chen Y	GCST90200163	Heptenedioate (C7:1-DC) levels	8128 European	http://ftp.ebi.ac.uk/pub/databases/gwas/summary_statistics/GCST90200001-GCST90201000/GCST90200163/GCST90200163_buildGRCh38.tsv.gz
Chen Y	GCST90200164	Hexadecenedioate (C16:1-DC) levels	8248 European	http://ftp.ebi.ac.uk/pub/databases/gwas/summary_statistics/GCST90200001-GCST90201000/GCST90200164/GCST90200164_buildGRCh38.tsv.gz
Chen Y	GCST90200165	Octadecenedioate (C18:1-DC) levels	8267 European	http://ftp.ebi.ac.uk/pub/databases/gwas/summary_statistics/GCST90200001-GCST90201000/GCST90200165/GCST90200165_buildGRCh38.tsv.gz
Chen Y	GCST90200166	Dihydroferulic acid sulfate levels	5188 European	http://ftp.ebi.ac.uk/pub/databases/gwas/summary_statistics/GCST90200001-GCST90201000/GCST90200166/GCST90200166_buildGRCh38.tsv.gz
Chen Y	GCST90200167	Glutamine conjugate of C7H12O2 levels	7881 European	http://ftp.ebi.ac.uk/pub/databases/gwas/summary_statistics/GCST90200001-GCST90201000/GCST90200167/GCST90200167_buildGRCh38.tsv.gz
Chen Y	GCST90200168	Hydroxyasparagine levels	8206 European	http://ftp.ebi.ac.uk/pub/databases/gwas/summary_statistics/GCST90200001-GCST90201000/GCST90200168/GCST90200168_buildGRCh38.tsv.gz
Chen Y	GCST90200169	Sphingomyelin (d17:1/14:0, d16:1/15:0) levels	8267 European	http://ftp.ebi.ac.uk/pub/databases/gwas/summary_statistics/GCST90200001-GCST90201000/GCST90200169/GCST90200169_buildGRCh38.tsv.gz
Chen Y	GCST90200170	Octadecadienedioate (C18:2-DC) levels	8231 European	http://ftp.ebi.ac.uk/pub/databases/gwas/summary_statistics/GCST90200001-GCST90201000/GCST90200170/GCST90200170_buildGRCh38.tsv.gz
Chen Y	GCST90200171	Perfluorooctanoate (PFOA) levels	8199 European	http://ftp.ebi.ac.uk/pub/databases/gwas/summary_statistics/GCST90200001-GCST90201000/GCST90200171/GCST90200171_buildGRCh38.tsv.gz
Chen Y	GCST90200172	3-carboxy-4-methyl-5-pentyl-2-furanpropionate (3-CMPFP) levels	8234 European	http://ftp.ebi.ac.uk/pub/databases/gwas/summary_statistics/GCST90200001-GCST90201000/GCST90200172/GCST90200172_buildGRCh38.tsv.gz
Chen Y	GCST90200173	Glutamine conjugate of C6H10O2 (2) levels	8233 European	http://ftp.ebi.ac.uk/pub/databases/gwas/summary_statistics/GCST90200001-GCST90201000/GCST90200173/GCST90200173_buildGRCh38.tsv.gz
Chen Y	GCST90200174	3-hydroxybutyroylglycine levels	8171 European	http://ftp.ebi.ac.uk/pub/databases/gwas/summary_statistics/GCST90200001-GCST90201000/GCST90200174/GCST90200174_buildGRCh38.tsv.gz
Chen Y	GCST90200175	Glycine conjugate of C10H14O2 (1) levels	8128 European	http://ftp.ebi.ac.uk/pub/databases/gwas/summary_statistics/GCST90200001-GCST90201000/GCST90200175/GCST90200175_buildGRCh38.tsv.gz
Chen Y	GCST90200176	Glutamine conjugate of C6H10O2 (1) levels	7980 European	http://ftp.ebi.ac.uk/pub/databases/gwas/summary_statistics/GCST90200001-GCST90201000/GCST90200176/GCST90200176_buildGRCh38.tsv.gz
Chen Y	GCST90200177	N-methylhydroxyproline levels	6902 European	http://ftp.ebi.ac.uk/pub/databases/gwas/summary_statistics/GCST90200001-GCST90201000/GCST90200177/GCST90200177_buildGRCh38.tsv.gz
Chen Y	GCST90200178	Glucuronide of C10H18O2 (7) levels	6090 European	http://ftp.ebi.ac.uk/pub/databases/gwas/summary_statistics/GCST90200001-GCST90201000/GCST90200178/GCST90200178_buildGRCh38.tsv.gz
Chen Y	GCST90200179	Glyco-beta-muricholate levels	7206 European	http://ftp.ebi.ac.uk/pub/databases/gwas/summary_statistics/GCST90200001-GCST90201000/GCST90200179/GCST90200179_buildGRCh38.tsv.gz
Chen Y	GCST90200180	Glucuronide of C12H22O4 (1) levels	5831 European	http://ftp.ebi.ac.uk/pub/databases/gwas/summary_statistics/GCST90200001-GCST90201000/GCST90200180/GCST90200180_buildGRCh38.tsv.gz
Chen Y	GCST90200181	N,n,n-trimethyl-alanylproline betaine (tmap) levels	8220 European	http://ftp.ebi.ac.uk/pub/databases/gwas/summary_statistics/GCST90200001-GCST90201000/GCST90200181/GCST90200181_buildGRCh38.tsv.gz
Chen Y	GCST90200182	Glycine conjugate of C10H12O2 levels	6177 European	http://ftp.ebi.ac.uk/pub/databases/gwas/summary_statistics/GCST90200001-GCST90201000/GCST90200182/GCST90200182_buildGRCh38.tsv.gz
Chen Y	GCST90200183	N-acetyl-2-aminooctanoate levels	8253 European	http://ftp.ebi.ac.uk/pub/databases/gwas/summary_statistics/GCST90200001-GCST90201000/GCST90200183/GCST90200183_buildGRCh38.tsv.gz
Chen Y	GCST90200184	3-formylindole levels	8256 European	http://ftp.ebi.ac.uk/pub/databases/gwas/summary_statistics/GCST90200001-GCST90201000/GCST90200184/GCST90200184_buildGRCh38.tsv.gz
Chen Y	GCST90200185	Gamma-glutamylcitrulline levels	8163 European	http://ftp.ebi.ac.uk/pub/databases/gwas/summary_statistics/GCST90200001-GCST90201000/GCST90200185/GCST90200185_buildGRCh38.tsv.gz
Chen Y	GCST90200186	8-methoxykynurenate levels	6938 European	http://ftp.ebi.ac.uk/pub/databases/gwas/summary_statistics/GCST90200001-GCST90201000/GCST90200186/GCST90200186_buildGRCh38.tsv.gz
Chen Y	GCST90200187	Tetradecadienoate (14:2) levels	8255 European	http://ftp.ebi.ac.uk/pub/databases/gwas/summary_statistics/GCST90200001-GCST90201000/GCST90200187/GCST90200187_buildGRCh38.tsv.gz
Chen Y	GCST90200188	3-amino-2-piperidone levels	8237 European	http://ftp.ebi.ac.uk/pub/databases/gwas/summary_statistics/GCST90200001-GCST90201000/GCST90200188/GCST90200188_buildGRCh38.tsv.gz
Chen Y	GCST90200189	Glucuronide of piperine metabolite C17H21NO3 (3) levels	6512 European	http://ftp.ebi.ac.uk/pub/databases/gwas/summary_statistics/GCST90200001-GCST90201000/GCST90200189/GCST90200189_buildGRCh38.tsv.gz
Chen Y	GCST90200190	Dodecadienoate (12:2) levels	8244 European	http://ftp.ebi.ac.uk/pub/databases/gwas/summary_statistics/GCST90200001-GCST90201000/GCST90200190/GCST90200190_buildGRCh38.tsv.gz
Chen Y	GCST90200191	N-lactoyl tyrosine levels	6389 European	http://ftp.ebi.ac.uk/pub/databases/gwas/summary_statistics/GCST90200001-GCST90201000/GCST90200191/GCST90200191_buildGRCh38.tsv.gz
Chen Y	GCST90200192	N,N-dimethylalanine levels	8219 European	http://ftp.ebi.ac.uk/pub/databases/gwas/summary_statistics/GCST90200001-GCST90201000/GCST90200192/GCST90200192_buildGRCh38.tsv.gz
Chen Y	GCST90200193	Ethyl beta-glucopyranoside levels	8152 European	http://ftp.ebi.ac.uk/pub/databases/gwas/summary_statistics/GCST90200001-GCST90201000/GCST90200193/GCST90200193_buildGRCh38.tsv.gz
Chen Y	GCST90200194	N-lactoyl phenylalanine levels	8223 European	http://ftp.ebi.ac.uk/pub/databases/gwas/summary_statistics/GCST90200001-GCST90201000/GCST90200194/GCST90200194_buildGRCh38.tsv.gz
Chen Y	GCST90200195	N-acetyl-isoputreanine levels	8236 European	http://ftp.ebi.ac.uk/pub/databases/gwas/summary_statistics/GCST90200001-GCST90201000/GCST90200195/GCST90200195_buildGRCh38.tsv.gz
Chen Y	GCST90200196	2,2'-Methylenebis(6-tert-butyl-p-cresol) levels	7397 European	http://ftp.ebi.ac.uk/pub/databases/gwas/summary_statistics/GCST90200001-GCST90201000/GCST90200196/GCST90200196_buildGRCh38.tsv.gz
Chen Y	GCST90200197	N-lactoyl isoleucine levels	7526 European	http://ftp.ebi.ac.uk/pub/databases/gwas/summary_statistics/GCST90200001-GCST90201000/GCST90200197/GCST90200197_buildGRCh38.tsv.gz
Chen Y	GCST90200198	2-hydroxysebacate levels	7865 European	http://ftp.ebi.ac.uk/pub/databases/gwas/summary_statistics/GCST90200001-GCST90201000/GCST90200198/GCST90200198_buildGRCh38.tsv.gz
Chen Y	GCST90200199	Ascorbic acid 3-sulfate levels	8186 European	http://ftp.ebi.ac.uk/pub/databases/gwas/summary_statistics/GCST90200001-GCST90201000/GCST90200199/GCST90200199_buildGRCh38.tsv.gz
Chen Y	GCST90200200	N-lactoyl valine levels	8133 European	http://ftp.ebi.ac.uk/pub/databases/gwas/summary_statistics/GCST90200001-GCST90201000/GCST90200200/GCST90200200_buildGRCh38.tsv.gz
Chen Y	GCST90200201	6-bromotryptophan levels	8214 European	http://ftp.ebi.ac.uk/pub/databases/gwas/summary_statistics/GCST90200001-GCST90201000/GCST90200201/GCST90200201_buildGRCh38.tsv.gz
Chen Y	GCST90200202	Delta-CEHC levels	6233 European	http://ftp.ebi.ac.uk/pub/databases/gwas/summary_statistics/GCST90200001-GCST90201000/GCST90200202/GCST90200202_buildGRCh38.tsv.gz
Chen Y	GCST90200203	Indoleacetoylcarnitine levels	7777 European	http://ftp.ebi.ac.uk/pub/databases/gwas/summary_statistics/GCST90200001-GCST90201000/GCST90200203/GCST90200203_buildGRCh38.tsv.gz
Chen Y	GCST90200204	N-acetyl leucine levels	7646 European	http://ftp.ebi.ac.uk/pub/databases/gwas/summary_statistics/GCST90200001-GCST90201000/GCST90200204/GCST90200204_buildGRCh38.tsv.gz
Chen Y	GCST90200205	3-indoleglyoxylic acid levels	7848 European	http://ftp.ebi.ac.uk/pub/databases/gwas/summary_statistics/GCST90200001-GCST90201000/GCST90200205/GCST90200205_buildGRCh38.tsv.gz
Chen Y	GCST90200206	Sulfate of piperine metabolite C18H21NO3 (1) levels	7021 European	http://ftp.ebi.ac.uk/pub/databases/gwas/summary_statistics/GCST90200001-GCST90201000/GCST90200206/GCST90200206_buildGRCh38.tsv.gz
Chen Y	GCST90200207	Methyl vanillate sulfate levels	4303 European	http://ftp.ebi.ac.uk/pub/databases/gwas/summary_statistics/GCST90200001-GCST90201000/GCST90200207/GCST90200207_buildGRCh38.tsv.gz
Chen Y	GCST90200208	Glucuronide of piperine metabolite C17H21NO3 (4) levels	7833 European	http://ftp.ebi.ac.uk/pub/databases/gwas/summary_statistics/GCST90200001-GCST90201000/GCST90200208/GCST90200208_buildGRCh38.tsv.gz
Chen Y	GCST90200209	Sulfate of piperine metabolite C16H19NO3 (3) levels	7705 European	http://ftp.ebi.ac.uk/pub/databases/gwas/summary_statistics/GCST90200001-GCST90201000/GCST90200209/GCST90200209_buildGRCh38.tsv.gz
Chen Y	GCST90200210	Sulfate of piperine metabolite C16H19NO3 (2) levels	7950 European	http://ftp.ebi.ac.uk/pub/databases/gwas/summary_statistics/GCST90200001-GCST90201000/GCST90200210/GCST90200210_buildGRCh38.tsv.gz
Chen Y	GCST90200211	3-hydroxypyridine glucuronide levels	5882 European	http://ftp.ebi.ac.uk/pub/databases/gwas/summary_statistics/GCST90200001-GCST90201000/GCST90200211/GCST90200211_buildGRCh38.tsv.gz
Chen Y	GCST90200212	Glucuronide of piperine metabolite C17H21NO3 (5) levels	6582 European	http://ftp.ebi.ac.uk/pub/databases/gwas/summary_statistics/GCST90200001-GCST90201000/GCST90200212/GCST90200212_buildGRCh38.tsv.gz
Chen Y	GCST90200213	2-naphthol sulfate levels	7673 European	http://ftp.ebi.ac.uk/pub/databases/gwas/summary_statistics/GCST90200001-GCST90201000/GCST90200213/GCST90200213_buildGRCh38.tsv.gz
Chen Y	GCST90200214	11beta-hydroxyandrosterone glucuronide levels	8081 European	http://ftp.ebi.ac.uk/pub/databases/gwas/summary_statistics/GCST90200001-GCST90201000/GCST90200214/GCST90200214_buildGRCh38.tsv.gz
Chen Y	GCST90200215	4-ethylcatechol sulfate levels	8222 European	http://ftp.ebi.ac.uk/pub/databases/gwas/summary_statistics/GCST90200001-GCST90201000/GCST90200215/GCST90200215_buildGRCh38.tsv.gz
Chen Y	GCST90200216	Sulfate of piperine metabolite C18H21NO3 (3) levels	7006 European	http://ftp.ebi.ac.uk/pub/databases/gwas/summary_statistics/GCST90200001-GCST90201000/GCST90200216/GCST90200216_buildGRCh38.tsv.gz
Chen Y	GCST90200217	(2,4 or 2,5)-dimethylphenol sulfate levels	5189 European	http://ftp.ebi.ac.uk/pub/databases/gwas/summary_statistics/GCST90200001-GCST90201000/GCST90200217/GCST90200217_buildGRCh38.tsv.gz
Chen Y	GCST90200218	11beta-hydroxyetiocholanolone glucuronide levels	7220 European	http://ftp.ebi.ac.uk/pub/databases/gwas/summary_statistics/GCST90200001-GCST90201000/GCST90200218/GCST90200218_buildGRCh38.tsv.gz
Chen Y	GCST90200219	Cholic acid glucuronide levels	4414 European	http://ftp.ebi.ac.uk/pub/databases/gwas/summary_statistics/GCST90200001-GCST90201000/GCST90200219/GCST90200219_buildGRCh38.tsv.gz
Chen Y	GCST90200220	4-allylcatechol sulfate levels	8139 European	http://ftp.ebi.ac.uk/pub/databases/gwas/summary_statistics/GCST90200001-GCST90201000/GCST90200220/GCST90200220_buildGRCh38.tsv.gz
Chen Y	GCST90200221	Glycoursodeoxycholic acid sulfate (1) levels	6622 European	http://ftp.ebi.ac.uk/pub/databases/gwas/summary_statistics/GCST90200001-GCST90201000/GCST90200221/GCST90200221_buildGRCh38.tsv.gz
Chen Y	GCST90200222	Dihydrocaffeate sulfate (2) levels	6519 European	http://ftp.ebi.ac.uk/pub/databases/gwas/summary_statistics/GCST90200001-GCST90201000/GCST90200222/GCST90200222_buildGRCh38.tsv.gz
Chen Y	GCST90200223	4-methylhexanoylglutamine levels	5576 European	http://ftp.ebi.ac.uk/pub/databases/gwas/summary_statistics/GCST90200001-GCST90201000/GCST90200223/GCST90200223_buildGRCh38.tsv.gz
Chen Y	GCST90200224	2-ketocaprylate levels	8240 European	http://ftp.ebi.ac.uk/pub/databases/gwas/summary_statistics/GCST90200001-GCST90201000/GCST90200224/GCST90200224_buildGRCh38.tsv.gz
Chen Y	GCST90200225	3-hydroxy-2-methylpyridine sulfate levels	7446 European	http://ftp.ebi.ac.uk/pub/databases/gwas/summary_statistics/GCST90200001-GCST90201000/GCST90200225/GCST90200225_buildGRCh38.tsv.gz
Chen Y	GCST90200226	5-hydroxy-2-methylpyridine sulfate levels	6977 European	http://ftp.ebi.ac.uk/pub/databases/gwas/summary_statistics/GCST90200001-GCST90201000/GCST90200226/GCST90200226_buildGRCh38.tsv.gz
Chen Y	GCST90200227	3-ethylcatechol sulfate (2) levels	4814 European	http://ftp.ebi.ac.uk/pub/databases/gwas/summary_statistics/GCST90200001-GCST90201000/GCST90200227/GCST90200227_buildGRCh38.tsv.gz
Chen Y	GCST90200228	3-hydroxyhexanoylcarnitine (1) levels	8227 European	http://ftp.ebi.ac.uk/pub/databases/gwas/summary_statistics/GCST90200001-GCST90201000/GCST90200228/GCST90200228_buildGRCh38.tsv.gz
Chen Y	GCST90200229	2,6-dihydroxybenzoic acid levels	8269 European	http://ftp.ebi.ac.uk/pub/databases/gwas/summary_statistics/GCST90200001-GCST90201000/GCST90200229/GCST90200229_buildGRCh38.tsv.gz
Chen Y	GCST90200230	3-ethylcatechol sulfate (1) levels	7062 European	http://ftp.ebi.ac.uk/pub/databases/gwas/summary_statistics/GCST90200001-GCST90201000/GCST90200230/GCST90200230_buildGRCh38.tsv.gz
Chen Y	GCST90200231	Lithocholate sulfate (1) levels	7891 European	http://ftp.ebi.ac.uk/pub/databases/gwas/summary_statistics/GCST90200001-GCST90201000/GCST90200231/GCST90200231_buildGRCh38.tsv.gz
Chen Y	GCST90200232	4-acetylcatechol sulfate (1) levels	7565 European	http://ftp.ebi.ac.uk/pub/databases/gwas/summary_statistics/GCST90200001-GCST90201000/GCST90200232/GCST90200232_buildGRCh38.tsv.gz
Chen Y	GCST90200233	2,3-dihydroxy-5-methylthio-4-pentenoate (dmtpa) levels	8225 European	http://ftp.ebi.ac.uk/pub/databases/gwas/summary_statistics/GCST90200001-GCST90201000/GCST90200233/GCST90200233_buildGRCh38.tsv.gz
Chen Y	GCST90200234	Picolinoylglycine levels	7862 European	http://ftp.ebi.ac.uk/pub/databases/gwas/summary_statistics/GCST90200001-GCST90201000/GCST90200234/GCST90200234_buildGRCh38.tsv.gz
Chen Y	GCST90200235	Succinoyltaurine levels	7897 European	http://ftp.ebi.ac.uk/pub/databases/gwas/summary_statistics/GCST90200001-GCST90201000/GCST90200235/GCST90200235_buildGRCh38.tsv.gz
Chen Y	GCST90200236	Undecenoylcarnitine (C11:1) levels	8253 European	http://ftp.ebi.ac.uk/pub/databases/gwas/summary_statistics/GCST90200001-GCST90201000/GCST90200236/GCST90200236_buildGRCh38.tsv.gz
Chen Y	GCST90200237	Palmitoyl-sphingosine-phosphoethanolamine (d18:1/16:0) levels	8140 European	http://ftp.ebi.ac.uk/pub/databases/gwas/summary_statistics/GCST90200001-GCST90201000/GCST90200237/GCST90200237_buildGRCh38.tsv.gz
Chen Y	GCST90200238	Pregnenetriol disulfate levels	8228 European	http://ftp.ebi.ac.uk/pub/databases/gwas/summary_statistics/GCST90200001-GCST90201000/GCST90200238/GCST90200238_buildGRCh38.tsv.gz
Chen Y	GCST90200239	Tetradecadienedioate (C14:2-DC) levels	7857 European	http://ftp.ebi.ac.uk/pub/databases/gwas/summary_statistics/GCST90200001-GCST90201000/GCST90200239/GCST90200239_buildGRCh38.tsv.gz
Chen Y	GCST90200240	Hydroxy-N6,N6,N6-trimethyllysine levels	8190 European	http://ftp.ebi.ac.uk/pub/databases/gwas/summary_statistics/GCST90200001-GCST90201000/GCST90200240/GCST90200240_buildGRCh38.tsv.gz
Chen Y	GCST90200241	Pregnenetriol sulfate levels	8233 European	http://ftp.ebi.ac.uk/pub/databases/gwas/summary_statistics/GCST90200001-GCST90201000/GCST90200241/GCST90200241_buildGRCh38.tsv.gz
Chen Y	GCST90200242	Taurochenodeoxycholic acid 3-sulfate levels	7157 European	http://ftp.ebi.ac.uk/pub/databases/gwas/summary_statistics/GCST90200001-GCST90201000/GCST90200242/GCST90200242_buildGRCh38.tsv.gz
Chen Y	GCST90200243	Hydroxypalmitoyl sphingomyelin (d18:1/16:0(OH)) levels	8260 European	http://ftp.ebi.ac.uk/pub/databases/gwas/summary_statistics/GCST90200001-GCST90201000/GCST90200243/GCST90200243_buildGRCh38.tsv.gz
Chen Y	GCST90200244	5-hydroxymethyl-2-furoylcarnitine levels	4803 European	http://ftp.ebi.ac.uk/pub/databases/gwas/summary_statistics/GCST90200001-GCST90201000/GCST90200244/GCST90200244_buildGRCh38.tsv.gz
Chen Y	GCST90200245	Eicosenedioate (C20:1-DC) levels	7861 European	http://ftp.ebi.ac.uk/pub/databases/gwas/summary_statistics/GCST90200001-GCST90201000/GCST90200245/GCST90200245_buildGRCh38.tsv.gz
Chen Y	GCST90200246	3-hydroxydecanoylcarnitine levels	8237 European	http://ftp.ebi.ac.uk/pub/databases/gwas/summary_statistics/GCST90200001-GCST90201000/GCST90200246/GCST90200246_buildGRCh38.tsv.gz
Chen Y	GCST90200247	Levulinoylcarnitine levels	7197 European	http://ftp.ebi.ac.uk/pub/databases/gwas/summary_statistics/GCST90200001-GCST90201000/GCST90200247/GCST90200247_buildGRCh38.tsv.gz
Chen Y	GCST90200248	Cis 3,4-methyleneheptanoate levels	8223 European	http://ftp.ebi.ac.uk/pub/databases/gwas/summary_statistics/GCST90200001-GCST90201000/GCST90200248/GCST90200248_buildGRCh38.tsv.gz
Chen Y	GCST90200249	Branched-chain, straight-chain, or cyclopropyl 12:1 fatty acid levels	8256 European	http://ftp.ebi.ac.uk/pub/databases/gwas/summary_statistics/GCST90200001-GCST90201000/GCST90200249/GCST90200249_buildGRCh38.tsv.gz
Chen Y	GCST90200250	Deoxycholic acid 12-sulfate levels	7438 European	http://ftp.ebi.ac.uk/pub/databases/gwas/summary_statistics/GCST90200001-GCST90201000/GCST90200250/GCST90200250_buildGRCh38.tsv.gz
Chen Y	GCST90200251	Branched-chain, straight-chain, or cyclopropyl 10:1 fatty acid (1) levels	8265 European	http://ftp.ebi.ac.uk/pub/databases/gwas/summary_statistics/GCST90200001-GCST90201000/GCST90200251/GCST90200251_buildGRCh38.tsv.gz
Chen Y	GCST90200252	3,5-dichloro-2,6-dihydroxybenzoic acid levels	8218 European	http://ftp.ebi.ac.uk/pub/databases/gwas/summary_statistics/GCST90200001-GCST90201000/GCST90200252/GCST90200252_buildGRCh38.tsv.gz
Chen Y	GCST90200253	Vanillic acid glycine levels	7512 European	http://ftp.ebi.ac.uk/pub/databases/gwas/summary_statistics/GCST90200001-GCST90201000/GCST90200253/GCST90200253_buildGRCh38.tsv.gz
Chen Y	GCST90200254	(S)-a-amino-omega-caprolactam levels	8185 European	http://ftp.ebi.ac.uk/pub/databases/gwas/summary_statistics/GCST90200001-GCST90201000/GCST90200254/GCST90200254_buildGRCh38.tsv.gz
Chen Y	GCST90200255	3-bromo-5-chloro-2,6-dihydroxybenzoic acid levels	8127 European	http://ftp.ebi.ac.uk/pub/databases/gwas/summary_statistics/GCST90200001-GCST90201000/GCST90200255/GCST90200255_buildGRCh38.tsv.gz
Chen Y	GCST90200256	Dibutyl sulfosuccinate levels	8099 European	http://ftp.ebi.ac.uk/pub/databases/gwas/summary_statistics/GCST90200001-GCST90201000/GCST90200256/GCST90200256_buildGRCh38.tsv.gz
Chen Y	GCST90200257	Metabolonic lactone sulfate levels	8203 European	http://ftp.ebi.ac.uk/pub/databases/gwas/summary_statistics/GCST90200001-GCST90201000/GCST90200257/GCST90200257_buildGRCh38.tsv.gz
Chen Y	GCST90200258	2-hydroxy-4-(methylthio)butanoic acid levels	8255 European	http://ftp.ebi.ac.uk/pub/databases/gwas/summary_statistics/GCST90200001-GCST90201000/GCST90200258/GCST90200258_buildGRCh38.tsv.gz
Chen Y	GCST90200259	Pentose acid levels	8235 European	http://ftp.ebi.ac.uk/pub/databases/gwas/summary_statistics/GCST90200001-GCST90201000/GCST90200259/GCST90200259_buildGRCh38.tsv.gz
Chen Y	GCST90200260	Branched chain 14:0 dicarboxylic acid levels	7990 European	http://ftp.ebi.ac.uk/pub/databases/gwas/summary_statistics/GCST90200001-GCST90201000/GCST90200260/GCST90200260_buildGRCh38.tsv.gz
Chen Y	GCST90200261	S-carboxyethylcysteine levels	8010 European	http://ftp.ebi.ac.uk/pub/databases/gwas/summary_statistics/GCST90200001-GCST90201000/GCST90200261/GCST90200261_buildGRCh38.tsv.gz
Chen Y	GCST90200262	N-succinyl-phenylalanine levels	6199 European	http://ftp.ebi.ac.uk/pub/databases/gwas/summary_statistics/GCST90200001-GCST90201000/GCST90200262/GCST90200262_buildGRCh38.tsv.gz
Chen Y	GCST90200263	(2 or 3)-decenoate (10:1n7 or n8) levels	8124 European	http://ftp.ebi.ac.uk/pub/databases/gwas/summary_statistics/GCST90200001-GCST90201000/GCST90200263/GCST90200263_buildGRCh38.tsv.gz
Chen Y	GCST90200264	Bilirubin degradation product, C17H20N2O5 (2) levels	8254 European	http://ftp.ebi.ac.uk/pub/databases/gwas/summary_statistics/GCST90200001-GCST90201000/GCST90200264/GCST90200264_buildGRCh38.tsv.gz
Chen Y	GCST90200265	Bilirubin degradation product, C16H18N2O5 (4) levels	8159 European	http://ftp.ebi.ac.uk/pub/databases/gwas/summary_statistics/GCST90200001-GCST90201000/GCST90200265/GCST90200265_buildGRCh38.tsv.gz
Chen Y	GCST90200266	Cis-3,4-methyleneheptanoylcarnitine levels	8259 European	http://ftp.ebi.ac.uk/pub/databases/gwas/summary_statistics/GCST90200001-GCST90201000/GCST90200266/GCST90200266_buildGRCh38.tsv.gz
Chen Y	GCST90200267	Tetrahydrocortisol glucuronide levels	8182 European	http://ftp.ebi.ac.uk/pub/databases/gwas/summary_statistics/GCST90200001-GCST90201000/GCST90200267/GCST90200267_buildGRCh38.tsv.gz
Chen Y	GCST90200268	N-acetyl-2-aminoadipate levels	7606 European	http://ftp.ebi.ac.uk/pub/databases/gwas/summary_statistics/GCST90200001-GCST90201000/GCST90200268/GCST90200268_buildGRCh38.tsv.gz
Chen Y	GCST90200269	Bilirubin degradation product, C17H20N2O5 (1) levels	8252 European	http://ftp.ebi.ac.uk/pub/databases/gwas/summary_statistics/GCST90200001-GCST90201000/GCST90200269/GCST90200269_buildGRCh38.tsv.gz
Chen Y	GCST90200270	2-methoxyhydroquinone sulfate (1) levels	7487 European	http://ftp.ebi.ac.uk/pub/databases/gwas/summary_statistics/GCST90200001-GCST90201000/GCST90200270/GCST90200270_buildGRCh38.tsv.gz
Chen Y	GCST90200271	Bilirubin degradation product, C16H18N2O5 (3) levels	7970 European	http://ftp.ebi.ac.uk/pub/databases/gwas/summary_statistics/GCST90200001-GCST90201000/GCST90200271/GCST90200271_buildGRCh38.tsv.gz
Chen Y	GCST90200272	3-hydroxyoctanoylcarnitine (1) levels	8245 European	http://ftp.ebi.ac.uk/pub/databases/gwas/summary_statistics/GCST90200001-GCST90201000/GCST90200272/GCST90200272_buildGRCh38.tsv.gz
Chen Y	GCST90200273	2-methoxyhydroquinone sulfate (2) levels	5778 European	http://ftp.ebi.ac.uk/pub/databases/gwas/summary_statistics/GCST90200001-GCST90201000/GCST90200273/GCST90200273_buildGRCh38.tsv.gz
Chen Y	GCST90200274	Cis-3,4-methyleneheptanoylglycine levels	8106 European	http://ftp.ebi.ac.uk/pub/databases/gwas/summary_statistics/GCST90200001-GCST90201000/GCST90200274/GCST90200274_buildGRCh38.tsv.gz
Chen Y	GCST90200275	Bilirubin degradation product, C16H18N2O5 (2) levels	8252 European	http://ftp.ebi.ac.uk/pub/databases/gwas/summary_statistics/GCST90200001-GCST90201000/GCST90200275/GCST90200275_buildGRCh38.tsv.gz
Chen Y	GCST90200276	2,4-di-tert-butylphenol levels	8251 European	http://ftp.ebi.ac.uk/pub/databases/gwas/summary_statistics/GCST90200001-GCST90201000/GCST90200276/GCST90200276_buildGRCh38.tsv.gz
Chen Y	GCST90200277	Bilirubin degradation product, C16H18N2O5 (1) levels	7864 European	http://ftp.ebi.ac.uk/pub/databases/gwas/summary_statistics/GCST90200001-GCST90201000/GCST90200277/GCST90200277_buildGRCh38.tsv.gz
Chen Y	GCST90200278	3-hydroxyoctanoylcarnitine (2) levels	8243 European	http://ftp.ebi.ac.uk/pub/databases/gwas/summary_statistics/GCST90200001-GCST90201000/GCST90200278/GCST90200278_buildGRCh38.tsv.gz
Chen Y	GCST90200279	Pantothenate levels	8194 European	http://ftp.ebi.ac.uk/pub/databases/gwas/summary_statistics/GCST90200001-GCST90201000/GCST90200279/GCST90200279_buildGRCh38.tsv.gz
Chen Y	GCST90200280	5-oxoproline levels	8247 European	http://ftp.ebi.ac.uk/pub/databases/gwas/summary_statistics/GCST90200001-GCST90201000/GCST90200280/GCST90200280_buildGRCh38.tsv.gz
Chen Y	GCST90200281	Phosphoethanolamine levels	8253 European	http://ftp.ebi.ac.uk/pub/databases/gwas/summary_statistics/GCST90200001-GCST90201000/GCST90200281/GCST90200281_buildGRCh38.tsv.gz
Chen Y	GCST90200282	Picolinate levels	7051 European	http://ftp.ebi.ac.uk/pub/databases/gwas/summary_statistics/GCST90200001-GCST90201000/GCST90200282/GCST90200282_buildGRCh38.tsv.gz
Chen Y	GCST90200283	3-ureidopropionate levels	7543 European	http://ftp.ebi.ac.uk/pub/databases/gwas/summary_statistics/GCST90200001-GCST90201000/GCST90200283/GCST90200283_buildGRCh38.tsv.gz
Chen Y	GCST90200284	Erucate (22:1n9) levels	8208 European	http://ftp.ebi.ac.uk/pub/databases/gwas/summary_statistics/GCST90200001-GCST90201000/GCST90200284/GCST90200284_buildGRCh38.tsv.gz
Chen Y	GCST90200285	Eicosenedioate (C20:1-DC) levels	8166 European	http://ftp.ebi.ac.uk/pub/databases/gwas/summary_statistics/GCST90200001-GCST90201000/GCST90200285/GCST90200285_buildGRCh38.tsv.gz
Chen Y	GCST90200286	Allantoin levels	8252 European	http://ftp.ebi.ac.uk/pub/databases/gwas/summary_statistics/GCST90200001-GCST90201000/GCST90200286/GCST90200286_buildGRCh38.tsv.gz
Chen Y	GCST90200287	N-acetylvaline levels	8218 European	http://ftp.ebi.ac.uk/pub/databases/gwas/summary_statistics/GCST90200001-GCST90201000/GCST90200287/GCST90200287_buildGRCh38.tsv.gz
Chen Y	GCST90200288	N-acetylleucine levels	7905 European	http://ftp.ebi.ac.uk/pub/databases/gwas/summary_statistics/GCST90200001-GCST90201000/GCST90200288/GCST90200288_buildGRCh38.tsv.gz
Chen Y	GCST90200289	N-acetylmethionine levels	7993 European	http://ftp.ebi.ac.uk/pub/databases/gwas/summary_statistics/GCST90200001-GCST90201000/GCST90200289/GCST90200289_buildGRCh38.tsv.gz
Chen Y	GCST90200290	Glycerate levels	8222 European	http://ftp.ebi.ac.uk/pub/databases/gwas/summary_statistics/GCST90200001-GCST90201000/GCST90200290/GCST90200290_buildGRCh38.tsv.gz
Chen Y	GCST90200291	Sarcosine levels	8223 European	http://ftp.ebi.ac.uk/pub/databases/gwas/summary_statistics/GCST90200001-GCST90201000/GCST90200291/GCST90200291_buildGRCh38.tsv.gz
Chen Y	GCST90200292	Trans-4-hydroxyproline levels	8252 European	http://ftp.ebi.ac.uk/pub/databases/gwas/summary_statistics/GCST90200001-GCST90201000/GCST90200292/GCST90200292_buildGRCh38.tsv.gz
Chen Y	GCST90200293	Thyroxine levels	8262 European	http://ftp.ebi.ac.uk/pub/databases/gwas/summary_statistics/GCST90200001-GCST90201000/GCST90200293/GCST90200293_buildGRCh38.tsv.gz
Chen Y	GCST90200294	Pipecolate levels	8161 European	http://ftp.ebi.ac.uk/pub/databases/gwas/summary_statistics/GCST90200001-GCST90201000/GCST90200294/GCST90200294_buildGRCh38.tsv.gz
Chen Y	GCST90200295	Gamma-glutamyltyrosine levels	8221 European	http://ftp.ebi.ac.uk/pub/databases/gwas/summary_statistics/GCST90200001-GCST90201000/GCST90200295/GCST90200295_buildGRCh38.tsv.gz
Chen Y	GCST90200296	Methyl indole-3-acetate levels	7032 European	http://ftp.ebi.ac.uk/pub/databases/gwas/summary_statistics/GCST90200001-GCST90201000/GCST90200296/GCST90200296_buildGRCh38.tsv.gz
Chen Y	GCST90200297	Ursodeoxycholate levels	6206 European	http://ftp.ebi.ac.uk/pub/databases/gwas/summary_statistics/GCST90200001-GCST90201000/GCST90200297/GCST90200297_buildGRCh38.tsv.gz
Chen Y	GCST90200298	3-hydroxy-3-methylglutarate levels	8073 European	http://ftp.ebi.ac.uk/pub/databases/gwas/summary_statistics/GCST90200001-GCST90201000/GCST90200298/GCST90200298_buildGRCh38.tsv.gz
Chen Y	GCST90200299	Oleoyl ethanolamide levels	8243 European	http://ftp.ebi.ac.uk/pub/databases/gwas/summary_statistics/GCST90200001-GCST90201000/GCST90200299/GCST90200299_buildGRCh38.tsv.gz
Chen Y	GCST90200300	4-hydroxyphenylpyruvate levels	7813 European	http://ftp.ebi.ac.uk/pub/databases/gwas/summary_statistics/GCST90200001-GCST90201000/GCST90200300/GCST90200300_buildGRCh38.tsv.gz
Chen Y	GCST90200301	Gamma-glutamylglutamine levels	8217 European	http://ftp.ebi.ac.uk/pub/databases/gwas/summary_statistics/GCST90200001-GCST90201000/GCST90200301/GCST90200301_buildGRCh38.tsv.gz
Chen Y	GCST90200302	Alpha-tocopherol levels	8192 European	http://ftp.ebi.ac.uk/pub/databases/gwas/summary_statistics/GCST90200001-GCST90201000/GCST90200302/GCST90200302_buildGRCh38.tsv.gz
Chen Y	GCST90200303	N-acetyl-L-alanine levels	8220 European	http://ftp.ebi.ac.uk/pub/databases/gwas/summary_statistics/GCST90200001-GCST90201000/GCST90200303/GCST90200303_buildGRCh38.tsv.gz
Chen Y	GCST90200304	Citrate levels	8260 European	http://ftp.ebi.ac.uk/pub/databases/gwas/summary_statistics/GCST90200001-GCST90201000/GCST90200304/GCST90200304_buildGRCh38.tsv.gz
Chen Y	GCST90200305	2-aminobutyrate levels	8242 European	http://ftp.ebi.ac.uk/pub/databases/gwas/summary_statistics/GCST90200001-GCST90201000/GCST90200305/GCST90200305_buildGRCh38.tsv.gz
Chen Y	GCST90200306	Butyrate/isobutyrate (4:0) levels	8004 European	http://ftp.ebi.ac.uk/pub/databases/gwas/summary_statistics/GCST90200001-GCST90201000/GCST90200306/GCST90200306_buildGRCh38.tsv.gz
Chen Y	GCST90200307	Urate levels	8264 European	http://ftp.ebi.ac.uk/pub/databases/gwas/summary_statistics/GCST90200001-GCST90201000/GCST90200307/GCST90200307_buildGRCh38.tsv.gz
Chen Y	GCST90200308	3-hydroxyisobutyrate levels	8177 European	http://ftp.ebi.ac.uk/pub/databases/gwas/summary_statistics/GCST90200001-GCST90201000/GCST90200308/GCST90200308_buildGRCh38.tsv.gz
Chen Y	GCST90200309	Vanillylmandelate (VMA) levels	8216 European	http://ftp.ebi.ac.uk/pub/databases/gwas/summary_statistics/GCST90200001-GCST90201000/GCST90200309/GCST90200309_buildGRCh38.tsv.gz
Chen Y	GCST90200310	3-aminoisobutyrate levels	8265 European	http://ftp.ebi.ac.uk/pub/databases/gwas/summary_statistics/GCST90200001-GCST90201000/GCST90200310/GCST90200310_buildGRCh38.tsv.gz
Chen Y	GCST90200311	4-acetamidobutanoate levels	8154 European	http://ftp.ebi.ac.uk/pub/databases/gwas/summary_statistics/GCST90200001-GCST90201000/GCST90200311/GCST90200311_buildGRCh38.tsv.gz
Chen Y	GCST90200312	2-hydroxystearate levels	8241 European	http://ftp.ebi.ac.uk/pub/databases/gwas/summary_statistics/GCST90200001-GCST90201000/GCST90200312/GCST90200312_buildGRCh38.tsv.gz
Chen Y	GCST90200313	N1-methyladenosine levels	8247 European	http://ftp.ebi.ac.uk/pub/databases/gwas/summary_statistics/GCST90200001-GCST90201000/GCST90200313/GCST90200313_buildGRCh38.tsv.gz
Chen Y	GCST90200314	N-acetylneuraminate levels	8200 European	http://ftp.ebi.ac.uk/pub/databases/gwas/summary_statistics/GCST90200001-GCST90201000/GCST90200314/GCST90200314_buildGRCh38.tsv.gz
Chen Y	GCST90200315	Gamma-glutamylhistidine levels	8220 European	http://ftp.ebi.ac.uk/pub/databases/gwas/summary_statistics/GCST90200001-GCST90201000/GCST90200315/GCST90200315_buildGRCh38.tsv.gz
Chen Y	GCST90200316	N-acetylglucosaminylasparagine levels	8144 European	http://ftp.ebi.ac.uk/pub/databases/gwas/summary_statistics/GCST90200001-GCST90201000/GCST90200316/GCST90200316_buildGRCh38.tsv.gz
Chen Y	GCST90200317	Homovanillate (hva) levels	6320 European	http://ftp.ebi.ac.uk/pub/databases/gwas/summary_statistics/GCST90200001-GCST90201000/GCST90200317/GCST90200317_buildGRCh38.tsv.gz
Chen Y	GCST90200318	Acetoacetate levels	6883 European	http://ftp.ebi.ac.uk/pub/databases/gwas/summary_statistics/GCST90200001-GCST90201000/GCST90200318/GCST90200318_buildGRCh38.tsv.gz
Chen Y	GCST90200319	Cys-gly, oxidized levels	8256 European	http://ftp.ebi.ac.uk/pub/databases/gwas/summary_statistics/GCST90200001-GCST90201000/GCST90200319/GCST90200319_buildGRCh38.tsv.gz
Chen Y	GCST90200320	Dihomo-linoleate (20:2n6) levels	8284 European	http://ftp.ebi.ac.uk/pub/databases/gwas/summary_statistics/GCST90200001-GCST90201000/GCST90200320/GCST90200320_buildGRCh38.tsv.gz
Chen Y	GCST90200321	Cholate levels	7892 European	http://ftp.ebi.ac.uk/pub/databases/gwas/summary_statistics/GCST90200001-GCST90201000/GCST90200321/GCST90200321_buildGRCh38.tsv.gz
Chen Y	GCST90200322	Beta-hydroxyisovalerate levels	8201 European	http://ftp.ebi.ac.uk/pub/databases/gwas/summary_statistics/GCST90200001-GCST90201000/GCST90200322/GCST90200322_buildGRCh38.tsv.gz
Chen Y	GCST90200323	Creatine levels	8285 European	http://ftp.ebi.ac.uk/pub/databases/gwas/summary_statistics/GCST90200001-GCST90201000/GCST90200323/GCST90200323_buildGRCh38.tsv.gz
Chen Y	GCST90200324	Anthranilate levels	5773 European	http://ftp.ebi.ac.uk/pub/databases/gwas/summary_statistics/GCST90200001-GCST90201000/GCST90200324/GCST90200324_buildGRCh38.tsv.gz
Chen Y	GCST90200325	Glycerol levels	8285 European	http://ftp.ebi.ac.uk/pub/databases/gwas/summary_statistics/GCST90200001-GCST90201000/GCST90200325/GCST90200325_buildGRCh38.tsv.gz
Chen Y	GCST90200326	Gamma-glutamylleucine levels	8041 European	http://ftp.ebi.ac.uk/pub/databases/gwas/summary_statistics/GCST90200001-GCST90201000/GCST90200326/GCST90200326_buildGRCh38.tsv.gz
Chen Y	GCST90200327	Choline levels	8262 European	http://ftp.ebi.ac.uk/pub/databases/gwas/summary_statistics/GCST90200001-GCST90201000/GCST90200327/GCST90200327_buildGRCh38.tsv.gz
Chen Y	GCST90200328	3-methoxytyrosine levels	8258 European	http://ftp.ebi.ac.uk/pub/databases/gwas/summary_statistics/GCST90200001-GCST90201000/GCST90200328/GCST90200328_buildGRCh38.tsv.gz
Chen Y	GCST90200329	3-phosphoglycerate levels	8196 European	http://ftp.ebi.ac.uk/pub/databases/gwas/summary_statistics/GCST90200001-GCST90201000/GCST90200329/GCST90200329_buildGRCh38.tsv.gz
Chen Y	GCST90200330	1-palmitoyl-2-linoleoyl-gpc (16:0/18:2) levels	8230 European	http://ftp.ebi.ac.uk/pub/databases/gwas/summary_statistics/GCST90200001-GCST90201000/GCST90200330/GCST90200330_buildGRCh38.tsv.gz
Chen Y	GCST90200331	1-palmitoyl-2-oleoyl-GPE (16:0/18:1) levels	8262 European	http://ftp.ebi.ac.uk/pub/databases/gwas/summary_statistics/GCST90200001-GCST90201000/GCST90200331/GCST90200331_buildGRCh38.tsv.gz
Chen Y	GCST90200332	1-palmitoyl-2-linoleoyl-GPI (16:0/18:2) levels	8115 European	http://ftp.ebi.ac.uk/pub/databases/gwas/summary_statistics/GCST90200001-GCST90201000/GCST90200332/GCST90200332_buildGRCh38.tsv.gz
Chen Y	GCST90200333	Taurocholic acid levels	7743 European	http://ftp.ebi.ac.uk/pub/databases/gwas/summary_statistics/GCST90200001-GCST90201000/GCST90200333/GCST90200333_buildGRCh38.tsv.gz
Chen Y	GCST90200334	Taurodeoxycholate levels	7287 European	http://ftp.ebi.ac.uk/pub/databases/gwas/summary_statistics/GCST90200001-GCST90201000/GCST90200334/GCST90200334_buildGRCh38.tsv.gz
Chen Y	GCST90200335	Stearoyl sphingomyelin (d18:1/18:0) levels	8258 European	http://ftp.ebi.ac.uk/pub/databases/gwas/summary_statistics/GCST90200001-GCST90201000/GCST90200335/GCST90200335_buildGRCh38.tsv.gz
Chen Y	GCST90200336	Ceramide (d18:1/16:0) levels	8266 European	http://ftp.ebi.ac.uk/pub/databases/gwas/summary_statistics/GCST90200001-GCST90201000/GCST90200336/GCST90200336_buildGRCh38.tsv.gz
Chen Y	GCST90200337	Taurochenodeoxycholate levels	8048 European	http://ftp.ebi.ac.uk/pub/databases/gwas/summary_statistics/GCST90200001-GCST90201000/GCST90200337/GCST90200337_buildGRCh38.tsv.gz
Chen Y	GCST90200338	4-hydroxyphenylacetate levels	7906 European	http://ftp.ebi.ac.uk/pub/databases/gwas/summary_statistics/GCST90200001-GCST90201000/GCST90200338/GCST90200338_buildGRCh38.tsv.gz
Chen Y	GCST90200339	5,6-dihydrothymine levels	8219 European	http://ftp.ebi.ac.uk/pub/databases/gwas/summary_statistics/GCST90200001-GCST90201000/GCST90200339/GCST90200339_buildGRCh38.tsv.gz
Chen Y	GCST90200340	1-palmitoyl-2-oleoyl-gpc (16:0/18:1) levels	8249 European	http://ftp.ebi.ac.uk/pub/databases/gwas/summary_statistics/GCST90200001-GCST90201000/GCST90200340/GCST90200340_buildGRCh38.tsv.gz
Chen Y	GCST90200341	N-stearoyl-sphingosine (d18:1/18:0) levels	8254 European	http://ftp.ebi.ac.uk/pub/databases/gwas/summary_statistics/GCST90200001-GCST90201000/GCST90200341/GCST90200341_buildGRCh38.tsv.gz
Chen Y	GCST90200342	Glycochenodeoxycholate levels	8164 European	http://ftp.ebi.ac.uk/pub/databases/gwas/summary_statistics/GCST90200001-GCST90201000/GCST90200342/GCST90200342_buildGRCh38.tsv.gz
Chen Y	GCST90200343	N-formylmethionine levels	8235 European	http://ftp.ebi.ac.uk/pub/databases/gwas/summary_statistics/GCST90200001-GCST90201000/GCST90200343/GCST90200343_buildGRCh38.tsv.gz
Chen Y	GCST90200344	N6,n6,n6-trimethyllysine levels	8180 European	http://ftp.ebi.ac.uk/pub/databases/gwas/summary_statistics/GCST90200001-GCST90201000/GCST90200344/GCST90200344_buildGRCh38.tsv.gz
Chen Y	GCST90200345	S-adenosylhomocysteine (SAH) levels	6142 European	http://ftp.ebi.ac.uk/pub/databases/gwas/summary_statistics/GCST90200001-GCST90201000/GCST90200345/GCST90200345_buildGRCh38.tsv.gz
Chen Y	GCST90200346	4-acetaminophen sulfate levels	4197 European	http://ftp.ebi.ac.uk/pub/databases/gwas/summary_statistics/GCST90200001-GCST90201000/GCST90200346/GCST90200346_buildGRCh38.tsv.gz
Chen Y	GCST90200347	2-hydroxyhippurate (salicylurate) levels	8244 European	http://ftp.ebi.ac.uk/pub/databases/gwas/summary_statistics/GCST90200001-GCST90201000/GCST90200347/GCST90200347_buildGRCh38.tsv.gz
Chen Y	GCST90200348	Quinolinate levels	8203 European	http://ftp.ebi.ac.uk/pub/databases/gwas/summary_statistics/GCST90200001-GCST90201000/GCST90200348/GCST90200348_buildGRCh38.tsv.gz
Chen Y	GCST90200349	Eicosapentaenoate (EPA; 20:5n3) levels	8257 European	http://ftp.ebi.ac.uk/pub/databases/gwas/summary_statistics/GCST90200001-GCST90201000/GCST90200349/GCST90200349_buildGRCh38.tsv.gz
Chen Y	GCST90200350	Laurate (12:0) levels	8226 European	http://ftp.ebi.ac.uk/pub/databases/gwas/summary_statistics/GCST90200001-GCST90201000/GCST90200350/GCST90200350_buildGRCh38.tsv.gz
Chen Y	GCST90200351	N-acetylputrescine levels	8243 European	http://ftp.ebi.ac.uk/pub/databases/gwas/summary_statistics/GCST90200001-GCST90201000/GCST90200351/GCST90200351_buildGRCh38.tsv.gz
Chen Y	GCST90200352	Methylsuccinate levels	7965 European	http://ftp.ebi.ac.uk/pub/databases/gwas/summary_statistics/GCST90200001-GCST90201000/GCST90200352/GCST90200352_buildGRCh38.tsv.gz
Chen Y	GCST90200353	9,10-DiHOME levels	7557 European	http://ftp.ebi.ac.uk/pub/databases/gwas/summary_statistics/GCST90200001-GCST90201000/GCST90200353/GCST90200353_buildGRCh38.tsv.gz
Chen Y	GCST90200354	Linoleate (18:2n6) levels	8260 European	http://ftp.ebi.ac.uk/pub/databases/gwas/summary_statistics/GCST90200001-GCST90201000/GCST90200354/GCST90200354_buildGRCh38.tsv.gz
Chen Y	GCST90200355	Adenosine 5'-diphosphate (ADP) levels	4607 European	http://ftp.ebi.ac.uk/pub/databases/gwas/summary_statistics/GCST90200001-GCST90201000/GCST90200355/GCST90200355_buildGRCh38.tsv.gz
Chen Y	GCST90200356	Adenosine 5'-monophosphate (AMP) levels	8218 European	http://ftp.ebi.ac.uk/pub/databases/gwas/summary_statistics/GCST90200001-GCST90201000/GCST90200356/GCST90200356_buildGRCh38.tsv.gz
Chen Y	GCST90200357	Adenosine 3',5'-cyclic monophosphate (camp) levels	6756 European	http://ftp.ebi.ac.uk/pub/databases/gwas/summary_statistics/GCST90200001-GCST90201000/GCST90200357/GCST90200357_buildGRCh38.tsv.gz
Chen Y	GCST90200358	Arachidonate (20:4n6) levels	8272 European	http://ftp.ebi.ac.uk/pub/databases/gwas/summary_statistics/GCST90200001-GCST90201000/GCST90200358/GCST90200358_buildGRCh38.tsv.gz
Chen Y	GCST90200359	5-methylthioadenosine (mta) levels	8210 European	http://ftp.ebi.ac.uk/pub/databases/gwas/summary_statistics/GCST90200001-GCST90201000/GCST90200359/GCST90200359_buildGRCh38.tsv.gz
Chen Y	GCST90200360	Cortisone levels	8153 European	http://ftp.ebi.ac.uk/pub/databases/gwas/summary_statistics/GCST90200001-GCST90201000/GCST90200360/GCST90200360_buildGRCh38.tsv.gz
Chen Y	GCST90200361	Beta-alanine levels	8114 European	http://ftp.ebi.ac.uk/pub/databases/gwas/summary_statistics/GCST90200001-GCST90201000/GCST90200361/GCST90200361_buildGRCh38.tsv.gz
Chen Y	GCST90200362	Succinate levels	7943 European	http://ftp.ebi.ac.uk/pub/databases/gwas/summary_statistics/GCST90200001-GCST90201000/GCST90200362/GCST90200362_buildGRCh38.tsv.gz
Chen Y	GCST90200363	Phosphocholine levels	8245 European	http://ftp.ebi.ac.uk/pub/databases/gwas/summary_statistics/GCST90200001-GCST90201000/GCST90200363/GCST90200363_buildGRCh38.tsv.gz
Chen Y	GCST90200364	Cysteinylglycine levels	8214 European	http://ftp.ebi.ac.uk/pub/databases/gwas/summary_statistics/GCST90200001-GCST90201000/GCST90200364/GCST90200364_buildGRCh38.tsv.gz
Chen Y	GCST90200365	Phenylpyruvate levels	8241 European	http://ftp.ebi.ac.uk/pub/databases/gwas/summary_statistics/GCST90200001-GCST90201000/GCST90200365/GCST90200365_buildGRCh38.tsv.gz
Chen Y	GCST90200366	Creatinine levels	8239 European	http://ftp.ebi.ac.uk/pub/databases/gwas/summary_statistics/GCST90200001-GCST90201000/GCST90200366/GCST90200366_buildGRCh38.tsv.gz
Chen Y	GCST90200367	3-Hydroxybutyrate levels	8292 European	http://ftp.ebi.ac.uk/pub/databases/gwas/summary_statistics/GCST90200001-GCST90201000/GCST90200367/GCST90200367_buildGRCh38.tsv.gz
Chen Y	GCST90200368	Cholesterol levels	8258 European	http://ftp.ebi.ac.uk/pub/databases/gwas/summary_statistics/GCST90200001-GCST90201000/GCST90200368/GCST90200368_buildGRCh38.tsv.gz
Chen Y	GCST90200369	2-hydroxyphenylacetate levels	7564 European	http://ftp.ebi.ac.uk/pub/databases/gwas/summary_statistics/GCST90200001-GCST90201000/GCST90200369/GCST90200369_buildGRCh38.tsv.gz
Chen Y	GCST90200370	Aspartate levels	8253 European	http://ftp.ebi.ac.uk/pub/databases/gwas/summary_statistics/GCST90200001-GCST90201000/GCST90200370/GCST90200370_buildGRCh38.tsv.gz
Chen Y	GCST90200371	3-(4-hydroxyphenyl)lactate levels	8259 European	http://ftp.ebi.ac.uk/pub/databases/gwas/summary_statistics/GCST90200001-GCST90201000/GCST90200371/GCST90200371_buildGRCh38.tsv.gz
Chen Y	GCST90200372	Arginine levels	8237 European	http://ftp.ebi.ac.uk/pub/databases/gwas/summary_statistics/GCST90200001-GCST90201000/GCST90200372/GCST90200372_buildGRCh38.tsv.gz
Chen Y	GCST90200373	Gluconate levels	8106 European	http://ftp.ebi.ac.uk/pub/databases/gwas/summary_statistics/GCST90200001-GCST90201000/GCST90200373/GCST90200373_buildGRCh38.tsv.gz
Chen Y	GCST90200374	Sphinganine levels	7429 European	http://ftp.ebi.ac.uk/pub/databases/gwas/summary_statistics/GCST90200001-GCST90201000/GCST90200374/GCST90200374_buildGRCh38.tsv.gz
Chen Y	GCST90200375	Gamma-glutamylglutamate levels	8244 European	http://ftp.ebi.ac.uk/pub/databases/gwas/summary_statistics/GCST90200001-GCST90201000/GCST90200375/GCST90200375_buildGRCh38.tsv.gz
Chen Y	GCST90200376	Flavin adenine dinucleotide (FAD) levels	6257 European	http://ftp.ebi.ac.uk/pub/databases/gwas/summary_statistics/GCST90200001-GCST90201000/GCST90200376/GCST90200376_buildGRCh38.tsv.gz
Chen Y	GCST90200377	Histidine levels	8223 European	http://ftp.ebi.ac.uk/pub/databases/gwas/summary_statistics/GCST90200001-GCST90201000/GCST90200377/GCST90200377_buildGRCh38.tsv.gz
Chen Y	GCST90200378	Cortisol levels (plasma)	8193 European	http://ftp.ebi.ac.uk/pub/databases/gwas/summary_statistics/GCST90200001-GCST90201000/GCST90200378/GCST90200378_buildGRCh38.tsv.gz
Chen Y	GCST90200379	Hypotaurine levels	8212 European	http://ftp.ebi.ac.uk/pub/databases/gwas/summary_statistics/GCST90200001-GCST90201000/GCST90200379/GCST90200379_buildGRCh38.tsv.gz
Chen Y	GCST90200380	Glutarate (C5-DC) levels	7757 European	http://ftp.ebi.ac.uk/pub/databases/gwas/summary_statistics/GCST90200001-GCST90201000/GCST90200380/GCST90200380_buildGRCh38.tsv.gz
Chen Y	GCST90200381	S-1-pyrroline-5-carboxylate levels	8232 European	http://ftp.ebi.ac.uk/pub/databases/gwas/summary_statistics/GCST90200001-GCST90201000/GCST90200381/GCST90200381_buildGRCh38.tsv.gz
Chen Y	GCST90200382	Cystine levels	8177 European	http://ftp.ebi.ac.uk/pub/databases/gwas/summary_statistics/GCST90200001-GCST90201000/GCST90200382/GCST90200382_buildGRCh38.tsv.gz
Chen Y	GCST90200383	Cystathionine levels	8014 European	http://ftp.ebi.ac.uk/pub/databases/gwas/summary_statistics/GCST90200001-GCST90201000/GCST90200383/GCST90200383_buildGRCh38.tsv.gz
Chen Y	GCST90200384	Guanidinoacetate levels	8238 European	http://ftp.ebi.ac.uk/pub/databases/gwas/summary_statistics/GCST90200001-GCST90201000/GCST90200384/GCST90200384_buildGRCh38.tsv.gz
Chen Y	GCST90200385	Sphingosine levels	7982 European	http://ftp.ebi.ac.uk/pub/databases/gwas/summary_statistics/GCST90200001-GCST90201000/GCST90200385/GCST90200385_buildGRCh38.tsv.gz
Chen Y	GCST90200386	Deoxycholate levels	7649 European	http://ftp.ebi.ac.uk/pub/databases/gwas/summary_statistics/GCST90200001-GCST90201000/GCST90200386/GCST90200386_buildGRCh38.tsv.gz
Chen Y	GCST90200387	Glycocholate levels	8247 European	http://ftp.ebi.ac.uk/pub/databases/gwas/summary_statistics/GCST90200001-GCST90201000/GCST90200387/GCST90200387_buildGRCh38.tsv.gz
Chen Y	GCST90200388	Palmitoleate (16:1n7) levels	8290 European	http://ftp.ebi.ac.uk/pub/databases/gwas/summary_statistics/GCST90200001-GCST90201000/GCST90200388/GCST90200388_buildGRCh38.tsv.gz
Chen Y	GCST90200389	Leucine levels	8252 European	http://ftp.ebi.ac.uk/pub/databases/gwas/summary_statistics/GCST90200001-GCST90201000/GCST90200389/GCST90200389_buildGRCh38.tsv.gz
Chen Y	GCST90200390	Stearate (18:0) levels	8272 European	http://ftp.ebi.ac.uk/pub/databases/gwas/summary_statistics/GCST90200001-GCST90201000/GCST90200390/GCST90200390_buildGRCh38.tsv.gz
Chen Y	GCST90200391	Methionine levels	8222 European	http://ftp.ebi.ac.uk/pub/databases/gwas/summary_statistics/GCST90200001-GCST90201000/GCST90200391/GCST90200391_buildGRCh38.tsv.gz
Chen Y	GCST90200392	Orotate levels	8128 European	http://ftp.ebi.ac.uk/pub/databases/gwas/summary_statistics/GCST90200001-GCST90201000/GCST90200392/GCST90200392_buildGRCh38.tsv.gz
Chen Y	GCST90200393	Phosphate levels (UKB data field 30810)	8247 European	http://ftp.ebi.ac.uk/pub/databases/gwas/summary_statistics/GCST90200001-GCST90201000/GCST90200393/GCST90200393_buildGRCh38.tsv.gz
Chen Y	GCST90200394	Inosine levels	4940 European	http://ftp.ebi.ac.uk/pub/databases/gwas/summary_statistics/GCST90200001-GCST90201000/GCST90200394/GCST90200394_buildGRCh38.tsv.gz
Chen Y	GCST90200395	Inosine 5'-monophosphate (IMP) levels	4639 European	http://ftp.ebi.ac.uk/pub/databases/gwas/summary_statistics/GCST90200001-GCST90201000/GCST90200395/GCST90200395_buildGRCh38.tsv.gz
Chen Y	GCST90200396	Phenylalanine levels	8228 European	http://ftp.ebi.ac.uk/pub/databases/gwas/summary_statistics/GCST90200001-GCST90201000/GCST90200396/GCST90200396_buildGRCh38.tsv.gz
Chen Y	GCST90200397	Palmitate (16:0) levels	8269 European	http://ftp.ebi.ac.uk/pub/databases/gwas/summary_statistics/GCST90200001-GCST90201000/GCST90200397/GCST90200397_buildGRCh38.tsv.gz
Chen Y	GCST90200398	Malate levels	8187 European	http://ftp.ebi.ac.uk/pub/databases/gwas/summary_statistics/GCST90200001-GCST90201000/GCST90200398/GCST90200398_buildGRCh38.tsv.gz
Chen Y	GCST90200399	Isoleucine levels	8255 European	http://ftp.ebi.ac.uk/pub/databases/gwas/summary_statistics/GCST90200001-GCST90201000/GCST90200399/GCST90200399_buildGRCh38.tsv.gz
Chen Y	GCST90200400	Nicotinamide levels	8110 European	http://ftp.ebi.ac.uk/pub/databases/gwas/summary_statistics/GCST90200001-GCST90201000/GCST90200400/GCST90200400_buildGRCh38.tsv.gz
Chen Y	GCST90200401	Myo-inositol levels	8193 European	http://ftp.ebi.ac.uk/pub/databases/gwas/summary_statistics/GCST90200001-GCST90201000/GCST90200401/GCST90200401_buildGRCh38.tsv.gz
Chen Y	GCST90200402	Lysine levels	8250 European	http://ftp.ebi.ac.uk/pub/databases/gwas/summary_statistics/GCST90200001-GCST90201000/GCST90200402/GCST90200402_buildGRCh38.tsv.gz
Chen Y	GCST90200403	Citrulline levels	8157 European	http://ftp.ebi.ac.uk/pub/databases/gwas/summary_statistics/GCST90200001-GCST90201000/GCST90200403/GCST90200403_buildGRCh38.tsv.gz
Chen Y	GCST90200404	Ornithine levels	8255 European	http://ftp.ebi.ac.uk/pub/databases/gwas/summary_statistics/GCST90200001-GCST90201000/GCST90200404/GCST90200404_buildGRCh38.tsv.gz
Chen Y	GCST90200405	Retinol (Vitamin A) levels	8247 European	http://ftp.ebi.ac.uk/pub/databases/gwas/summary_statistics/GCST90200001-GCST90201000/GCST90200405/GCST90200405_buildGRCh38.tsv.gz
Chen Y	GCST90200406	1-methylnicotinamide levels	8194 European	http://ftp.ebi.ac.uk/pub/databases/gwas/summary_statistics/GCST90200001-GCST90201000/GCST90200406/GCST90200406_buildGRCh38.tsv.gz
Chen Y	GCST90200407	Uridine levels	8253 European	http://ftp.ebi.ac.uk/pub/databases/gwas/summary_statistics/GCST90200001-GCST90201000/GCST90200407/GCST90200407_buildGRCh38.tsv.gz
Chen Y	GCST90200408	Plasma lactate levels	8217 European	http://ftp.ebi.ac.uk/pub/databases/gwas/summary_statistics/GCST90200001-GCST90201000/GCST90200408/GCST90200408_buildGRCh38.tsv.gz
Chen Y	GCST90200409	Pristanate levels	6497 European	http://ftp.ebi.ac.uk/pub/databases/gwas/summary_statistics/GCST90200001-GCST90201000/GCST90200409/GCST90200409_buildGRCh38.tsv.gz
Chen Y	GCST90200410	Phytanate levels	8223 European	http://ftp.ebi.ac.uk/pub/databases/gwas/summary_statistics/GCST90200001-GCST90201000/GCST90200410/GCST90200410_buildGRCh38.tsv.gz
Chen Y	GCST90200411	Plasma free proline levels	8257 European	http://ftp.ebi.ac.uk/pub/databases/gwas/summary_statistics/GCST90200001-GCST90201000/GCST90200411/GCST90200411_buildGRCh38.tsv.gz
Chen Y	GCST90200412	Glutamate levels	8287 European	http://ftp.ebi.ac.uk/pub/databases/gwas/summary_statistics/GCST90200001-GCST90201000/GCST90200412/GCST90200412_buildGRCh38.tsv.gz
Chen Y	GCST90200413	2'-deoxyuridine levels	7915 European	http://ftp.ebi.ac.uk/pub/databases/gwas/summary_statistics/GCST90200001-GCST90201000/GCST90200413/GCST90200413_buildGRCh38.tsv.gz
Chen Y	GCST90200414	Myristate (14:0) levels	8282 European	http://ftp.ebi.ac.uk/pub/databases/gwas/summary_statistics/GCST90200001-GCST90201000/GCST90200414/GCST90200414_buildGRCh38.tsv.gz
Chen Y	GCST90200415	Serine levels	8271 European	http://ftp.ebi.ac.uk/pub/databases/gwas/summary_statistics/GCST90200001-GCST90201000/GCST90200415/GCST90200415_buildGRCh38.tsv.gz
Chen Y	GCST90200416	Trans-urocanate levels	8198 European	http://ftp.ebi.ac.uk/pub/databases/gwas/summary_statistics/GCST90200001-GCST90201000/GCST90200416/GCST90200416_buildGRCh38.tsv.gz
Chen Y	GCST90200417	Urea levels	8238 European	http://ftp.ebi.ac.uk/pub/databases/gwas/summary_statistics/GCST90200001-GCST90201000/GCST90200417/GCST90200417_buildGRCh38.tsv.gz
Chen Y	GCST90200418	Pyridoxal levels	8021 European	http://ftp.ebi.ac.uk/pub/databases/gwas/summary_statistics/GCST90200001-GCST90201000/GCST90200418/GCST90200418_buildGRCh38.tsv.gz
Chen Y	GCST90200419	Glutamine levels	8253 European	http://ftp.ebi.ac.uk/pub/databases/gwas/summary_statistics/GCST90200001-GCST90201000/GCST90200419/GCST90200419_buildGRCh38.tsv.gz
Chen Y	GCST90200420	Taurine levels	8219 European	http://ftp.ebi.ac.uk/pub/databases/gwas/summary_statistics/GCST90200001-GCST90201000/GCST90200420/GCST90200420_buildGRCh38.tsv.gz
Chen Y	GCST90200421	Salicylate levels	8191 European	http://ftp.ebi.ac.uk/pub/databases/gwas/summary_statistics/GCST90200001-GCST90201000/GCST90200421/GCST90200421_buildGRCh38.tsv.gz
Chen Y	GCST90200422	Serotonin levels	7498 European	http://ftp.ebi.ac.uk/pub/databases/gwas/summary_statistics/GCST90200001-GCST90201000/GCST90200422/GCST90200422_buildGRCh38.tsv.gz
Chen Y	GCST90200423	Spermidine levels	7348 European	http://ftp.ebi.ac.uk/pub/databases/gwas/summary_statistics/GCST90200001-GCST90201000/GCST90200423/GCST90200423_buildGRCh38.tsv.gz
Chen Y	GCST90200424	Dimethylglycine levels	8224 European	http://ftp.ebi.ac.uk/pub/databases/gwas/summary_statistics/GCST90200001-GCST90201000/GCST90200424/GCST90200424_buildGRCh38.tsv.gz
Chen Y	GCST90200425	Betaine levels	8232 European	http://ftp.ebi.ac.uk/pub/databases/gwas/summary_statistics/GCST90200001-GCST90201000/GCST90200425/GCST90200425_buildGRCh38.tsv.gz
Chen Y	GCST90200426	Xylose levels	6822 European	http://ftp.ebi.ac.uk/pub/databases/gwas/summary_statistics/GCST90200001-GCST90201000/GCST90200426/GCST90200426_buildGRCh38.tsv.gz
Chen Y	GCST90200427	Tyrosine levels	8252 European	http://ftp.ebi.ac.uk/pub/databases/gwas/summary_statistics/GCST90200001-GCST90201000/GCST90200427/GCST90200427_buildGRCh38.tsv.gz
Chen Y	GCST90200428	Caprate (10:0) levels	8272 European	http://ftp.ebi.ac.uk/pub/databases/gwas/summary_statistics/GCST90200001-GCST90201000/GCST90200428/GCST90200428_buildGRCh38.tsv.gz
Chen Y	GCST90200429	Cytidine levels	7659 European	http://ftp.ebi.ac.uk/pub/databases/gwas/summary_statistics/GCST90200001-GCST90201000/GCST90200429/GCST90200429_buildGRCh38.tsv.gz
Chen Y	GCST90200430	Pyruvate levels	8259 European	http://ftp.ebi.ac.uk/pub/databases/gwas/summary_statistics/GCST90200001-GCST90201000/GCST90200430/GCST90200430_buildGRCh38.tsv.gz
Chen Y	GCST90200431	Alanine levels	8265 European	http://ftp.ebi.ac.uk/pub/databases/gwas/summary_statistics/GCST90200001-GCST90201000/GCST90200431/GCST90200431_buildGRCh38.tsv.gz
Chen Y	GCST90200432	Threonine levels	8245 European	http://ftp.ebi.ac.uk/pub/databases/gwas/summary_statistics/GCST90200001-GCST90201000/GCST90200432/GCST90200432_buildGRCh38.tsv.gz
Chen Y	GCST90200433	Cytosine levels	6990 European	http://ftp.ebi.ac.uk/pub/databases/gwas/summary_statistics/GCST90200001-GCST90201000/GCST90200433/GCST90200433_buildGRCh38.tsv.gz
Chen Y	GCST90200434	12,13-DiHOME levels	7918 European	http://ftp.ebi.ac.uk/pub/databases/gwas/summary_statistics/GCST90200001-GCST90201000/GCST90200434/GCST90200434_buildGRCh38.tsv.gz
Chen Y	GCST90200435	Mannose levels	8212 European	http://ftp.ebi.ac.uk/pub/databases/gwas/summary_statistics/GCST90200001-GCST90201000/GCST90200435/GCST90200435_buildGRCh38.tsv.gz
Chen Y	GCST90200436	Caffeine levels	8005 European	http://ftp.ebi.ac.uk/pub/databases/gwas/summary_statistics/GCST90200001-GCST90201000/GCST90200436/GCST90200436_buildGRCh38.tsv.gz
Chen Y	GCST90200437	Fructose levels	8137 European	http://ftp.ebi.ac.uk/pub/databases/gwas/summary_statistics/GCST90200001-GCST90201000/GCST90200437/GCST90200437_buildGRCh38.tsv.gz
Chen Y	GCST90200438	Alpha-ketobutyrate levels	8192 European	http://ftp.ebi.ac.uk/pub/databases/gwas/summary_statistics/GCST90200001-GCST90201000/GCST90200438/GCST90200438_buildGRCh38.tsv.gz
Chen Y	GCST90200439	Cysteine levels	8216 European	http://ftp.ebi.ac.uk/pub/databases/gwas/summary_statistics/GCST90200001-GCST90201000/GCST90200439/GCST90200439_buildGRCh38.tsv.gz
Chen Y	GCST90200440	Blood sugar levels	8123 European	http://ftp.ebi.ac.uk/pub/databases/gwas/summary_statistics/GCST90200001-GCST90201000/GCST90200440/GCST90200440_buildGRCh38.tsv.gz
Chen Y	GCST90200441	Tryptophan levels	8235 European	http://ftp.ebi.ac.uk/pub/databases/gwas/summary_statistics/GCST90200001-GCST90201000/GCST90200441/GCST90200441_buildGRCh38.tsv.gz
Chen Y	GCST90200442	Valine levels	8247 European	http://ftp.ebi.ac.uk/pub/databases/gwas/summary_statistics/GCST90200001-GCST90201000/GCST90200442/GCST90200442_buildGRCh38.tsv.gz
Chen Y	GCST90200443	Pseudouridine levels	8213 European	http://ftp.ebi.ac.uk/pub/databases/gwas/summary_statistics/GCST90200001-GCST90201000/GCST90200443/GCST90200443_buildGRCh38.tsv.gz
Chen Y	GCST90200444	Dihydroorotate levels	8195 European	http://ftp.ebi.ac.uk/pub/databases/gwas/summary_statistics/GCST90200001-GCST90201000/GCST90200444/GCST90200444_buildGRCh38.tsv.gz
Chen Y	GCST90200445	Caprylate (8:0) levels	8163 European	http://ftp.ebi.ac.uk/pub/databases/gwas/summary_statistics/GCST90200001-GCST90201000/GCST90200445/GCST90200445_buildGRCh38.tsv.gz
Chen Y	GCST90200446	Arachidate (20:0) levels	8228 European	http://ftp.ebi.ac.uk/pub/databases/gwas/summary_statistics/GCST90200001-GCST90201000/GCST90200446/GCST90200446_buildGRCh38.tsv.gz
Chen Y	GCST90200447	Maltose levels in coronary artery disease	6351 European	http://ftp.ebi.ac.uk/pub/databases/gwas/summary_statistics/GCST90200001-GCST90201000/GCST90200447/GCST90200447_buildGRCh38.tsv.gz
Chen Y	GCST90200448	N-stearoyl-sphinganine (d18:0/18:0) levels	6737 European	http://ftp.ebi.ac.uk/pub/databases/gwas/summary_statistics/GCST90200001-GCST90201000/GCST90200448/GCST90200448_buildGRCh38.tsv.gz
Chen Y	GCST90200449	Sucrose levels	7803 European	http://ftp.ebi.ac.uk/pub/databases/gwas/summary_statistics/GCST90200001-GCST90201000/GCST90200449/GCST90200449_buildGRCh38.tsv.gz
Chen Y	GCST90200450	Caproate (6:0) levels	7564 European	http://ftp.ebi.ac.uk/pub/databases/gwas/summary_statistics/GCST90200001-GCST90201000/GCST90200450/GCST90200450_buildGRCh38.tsv.gz
Chen Y	GCST90200451	Nonadecanoate (19:0) levels	8231 European	http://ftp.ebi.ac.uk/pub/databases/gwas/summary_statistics/GCST90200001-GCST90201000/GCST90200451/GCST90200451_buildGRCh38.tsv.gz
Chen Y	GCST90200452	Plasma free asparagine levels	8245 European	http://ftp.ebi.ac.uk/pub/databases/gwas/summary_statistics/GCST90200001-GCST90201000/GCST90200452/GCST90200452_buildGRCh38.tsv.gz
Chen Y	GCST90200453	X-07765 levels	8127 European	http://ftp.ebi.ac.uk/pub/databases/gwas/summary_statistics/GCST90200001-GCST90201000/GCST90200453/GCST90200453_buildGRCh38.tsv.gz
Chen Y	GCST90200454	Kynurenate levels	8241 European	http://ftp.ebi.ac.uk/pub/databases/gwas/summary_statistics/GCST90200001-GCST90201000/GCST90200454/GCST90200454_buildGRCh38.tsv.gz
Chen Y	GCST90200455	Alpha-ketoglutarate levels	8212 European	http://ftp.ebi.ac.uk/pub/databases/gwas/summary_statistics/GCST90200001-GCST90201000/GCST90200455/GCST90200455_buildGRCh38.tsv.gz
Chen Y	GCST90200456	X-11308 levels	8253 European	http://ftp.ebi.ac.uk/pub/databases/gwas/summary_statistics/GCST90200001-GCST90201000/GCST90200456/GCST90200456_buildGRCh38.tsv.gz
Chen Y	GCST90200457	Pentadecanoate (15:0) levels	8273 European	http://ftp.ebi.ac.uk/pub/databases/gwas/summary_statistics/GCST90200001-GCST90201000/GCST90200457/GCST90200457_buildGRCh38.tsv.gz
Chen Y	GCST90200458	X-11315 levels	8139 European	http://ftp.ebi.ac.uk/pub/databases/gwas/summary_statistics/GCST90200001-GCST90201000/GCST90200458/GCST90200458_buildGRCh38.tsv.gz
Chen Y	GCST90200459	Margarate (17:0) levels	8279 European	http://ftp.ebi.ac.uk/pub/databases/gwas/summary_statistics/GCST90200001-GCST90201000/GCST90200459/GCST90200459_buildGRCh38.tsv.gz
Chen Y	GCST90200460	X-11372 levels	8251 European	http://ftp.ebi.ac.uk/pub/databases/gwas/summary_statistics/GCST90200001-GCST90201000/GCST90200460/GCST90200460_buildGRCh38.tsv.gz
Chen Y	GCST90200461	X-10458 levels	7970 European	http://ftp.ebi.ac.uk/pub/databases/gwas/summary_statistics/GCST90200001-GCST90201000/GCST90200461/GCST90200461_buildGRCh38.tsv.gz
Chen Y	GCST90200462	X-11299 levels	8203 European	http://ftp.ebi.ac.uk/pub/databases/gwas/summary_statistics/GCST90200001-GCST90201000/GCST90200462/GCST90200462_buildGRCh38.tsv.gz
Chen Y	GCST90200463	X-11478 levels	8242 European	http://ftp.ebi.ac.uk/pub/databases/gwas/summary_statistics/GCST90200001-GCST90201000/GCST90200463/GCST90200463_buildGRCh38.tsv.gz
Chen Y	GCST90200464	X-11849 levels	7679 European	http://ftp.ebi.ac.uk/pub/databases/gwas/summary_statistics/GCST90200001-GCST90201000/GCST90200464/GCST90200464_buildGRCh38.tsv.gz
Chen Y	GCST90200465	X-11787 levels	8247 European	http://ftp.ebi.ac.uk/pub/databases/gwas/summary_statistics/GCST90200001-GCST90201000/GCST90200465/GCST90200465_buildGRCh38.tsv.gz
Chen Y	GCST90200466	X-11632 levels	7784 European	http://ftp.ebi.ac.uk/pub/databases/gwas/summary_statistics/GCST90200001-GCST90201000/GCST90200466/GCST90200466_buildGRCh38.tsv.gz
Chen Y	GCST90200467	X-11852 levels	7295 European	http://ftp.ebi.ac.uk/pub/databases/gwas/summary_statistics/GCST90200001-GCST90201000/GCST90200467/GCST90200467_buildGRCh38.tsv.gz
Chen Y	GCST90200468	X-11847 levels	7193 European	http://ftp.ebi.ac.uk/pub/databases/gwas/summary_statistics/GCST90200001-GCST90201000/GCST90200468/GCST90200468_buildGRCh38.tsv.gz
Chen Y	GCST90200469	X-11483 levels	7798 European	http://ftp.ebi.ac.uk/pub/databases/gwas/summary_statistics/GCST90200001-GCST90201000/GCST90200469/GCST90200469_buildGRCh38.tsv.gz
Chen Y	GCST90200470	X-11470 levels	8134 European	http://ftp.ebi.ac.uk/pub/databases/gwas/summary_statistics/GCST90200001-GCST90201000/GCST90200470/GCST90200470_buildGRCh38.tsv.gz
Chen Y	GCST90200471	X-11381 levels	8225 European	http://ftp.ebi.ac.uk/pub/databases/gwas/summary_statistics/GCST90200001-GCST90201000/GCST90200471/GCST90200471_buildGRCh38.tsv.gz
Chen Y	GCST90200472	X-11850 levels	7629 European	http://ftp.ebi.ac.uk/pub/databases/gwas/summary_statistics/GCST90200001-GCST90201000/GCST90200472/GCST90200472_buildGRCh38.tsv.gz
Chen Y	GCST90200473	X-11795 levels	8238 European	http://ftp.ebi.ac.uk/pub/databases/gwas/summary_statistics/GCST90200001-GCST90201000/GCST90200473/GCST90200473_buildGRCh38.tsv.gz
Chen Y	GCST90200474	X-11444 levels	8206 European	http://ftp.ebi.ac.uk/pub/databases/gwas/summary_statistics/GCST90200001-GCST90201000/GCST90200474/GCST90200474_buildGRCh38.tsv.gz
Chen Y	GCST90200475	X-11858 levels	6008 European	http://ftp.ebi.ac.uk/pub/databases/gwas/summary_statistics/GCST90200001-GCST90201000/GCST90200475/GCST90200475_buildGRCh38.tsv.gz
Chen Y	GCST90200476	X-11843 levels	7230 European	http://ftp.ebi.ac.uk/pub/databases/gwas/summary_statistics/GCST90200001-GCST90201000/GCST90200476/GCST90200476_buildGRCh38.tsv.gz
Chen Y	GCST90200477	X-12127 levels	5878 European	http://ftp.ebi.ac.uk/pub/databases/gwas/summary_statistics/GCST90200001-GCST90201000/GCST90200477/GCST90200477_buildGRCh38.tsv.gz
Chen Y	GCST90200478	X-12221 levels	6819 European	http://ftp.ebi.ac.uk/pub/databases/gwas/summary_statistics/GCST90200001-GCST90201000/GCST90200478/GCST90200478_buildGRCh38.tsv.gz
Chen Y	GCST90200479	X-12283 levels	7763 European	http://ftp.ebi.ac.uk/pub/databases/gwas/summary_statistics/GCST90200001-GCST90201000/GCST90200479/GCST90200479_buildGRCh38.tsv.gz
Chen Y	GCST90200480	X-12410 levels	7442 European	http://ftp.ebi.ac.uk/pub/databases/gwas/summary_statistics/GCST90200001-GCST90201000/GCST90200480/GCST90200480_buildGRCh38.tsv.gz
Chen Y	GCST90200481	X-12104 levels	7194 European	http://ftp.ebi.ac.uk/pub/databases/gwas/summary_statistics/GCST90200001-GCST90201000/GCST90200481/GCST90200481_buildGRCh38.tsv.gz
Chen Y	GCST90200482	X-12193 levels	7705 European	http://ftp.ebi.ac.uk/pub/databases/gwas/summary_statistics/GCST90200001-GCST90201000/GCST90200482/GCST90200482_buildGRCh38.tsv.gz
Chen Y	GCST90200483	X-12216 levels	8181 European	http://ftp.ebi.ac.uk/pub/databases/gwas/summary_statistics/GCST90200001-GCST90201000/GCST90200483/GCST90200483_buildGRCh38.tsv.gz
Chen Y	GCST90200484	X-12306 levels	6054 European	http://ftp.ebi.ac.uk/pub/databases/gwas/summary_statistics/GCST90200001-GCST90201000/GCST90200484/GCST90200484_buildGRCh38.tsv.gz
Chen Y	GCST90200485	X-12100 levels	8210 European	http://ftp.ebi.ac.uk/pub/databases/gwas/summary_statistics/GCST90200001-GCST90201000/GCST90200485/GCST90200485_buildGRCh38.tsv.gz
Chen Y	GCST90200486	X-12261 levels	4347 European	http://ftp.ebi.ac.uk/pub/databases/gwas/summary_statistics/GCST90200001-GCST90201000/GCST90200486/GCST90200486_buildGRCh38.tsv.gz
Chen Y	GCST90200487	X-11880 levels	8206 European	http://ftp.ebi.ac.uk/pub/databases/gwas/summary_statistics/GCST90200001-GCST90201000/GCST90200487/GCST90200487_buildGRCh38.tsv.gz
Chen Y	GCST90200488	X-12117 levels	7379 European	http://ftp.ebi.ac.uk/pub/databases/gwas/summary_statistics/GCST90200001-GCST90201000/GCST90200488/GCST90200488_buildGRCh38.tsv.gz
Chen Y	GCST90200489	X-12407 levels	6534 European	http://ftp.ebi.ac.uk/pub/databases/gwas/summary_statistics/GCST90200001-GCST90201000/GCST90200489/GCST90200489_buildGRCh38.tsv.gz
Chen Y	GCST90200490	X-12101 levels	8217 European	http://ftp.ebi.ac.uk/pub/databases/gwas/summary_statistics/GCST90200001-GCST90201000/GCST90200490/GCST90200490_buildGRCh38.tsv.gz
Chen Y	GCST90200491	X-12026 levels	8180 European	http://ftp.ebi.ac.uk/pub/databases/gwas/summary_statistics/GCST90200001-GCST90201000/GCST90200491/GCST90200491_buildGRCh38.tsv.gz
Chen Y	GCST90200492	X-12411 levels	8174 European	http://ftp.ebi.ac.uk/pub/databases/gwas/summary_statistics/GCST90200001-GCST90201000/GCST90200492/GCST90200492_buildGRCh38.tsv.gz
Chen Y	GCST90200493	X-12013 levels	5848 European	http://ftp.ebi.ac.uk/pub/databases/gwas/summary_statistics/GCST90200001-GCST90201000/GCST90200493/GCST90200493_buildGRCh38.tsv.gz
Chen Y	GCST90200494	X-12007 levels	8002 European	http://ftp.ebi.ac.uk/pub/databases/gwas/summary_statistics/GCST90200001-GCST90201000/GCST90200494/GCST90200494_buildGRCh38.tsv.gz
Chen Y	GCST90200495	X-12462 levels	8236 European	http://ftp.ebi.ac.uk/pub/databases/gwas/summary_statistics/GCST90200001-GCST90201000/GCST90200495/GCST90200495_buildGRCh38.tsv.gz
Chen Y	GCST90200496	X-12714 levels	6870 European	http://ftp.ebi.ac.uk/pub/databases/gwas/summary_statistics/GCST90200001-GCST90201000/GCST90200496/GCST90200496_buildGRCh38.tsv.gz
Chen Y	GCST90200497	X-12740 levels	6449 European	http://ftp.ebi.ac.uk/pub/databases/gwas/summary_statistics/GCST90200001-GCST90201000/GCST90200497/GCST90200497_buildGRCh38.tsv.gz
Chen Y	GCST90200498	X-12730 levels	7133 European	http://ftp.ebi.ac.uk/pub/databases/gwas/summary_statistics/GCST90200001-GCST90201000/GCST90200498/GCST90200498_buildGRCh38.tsv.gz
Chen Y	GCST90200499	X-12701 levels	6278 European	http://ftp.ebi.ac.uk/pub/databases/gwas/summary_statistics/GCST90200001-GCST90201000/GCST90200499/GCST90200499_buildGRCh38.tsv.gz
Chen Y	GCST90200500	X-12816 levels	5190 European	http://ftp.ebi.ac.uk/pub/databases/gwas/summary_statistics/GCST90200001-GCST90201000/GCST90200500/GCST90200500_buildGRCh38.tsv.gz
Chen Y	GCST90200501	X-12731 levels	5770 European	http://ftp.ebi.ac.uk/pub/databases/gwas/summary_statistics/GCST90200001-GCST90201000/GCST90200501/GCST90200501_buildGRCh38.tsv.gz
Chen Y	GCST90200502	X-12707 levels	7461 European	http://ftp.ebi.ac.uk/pub/databases/gwas/summary_statistics/GCST90200001-GCST90201000/GCST90200502/GCST90200502_buildGRCh38.tsv.gz
Chen Y	GCST90200503	X-12729 levels	7446 European	http://ftp.ebi.ac.uk/pub/databases/gwas/summary_statistics/GCST90200001-GCST90201000/GCST90200503/GCST90200503_buildGRCh38.tsv.gz
Chen Y	GCST90200504	X-12830 levels	5725 European	http://ftp.ebi.ac.uk/pub/databases/gwas/summary_statistics/GCST90200001-GCST90201000/GCST90200504/GCST90200504_buildGRCh38.tsv.gz
Chen Y	GCST90200505	X-12818 levels	6246 European	http://ftp.ebi.ac.uk/pub/databases/gwas/summary_statistics/GCST90200001-GCST90201000/GCST90200505/GCST90200505_buildGRCh38.tsv.gz
Chen Y	GCST90200506	X-12812 levels	6435 European	http://ftp.ebi.ac.uk/pub/databases/gwas/summary_statistics/GCST90200001-GCST90201000/GCST90200506/GCST90200506_buildGRCh38.tsv.gz
Chen Y	GCST90200507	X-12822 levels	7957 European	http://ftp.ebi.ac.uk/pub/databases/gwas/summary_statistics/GCST90200001-GCST90201000/GCST90200507/GCST90200507_buildGRCh38.tsv.gz
Chen Y	GCST90200508	X-12738 levels	5874 European	http://ftp.ebi.ac.uk/pub/databases/gwas/summary_statistics/GCST90200001-GCST90201000/GCST90200508/GCST90200508_buildGRCh38.tsv.gz
Chen Y	GCST90200509	X-12544 levels	7471 European	http://ftp.ebi.ac.uk/pub/databases/gwas/summary_statistics/GCST90200001-GCST90201000/GCST90200509/GCST90200509_buildGRCh38.tsv.gz
Chen Y	GCST90200510	X-12680 levels	8255 European	http://ftp.ebi.ac.uk/pub/databases/gwas/summary_statistics/GCST90200001-GCST90201000/GCST90200510/GCST90200510_buildGRCh38.tsv.gz
Chen Y	GCST90200511	X-12906 levels	7896 European	http://ftp.ebi.ac.uk/pub/databases/gwas/summary_statistics/GCST90200001-GCST90201000/GCST90200511/GCST90200511_buildGRCh38.tsv.gz
Chen Y	GCST90200512	X-13684 levels	8112 European	http://ftp.ebi.ac.uk/pub/databases/gwas/summary_statistics/GCST90200001-GCST90201000/GCST90200512/GCST90200512_buildGRCh38.tsv.gz
Chen Y	GCST90200513	X-13507 levels	7936 European	http://ftp.ebi.ac.uk/pub/databases/gwas/summary_statistics/GCST90200001-GCST90201000/GCST90200513/GCST90200513_buildGRCh38.tsv.gz
Chen Y	GCST90200514	X-12851 levels	7385 European	http://ftp.ebi.ac.uk/pub/databases/gwas/summary_statistics/GCST90200001-GCST90201000/GCST90200514/GCST90200514_buildGRCh38.tsv.gz
Chen Y	GCST90200515	X-12849 levels	7555 European	http://ftp.ebi.ac.uk/pub/databases/gwas/summary_statistics/GCST90200001-GCST90201000/GCST90200515/GCST90200515_buildGRCh38.tsv.gz
Chen Y	GCST90200516	X-12847 levels	7790 European	http://ftp.ebi.ac.uk/pub/databases/gwas/summary_statistics/GCST90200001-GCST90201000/GCST90200516/GCST90200516_buildGRCh38.tsv.gz
Chen Y	GCST90200517	X-13553 levels	8118 European	http://ftp.ebi.ac.uk/pub/databases/gwas/summary_statistics/GCST90200001-GCST90201000/GCST90200517/GCST90200517_buildGRCh38.tsv.gz
Chen Y	GCST90200518	X-12839 levels	4867 European	http://ftp.ebi.ac.uk/pub/databases/gwas/summary_statistics/GCST90200001-GCST90201000/GCST90200518/GCST90200518_buildGRCh38.tsv.gz
Chen Y	GCST90200519	X-13729 levels	7724 European	http://ftp.ebi.ac.uk/pub/databases/gwas/summary_statistics/GCST90200001-GCST90201000/GCST90200519/GCST90200519_buildGRCh38.tsv.gz
Chen Y	GCST90200520	X-13007 levels	6270 European	http://ftp.ebi.ac.uk/pub/databases/gwas/summary_statistics/GCST90200001-GCST90201000/GCST90200520/GCST90200520_buildGRCh38.tsv.gz
Chen Y	GCST90200521	X-13844 levels	7501 European	http://ftp.ebi.ac.uk/pub/databases/gwas/summary_statistics/GCST90200001-GCST90201000/GCST90200521/GCST90200521_buildGRCh38.tsv.gz
Chen Y	GCST90200522	X-13728 levels	7905 European	http://ftp.ebi.ac.uk/pub/databases/gwas/summary_statistics/GCST90200001-GCST90201000/GCST90200522/GCST90200522_buildGRCh38.tsv.gz
Chen Y	GCST90200523	X-12844 levels	8231 European	http://ftp.ebi.ac.uk/pub/databases/gwas/summary_statistics/GCST90200001-GCST90201000/GCST90200523/GCST90200523_buildGRCh38.tsv.gz
Chen Y	GCST90200524	X-13695 levels	6486 European	http://ftp.ebi.ac.uk/pub/databases/gwas/summary_statistics/GCST90200001-GCST90201000/GCST90200524/GCST90200524_buildGRCh38.tsv.gz
Chen Y	GCST90200525	X-13723 levels	5269 European	http://ftp.ebi.ac.uk/pub/databases/gwas/summary_statistics/GCST90200001-GCST90201000/GCST90200525/GCST90200525_buildGRCh38.tsv.gz
Chen Y	GCST90200526	X-14056 levels	8242 European	http://ftp.ebi.ac.uk/pub/databases/gwas/summary_statistics/GCST90200001-GCST90201000/GCST90200526/GCST90200526_buildGRCh38.tsv.gz
Chen Y	GCST90200527	X-13866 levels	8252 European	http://ftp.ebi.ac.uk/pub/databases/gwas/summary_statistics/GCST90200001-GCST90201000/GCST90200527/GCST90200527_buildGRCh38.tsv.gz
Chen Y	GCST90200528	X-17146 levels	7778 European	http://ftp.ebi.ac.uk/pub/databases/gwas/summary_statistics/GCST90200001-GCST90201000/GCST90200528/GCST90200528_buildGRCh38.tsv.gz
Chen Y	GCST90200529	X-16397 levels	8057 European	http://ftp.ebi.ac.uk/pub/databases/gwas/summary_statistics/GCST90200001-GCST90201000/GCST90200529/GCST90200529_buildGRCh38.tsv.gz
Chen Y	GCST90200530	X-17335 levels	7747 European	http://ftp.ebi.ac.uk/pub/databases/gwas/summary_statistics/GCST90200001-GCST90201000/GCST90200530/GCST90200530_buildGRCh38.tsv.gz
Chen Y	GCST90200531	X-16964 levels	8048 European	http://ftp.ebi.ac.uk/pub/databases/gwas/summary_statistics/GCST90200001-GCST90201000/GCST90200531/GCST90200531_buildGRCh38.tsv.gz
Chen Y	GCST90200532	X-16935 levels	7804 European	http://ftp.ebi.ac.uk/pub/databases/gwas/summary_statistics/GCST90200001-GCST90201000/GCST90200532/GCST90200532_buildGRCh38.tsv.gz
Chen Y	GCST90200533	X-15486 levels	8236 European	http://ftp.ebi.ac.uk/pub/databases/gwas/summary_statistics/GCST90200001-GCST90201000/GCST90200533/GCST90200533_buildGRCh38.tsv.gz
Chen Y	GCST90200534	X-16580 levels	8254 European	http://ftp.ebi.ac.uk/pub/databases/gwas/summary_statistics/GCST90200001-GCST90201000/GCST90200534/GCST90200534_buildGRCh38.tsv.gz
Chen Y	GCST90200535	X-17325 levels	7448 European	http://ftp.ebi.ac.uk/pub/databases/gwas/summary_statistics/GCST90200001-GCST90201000/GCST90200535/GCST90200535_buildGRCh38.tsv.gz
Chen Y	GCST90200536	X-17328 levels	5856 European	http://ftp.ebi.ac.uk/pub/databases/gwas/summary_statistics/GCST90200001-GCST90201000/GCST90200536/GCST90200536_buildGRCh38.tsv.gz
Chen Y	GCST90200537	X-16087 levels	7071 European	http://ftp.ebi.ac.uk/pub/databases/gwas/summary_statistics/GCST90200001-GCST90201000/GCST90200537/GCST90200537_buildGRCh38.tsv.gz
Chen Y	GCST90200538	X-17010 levels	7879 European	http://ftp.ebi.ac.uk/pub/databases/gwas/summary_statistics/GCST90200001-GCST90201000/GCST90200538/GCST90200538_buildGRCh38.tsv.gz
Chen Y	GCST90200539	X-14939 levels	8250 European	http://ftp.ebi.ac.uk/pub/databases/gwas/summary_statistics/GCST90200001-GCST90201000/GCST90200539/GCST90200539_buildGRCh38.tsv.gz
Chen Y	GCST90200540	X-15461 levels	8144 European	http://ftp.ebi.ac.uk/pub/databases/gwas/summary_statistics/GCST90200001-GCST90201000/GCST90200540/GCST90200540_buildGRCh38.tsv.gz
Chen Y	GCST90200541	X-15523 levels	8071 European	http://ftp.ebi.ac.uk/pub/databases/gwas/summary_statistics/GCST90200001-GCST90201000/GCST90200541/GCST90200541_buildGRCh38.tsv.gz
Chen Y	GCST90200542	X-15728 levels	7874 European	http://ftp.ebi.ac.uk/pub/databases/gwas/summary_statistics/GCST90200001-GCST90201000/GCST90200542/GCST90200542_buildGRCh38.tsv.gz
Chen Y	GCST90200543	X-15503 levels	8237 European	http://ftp.ebi.ac.uk/pub/databases/gwas/summary_statistics/GCST90200001-GCST90201000/GCST90200543/GCST90200543_buildGRCh38.tsv.gz
Chen Y	GCST90200544	X-16124 levels	5337 European	http://ftp.ebi.ac.uk/pub/databases/gwas/summary_statistics/GCST90200001-GCST90201000/GCST90200544/GCST90200544_buildGRCh38.tsv.gz
Chen Y	GCST90200545	X-17438 levels	6913 European	http://ftp.ebi.ac.uk/pub/databases/gwas/summary_statistics/GCST90200001-GCST90201000/GCST90200545/GCST90200545_buildGRCh38.tsv.gz
Chen Y	GCST90200546	X-17354 levels	5375 European	http://ftp.ebi.ac.uk/pub/databases/gwas/summary_statistics/GCST90200001-GCST90201000/GCST90200546/GCST90200546_buildGRCh38.tsv.gz
Chen Y	GCST90200547	X-17654 levels	7690 European	http://ftp.ebi.ac.uk/pub/databases/gwas/summary_statistics/GCST90200001-GCST90201000/GCST90200547/GCST90200547_buildGRCh38.tsv.gz
Chen Y	GCST90200548	X-17676 levels	8118 European	http://ftp.ebi.ac.uk/pub/databases/gwas/summary_statistics/GCST90200001-GCST90201000/GCST90200548/GCST90200548_buildGRCh38.tsv.gz
Chen Y	GCST90200549	X-17367 levels	6092 European	http://ftp.ebi.ac.uk/pub/databases/gwas/summary_statistics/GCST90200001-GCST90201000/GCST90200549/GCST90200549_buildGRCh38.tsv.gz
Chen Y	GCST90200550	X-17357 levels	8041 European	http://ftp.ebi.ac.uk/pub/databases/gwas/summary_statistics/GCST90200001-GCST90201000/GCST90200550/GCST90200550_buildGRCh38.tsv.gz
Chen Y	GCST90200551	X-18886 levels	8198 European	http://ftp.ebi.ac.uk/pub/databases/gwas/summary_statistics/GCST90200001-GCST90201000/GCST90200551/GCST90200551_buildGRCh38.tsv.gz
Chen Y	GCST90200552	X-18887 levels	6790 European	http://ftp.ebi.ac.uk/pub/databases/gwas/summary_statistics/GCST90200001-GCST90201000/GCST90200552/GCST90200552_buildGRCh38.tsv.gz
Chen Y	GCST90200553	X-17653 levels	8025 European	http://ftp.ebi.ac.uk/pub/databases/gwas/summary_statistics/GCST90200001-GCST90201000/GCST90200553/GCST90200553_buildGRCh38.tsv.gz
Chen Y	GCST90200554	X-17346 levels	6459 European	http://ftp.ebi.ac.uk/pub/databases/gwas/summary_statistics/GCST90200001-GCST90201000/GCST90200554/GCST90200554_buildGRCh38.tsv.gz
Chen Y	GCST90200555	X-17690 levels	7043 European	http://ftp.ebi.ac.uk/pub/databases/gwas/summary_statistics/GCST90200001-GCST90201000/GCST90200555/GCST90200555_buildGRCh38.tsv.gz
Chen Y	GCST90200556	X-18345 levels	5476 European	http://ftp.ebi.ac.uk/pub/databases/gwas/summary_statistics/GCST90200001-GCST90201000/GCST90200556/GCST90200556_buildGRCh38.tsv.gz
Chen Y	GCST90200557	X-17685 levels	7327 European	http://ftp.ebi.ac.uk/pub/databases/gwas/summary_statistics/GCST90200001-GCST90201000/GCST90200557/GCST90200557_buildGRCh38.tsv.gz
Chen Y	GCST90200558	X-18888 levels	6974 European	http://ftp.ebi.ac.uk/pub/databases/gwas/summary_statistics/GCST90200001-GCST90201000/GCST90200558/GCST90200558_buildGRCh38.tsv.gz
Chen Y	GCST90200559	X-18901 levels	8128 European	http://ftp.ebi.ac.uk/pub/databases/gwas/summary_statistics/GCST90200001-GCST90201000/GCST90200559/GCST90200559_buildGRCh38.tsv.gz
Chen Y	GCST90200560	X-17351 levels	7281 European	http://ftp.ebi.ac.uk/pub/databases/gwas/summary_statistics/GCST90200001-GCST90201000/GCST90200560/GCST90200560_buildGRCh38.tsv.gz
Chen Y	GCST90200561	X-18779 levels	8144 European	http://ftp.ebi.ac.uk/pub/databases/gwas/summary_statistics/GCST90200001-GCST90201000/GCST90200561/GCST90200561_buildGRCh38.tsv.gz
Chen Y	GCST90200562	X-21286 levels	8231 European	http://ftp.ebi.ac.uk/pub/databases/gwas/summary_statistics/GCST90200001-GCST90201000/GCST90200562/GCST90200562_buildGRCh38.tsv.gz
Chen Y	GCST90200563	X-21355 levels	8257 European	http://ftp.ebi.ac.uk/pub/databases/gwas/summary_statistics/GCST90200001-GCST90201000/GCST90200563/GCST90200563_buildGRCh38.tsv.gz
Chen Y	GCST90200564	X-21319 levels	8109 European	http://ftp.ebi.ac.uk/pub/databases/gwas/summary_statistics/GCST90200001-GCST90201000/GCST90200564/GCST90200564_buildGRCh38.tsv.gz
Chen Y	GCST90200565	X-21258 levels	8198 European	http://ftp.ebi.ac.uk/pub/databases/gwas/summary_statistics/GCST90200001-GCST90201000/GCST90200565/GCST90200565_buildGRCh38.tsv.gz
Chen Y	GCST90200566	X-21364 levels	8203 European	http://ftp.ebi.ac.uk/pub/databases/gwas/summary_statistics/GCST90200001-GCST90201000/GCST90200566/GCST90200566_buildGRCh38.tsv.gz
Chen Y	GCST90200567	X-21353 levels	8265 European	http://ftp.ebi.ac.uk/pub/databases/gwas/summary_statistics/GCST90200001-GCST90201000/GCST90200567/GCST90200567_buildGRCh38.tsv.gz
Chen Y	GCST90200568	X-19438 levels	7259 European	http://ftp.ebi.ac.uk/pub/databases/gwas/summary_statistics/GCST90200001-GCST90201000/GCST90200568/GCST90200568_buildGRCh38.tsv.gz
Chen Y	GCST90200569	X-18913 levels	8271 European	http://ftp.ebi.ac.uk/pub/databases/gwas/summary_statistics/GCST90200001-GCST90201000/GCST90200569/GCST90200569_buildGRCh38.tsv.gz
Chen Y	GCST90200570	X-18921 levels	8257 European	http://ftp.ebi.ac.uk/pub/databases/gwas/summary_statistics/GCST90200001-GCST90201000/GCST90200570/GCST90200570_buildGRCh38.tsv.gz
Chen Y	GCST90200571	X-21339 levels	8203 European	http://ftp.ebi.ac.uk/pub/databases/gwas/summary_statistics/GCST90200001-GCST90201000/GCST90200571/GCST90200571_buildGRCh38.tsv.gz
Chen Y	GCST90200572	X-19299 levels	6100 European	http://ftp.ebi.ac.uk/pub/databases/gwas/summary_statistics/GCST90200001-GCST90201000/GCST90200572/GCST90200572_buildGRCh38.tsv.gz
Chen Y	GCST90200573	X-18935 levels	4952 European	http://ftp.ebi.ac.uk/pub/databases/gwas/summary_statistics/GCST90200001-GCST90201000/GCST90200573/GCST90200573_buildGRCh38.tsv.gz
Chen Y	GCST90200574	X-21310 levels	7801 European	http://ftp.ebi.ac.uk/pub/databases/gwas/summary_statistics/GCST90200001-GCST90201000/GCST90200574/GCST90200574_buildGRCh38.tsv.gz
Chen Y	GCST90200575	X-21283 levels	7055 European	http://ftp.ebi.ac.uk/pub/databases/gwas/summary_statistics/GCST90200001-GCST90201000/GCST90200575/GCST90200575_buildGRCh38.tsv.gz
Chen Y	GCST90200576	X-21285 levels	6180 European	http://ftp.ebi.ac.uk/pub/databases/gwas/summary_statistics/GCST90200001-GCST90201000/GCST90200576/GCST90200576_buildGRCh38.tsv.gz
Chen Y	GCST90200577	X-21312 levels	4897 European	http://ftp.ebi.ac.uk/pub/databases/gwas/summary_statistics/GCST90200001-GCST90201000/GCST90200577/GCST90200577_buildGRCh38.tsv.gz
Chen Y	GCST90200578	X-18922 levels	8174 European	http://ftp.ebi.ac.uk/pub/databases/gwas/summary_statistics/GCST90200001-GCST90201000/GCST90200578/GCST90200578_buildGRCh38.tsv.gz
Chen Y	GCST90200579	X-21442 levels	6827 European	http://ftp.ebi.ac.uk/pub/databases/gwas/summary_statistics/GCST90200001-GCST90201000/GCST90200579/GCST90200579_buildGRCh38.tsv.gz
Chen Y	GCST90200580	X-21796 levels	8130 European	http://ftp.ebi.ac.uk/pub/databases/gwas/summary_statistics/GCST90200001-GCST90201000/GCST90200580/GCST90200580_buildGRCh38.tsv.gz
Chen Y	GCST90200581	X-21441 levels	8030 European	http://ftp.ebi.ac.uk/pub/databases/gwas/summary_statistics/GCST90200001-GCST90201000/GCST90200581/GCST90200581_buildGRCh38.tsv.gz
Chen Y	GCST90200582	X-21752 levels	6526 European	http://ftp.ebi.ac.uk/pub/databases/gwas/summary_statistics/GCST90200001-GCST90201000/GCST90200582/GCST90200582_buildGRCh38.tsv.gz
Chen Y	GCST90200583	X-21807 levels	5602 European	http://ftp.ebi.ac.uk/pub/databases/gwas/summary_statistics/GCST90200001-GCST90201000/GCST90200583/GCST90200583_buildGRCh38.tsv.gz
Chen Y	GCST90200584	X-21736 levels	8232 European	http://ftp.ebi.ac.uk/pub/databases/gwas/summary_statistics/GCST90200001-GCST90201000/GCST90200584/GCST90200584_buildGRCh38.tsv.gz
Chen Y	GCST90200585	X-21829 levels	8217 European	http://ftp.ebi.ac.uk/pub/databases/gwas/summary_statistics/GCST90200001-GCST90201000/GCST90200585/GCST90200585_buildGRCh38.tsv.gz
Chen Y	GCST90200586	X-21471 levels	7982 European	http://ftp.ebi.ac.uk/pub/databases/gwas/summary_statistics/GCST90200001-GCST90201000/GCST90200586/GCST90200586_buildGRCh38.tsv.gz
Chen Y	GCST90200587	X-21733 levels	6916 European	http://ftp.ebi.ac.uk/pub/databases/gwas/summary_statistics/GCST90200001-GCST90201000/GCST90200587/GCST90200587_buildGRCh38.tsv.gz
Chen Y	GCST90200588	X-21742 levels	5918 European	http://ftp.ebi.ac.uk/pub/databases/gwas/summary_statistics/GCST90200001-GCST90201000/GCST90200588/GCST90200588_buildGRCh38.tsv.gz
Chen Y	GCST90200589	X-21821 levels	7699 European	http://ftp.ebi.ac.uk/pub/databases/gwas/summary_statistics/GCST90200001-GCST90201000/GCST90200589/GCST90200589_buildGRCh38.tsv.gz
Chen Y	GCST90200590	X-21470 levels	7700 European	http://ftp.ebi.ac.uk/pub/databases/gwas/summary_statistics/GCST90200001-GCST90201000/GCST90200590/GCST90200590_buildGRCh38.tsv.gz
Chen Y	GCST90200591	X-21383 levels	8226 European	http://ftp.ebi.ac.uk/pub/databases/gwas/summary_statistics/GCST90200001-GCST90201000/GCST90200591/GCST90200591_buildGRCh38.tsv.gz
Chen Y	GCST90200592	X-21607 levels	7975 European	http://ftp.ebi.ac.uk/pub/databases/gwas/summary_statistics/GCST90200001-GCST90201000/GCST90200592/GCST90200592_buildGRCh38.tsv.gz
Chen Y	GCST90200593	X-21834 levels	7466 European	http://ftp.ebi.ac.uk/pub/databases/gwas/summary_statistics/GCST90200001-GCST90201000/GCST90200593/GCST90200593_buildGRCh38.tsv.gz
Chen Y	GCST90200594	X-21467 levels	8195 European	http://ftp.ebi.ac.uk/pub/databases/gwas/summary_statistics/GCST90200001-GCST90201000/GCST90200594/GCST90200594_buildGRCh38.tsv.gz
Chen Y	GCST90200595	X-22776 levels	6944 European	http://ftp.ebi.ac.uk/pub/databases/gwas/summary_statistics/GCST90200001-GCST90201000/GCST90200595/GCST90200595_buildGRCh38.tsv.gz
Chen Y	GCST90200596	X-23655 levels	6764 European	http://ftp.ebi.ac.uk/pub/databases/gwas/summary_statistics/GCST90200001-GCST90201000/GCST90200596/GCST90200596_buildGRCh38.tsv.gz
Chen Y	GCST90200597	X-22834 levels	6531 European	http://ftp.ebi.ac.uk/pub/databases/gwas/summary_statistics/GCST90200001-GCST90201000/GCST90200597/GCST90200597_buildGRCh38.tsv.gz
Chen Y	GCST90200598	X-22771 levels	8087 European	http://ftp.ebi.ac.uk/pub/databases/gwas/summary_statistics/GCST90200001-GCST90201000/GCST90200598/GCST90200598_buildGRCh38.tsv.gz
Chen Y	GCST90200599	X-23639 levels	8272 European	http://ftp.ebi.ac.uk/pub/databases/gwas/summary_statistics/GCST90200001-GCST90201000/GCST90200599/GCST90200599_buildGRCh38.tsv.gz
Chen Y	GCST90200600	X-23648 levels	7357 European	http://ftp.ebi.ac.uk/pub/databases/gwas/summary_statistics/GCST90200001-GCST90201000/GCST90200600/GCST90200600_buildGRCh38.tsv.gz
Chen Y	GCST90200601	X-23654 levels	8241 European	http://ftp.ebi.ac.uk/pub/databases/gwas/summary_statistics/GCST90200001-GCST90201000/GCST90200601/GCST90200601_buildGRCh38.tsv.gz
Chen Y	GCST90200602	X-22520 levels	5389 European	http://ftp.ebi.ac.uk/pub/databases/gwas/summary_statistics/GCST90200001-GCST90201000/GCST90200602/GCST90200602_buildGRCh38.tsv.gz
Chen Y	GCST90200603	X-23641 levels	6673 European	http://ftp.ebi.ac.uk/pub/databases/gwas/summary_statistics/GCST90200001-GCST90201000/GCST90200603/GCST90200603_buildGRCh38.tsv.gz
Chen Y	GCST90200604	X-23276 levels	5407 European	http://ftp.ebi.ac.uk/pub/databases/gwas/summary_statistics/GCST90200001-GCST90201000/GCST90200604/GCST90200604_buildGRCh38.tsv.gz
Chen Y	GCST90200605	X-21845 levels	4874 European	http://ftp.ebi.ac.uk/pub/databases/gwas/summary_statistics/GCST90200001-GCST90201000/GCST90200605/GCST90200605_buildGRCh38.tsv.gz
Chen Y	GCST90200606	X-22509 levels	5423 European	http://ftp.ebi.ac.uk/pub/databases/gwas/summary_statistics/GCST90200001-GCST90201000/GCST90200606/GCST90200606_buildGRCh38.tsv.gz
Chen Y	GCST90200607	X-23644 levels	8250 European	http://ftp.ebi.ac.uk/pub/databases/gwas/summary_statistics/GCST90200001-GCST90201000/GCST90200607/GCST90200607_buildGRCh38.tsv.gz
Chen Y	GCST90200608	X-22162 levels	8249 European	http://ftp.ebi.ac.uk/pub/databases/gwas/summary_statistics/GCST90200001-GCST90201000/GCST90200608/GCST90200608_buildGRCh38.tsv.gz
Chen Y	GCST90200609	X-23587 levels	7662 European	http://ftp.ebi.ac.uk/pub/databases/gwas/summary_statistics/GCST90200001-GCST90201000/GCST90200609/GCST90200609_buildGRCh38.tsv.gz
Chen Y	GCST90200610	X-23593 levels	7988 European	http://ftp.ebi.ac.uk/pub/databases/gwas/summary_statistics/GCST90200001-GCST90201000/GCST90200610/GCST90200610_buildGRCh38.tsv.gz
Chen Y	GCST90200611	X-23636 levels	8251 European	http://ftp.ebi.ac.uk/pub/databases/gwas/summary_statistics/GCST90200001-GCST90201000/GCST90200611/GCST90200611_buildGRCh38.tsv.gz
Chen Y	GCST90200612	X-23678 levels	5745 European	http://ftp.ebi.ac.uk/pub/databases/gwas/summary_statistics/GCST90200001-GCST90201000/GCST90200612/GCST90200612_buildGRCh38.tsv.gz
Chen Y	GCST90200613	X-23680 levels	8215 European	http://ftp.ebi.ac.uk/pub/databases/gwas/summary_statistics/GCST90200001-GCST90201000/GCST90200613/GCST90200613_buildGRCh38.tsv.gz
Chen Y	GCST90200614	X-23780 levels	7878 European	http://ftp.ebi.ac.uk/pub/databases/gwas/summary_statistics/GCST90200001-GCST90201000/GCST90200614/GCST90200614_buildGRCh38.tsv.gz
Chen Y	GCST90200615	X-23974 levels	7752 European	http://ftp.ebi.ac.uk/pub/databases/gwas/summary_statistics/GCST90200001-GCST90201000/GCST90200615/GCST90200615_buildGRCh38.tsv.gz
Chen Y	GCST90200616	X-23659 levels	8176 European	http://ftp.ebi.ac.uk/pub/databases/gwas/summary_statistics/GCST90200001-GCST90201000/GCST90200616/GCST90200616_buildGRCh38.tsv.gz
Chen Y	GCST90200617	X-23665 levels	8214 European	http://ftp.ebi.ac.uk/pub/databases/gwas/summary_statistics/GCST90200001-GCST90201000/GCST90200617/GCST90200617_buildGRCh38.tsv.gz
Chen Y	GCST90200618	X-23782 levels	8263 European	http://ftp.ebi.ac.uk/pub/databases/gwas/summary_statistics/GCST90200001-GCST90201000/GCST90200618/GCST90200618_buildGRCh38.tsv.gz
Chen Y	GCST90200619	X-24295 levels	7987 European	http://ftp.ebi.ac.uk/pub/databases/gwas/summary_statistics/GCST90200001-GCST90201000/GCST90200619/GCST90200619_buildGRCh38.tsv.gz
Chen Y	GCST90200620	X-24243 levels	7540 European	http://ftp.ebi.ac.uk/pub/databases/gwas/summary_statistics/GCST90200001-GCST90201000/GCST90200620/GCST90200620_buildGRCh38.tsv.gz
Chen Y	GCST90200621	X-23739 levels	8249 European	http://ftp.ebi.ac.uk/pub/databases/gwas/summary_statistics/GCST90200001-GCST90201000/GCST90200621/GCST90200621_buildGRCh38.tsv.gz
Chen Y	GCST90200622	X-23997 levels	7804 European	http://ftp.ebi.ac.uk/pub/databases/gwas/summary_statistics/GCST90200001-GCST90201000/GCST90200622/GCST90200622_buildGRCh38.tsv.gz
Chen Y	GCST90200623	X-24241 levels	8053 European	http://ftp.ebi.ac.uk/pub/databases/gwas/summary_statistics/GCST90200001-GCST90201000/GCST90200623/GCST90200623_buildGRCh38.tsv.gz
Chen Y	GCST90200624	X-24328 levels	7807 European	http://ftp.ebi.ac.uk/pub/databases/gwas/summary_statistics/GCST90200001-GCST90201000/GCST90200624/GCST90200624_buildGRCh38.tsv.gz
Chen Y	GCST90200625	X-24456 levels	6523 European	http://ftp.ebi.ac.uk/pub/databases/gwas/summary_statistics/GCST90200001-GCST90201000/GCST90200625/GCST90200625_buildGRCh38.tsv.gz
Chen Y	GCST90200626	X-24418 levels	5952 European	http://ftp.ebi.ac.uk/pub/databases/gwas/summary_statistics/GCST90200001-GCST90201000/GCST90200626/GCST90200626_buildGRCh38.tsv.gz
Chen Y	GCST90200627	X-24344 levels	5457 European	http://ftp.ebi.ac.uk/pub/databases/gwas/summary_statistics/GCST90200001-GCST90201000/GCST90200627/GCST90200627_buildGRCh38.tsv.gz
Chen Y	GCST90200628	X-24556 levels	8004 European	http://ftp.ebi.ac.uk/pub/databases/gwas/summary_statistics/GCST90200001-GCST90201000/GCST90200628/GCST90200628_buildGRCh38.tsv.gz
Chen Y	GCST90200629	X-24337 levels	8088 European	http://ftp.ebi.ac.uk/pub/databases/gwas/summary_statistics/GCST90200001-GCST90201000/GCST90200629/GCST90200629_buildGRCh38.tsv.gz
Chen Y	GCST90200630	X-24546 levels	6391 European	http://ftp.ebi.ac.uk/pub/databases/gwas/summary_statistics/GCST90200001-GCST90201000/GCST90200630/GCST90200630_buildGRCh38.tsv.gz
Chen Y	GCST90200631	X-24306 levels	8074 European	http://ftp.ebi.ac.uk/pub/databases/gwas/summary_statistics/GCST90200001-GCST90201000/GCST90200631/GCST90200631_buildGRCh38.tsv.gz
Chen Y	GCST90200632	X-24307 levels	8119 European	http://ftp.ebi.ac.uk/pub/databases/gwas/summary_statistics/GCST90200001-GCST90201000/GCST90200632/GCST90200632_buildGRCh38.tsv.gz
Chen Y	GCST90200633	X-24334 levels	6975 European	http://ftp.ebi.ac.uk/pub/databases/gwas/summary_statistics/GCST90200001-GCST90201000/GCST90200633/GCST90200633_buildGRCh38.tsv.gz
Chen Y	GCST90200634	X-24518 levels	6131 European	http://ftp.ebi.ac.uk/pub/databases/gwas/summary_statistics/GCST90200001-GCST90201000/GCST90200634/GCST90200634_buildGRCh38.tsv.gz
Chen Y	GCST90200635	X-24494 levels	6767 European	http://ftp.ebi.ac.uk/pub/databases/gwas/summary_statistics/GCST90200001-GCST90201000/GCST90200635/GCST90200635_buildGRCh38.tsv.gz
Chen Y	GCST90200636	X-24544 levels	7939 European	http://ftp.ebi.ac.uk/pub/databases/gwas/summary_statistics/GCST90200001-GCST90201000/GCST90200636/GCST90200636_buildGRCh38.tsv.gz
Chen Y	GCST90200637	X-24531 levels	6455 European	http://ftp.ebi.ac.uk/pub/databases/gwas/summary_statistics/GCST90200001-GCST90201000/GCST90200637/GCST90200637_buildGRCh38.tsv.gz
Chen Y	GCST90200638	X-24811 levels	6349 European	http://ftp.ebi.ac.uk/pub/databases/gwas/summary_statistics/GCST90200001-GCST90201000/GCST90200638/GCST90200638_buildGRCh38.tsv.gz
Chen Y	GCST90200639	X-24757 levels	6251 European	http://ftp.ebi.ac.uk/pub/databases/gwas/summary_statistics/GCST90200001-GCST90201000/GCST90200639/GCST90200639_buildGRCh38.tsv.gz
Chen Y	GCST90200640	X-24978 levels	5151 European	http://ftp.ebi.ac.uk/pub/databases/gwas/summary_statistics/GCST90200001-GCST90201000/GCST90200640/GCST90200640_buildGRCh38.tsv.gz
Chen Y	GCST90200641	X-24970 levels	8263 European	http://ftp.ebi.ac.uk/pub/databases/gwas/summary_statistics/GCST90200001-GCST90201000/GCST90200641/GCST90200641_buildGRCh38.tsv.gz
Chen Y	GCST90200642	X-24795 levels	4986 European	http://ftp.ebi.ac.uk/pub/databases/gwas/summary_statistics/GCST90200001-GCST90201000/GCST90200642/GCST90200642_buildGRCh38.tsv.gz
Chen Y	GCST90200643	X-24951 levels	8208 European	http://ftp.ebi.ac.uk/pub/databases/gwas/summary_statistics/GCST90200001-GCST90201000/GCST90200643/GCST90200643_buildGRCh38.tsv.gz
Chen Y	GCST90200644	X-24728 levels	8160 European	http://ftp.ebi.ac.uk/pub/databases/gwas/summary_statistics/GCST90200001-GCST90201000/GCST90200644/GCST90200644_buildGRCh38.tsv.gz
Chen Y	GCST90200645	X-24565 levels	4364 European	http://ftp.ebi.ac.uk/pub/databases/gwas/summary_statistics/GCST90200001-GCST90201000/GCST90200645/GCST90200645_buildGRCh38.tsv.gz
Chen Y	GCST90200646	X-24801 levels	8059 European	http://ftp.ebi.ac.uk/pub/databases/gwas/summary_statistics/GCST90200001-GCST90201000/GCST90200646/GCST90200646_buildGRCh38.tsv.gz
Chen Y	GCST90200647	X-24736 levels	4846 European	http://ftp.ebi.ac.uk/pub/databases/gwas/summary_statistics/GCST90200001-GCST90201000/GCST90200647/GCST90200647_buildGRCh38.tsv.gz
Chen Y	GCST90200648	X-24585 levels	8241 European	http://ftp.ebi.ac.uk/pub/databases/gwas/summary_statistics/GCST90200001-GCST90201000/GCST90200648/GCST90200648_buildGRCh38.tsv.gz
Chen Y	GCST90200649	X-24588 levels	8239 European	http://ftp.ebi.ac.uk/pub/databases/gwas/summary_statistics/GCST90200001-GCST90201000/GCST90200649/GCST90200649_buildGRCh38.tsv.gz
Chen Y	GCST90200650	X-25109 levels	7477 European	http://ftp.ebi.ac.uk/pub/databases/gwas/summary_statistics/GCST90200001-GCST90201000/GCST90200650/GCST90200650_buildGRCh38.tsv.gz
Chen Y	GCST90200651	X-24947 levels	8002 European	http://ftp.ebi.ac.uk/pub/databases/gwas/summary_statistics/GCST90200001-GCST90201000/GCST90200651/GCST90200651_buildGRCh38.tsv.gz
Chen Y	GCST90200652	X-24949 levels	7174 European	http://ftp.ebi.ac.uk/pub/databases/gwas/summary_statistics/GCST90200001-GCST90201000/GCST90200652/GCST90200652_buildGRCh38.tsv.gz
Chen Y	GCST90200653	X-24812 levels	7878 European	http://ftp.ebi.ac.uk/pub/databases/gwas/summary_statistics/GCST90200001-GCST90201000/GCST90200653/GCST90200653_buildGRCh38.tsv.gz
Chen Y	GCST90200654	X-25217 levels	4098 European	http://ftp.ebi.ac.uk/pub/databases/gwas/summary_statistics/GCST90200001-GCST90201000/GCST90200654/GCST90200654_buildGRCh38.tsv.gz
Chen Y	GCST90200655	X-25828 levels	8156 European	http://ftp.ebi.ac.uk/pub/databases/gwas/summary_statistics/GCST90200001-GCST90201000/GCST90200655/GCST90200655_buildGRCh38.tsv.gz
Chen Y	GCST90200656	X-25371 levels	8205 European	http://ftp.ebi.ac.uk/pub/databases/gwas/summary_statistics/GCST90200001-GCST90201000/GCST90200656/GCST90200656_buildGRCh38.tsv.gz
Chen Y	GCST90200657	X-25419 levels	7994 European	http://ftp.ebi.ac.uk/pub/databases/gwas/summary_statistics/GCST90200001-GCST90201000/GCST90200657/GCST90200657_buildGRCh38.tsv.gz
Chen Y	GCST90200658	X-25265 levels	7916 European	http://ftp.ebi.ac.uk/pub/databases/gwas/summary_statistics/GCST90200001-GCST90201000/GCST90200658/GCST90200658_buildGRCh38.tsv.gz
Chen Y	GCST90200659	X-25172 levels	8117 European	http://ftp.ebi.ac.uk/pub/databases/gwas/summary_statistics/GCST90200001-GCST90201000/GCST90200659/GCST90200659_buildGRCh38.tsv.gz
Chen Y	GCST90200660	X-25957 levels	7335 European	http://ftp.ebi.ac.uk/pub/databases/gwas/summary_statistics/GCST90200001-GCST90201000/GCST90200660/GCST90200660_buildGRCh38.tsv.gz
Chen Y	GCST90200661	X-25422 levels	8210 European	http://ftp.ebi.ac.uk/pub/databases/gwas/summary_statistics/GCST90200001-GCST90201000/GCST90200661/GCST90200661_buildGRCh38.tsv.gz
Chen Y	GCST90200662	X-25790 levels	8221 European	http://ftp.ebi.ac.uk/pub/databases/gwas/summary_statistics/GCST90200001-GCST90201000/GCST90200662/GCST90200662_buildGRCh38.tsv.gz
Chen Y	GCST90200663	X-25420 levels	8271 European	http://ftp.ebi.ac.uk/pub/databases/gwas/summary_statistics/GCST90200001-GCST90201000/GCST90200663/GCST90200663_buildGRCh38.tsv.gz
Chen Y	GCST90200664	X-25810 levels	8167 European	http://ftp.ebi.ac.uk/pub/databases/gwas/summary_statistics/GCST90200001-GCST90201000/GCST90200664/GCST90200664_buildGRCh38.tsv.gz
Chen Y	GCST90200665	X-25433 levels	6516 European	http://ftp.ebi.ac.uk/pub/databases/gwas/summary_statistics/GCST90200001-GCST90201000/GCST90200665/GCST90200665_buildGRCh38.tsv.gz
Chen Y	GCST90200666	X-25343 levels	8195 European	http://ftp.ebi.ac.uk/pub/databases/gwas/summary_statistics/GCST90200001-GCST90201000/GCST90200666/GCST90200666_buildGRCh38.tsv.gz
Chen Y	GCST90200667	X-25271 levels	7906 European	http://ftp.ebi.ac.uk/pub/databases/gwas/summary_statistics/GCST90200001-GCST90201000/GCST90200667/GCST90200667_buildGRCh38.tsv.gz
Chen Y	GCST90200668	X-25520 levels	7997 European	http://ftp.ebi.ac.uk/pub/databases/gwas/summary_statistics/GCST90200001-GCST90201000/GCST90200668/GCST90200668_buildGRCh38.tsv.gz
Chen Y	GCST90200669	X-25519 levels	8080 European	http://ftp.ebi.ac.uk/pub/databases/gwas/summary_statistics/GCST90200001-GCST90201000/GCST90200669/GCST90200669_buildGRCh38.tsv.gz
Chen Y	GCST90200670	X-26111 levels	8002 European	http://ftp.ebi.ac.uk/pub/databases/gwas/summary_statistics/GCST90200001-GCST90201000/GCST90200670/GCST90200670_buildGRCh38.tsv.gz
Chen Y	GCST90200671	X-26109 levels	6992 European	http://ftp.ebi.ac.uk/pub/databases/gwas/summary_statistics/GCST90200001-GCST90201000/GCST90200671/GCST90200671_buildGRCh38.tsv.gz
Chen Y	GCST90200672	X-26054 levels	8046 European	http://ftp.ebi.ac.uk/pub/databases/gwas/summary_statistics/GCST90200001-GCST90201000/GCST90200672/GCST90200672_buildGRCh38.tsv.gz
Chen Y	GCST90200673	Carnitine C4 levels	8111 European	http://ftp.ebi.ac.uk/pub/databases/gwas/summary_statistics/GCST90200001-GCST90201000/GCST90200673/GCST90200673_buildGRCh38.tsv.gz
Chen Y	GCST90200674	Androsterone sulfate levels	8182 European	http://ftp.ebi.ac.uk/pub/databases/gwas/summary_statistics/GCST90200001-GCST90201000/GCST90200674/GCST90200674_buildGRCh38.tsv.gz
Chen Y	GCST90200675	N-acetyltyrosine levels	7841 European	http://ftp.ebi.ac.uk/pub/databases/gwas/summary_statistics/GCST90200001-GCST90201000/GCST90200675/GCST90200675_buildGRCh38.tsv.gz
Chen Y	GCST90200676	N-acetyl-L-glutamine levels	8181 European	http://ftp.ebi.ac.uk/pub/databases/gwas/summary_statistics/GCST90200001-GCST90201000/GCST90200676/GCST90200676_buildGRCh38.tsv.gz
Chen Y	GCST90200677	N-acetylphenylalanine levels	8228 European	http://ftp.ebi.ac.uk/pub/databases/gwas/summary_statistics/GCST90200001-GCST90201000/GCST90200677/GCST90200677_buildGRCh38.tsv.gz
Chen Y	GCST90200678	N-acetylasparagine levels	7935 European	http://ftp.ebi.ac.uk/pub/databases/gwas/summary_statistics/GCST90200001-GCST90201000/GCST90200678/GCST90200678_buildGRCh38.tsv.gz
Chen Y	GCST90200679	N-acetylarginine levels	8271 European	http://ftp.ebi.ac.uk/pub/databases/gwas/summary_statistics/GCST90200001-GCST90201000/GCST90200679/GCST90200679_buildGRCh38.tsv.gz
Chen Y	GCST90200680	5-acetylamino-6-formylamino-3-methyluracil levels	7599 European	http://ftp.ebi.ac.uk/pub/databases/gwas/summary_statistics/GCST90200001-GCST90201000/GCST90200680/GCST90200680_buildGRCh38.tsv.gz
Chen Y	GCST90200681	Orotidine levels	8017 European	http://ftp.ebi.ac.uk/pub/databases/gwas/summary_statistics/GCST90200001-GCST90201000/GCST90200681/GCST90200681_buildGRCh38.tsv.gz
Chen Y	GCST90200682	3-methylcytidine levels	8117 European	http://ftp.ebi.ac.uk/pub/databases/gwas/summary_statistics/GCST90200001-GCST90201000/GCST90200682/GCST90200682_buildGRCh38.tsv.gz
Chen Y	GCST90200683	N-acetylcitrulline levels	7324 European	http://ftp.ebi.ac.uk/pub/databases/gwas/summary_statistics/GCST90200001-GCST90201000/GCST90200683/GCST90200683_buildGRCh38.tsv.gz
Chen Y	GCST90200684	N-acetyl-aspartyl-glutamate (naag) levels	7705 European	http://ftp.ebi.ac.uk/pub/databases/gwas/summary_statistics/GCST90200001-GCST90201000/GCST90200684/GCST90200684_buildGRCh38.tsv.gz
Chen Y	GCST90200685	1-stearoyl-2-arachidonoyl-gpc (18:0/20:4) levels	8253 European	http://ftp.ebi.ac.uk/pub/databases/gwas/summary_statistics/GCST90200001-GCST90201000/GCST90200685/GCST90200685_buildGRCh38.tsv.gz
Chen Y	GCST90200686	Bilirubin (E,E) levels	8263 European	http://ftp.ebi.ac.uk/pub/databases/gwas/summary_statistics/GCST90200001-GCST90201000/GCST90200686/GCST90200686_buildGRCh38.tsv.gz
Chen Y	GCST90200687	Bilirubin (E,Z or Z,E) levels	8238 European	http://ftp.ebi.ac.uk/pub/databases/gwas/summary_statistics/GCST90200001-GCST90201000/GCST90200687/GCST90200687_buildGRCh38.tsv.gz
Chen Y	GCST90200688	Androsterone glucuronide levels	7980 European	http://ftp.ebi.ac.uk/pub/databases/gwas/summary_statistics/GCST90200001-GCST90201000/GCST90200688/GCST90200688_buildGRCh38.tsv.gz
Chen Y	GCST90200689	N6-methyllysine levels	8299 European	http://ftp.ebi.ac.uk/pub/databases/gwas/summary_statistics/GCST90200001-GCST90201000/GCST90200689/GCST90200689_buildGRCh38.tsv.gz
Chen Y	GCST90200690	N-acetyl-1-methylhistidine levels	7588 European	http://ftp.ebi.ac.uk/pub/databases/gwas/summary_statistics/GCST90200001-GCST90201000/GCST90200690/GCST90200690_buildGRCh38.tsv.gz
Chen Y	GCST90200691	N-delta-acetylornithine levels	8259 European	http://ftp.ebi.ac.uk/pub/databases/gwas/summary_statistics/GCST90200001-GCST90201000/GCST90200691/GCST90200691_buildGRCh38.tsv.gz
Chen Y	GCST90200692	1-palmitoyl-2-arachidonoyl-gpc (16:0/20:4n6) levels	8238 European	http://ftp.ebi.ac.uk/pub/databases/gwas/summary_statistics/GCST90200001-GCST90201000/GCST90200692/GCST90200692_buildGRCh38.tsv.gz
Chen Y	GCST90200693	Glycochenodeoxycholate glucuronide (1) levels	8236 European	http://ftp.ebi.ac.uk/pub/databases/gwas/summary_statistics/GCST90200001-GCST90201000/GCST90200693/GCST90200693_buildGRCh38.tsv.gz
Chen Y	GCST90200694	2'-o-methylcytidine levels	8122 European	http://ftp.ebi.ac.uk/pub/databases/gwas/summary_statistics/GCST90200001-GCST90201000/GCST90200694/GCST90200694_buildGRCh38.tsv.gz
Chen Y	GCST90200695	2'-o-methyluridine levels	7582 European	http://ftp.ebi.ac.uk/pub/databases/gwas/summary_statistics/GCST90200001-GCST90201000/GCST90200695/GCST90200695_buildGRCh38.tsv.gz
Chen Y	GCST90200696	N6,N6-dimethyllysine levels	8265 European	http://ftp.ebi.ac.uk/pub/databases/gwas/summary_statistics/GCST90200001-GCST90201000/GCST90200696/GCST90200696_buildGRCh38.tsv.gz
Chen Y	GCST90200697	N2-acetyl,N6,N6-dimethyllysine levels	7891 European	http://ftp.ebi.ac.uk/pub/databases/gwas/summary_statistics/GCST90200001-GCST90201000/GCST90200697/GCST90200697_buildGRCh38.tsv.gz
Chen Y	GCST90200698	N2-acetyl,N6-methyllysine levels	8069 European	http://ftp.ebi.ac.uk/pub/databases/gwas/summary_statistics/GCST90200001-GCST90201000/GCST90200698/GCST90200698_buildGRCh38.tsv.gz
Chen Y	GCST90200699	Deoxycholic acid glucuronide levels	8060 European	http://ftp.ebi.ac.uk/pub/databases/gwas/summary_statistics/GCST90200001-GCST90201000/GCST90200699/GCST90200699_buildGRCh38.tsv.gz
Chen Y	GCST90200700	Decadienedioic acid (C10:2-DC) levels	8131 European	http://ftp.ebi.ac.uk/pub/databases/gwas/summary_statistics/GCST90200001-GCST90201000/GCST90200700/GCST90200700_buildGRCh38.tsv.gz
Chen Y	GCST90200701	Bilirubin degradation product, C17H18N2O4 (1) levels	8254 European	http://ftp.ebi.ac.uk/pub/databases/gwas/summary_statistics/GCST90200001-GCST90201000/GCST90200701/GCST90200701_buildGRCh38.tsv.gz
Chen Y	GCST90200702	Bilirubin degradation product, C17H18N2O4 (2) levels	8255 European	http://ftp.ebi.ac.uk/pub/databases/gwas/summary_statistics/GCST90200001-GCST90201000/GCST90200702/GCST90200702_buildGRCh38.tsv.gz
Chen Y	GCST90200703	Bilirubin degradation product, C17H18N2O4 (3) levels	8253 European	http://ftp.ebi.ac.uk/pub/databases/gwas/summary_statistics/GCST90200001-GCST90201000/GCST90200703/GCST90200703_buildGRCh38.tsv.gz
Chen Y	GCST90200704	Bilirubin (z,z) levels	8261 European	http://ftp.ebi.ac.uk/pub/databases/gwas/summary_statistics/GCST90200001-GCST90201000/GCST90200704/GCST90200704_buildGRCh38.tsv.gz
Chen Y	GCST90200705	Ethylmalonate levels	8172 European	http://ftp.ebi.ac.uk/pub/databases/gwas/summary_statistics/GCST90200001-GCST90201000/GCST90200705/GCST90200705_buildGRCh38.tsv.gz
Chen Y	GCST90200706	Biliverdin levels	8262 European	http://ftp.ebi.ac.uk/pub/databases/gwas/summary_statistics/GCST90200001-GCST90201000/GCST90200706/GCST90200706_buildGRCh38.tsv.gz
Chen Y	GCST90200707	Glycine levels	8262 European	http://ftp.ebi.ac.uk/pub/databases/gwas/summary_statistics/GCST90200001-GCST90201000/GCST90200707/GCST90200707_buildGRCh38.tsv.gz
Chen Y	GCST90200708	X-12112 levels	8211 European	http://ftp.ebi.ac.uk/pub/databases/gwas/summary_statistics/GCST90200001-GCST90201000/GCST90200708/GCST90200708_buildGRCh38.tsv.gz
Chen Y	GCST90200709	X-12798 levels	8186 European	http://ftp.ebi.ac.uk/pub/databases/gwas/summary_statistics/GCST90200001-GCST90201000/GCST90200709/GCST90200709_buildGRCh38.tsv.gz
Chen Y	GCST90200710	X-13431 levels	8161 European	http://ftp.ebi.ac.uk/pub/databases/gwas/summary_statistics/GCST90200001-GCST90201000/GCST90200710/GCST90200710_buildGRCh38.tsv.gz
Chen Y	GCST90200711	X-19141 levels	8244 European	http://ftp.ebi.ac.uk/pub/databases/gwas/summary_statistics/GCST90200001-GCST90201000/GCST90200711/GCST90200711_buildGRCh38.tsv.gz
Chen Y	GCST90200712	Spermidine to 5-methylthioadenosine (MTA) ratio	7320 European	http://ftp.ebi.ac.uk/pub/databases/gwas/summary_statistics/GCST90200001-GCST90201000/GCST90200712/GCST90200712_buildGRCh38.tsv.gz
Chen Y	GCST90200713	Spermidine to ornithine ratio	7309 European	http://ftp.ebi.ac.uk/pub/databases/gwas/summary_statistics/GCST90200001-GCST90201000/GCST90200713/GCST90200713_buildGRCh38.tsv.gz
Chen Y	GCST90200714	Alpha-ketoglutarate to alpha-ketobutyrate ratio	8216 European	http://ftp.ebi.ac.uk/pub/databases/gwas/summary_statistics/GCST90200001-GCST90201000/GCST90200714/GCST90200714_buildGRCh38.tsv.gz
Chen Y	GCST90200715	Alpha-ketoglutarate to glutamate ratio	8274 European	http://ftp.ebi.ac.uk/pub/databases/gwas/summary_statistics/GCST90200001-GCST90201000/GCST90200715/GCST90200715_buildGRCh38.tsv.gz
Chen Y	GCST90200716	Adenosine 5'-diphosphate (ADP) to phosphoethanolamine ratio	4579 European	http://ftp.ebi.ac.uk/pub/databases/gwas/summary_statistics/GCST90200001-GCST90201000/GCST90200716/GCST90200716_buildGRCh38.tsv.gz
Chen Y	GCST90200717	3-phosphoglycerate to adenosine 5'-diphosphate (ADP) ratio	4530 European	http://ftp.ebi.ac.uk/pub/databases/gwas/summary_statistics/GCST90200001-GCST90201000/GCST90200717/GCST90200717_buildGRCh38.tsv.gz
Chen Y	GCST90200718	Alpha-ketoglutarate to succinate ratio	8260 European	http://ftp.ebi.ac.uk/pub/databases/gwas/summary_statistics/GCST90200001-GCST90201000/GCST90200718/GCST90200718_buildGRCh38.tsv.gz
Chen Y	GCST90200719	Adenosine 3',5'-cyclic monophosphate (cAMP) to adenosine 5'-monophosphate (AMP) ratio	6726 European	http://ftp.ebi.ac.uk/pub/databases/gwas/summary_statistics/GCST90200001-GCST90201000/GCST90200719/GCST90200719_buildGRCh38.tsv.gz
Chen Y	GCST90200720	Adenosine 5'-diphosphate (ADP) to pantothenate ratio	4561 European	http://ftp.ebi.ac.uk/pub/databases/gwas/summary_statistics/GCST90200001-GCST90201000/GCST90200720/GCST90200720_buildGRCh38.tsv.gz
Chen Y	GCST90200721	Adenosine 5'-diphosphate (ADP) to phosphate ratio	4559 European	http://ftp.ebi.ac.uk/pub/databases/gwas/summary_statistics/GCST90200001-GCST90201000/GCST90200721/GCST90200721_buildGRCh38.tsv.gz
Chen Y	GCST90200722	S-adenosylhomocysteine (SAH) to leucine ratio	6122 European	http://ftp.ebi.ac.uk/pub/databases/gwas/summary_statistics/GCST90200001-GCST90201000/GCST90200722/GCST90200722_buildGRCh38.tsv.gz
Chen Y	GCST90200723	S-adenosylhomocysteine (SAH) to 5-methyluridine (ribothymidine) ratio	6078 European	http://ftp.ebi.ac.uk/pub/databases/gwas/summary_statistics/GCST90200001-GCST90201000/GCST90200723/GCST90200723_buildGRCh38.tsv.gz
Chen Y	GCST90200724	Cholate to taurocholate ratio	7328 European	http://ftp.ebi.ac.uk/pub/databases/gwas/summary_statistics/GCST90200001-GCST90201000/GCST90200724/GCST90200724_buildGRCh38.tsv.gz
Chen Y	GCST90200725	Adenosine 5'-diphosphate (ADP) to creatine ratio	4561 European	http://ftp.ebi.ac.uk/pub/databases/gwas/summary_statistics/GCST90200001-GCST90201000/GCST90200725/GCST90200725_buildGRCh38.tsv.gz
Chen Y	GCST90200726	N-acetylputrescine to (N(1) + N(8))-acetylspermidine ratio	8144 European	http://ftp.ebi.ac.uk/pub/databases/gwas/summary_statistics/GCST90200001-GCST90201000/GCST90200726/GCST90200726_buildGRCh38.tsv.gz
Chen Y	GCST90200727	Adenosine 3',5'-cyclic monophosphate (cAMP) to taurocholate ratio	6329 European	http://ftp.ebi.ac.uk/pub/databases/gwas/summary_statistics/GCST90200001-GCST90201000/GCST90200727/GCST90200727_buildGRCh38.tsv.gz
Chen Y	GCST90200728	Adenosine 5'-diphosphate (ADP) to Adenosine 5'-monophosphate (AMP) ratio	4573 European	http://ftp.ebi.ac.uk/pub/databases/gwas/summary_statistics/GCST90200001-GCST90201000/GCST90200728/GCST90200728_buildGRCh38.tsv.gz
Chen Y	GCST90200729	3-phosphoglycerate to phosphate ratio	8153 European	http://ftp.ebi.ac.uk/pub/databases/gwas/summary_statistics/GCST90200001-GCST90201000/GCST90200729/GCST90200729_buildGRCh38.tsv.gz
Chen Y	GCST90200730	Adenosine 5'-diphosphate (ADP) to fructose ratio	4571 European	http://ftp.ebi.ac.uk/pub/databases/gwas/summary_statistics/GCST90200001-GCST90201000/GCST90200730/GCST90200730_buildGRCh38.tsv.gz
Chen Y	GCST90200731	Adenosine 5'-diphosphate (ADP) to mannose ratio	4587 European	http://ftp.ebi.ac.uk/pub/databases/gwas/summary_statistics/GCST90200001-GCST90201000/GCST90200731/GCST90200731_buildGRCh38.tsv.gz
Chen Y	GCST90200732	Adenosine 5'-diphosphate (ADP) to tyrosine ratio	4560 European	http://ftp.ebi.ac.uk/pub/databases/gwas/summary_statistics/GCST90200001-GCST90201000/GCST90200732/GCST90200732_buildGRCh38.tsv.gz
Chen Y	GCST90200733	Adenosine 5'-diphosphate (ADP) to N-acetylglucosamine to N-acetylgalactosamine ratio	4392 European	http://ftp.ebi.ac.uk/pub/databases/gwas/summary_statistics/GCST90200001-GCST90201000/GCST90200733/GCST90200733_buildGRCh38.tsv.gz
Chen Y	GCST90200734	Adenosine 5'-monophosphate (AMP) to palmitate (16:0) ratio	8227 European	http://ftp.ebi.ac.uk/pub/databases/gwas/summary_statistics/GCST90200001-GCST90201000/GCST90200734/GCST90200734_buildGRCh38.tsv.gz
Chen Y	GCST90200735	Arginine to ornithine ratio	8250 European	http://ftp.ebi.ac.uk/pub/databases/gwas/summary_statistics/GCST90200001-GCST90201000/GCST90200735/GCST90200735_buildGRCh38.tsv.gz
Chen Y	GCST90200736	Adenosine 5'-diphosphate (ADP) to arginine ratio	4568 European	http://ftp.ebi.ac.uk/pub/databases/gwas/summary_statistics/GCST90200001-GCST90201000/GCST90200736/GCST90200736_buildGRCh38.tsv.gz
Chen Y	GCST90200737	Adenosine 5'-diphosphate (ADP) to 2'-deoxyuridine ratio	4391 European	http://ftp.ebi.ac.uk/pub/databases/gwas/summary_statistics/GCST90200001-GCST90201000/GCST90200737/GCST90200737_buildGRCh38.tsv.gz
Chen Y	GCST90200738	Adenosine 5'-monophosphate (AMP) to inosine 5'-monophosphate (IMP) ratio	4601 European	http://ftp.ebi.ac.uk/pub/databases/gwas/summary_statistics/GCST90200001-GCST90201000/GCST90200738/GCST90200738_buildGRCh38.tsv.gz
Chen Y	GCST90200739	Adenosine 5'-monophosphate (AMP) to proline ratio	8190 European	http://ftp.ebi.ac.uk/pub/databases/gwas/summary_statistics/GCST90200001-GCST90201000/GCST90200739/GCST90200739_buildGRCh38.tsv.gz
Chen Y	GCST90200740	Arachidonate (20:4n6) to oleate to vaccenate (18:1) ratio	8171 European	http://ftp.ebi.ac.uk/pub/databases/gwas/summary_statistics/GCST90200001-GCST90201000/GCST90200740/GCST90200740_buildGRCh38.tsv.gz
Chen Y	GCST90200741	Adenosine 5'-monophosphate (AMP) to alanine ratio	8172 European	http://ftp.ebi.ac.uk/pub/databases/gwas/summary_statistics/GCST90200001-GCST90201000/GCST90200741/GCST90200741_buildGRCh38.tsv.gz
Chen Y	GCST90200742	Aspartate to citrate ratio	8191 European	http://ftp.ebi.ac.uk/pub/databases/gwas/summary_statistics/GCST90200001-GCST90201000/GCST90200742/GCST90200742_buildGRCh38.tsv.gz
Chen Y	GCST90200743	Arginine to citrulline ratio	8192 European	http://ftp.ebi.ac.uk/pub/databases/gwas/summary_statistics/GCST90200001-GCST90201000/GCST90200743/GCST90200743_buildGRCh38.tsv.gz
Chen Y	GCST90200744	Arginine to glutamate ratio	8194 European	http://ftp.ebi.ac.uk/pub/databases/gwas/summary_statistics/GCST90200001-GCST90201000/GCST90200744/GCST90200744_buildGRCh38.tsv.gz
Chen Y	GCST90200745	Adenosine 5'-monophosphate (AMP) to phenylalanine ratio	8189 European	http://ftp.ebi.ac.uk/pub/databases/gwas/summary_statistics/GCST90200001-GCST90201000/GCST90200745/GCST90200745_buildGRCh38.tsv.gz
Chen Y	GCST90200746	Adenosine 5'-diphosphate (ADP) to gluconate ratio	4540 European	http://ftp.ebi.ac.uk/pub/databases/gwas/summary_statistics/GCST90200001-GCST90201000/GCST90200746/GCST90200746_buildGRCh38.tsv.gz
Chen Y	GCST90200747	Adenosine 5'-monophosphate (AMP) to phosphate ratio	8184 European	http://ftp.ebi.ac.uk/pub/databases/gwas/summary_statistics/GCST90200001-GCST90201000/GCST90200747/GCST90200747_buildGRCh38.tsv.gz
Chen Y	GCST90200748	Aspartate to glutamate ratio	8190 European	http://ftp.ebi.ac.uk/pub/databases/gwas/summary_statistics/GCST90200001-GCST90201000/GCST90200748/GCST90200748_buildGRCh38.tsv.gz
Chen Y	GCST90200749	Arachidonate (20:4n6) to pyruvate ratio	8200 European	http://ftp.ebi.ac.uk/pub/databases/gwas/summary_statistics/GCST90200001-GCST90201000/GCST90200749/GCST90200749_buildGRCh38.tsv.gz
Chen Y	GCST90200750	Aspartate to asparagine ratio	8195 European	http://ftp.ebi.ac.uk/pub/databases/gwas/summary_statistics/GCST90200001-GCST90201000/GCST90200750/GCST90200750_buildGRCh38.tsv.gz
Chen Y	GCST90200751	Cortisone to cortisol ratio	8173 European	http://ftp.ebi.ac.uk/pub/databases/gwas/summary_statistics/GCST90200001-GCST90201000/GCST90200751/GCST90200751_buildGRCh38.tsv.gz
Chen Y	GCST90200752	Succinate to acetoacetate ratio	6829 European	http://ftp.ebi.ac.uk/pub/databases/gwas/summary_statistics/GCST90200001-GCST90201000/GCST90200752/GCST90200752_buildGRCh38.tsv.gz
Chen Y	GCST90200753	Aspartate to citrulline ratio	8139 European	http://ftp.ebi.ac.uk/pub/databases/gwas/summary_statistics/GCST90200001-GCST90201000/GCST90200753/GCST90200753_buildGRCh38.tsv.gz
Chen Y	GCST90200754	Sphingosine to phosphate ratio	8017 European	http://ftp.ebi.ac.uk/pub/databases/gwas/summary_statistics/GCST90200001-GCST90201000/GCST90200754/GCST90200754_buildGRCh38.tsv.gz
Chen Y	GCST90200755	Inosine 5'-monophosphate (IMP) to phosphate ratio	4605 European	http://ftp.ebi.ac.uk/pub/databases/gwas/summary_statistics/GCST90200001-GCST90201000/GCST90200755/GCST90200755_buildGRCh38.tsv.gz
Chen Y	GCST90200756	Glycine to pyridoxal ratio	8173 European	http://ftp.ebi.ac.uk/pub/databases/gwas/summary_statistics/GCST90200001-GCST90201000/GCST90200756/GCST90200756_buildGRCh38.tsv.gz
Chen Y	GCST90200757	Glycine to alanine ratio	8167 European	http://ftp.ebi.ac.uk/pub/databases/gwas/summary_statistics/GCST90200001-GCST90201000/GCST90200757/GCST90200757_buildGRCh38.tsv.gz
Chen Y	GCST90200758	Glycine to serine ratio	8206 European	http://ftp.ebi.ac.uk/pub/databases/gwas/summary_statistics/GCST90200001-GCST90201000/GCST90200758/GCST90200758_buildGRCh38.tsv.gz
Chen Y	GCST90200759	Histidine to trans-urocanate ratio	8109 European	http://ftp.ebi.ac.uk/pub/databases/gwas/summary_statistics/GCST90200001-GCST90201000/GCST90200759/GCST90200759_buildGRCh38.tsv.gz
Chen Y	GCST90200760	Methionine to methionine sulfoxide ratio	8214 European	http://ftp.ebi.ac.uk/pub/databases/gwas/summary_statistics/GCST90200001-GCST90201000/GCST90200760/GCST90200760_buildGRCh38.tsv.gz
Chen Y	GCST90200761	Citrulline to dimethylarginine (SDMA + ADMA) ratio	8243 European	http://ftp.ebi.ac.uk/pub/databases/gwas/summary_statistics/GCST90200001-GCST90201000/GCST90200761/GCST90200761_buildGRCh38.tsv.gz
Chen Y	GCST90200762	Palmitate (16:0) to myristate (14:0) ratio	8215 European	http://ftp.ebi.ac.uk/pub/databases/gwas/summary_statistics/GCST90200001-GCST90201000/GCST90200762/GCST90200762_buildGRCh38.tsv.gz
Chen Y	GCST90200763	Phosphate to N-acetylneuraminate ratio	8256 European	http://ftp.ebi.ac.uk/pub/databases/gwas/summary_statistics/GCST90200001-GCST90201000/GCST90200763/GCST90200763_buildGRCh38.tsv.gz
Chen Y	GCST90200764	Phosphate to uridine ratio	8186 European	http://ftp.ebi.ac.uk/pub/databases/gwas/summary_statistics/GCST90200001-GCST90201000/GCST90200764/GCST90200764_buildGRCh38.tsv.gz
Chen Y	GCST90200765	Phosphate to alanine ratio	8230 European	http://ftp.ebi.ac.uk/pub/databases/gwas/summary_statistics/GCST90200001-GCST90201000/GCST90200765/GCST90200765_buildGRCh38.tsv.gz
Chen Y	GCST90200766	Phosphate to phosphoethanolamine ratio	8205 European	http://ftp.ebi.ac.uk/pub/databases/gwas/summary_statistics/GCST90200001-GCST90201000/GCST90200766/GCST90200766_buildGRCh38.tsv.gz
Chen Y	GCST90200767	Phosphate to glucose ratio	8232 European	http://ftp.ebi.ac.uk/pub/databases/gwas/summary_statistics/GCST90200001-GCST90201000/GCST90200767/GCST90200767_buildGRCh38.tsv.gz
Chen Y	GCST90200768	Phosphate to 2'-deoxyuridine ratio	7846 European	http://ftp.ebi.ac.uk/pub/databases/gwas/summary_statistics/GCST90200001-GCST90201000/GCST90200768/GCST90200768_buildGRCh38.tsv.gz
Chen Y	GCST90200769	Phosphate to mannose ratio	8206 European	http://ftp.ebi.ac.uk/pub/databases/gwas/summary_statistics/GCST90200001-GCST90201000/GCST90200769/GCST90200769_buildGRCh38.tsv.gz
Chen Y	GCST90200770	Phenylalanine to tyrosine ratio	8205 European	http://ftp.ebi.ac.uk/pub/databases/gwas/summary_statistics/GCST90200001-GCST90201000/GCST90200770/GCST90200770_buildGRCh38.tsv.gz
Chen Y	GCST90200771	Phosphate to fructose ratio	8209 European	http://ftp.ebi.ac.uk/pub/databases/gwas/summary_statistics/GCST90200001-GCST90201000/GCST90200771/GCST90200771_buildGRCh38.tsv.gz
Chen Y	GCST90200772	Phosphate to citrate ratio	8238 European	http://ftp.ebi.ac.uk/pub/databases/gwas/summary_statistics/GCST90200001-GCST90201000/GCST90200772/GCST90200772_buildGRCh38.tsv.gz
Chen Y	GCST90200773	Serine to alpha-tocopherol ratio	8197 European	http://ftp.ebi.ac.uk/pub/databases/gwas/summary_statistics/GCST90200001-GCST90201000/GCST90200773/GCST90200773_buildGRCh38.tsv.gz
Chen Y	GCST90200774	Uridine to pseudouridine ratio	8254 European	http://ftp.ebi.ac.uk/pub/databases/gwas/summary_statistics/GCST90200001-GCST90201000/GCST90200774/GCST90200774_buildGRCh38.tsv.gz
Chen Y	GCST90200775	Serine to pyruvate ratio	8235 European	http://ftp.ebi.ac.uk/pub/databases/gwas/summary_statistics/GCST90200001-GCST90201000/GCST90200775/GCST90200775_buildGRCh38.tsv.gz
Chen Y	GCST90200776	Glutamate to glutamine ratio	8228 European	http://ftp.ebi.ac.uk/pub/databases/gwas/summary_statistics/GCST90200001-GCST90201000/GCST90200776/GCST90200776_buildGRCh38.tsv.gz
Chen Y	GCST90200777	Uridine to cytidine ratio	7705 European	http://ftp.ebi.ac.uk/pub/databases/gwas/summary_statistics/GCST90200001-GCST90201000/GCST90200777/GCST90200777_buildGRCh38.tsv.gz
Chen Y	GCST90200778	Pyruvate to 3-methyl-2-oxobutyrate ratio	8193 European	http://ftp.ebi.ac.uk/pub/databases/gwas/summary_statistics/GCST90200001-GCST90201000/GCST90200778/GCST90200778_buildGRCh38.tsv.gz
Chen Y	GCST90200779	Pyruvate to N-acetylneuraminate ratio	8194 European	http://ftp.ebi.ac.uk/pub/databases/gwas/summary_statistics/GCST90200001-GCST90201000/GCST90200779/GCST90200779_buildGRCh38.tsv.gz
Chen Y	GCST90200780	Alanine to pyruvate ratio	8250 European	http://ftp.ebi.ac.uk/pub/databases/gwas/summary_statistics/GCST90200001-GCST90201000/GCST90200780/GCST90200780_buildGRCh38.tsv.gz
Chen Y	GCST90200781	Glucose to maltose ratio	6308 European	http://ftp.ebi.ac.uk/pub/databases/gwas/summary_statistics/GCST90200001-GCST90201000/GCST90200781/GCST90200781_buildGRCh38.tsv.gz
Chen Y	GCST90200782	Mannose to trans-4-hydroxyproline ratio	8194 European	http://ftp.ebi.ac.uk/pub/databases/gwas/summary_statistics/GCST90200001-GCST90201000/GCST90200782/GCST90200782_buildGRCh38.tsv.gz
Chen Y	GCST90200783	Mannose to S-methylcysteine ratio	8182 European	http://ftp.ebi.ac.uk/pub/databases/gwas/summary_statistics/GCST90200001-GCST90201000/GCST90200783/GCST90200783_buildGRCh38.tsv.gz
Chen Y	GCST90200784	Glutamate to cysteine ratio	8199 European	http://ftp.ebi.ac.uk/pub/databases/gwas/summary_statistics/GCST90200001-GCST90201000/GCST90200784/GCST90200784_buildGRCh38.tsv.gz
Chen Y	GCST90200785	Cysteine to 5-oxoproline ratio	8203 European	http://ftp.ebi.ac.uk/pub/databases/gwas/summary_statistics/GCST90200001-GCST90201000/GCST90200785/GCST90200785_buildGRCh38.tsv.gz
Chen Y	GCST90200786	Cysteine to alanine ratio	8220 European	http://ftp.ebi.ac.uk/pub/databases/gwas/summary_statistics/GCST90200001-GCST90201000/GCST90200786/GCST90200786_buildGRCh38.tsv.gz
Chen Y	GCST90200787	Glutamine to asparagine ratio	8251 European	http://ftp.ebi.ac.uk/pub/databases/gwas/summary_statistics/GCST90200001-GCST90201000/GCST90200787/GCST90200787_buildGRCh38.tsv.gz
Chen Y	GCST90200788	5-oxoproline to citrate ratio	8256 European	http://ftp.ebi.ac.uk/pub/databases/gwas/summary_statistics/GCST90200001-GCST90201000/GCST90200788/GCST90200788_buildGRCh38.tsv.gz
Chen Y	GCST90200789	Alpha-tocopherol to sulfate ratio	8201 European	http://ftp.ebi.ac.uk/pub/databases/gwas/summary_statistics/GCST90200001-GCST90201000/GCST90200789/GCST90200789_buildGRCh38.tsv.gz
Chen Y	GCST90200790	Thyroxine to taurocholate ratio	7615 European	http://ftp.ebi.ac.uk/pub/databases/gwas/summary_statistics/GCST90200001-GCST90201000/GCST90200790/GCST90200790_buildGRCh38.tsv.gz
Chen Y	GCST90200791	Creatine to carnitine ratio	8235 European	http://ftp.ebi.ac.uk/pub/databases/gwas/summary_statistics/GCST90200001-GCST90201000/GCST90200791/GCST90200791_buildGRCh38.tsv.gz
Chen Y	GCST90200792	Carnitine to palmitoylcarnitine (C16) ratio	8146 European	http://ftp.ebi.ac.uk/pub/databases/gwas/summary_statistics/GCST90200001-GCST90201000/GCST90200792/GCST90200792_buildGRCh38.tsv.gz
Chen Y	GCST90200793	Glycolithocholate to glycolithocholate sulfate ratio	7043 European	http://ftp.ebi.ac.uk/pub/databases/gwas/summary_statistics/GCST90200001-GCST90201000/GCST90200793/GCST90200793_buildGRCh38.tsv.gz
Chen Y	GCST90200794	Oleoyl-linoleoyl-glycerol (18:1 to 18:2) [2] to linoleoyl-arachidonoyl-glycerol (18:2 to 20:4) [1] ratio	7620 European	http://ftp.ebi.ac.uk/pub/databases/gwas/summary_statistics/GCST90200001-GCST90201000/GCST90200794/GCST90200794_buildGRCh38.tsv.gz
Chen Y	GCST90200795	Oleoyl-linoleoyl-glycerol (18:1 to 18:2) [2] to linoleoyl-arachidonoyl-glycerol (18:2 to 20:4) [2] ratio	7615 European	http://ftp.ebi.ac.uk/pub/databases/gwas/summary_statistics/GCST90200001-GCST90201000/GCST90200795/GCST90200795_buildGRCh38.tsv.gz
Chen Y	GCST90200796	Spermidine to (N(1) + N(8))-acetylspermidine ratio	7287 European	http://ftp.ebi.ac.uk/pub/databases/gwas/summary_statistics/GCST90200001-GCST90201000/GCST90200796/GCST90200796_buildGRCh38.tsv.gz
Chen Y	GCST90200797	Spermidine to N-acetylputrescine ratio	7299 European	http://ftp.ebi.ac.uk/pub/databases/gwas/summary_statistics/GCST90200001-GCST90201000/GCST90200797/GCST90200797_buildGRCh38.tsv.gz
Chen Y	GCST90200798	Dopamine 4-sulfate to dopamine 3-O-sulfate ratio	6840 European	http://ftp.ebi.ac.uk/pub/databases/gwas/summary_statistics/GCST90200001-GCST90201000/GCST90200798/GCST90200798_buildGRCh38.tsv.gz
Chen Y	GCST90200799	Spermidine to adenosine 5'-diphosphate (ADP) ratio	4195 European	http://ftp.ebi.ac.uk/pub/databases/gwas/summary_statistics/GCST90200001-GCST90201000/GCST90200799/GCST90200799_buildGRCh38.tsv.gz
Chen Y	GCST90200800	Spermidine to histidine ratio	7297 European	http://ftp.ebi.ac.uk/pub/databases/gwas/summary_statistics/GCST90200001-GCST90201000/GCST90200800/GCST90200800_buildGRCh38.tsv.gz
Chen Y	GCST90200801	5-methylthioadenosine (MTA) to phosphate ratio	8261 European	http://ftp.ebi.ac.uk/pub/databases/gwas/summary_statistics/GCST90200001-GCST90201000/GCST90200801/GCST90200801_buildGRCh38.tsv.gz
Chen Y	GCST90200802	Histidine to pyruvate ratio	8241 European	http://ftp.ebi.ac.uk/pub/databases/gwas/summary_statistics/GCST90200001-GCST90201000/GCST90200802/GCST90200802_buildGRCh38.tsv.gz
Chen Y	GCST90200803	Spermidine to phosphate ratio	7382 European	http://ftp.ebi.ac.uk/pub/databases/gwas/summary_statistics/GCST90200001-GCST90201000/GCST90200803/GCST90200803_buildGRCh38.tsv.gz
Chen Y	GCST90200804	Spermidine to pyruvate ratio	7296 European	http://ftp.ebi.ac.uk/pub/databases/gwas/summary_statistics/GCST90200001-GCST90201000/GCST90200804/GCST90200804_buildGRCh38.tsv.gz
Chen Y	GCST90200805	Spermidine to carnitine ratio	7338 European	http://ftp.ebi.ac.uk/pub/databases/gwas/summary_statistics/GCST90200001-GCST90201000/GCST90200805/GCST90200805_buildGRCh38.tsv.gz
Chen Y	GCST90200806	Spermidine to ergothioneine ratio	7291 European	http://ftp.ebi.ac.uk/pub/databases/gwas/summary_statistics/GCST90200001-GCST90201000/GCST90200806/GCST90200806_buildGRCh38.tsv.gz
Chen Y	GCST90200807	Carnitine to ergothioneine ratio	8110 European	http://ftp.ebi.ac.uk/pub/databases/gwas/summary_statistics/GCST90200001-GCST90201000/GCST90200807/GCST90200807_buildGRCh38.tsv.gz
Chen Y	GCST90200808	Spermidine to choline ratio	7295 European	http://ftp.ebi.ac.uk/pub/databases/gwas/summary_statistics/GCST90200001-GCST90201000/GCST90200808/GCST90200808_buildGRCh38.tsv.gz
Chen Y	GCST90200809	Spermidine to taurocholate ratio	6777 European	http://ftp.ebi.ac.uk/pub/databases/gwas/summary_statistics/GCST90200001-GCST90201000/GCST90200809/GCST90200809_buildGRCh38.tsv.gz
Chen Y	GCST90200810	Alpha-ketoglutarate to kynurenine ratio	8272 European	http://ftp.ebi.ac.uk/pub/databases/gwas/summary_statistics/GCST90200001-GCST90201000/GCST90200810/GCST90200810_buildGRCh38.tsv.gz
Chen Y	GCST90200811	Choline to taurocholate ratio	7625 European	http://ftp.ebi.ac.uk/pub/databases/gwas/summary_statistics/GCST90200001-GCST90201000/GCST90200811/GCST90200811_buildGRCh38.tsv.gz
Chen Y	GCST90200812	Glutamate to kynurenine ratio	8184 European	http://ftp.ebi.ac.uk/pub/databases/gwas/summary_statistics/GCST90200001-GCST90201000/GCST90200812/GCST90200812_buildGRCh38.tsv.gz
Chen Y	GCST90200813	Ornithine to glutamate ratio	8202 European	http://ftp.ebi.ac.uk/pub/databases/gwas/summary_statistics/GCST90200001-GCST90201000/GCST90200813/GCST90200813_buildGRCh38.tsv.gz
Chen Y	GCST90200814	Alpha-ketoglutarate to ornithine ratio	8273 European	http://ftp.ebi.ac.uk/pub/databases/gwas/summary_statistics/GCST90200001-GCST90201000/GCST90200814/GCST90200814_buildGRCh38.tsv.gz
Chen Y	GCST90200815	3-hydroxyisobutyrate to adenosine 5'-diphosphate (ADP) ratio	4488 European	http://ftp.ebi.ac.uk/pub/databases/gwas/summary_statistics/GCST90200001-GCST90201000/GCST90200815/GCST90200815_buildGRCh38.tsv.gz
Chen Y	GCST90200816	Alpha-ketoglutarate to aspartate ratio	8272 European	http://ftp.ebi.ac.uk/pub/databases/gwas/summary_statistics/GCST90200001-GCST90201000/GCST90200816/GCST90200816_buildGRCh38.tsv.gz
Chen Y	GCST90200817	3-hydroxyisobutyrate to phosphate ratio	8170 European	http://ftp.ebi.ac.uk/pub/databases/gwas/summary_statistics/GCST90200001-GCST90201000/GCST90200817/GCST90200817_buildGRCh38.tsv.gz
Chen Y	GCST90200818	Adenosine 5'-diphosphate (ADP) to glycerate ratio	4544 European	http://ftp.ebi.ac.uk/pub/databases/gwas/summary_statistics/GCST90200001-GCST90201000/GCST90200818/GCST90200818_buildGRCh38.tsv.gz
Chen Y	GCST90200819	3-phosphoglycerate to glycerate ratio	8101 European	http://ftp.ebi.ac.uk/pub/databases/gwas/summary_statistics/GCST90200001-GCST90201000/GCST90200819/GCST90200819_buildGRCh38.tsv.gz
Chen Y	GCST90200820	Adenosine 5'-diphosphate (ADP) to valine ratio	4608 European	http://ftp.ebi.ac.uk/pub/databases/gwas/summary_statistics/GCST90200001-GCST90201000/GCST90200820/GCST90200820_buildGRCh38.tsv.gz
Chen Y	GCST90200821	Adenosine 5'-diphosphate (ADP) to glycine ratio	4577 European	http://ftp.ebi.ac.uk/pub/databases/gwas/summary_statistics/GCST90200001-GCST90201000/GCST90200821/GCST90200821_buildGRCh38.tsv.gz
Chen Y	GCST90200822	Phosphate to valine ratio	8277 European	http://ftp.ebi.ac.uk/pub/databases/gwas/summary_statistics/GCST90200001-GCST90201000/GCST90200822/GCST90200822_buildGRCh38.tsv.gz
Chen Y	GCST90200823	Adenosine 5'-diphosphate (ADP) to N-palmitoyl-sphingosine (d18:1 to 16:0) ratio	4561 European	http://ftp.ebi.ac.uk/pub/databases/gwas/summary_statistics/GCST90200001-GCST90201000/GCST90200823/GCST90200823_buildGRCh38.tsv.gz
Chen Y	GCST90200824	Adenosine 5'-diphosphate (ADP) to sulfate ratio	4570 European	http://ftp.ebi.ac.uk/pub/databases/gwas/summary_statistics/GCST90200001-GCST90201000/GCST90200824/GCST90200824_buildGRCh38.tsv.gz
Chen Y	GCST90200825	Phosphate to sulfate ratio	8211 European	http://ftp.ebi.ac.uk/pub/databases/gwas/summary_statistics/GCST90200001-GCST90201000/GCST90200825/GCST90200825_buildGRCh38.tsv.gz
Chen Y	GCST90200826	Glycine to phosphate ratio	8271 European	http://ftp.ebi.ac.uk/pub/databases/gwas/summary_statistics/GCST90200001-GCST90201000/GCST90200826/GCST90200826_buildGRCh38.tsv.gz
Chen Y	GCST90200827	Phosphate to N-palmitoyl-sphingosine (d18:1 to 16:0) ratio	8223 European	http://ftp.ebi.ac.uk/pub/databases/gwas/summary_statistics/GCST90200001-GCST90201000/GCST90200827/GCST90200827_buildGRCh38.tsv.gz
Chen Y	GCST90200828	Cholate to bilirubin (Z,Z) ratio	7747 European	http://ftp.ebi.ac.uk/pub/databases/gwas/summary_statistics/GCST90200001-GCST90201000/GCST90200828/GCST90200828_buildGRCh38.tsv.gz
Chen Y	GCST90200829	Bilirubin (Z,Z) to taurocholate ratio	7620 European	http://ftp.ebi.ac.uk/pub/databases/gwas/summary_statistics/GCST90200001-GCST90201000/GCST90200829/GCST90200829_buildGRCh38.tsv.gz
Chen Y	GCST90200830	Cholate to adenosine 3',5'-cyclic monophosphate (cAMP) ratio	6359 European	http://ftp.ebi.ac.uk/pub/databases/gwas/summary_statistics/GCST90200001-GCST90201000/GCST90200830/GCST90200830_buildGRCh38.tsv.gz
Chen Y	GCST90200831	Cholate to phosphate ratio	7742 European	http://ftp.ebi.ac.uk/pub/databases/gwas/summary_statistics/GCST90200001-GCST90201000/GCST90200831/GCST90200831_buildGRCh38.tsv.gz
Chen Y	GCST90200832	Adenosine 5'-diphosphate (ADP) to citrate ratio	4567 European	http://ftp.ebi.ac.uk/pub/databases/gwas/summary_statistics/GCST90200001-GCST90201000/GCST90200832/GCST90200832_buildGRCh38.tsv.gz
Chen Y	GCST90200833	Cholate to adenosine 5'-monophosphate (AMP) ratio	7769 European	http://ftp.ebi.ac.uk/pub/databases/gwas/summary_statistics/GCST90200001-GCST90201000/GCST90200833/GCST90200833_buildGRCh38.tsv.gz
Chen Y	GCST90200834	Adenosine 5'-diphosphate (ADP) to glycerol 3-phosphate ratio	4588 European	http://ftp.ebi.ac.uk/pub/databases/gwas/summary_statistics/GCST90200001-GCST90201000/GCST90200834/GCST90200834_buildGRCh38.tsv.gz
Chen Y	GCST90200835	Adenosine 5'-diphosphate (ADP) to glycerol ratio	4575 European	http://ftp.ebi.ac.uk/pub/databases/gwas/summary_statistics/GCST90200001-GCST90201000/GCST90200835/GCST90200835_buildGRCh38.tsv.gz
Chen Y	GCST90200836	Glycerol to glycerol 3-phosphate ratio	8188 European	http://ftp.ebi.ac.uk/pub/databases/gwas/summary_statistics/GCST90200001-GCST90201000/GCST90200836/GCST90200836_buildGRCh38.tsv.gz
Chen Y	GCST90200837	Adenosine 5'-diphosphate (ADP) to glutamate ratio	4556 European	http://ftp.ebi.ac.uk/pub/databases/gwas/summary_statistics/GCST90200001-GCST90201000/GCST90200837/GCST90200837_buildGRCh38.tsv.gz
Chen Y	GCST90200838	Phosphate to glutamate ratio	8211 European	http://ftp.ebi.ac.uk/pub/databases/gwas/summary_statistics/GCST90200001-GCST90201000/GCST90200838/GCST90200838_buildGRCh38.tsv.gz
Chen Y	GCST90200839	Adenosine 5'-diphosphate (ADP) to aspartate ratio	4563 European	http://ftp.ebi.ac.uk/pub/databases/gwas/summary_statistics/GCST90200001-GCST90201000/GCST90200839/GCST90200839_buildGRCh38.tsv.gz
Chen Y	GCST90200840	Adenosine 5'-diphosphate (ADP) to flavin adenine dinucleotide (FAD) ratio	3441 European	http://ftp.ebi.ac.uk/pub/databases/gwas/summary_statistics/GCST90200001-GCST90201000/GCST90200840/GCST90200840_buildGRCh38.tsv.gz
Chen Y	GCST90200841	Adenosine 5'-diphosphate (ADP) to oxalate (ethanedioate) ratio	4556 European	http://ftp.ebi.ac.uk/pub/databases/gwas/summary_statistics/GCST90200001-GCST90201000/GCST90200841/GCST90200841_buildGRCh38.tsv.gz
Chen Y	GCST90200842	Citrate to oxalate (ethanedioate) ratio	8097 European	http://ftp.ebi.ac.uk/pub/databases/gwas/summary_statistics/GCST90200001-GCST90201000/GCST90200842/GCST90200842_buildGRCh38.tsv.gz
Chen Y	GCST90200843	Adenosine 5'-monophosphate (AMP) to flavin adenine dinucleotide (FAD) ratio	6188 European	http://ftp.ebi.ac.uk/pub/databases/gwas/summary_statistics/GCST90200001-GCST90201000/GCST90200843/GCST90200843_buildGRCh38.tsv.gz
Chen Y	GCST90200844	Aspartate to phosphate ratio	8297 European	http://ftp.ebi.ac.uk/pub/databases/gwas/summary_statistics/GCST90200001-GCST90201000/GCST90200844/GCST90200844_buildGRCh38.tsv.gz
Chen Y	GCST90200845	Adenosine 5'-monophosphate (AMP) to citrate ratio	8193 European	http://ftp.ebi.ac.uk/pub/databases/gwas/summary_statistics/GCST90200001-GCST90201000/GCST90200845/GCST90200845_buildGRCh38.tsv.gz
Chen Y	GCST90200846	Phenylalanine to phosphate ratio	8294 European	http://ftp.ebi.ac.uk/pub/databases/gwas/summary_statistics/GCST90200001-GCST90201000/GCST90200846/GCST90200846_buildGRCh38.tsv.gz
Chen Y	GCST90200847	Phosphate to tryptophan ratio	8206 European	http://ftp.ebi.ac.uk/pub/databases/gwas/summary_statistics/GCST90200001-GCST90201000/GCST90200847/GCST90200847_buildGRCh38.tsv.gz
Chen Y	GCST90200848	Adenosine 5'-monophosphate (AMP) to glutamine ratio	8196 European	http://ftp.ebi.ac.uk/pub/databases/gwas/summary_statistics/GCST90200001-GCST90201000/GCST90200848/GCST90200848_buildGRCh38.tsv.gz
Chen Y	GCST90200849	Adenosine 5'-monophosphate (AMP) to threonine ratio	8173 European	http://ftp.ebi.ac.uk/pub/databases/gwas/summary_statistics/GCST90200001-GCST90201000/GCST90200849/GCST90200849_buildGRCh38.tsv.gz
Chen Y	GCST90200850	Adenosine 5'-monophosphate (AMP) to tryptophan ratio	8180 European	http://ftp.ebi.ac.uk/pub/databases/gwas/summary_statistics/GCST90200001-GCST90201000/GCST90200850/GCST90200850_buildGRCh38.tsv.gz
Chen Y	GCST90200851	Adenosine 5'-monophosphate (AMP) to glycine ratio	8195 European	http://ftp.ebi.ac.uk/pub/databases/gwas/summary_statistics/GCST90200001-GCST90201000/GCST90200851/GCST90200851_buildGRCh38.tsv.gz
Chen Y	GCST90200852	Adenosine 5'-monophosphate (AMP) to arginine ratio	8185 European	http://ftp.ebi.ac.uk/pub/databases/gwas/summary_statistics/GCST90200001-GCST90201000/GCST90200852/GCST90200852_buildGRCh38.tsv.gz
Chen Y	GCST90200853	Adenosine 5'-monophosphate (AMP) to tyrosine ratio	8193 European	http://ftp.ebi.ac.uk/pub/databases/gwas/summary_statistics/GCST90200001-GCST90201000/GCST90200853/GCST90200853_buildGRCh38.tsv.gz
Chen Y	GCST90200854	Arginine to phosphate ratio	8297 European	http://ftp.ebi.ac.uk/pub/databases/gwas/summary_statistics/GCST90200001-GCST90201000/GCST90200854/GCST90200854_buildGRCh38.tsv.gz
Chen Y	GCST90200855	Phosphate to threonine ratio	8226 European	http://ftp.ebi.ac.uk/pub/databases/gwas/summary_statistics/GCST90200001-GCST90201000/GCST90200855/GCST90200855_buildGRCh38.tsv.gz
Chen Y	GCST90200856	Phosphate to glutamine ratio	8258 European	http://ftp.ebi.ac.uk/pub/databases/gwas/summary_statistics/GCST90200001-GCST90201000/GCST90200856/GCST90200856_buildGRCh38.tsv.gz
Chen Y	GCST90200857	Adenosine 5'-monophosphate (AMP) to aspartate ratio	8205 European	http://ftp.ebi.ac.uk/pub/databases/gwas/summary_statistics/GCST90200001-GCST90201000/GCST90200857/GCST90200857_buildGRCh38.tsv.gz
Chen Y	GCST90200858	Phosphate to tyrosine ratio	8226 European	http://ftp.ebi.ac.uk/pub/databases/gwas/summary_statistics/GCST90200001-GCST90201000/GCST90200858/GCST90200858_buildGRCh38.tsv.gz
Chen Y	GCST90200859	Adenosine 5'-monophosphate (AMP) to asparagine ratio	8188 European	http://ftp.ebi.ac.uk/pub/databases/gwas/summary_statistics/GCST90200001-GCST90201000/GCST90200859/GCST90200859_buildGRCh38.tsv.gz
Chen Y	GCST90200860	Adenosine 5'-monophosphate (AMP) to serine ratio	8194 European	http://ftp.ebi.ac.uk/pub/databases/gwas/summary_statistics/GCST90200001-GCST90201000/GCST90200860/GCST90200860_buildGRCh38.tsv.gz
Chen Y	GCST90200861	Histidine to phosphate ratio	8294 European	http://ftp.ebi.ac.uk/pub/databases/gwas/summary_statistics/GCST90200001-GCST90201000/GCST90200861/GCST90200861_buildGRCh38.tsv.gz
Chen Y	GCST90200862	Adenosine 5'-monophosphate (AMP) to methionine ratio	8194 European	http://ftp.ebi.ac.uk/pub/databases/gwas/summary_statistics/GCST90200001-GCST90201000/GCST90200862/GCST90200862_buildGRCh38.tsv.gz
Chen Y	GCST90200863	Phosphate to serine ratio	8226 European	http://ftp.ebi.ac.uk/pub/databases/gwas/summary_statistics/GCST90200001-GCST90201000/GCST90200863/GCST90200863_buildGRCh38.tsv.gz
Chen Y	GCST90200864	Methionine to phosphate ratio	8291 European	http://ftp.ebi.ac.uk/pub/databases/gwas/summary_statistics/GCST90200001-GCST90201000/GCST90200864/GCST90200864_buildGRCh38.tsv.gz
Chen Y	GCST90200865	Adenosine 5'-monophosphate (AMP) to histidine ratio	8180 European	http://ftp.ebi.ac.uk/pub/databases/gwas/summary_statistics/GCST90200001-GCST90201000/GCST90200865/GCST90200865_buildGRCh38.tsv.gz
Chen Y	GCST90200866	phosphate to asparagine ratio	8249 European	http://ftp.ebi.ac.uk/pub/databases/gwas/summary_statistics/GCST90200001-GCST90201000/GCST90200866/GCST90200866_buildGRCh38.tsv.gz
Chen Y	GCST90200867	Adenosine 5'-monophosphate (AMP) to isoleucine ratio	8200 European	http://ftp.ebi.ac.uk/pub/databases/gwas/summary_statistics/GCST90200001-GCST90201000/GCST90200867/GCST90200867_buildGRCh38.tsv.gz
Chen Y	GCST90200868	Isoleucine to phosphate ratio	8298 European	http://ftp.ebi.ac.uk/pub/databases/gwas/summary_statistics/GCST90200001-GCST90201000/GCST90200868/GCST90200868_buildGRCh38.tsv.gz
Chen Y	GCST90200869	Adenosine 5'-monophosphate (AMP) to valine ratio	8225 European	http://ftp.ebi.ac.uk/pub/databases/gwas/summary_statistics/GCST90200001-GCST90201000/GCST90200869/GCST90200869_buildGRCh38.tsv.gz
Chen Y	GCST90200870	Adenosine 5'-monophosphate (AMP) to acetoacetate ratio	6773 European	http://ftp.ebi.ac.uk/pub/databases/gwas/summary_statistics/GCST90200001-GCST90201000/GCST90200870/GCST90200870_buildGRCh38.tsv.gz
Chen Y	GCST90200871	Adenosine 5'-monophosphate (AMP) to cysteine ratio	8177 European	http://ftp.ebi.ac.uk/pub/databases/gwas/summary_statistics/GCST90200001-GCST90201000/GCST90200871/GCST90200871_buildGRCh38.tsv.gz
Chen Y	GCST90200872	Phosphate to cysteine ratio	8195 European	http://ftp.ebi.ac.uk/pub/databases/gwas/summary_statistics/GCST90200001-GCST90201000/GCST90200872/GCST90200872_buildGRCh38.tsv.gz
Chen Y	GCST90200873	Cortisol to 4-cholesten-3-one ratio	7027 European	http://ftp.ebi.ac.uk/pub/databases/gwas/summary_statistics/GCST90200001-GCST90201000/GCST90200873/GCST90200873_buildGRCh38.tsv.gz
Chen Y	GCST90200874	Cysteinylglycine to taurine ratio	8193 European	http://ftp.ebi.ac.uk/pub/databases/gwas/summary_statistics/GCST90200001-GCST90201000/GCST90200874/GCST90200874_buildGRCh38.tsv.gz
Chen Y	GCST90200875	Cysteinylglycine to glutamate ratio	8197 European	http://ftp.ebi.ac.uk/pub/databases/gwas/summary_statistics/GCST90200001-GCST90201000/GCST90200875/GCST90200875_buildGRCh38.tsv.gz
Chen Y	GCST90200876	Cortisone to 4-cholesten-3-one ratio	6971 European	http://ftp.ebi.ac.uk/pub/databases/gwas/summary_statistics/GCST90200001-GCST90201000/GCST90200876/GCST90200876_buildGRCh38.tsv.gz
Chen Y	GCST90200877	Taurine to glutamate ratio	8220 European	http://ftp.ebi.ac.uk/pub/databases/gwas/summary_statistics/GCST90200001-GCST90201000/GCST90200877/GCST90200877_buildGRCh38.tsv.gz
Chen Y	GCST90200878	Glutarate (C5-DC) to caprylate (8:0) ratio	7685 European	http://ftp.ebi.ac.uk/pub/databases/gwas/summary_statistics/GCST90200001-GCST90201000/GCST90200878/GCST90200878_buildGRCh38.tsv.gz
Chen Y	GCST90200879	Adenosine 5'-monophosphate (AMP) to glutamate ratio	8213 European	http://ftp.ebi.ac.uk/pub/databases/gwas/summary_statistics/GCST90200001-GCST90201000/GCST90200879/GCST90200879_buildGRCh38.tsv.gz
Chen Y	GCST90200880	Glutarate (C5-DC) to salicylate ratio	7684 European	http://ftp.ebi.ac.uk/pub/databases/gwas/summary_statistics/GCST90200001-GCST90201000/GCST90200880/GCST90200880_buildGRCh38.tsv.gz
Chen Y	GCST90200881	Aspartate to N-acetylglucosamine to N-acetylgalactosamine ratio	7899 European	http://ftp.ebi.ac.uk/pub/databases/gwas/summary_statistics/GCST90200001-GCST90201000/GCST90200881/GCST90200881_buildGRCh38.tsv.gz
Chen Y	GCST90200882	Aspartate to mannose ratio	8162 European	http://ftp.ebi.ac.uk/pub/databases/gwas/summary_statistics/GCST90200001-GCST90201000/GCST90200882/GCST90200882_buildGRCh38.tsv.gz
Chen Y	GCST90200883	Phosphate to acetoacetate ratio	6791 European	http://ftp.ebi.ac.uk/pub/databases/gwas/summary_statistics/GCST90200001-GCST90201000/GCST90200883/GCST90200883_buildGRCh38.tsv.gz
Chen Y	GCST90200884	Mannose to N-acetylglucosamine to N-acetylgalactosamine ratio	7907 European	http://ftp.ebi.ac.uk/pub/databases/gwas/summary_statistics/GCST90200001-GCST90201000/GCST90200884/GCST90200884_buildGRCh38.tsv.gz
Chen Y	GCST90200885	Phenylpyruvate to citrate ratio	8177 European	http://ftp.ebi.ac.uk/pub/databases/gwas/summary_statistics/GCST90200001-GCST90201000/GCST90200885/GCST90200885_buildGRCh38.tsv.gz
Chen Y	GCST90200886	Phenylpyruvate to 4-hydroxyphenylpyruvate ratio	7829 European	http://ftp.ebi.ac.uk/pub/databases/gwas/summary_statistics/GCST90200001-GCST90201000/GCST90200886/GCST90200886_buildGRCh38.tsv.gz
Chen Y	GCST90200887	Cholesterol to cortisol ratio	8211 European	http://ftp.ebi.ac.uk/pub/databases/gwas/summary_statistics/GCST90200001-GCST90201000/GCST90200887/GCST90200887_buildGRCh38.tsv.gz
Chen Y	GCST90200888	Citrate to 4-hydroxyphenylpyruvate ratio	7851 European	http://ftp.ebi.ac.uk/pub/databases/gwas/summary_statistics/GCST90200001-GCST90201000/GCST90200888/GCST90200888_buildGRCh38.tsv.gz
Chen Y	GCST90200889	Cholesterol to taurocholate ratio	7611 European	http://ftp.ebi.ac.uk/pub/databases/gwas/summary_statistics/GCST90200001-GCST90201000/GCST90200889/GCST90200889_buildGRCh38.tsv.gz
Chen Y	GCST90200890	Cortisol to taurocholate ratio	7610 European	http://ftp.ebi.ac.uk/pub/databases/gwas/summary_statistics/GCST90200001-GCST90201000/GCST90200890/GCST90200890_buildGRCh38.tsv.gz
Chen Y	GCST90200891	Salicylate to caprylate (8:0) ratio	8068 European	http://ftp.ebi.ac.uk/pub/databases/gwas/summary_statistics/GCST90200001-GCST90201000/GCST90200891/GCST90200891_buildGRCh38.tsv.gz
Chen Y	GCST90200892	Hypotaurine to taurine ratio	8157 European	http://ftp.ebi.ac.uk/pub/databases/gwas/summary_statistics/GCST90200001-GCST90201000/GCST90200892/GCST90200892_buildGRCh38.tsv.gz
Chen Y	GCST90200893	Taurine to cysteine ratio	8186 European	http://ftp.ebi.ac.uk/pub/databases/gwas/summary_statistics/GCST90200001-GCST90201000/GCST90200893/GCST90200893_buildGRCh38.tsv.gz
Chen Y	GCST90200894	Inosine to theophylline ratio	4662 European	http://ftp.ebi.ac.uk/pub/databases/gwas/summary_statistics/GCST90200001-GCST90201000/GCST90200894/GCST90200894_buildGRCh38.tsv.gz
Chen Y	GCST90200895	Hypotaurine to cysteine ratio	8134 European	http://ftp.ebi.ac.uk/pub/databases/gwas/summary_statistics/GCST90200001-GCST90201000/GCST90200895/GCST90200895_buildGRCh38.tsv.gz
Chen Y	GCST90200896	Inosine to EDTA ratio	4926 European	http://ftp.ebi.ac.uk/pub/databases/gwas/summary_statistics/GCST90200001-GCST90201000/GCST90200896/GCST90200896_buildGRCh38.tsv.gz
Chen Y	GCST90200897	Theophylline to EDTA ratio	7867 European	http://ftp.ebi.ac.uk/pub/databases/gwas/summary_statistics/GCST90200001-GCST90201000/GCST90200897/GCST90200897_buildGRCh38.tsv.gz
Chen Y	GCST90200898	Citrulline to phosphate ratio	8294 European	http://ftp.ebi.ac.uk/pub/databases/gwas/summary_statistics/GCST90200001-GCST90201000/GCST90200898/GCST90200898_buildGRCh38.tsv.gz
Chen Y	GCST90200899	Citrulline to ornithine ratio	8225 European	http://ftp.ebi.ac.uk/pub/databases/gwas/summary_statistics/GCST90200001-GCST90201000/GCST90200899/GCST90200899_buildGRCh38.tsv.gz
Chen Y	GCST90200900	Phosphate to oleoyl-linoleoyl-glycerol (18:1 to 18:2) [2] ratio	7992 European	http://ftp.ebi.ac.uk/pub/databases/gwas/summary_statistics/GCST90200001-GCST90201000/GCST90200900/GCST90200900_buildGRCh38.tsv.gz
Chen Y	GCST90200901	Ornithine to phosphate ratio	8295 European	http://ftp.ebi.ac.uk/pub/databases/gwas/summary_statistics/GCST90200001-GCST90201000/GCST90200901/GCST90200901_buildGRCh38.tsv.gz
Chen Y	GCST90200902	Phosphate to linoleoyl-arachidonoyl-glycerol (18:2 to 20:4) [2] ratio	7649 European	http://ftp.ebi.ac.uk/pub/databases/gwas/summary_statistics/GCST90200001-GCST90201000/GCST90200902/GCST90200902_buildGRCh38.tsv.gz
Chen Y	GCST90200903	Phosphate to glycerol ratio	8179 European	http://ftp.ebi.ac.uk/pub/databases/gwas/summary_statistics/GCST90200001-GCST90201000/GCST90200903/GCST90200903_buildGRCh38.tsv.gz
Chen Y	GCST90200904	Phosphate to linoleoyl-arachidonoyl-glycerol (18:2 to 20:4) [1] ratio	7623 European	http://ftp.ebi.ac.uk/pub/databases/gwas/summary_statistics/GCST90200001-GCST90201000/GCST90200904/GCST90200904_buildGRCh38.tsv.gz
Chen Y	GCST90200905	Glucose to glycerol ratio	8160 European	http://ftp.ebi.ac.uk/pub/databases/gwas/summary_statistics/GCST90200001-GCST90201000/GCST90200905/GCST90200905_buildGRCh38.tsv.gz
Chen Y	GCST90200906	2'-deoxyuridine to cytidine ratio	7410 European	http://ftp.ebi.ac.uk/pub/databases/gwas/summary_statistics/GCST90200001-GCST90201000/GCST90200906/GCST90200906_buildGRCh38.tsv.gz
Chen Y	GCST90200907	Retinol (Vitamin A) to linoleoyl-arachidonoyl-glycerol (18:2 to 20:4) [1] ratio	7617 European	http://ftp.ebi.ac.uk/pub/databases/gwas/summary_statistics/GCST90200001-GCST90201000/GCST90200907/GCST90200907_buildGRCh38.tsv.gz
Chen Y	GCST90200908	Retinol (Vitamin A) to linoleoyl-arachidonoyl-glycerol (18:2 to 20:4) [2] ratio	7668 European	http://ftp.ebi.ac.uk/pub/databases/gwas/summary_statistics/GCST90200001-GCST90201000/GCST90200908/GCST90200908_buildGRCh38.tsv.gz
Chen Y	GCST90200909	Uridine to 2'-deoxyuridine ratio	7873 European	http://ftp.ebi.ac.uk/pub/databases/gwas/summary_statistics/GCST90200001-GCST90201000/GCST90200909/GCST90200909_buildGRCh38.tsv.gz
Chen Y	GCST90200910	Retinol (Vitamin A) to oleoyl-linoleoyl-glycerol (18:1 to 18:2) [2] ratio	7981 European	http://ftp.ebi.ac.uk/pub/databases/gwas/summary_statistics/GCST90200001-GCST90201000/GCST90200910/GCST90200910_buildGRCh38.tsv.gz
Chen Y	GCST90200911	Tryptophan to pyruvate ratio	8224 European	http://ftp.ebi.ac.uk/pub/databases/gwas/summary_statistics/GCST90200001-GCST90201000/GCST90200911/GCST90200911_buildGRCh38.tsv.gz
Chen Y	GCST90200912	tryptophan to tyrosine ratio	8226 European	http://ftp.ebi.ac.uk/pub/databases/gwas/summary_statistics/GCST90200001-GCST90201000/GCST90200912/GCST90200912_buildGRCh38.tsv.gz
Chen Y	GCST90200913	Glucose to sucrose ratio	7695 European	http://ftp.ebi.ac.uk/pub/databases/gwas/summary_statistics/GCST90200001-GCST90201000/GCST90200913/GCST90200913_buildGRCh38.tsv.gz
Chen Y	GCST90200914	Tyrosine to pyruvate ratio	8220 European	http://ftp.ebi.ac.uk/pub/databases/gwas/summary_statistics/GCST90200001-GCST90201000/GCST90200914/GCST90200914_buildGRCh38.tsv.gz
Chen Y	GCST90200915	Glucose to fructose ratio	8214 European	http://ftp.ebi.ac.uk/pub/databases/gwas/summary_statistics/GCST90200001-GCST90201000/GCST90200915/GCST90200915_buildGRCh38.tsv.gz
Chen Y	GCST90200916	Fructose to sucrose ratio	7719 European	http://ftp.ebi.ac.uk/pub/databases/gwas/summary_statistics/GCST90200001-GCST90201000/GCST90200916/GCST90200916_buildGRCh38.tsv.gz
Chen Y	GCST90200917	Alpha-ketobutyrate to 3-methyl-2-oxobutyrate ratio	8133 European	http://ftp.ebi.ac.uk/pub/databases/gwas/summary_statistics/GCST90200001-GCST90201000/GCST90200917/GCST90200917_buildGRCh38.tsv.gz
Chen Y	GCST90200918	N-palmitoyl-sphingosine (d18:1 to 16:0) to N-palmitoyl-sphinganine (d18:0 to 16:0) ratio	8155 European	http://ftp.ebi.ac.uk/pub/databases/gwas/summary_statistics/GCST90200001-GCST90201000/GCST90200918/GCST90200918_buildGRCh38.tsv.gz
Chen Y	GCST90200919	Caffeine to theophylline ratio	7756 European	http://ftp.ebi.ac.uk/pub/databases/gwas/summary_statistics/GCST90200001-GCST90201000/GCST90200919/GCST90200919_buildGRCh38.tsv.gz
Chen Y	GCST90200920	Mannose to glycerol ratio	8168 European	http://ftp.ebi.ac.uk/pub/databases/gwas/summary_statistics/GCST90200001-GCST90201000/GCST90200920/GCST90200920_buildGRCh38.tsv.gz
Chen Y	GCST90200921	Mannose to mannitol to sorbitol ratio	8208 European	http://ftp.ebi.ac.uk/pub/databases/gwas/summary_statistics/GCST90200001-GCST90201000/GCST90200921/GCST90200921_buildGRCh38.tsv.gz
Chen Y	GCST90200922	Alpha-ketobutyrate to pyruvate ratio	8129 European	http://ftp.ebi.ac.uk/pub/databases/gwas/summary_statistics/GCST90200001-GCST90201000/GCST90200922/GCST90200922_buildGRCh38.tsv.gz
Chen Y	GCST90200923	Glycerol to mannitol to sorbitol ratio	8153 European	http://ftp.ebi.ac.uk/pub/databases/gwas/summary_statistics/GCST90200001-GCST90201000/GCST90200923/GCST90200923_buildGRCh38.tsv.gz
Chen Y	GCST90200924	Alpha-tocopherol to glycerol ratio	8158 European	http://ftp.ebi.ac.uk/pub/databases/gwas/summary_statistics/GCST90200001-GCST90201000/GCST90200924/GCST90200924_buildGRCh38.tsv.gz
Chen Y	GCST90200925	Caffeine to theobromine ratio	7952 European	http://ftp.ebi.ac.uk/pub/databases/gwas/summary_statistics/GCST90200001-GCST90201000/GCST90200925/GCST90200925_buildGRCh38.tsv.gz
Chen Y	GCST90200926	N-stearoyl-sphingosine (d18:1 to 18:0) to N-palmitoyl-sphinganine (d18:0 to 16:0) ratio	8159 European	http://ftp.ebi.ac.uk/pub/databases/gwas/summary_statistics/GCST90200001-GCST90201000/GCST90200926/GCST90200926_buildGRCh38.tsv.gz
Chen Y	GCST90200927	Theophylline to theobromine ratio	7858 European	http://ftp.ebi.ac.uk/pub/databases/gwas/summary_statistics/GCST90200001-GCST90201000/GCST90200927/GCST90200927_buildGRCh38.tsv.gz
Chen Y	GCST90200928	N-palmitoyl-sphingosine (d18:1 to 16:0) to N-stearoyl-sphingosine (d18:1 to 18:0) ratio	8191 European	http://ftp.ebi.ac.uk/pub/databases/gwas/summary_statistics/GCST90200001-GCST90201000/GCST90200928/GCST90200928_buildGRCh38.tsv.gz
Chen Y	GCST90200929	Glycerol to carnitine ratio	8235 European	http://ftp.ebi.ac.uk/pub/databases/gwas/summary_statistics/GCST90200001-GCST90201000/GCST90200929/GCST90200929_buildGRCh38.tsv.gz
Chen Y	GCST90200930	Carnitine to acetylcarnitine (C2) ratio	8206 European	http://ftp.ebi.ac.uk/pub/databases/gwas/summary_statistics/GCST90200001-GCST90201000/GCST90200930/GCST90200930_buildGRCh38.tsv.gz
Chen Y	GCST90200931	Glycerol to sulfate ratio	8176 European	http://ftp.ebi.ac.uk/pub/databases/gwas/summary_statistics/GCST90200001-GCST90201000/GCST90200931/GCST90200931_buildGRCh38.tsv.gz
Chen Y	GCST90200932	Glycerol to palmitoylcarnitine (C16) ratio	8165 European	http://ftp.ebi.ac.uk/pub/databases/gwas/summary_statistics/GCST90200001-GCST90201000/GCST90200932/GCST90200932_buildGRCh38.tsv.gz
Chen Y	GCST90200933	Alpha-ketoglutarate to proline ratio	8273 European	http://ftp.ebi.ac.uk/pub/databases/gwas/summary_statistics/GCST90200001-GCST90201000/GCST90200933/GCST90200933_buildGRCh38.tsv.gz
Chen Y	GCST90200934	Acetylcarnitine (C2) to propionylcarnitine (C3) ratio	8200 European	http://ftp.ebi.ac.uk/pub/databases/gwas/summary_statistics/GCST90200001-GCST90201000/GCST90200934/GCST90200934_buildGRCh38.tsv.gz
Chen Y	GCST90200935	Carnitine to propionylcarnitine (C3) ratio	8185 European	http://ftp.ebi.ac.uk/pub/databases/gwas/summary_statistics/GCST90200001-GCST90201000/GCST90200935/GCST90200935_buildGRCh38.tsv.gz
Chen Y	GCST90200936	Succinate to proline ratio	8209 European	http://ftp.ebi.ac.uk/pub/databases/gwas/summary_statistics/GCST90200001-GCST90201000/GCST90200936/GCST90200936_buildGRCh38.tsv.gz
Chen Y	GCST90200937	Alpha-ketoglutarate to trans-4-hydroxyproline ratio	8272 European	http://ftp.ebi.ac.uk/pub/databases/gwas/summary_statistics/GCST90200001-GCST90201000/GCST90200937/GCST90200937_buildGRCh38.tsv.gz
Chen Y	GCST90200938	Alpha-ketoglutarate to alanine ratio	8272 European	http://ftp.ebi.ac.uk/pub/databases/gwas/summary_statistics/GCST90200001-GCST90201000/GCST90200938/GCST90200938_buildGRCh38.tsv.gz
Chen Y	GCST90200939	Proline to trans-4-hydroxyproline ratio	8194 European	http://ftp.ebi.ac.uk/pub/databases/gwas/summary_statistics/GCST90200001-GCST90201000/GCST90200939/GCST90200939_buildGRCh38.tsv.gz
Chen Y	GCST90200940	Adenosine 5'-diphosphate (ADP) to EDTA ratio	4563 European	http://ftp.ebi.ac.uk/pub/databases/gwas/summary_statistics/GCST90200001-GCST90201000/GCST90200940/GCST90200940_buildGRCh38.tsv.gz
Chen Y	GCST90200941	Succinate to trans-4-hydroxyproline ratio	8198 European	http://ftp.ebi.ac.uk/pub/databases/gwas/summary_statistics/GCST90200001-GCST90201000/GCST90200941/GCST90200941_buildGRCh38.tsv.gz
Chen Y	GCST90200942	Glutamate to pyruvate ratio	8188 European	http://ftp.ebi.ac.uk/pub/databases/gwas/summary_statistics/GCST90200001-GCST90201000/GCST90200942/GCST90200942_buildGRCh38.tsv.gz
Chen Y	GCST90200943	Phosphate to EDTA ratio	8225 European	http://ftp.ebi.ac.uk/pub/databases/gwas/summary_statistics/GCST90200001-GCST90201000/GCST90200943/GCST90200943_buildGRCh38.tsv.gz
Chen Y	GCST90200944	Alpha-ketoglutarate to pyruvate ratio	8272 European	http://ftp.ebi.ac.uk/pub/databases/gwas/summary_statistics/GCST90200001-GCST90201000/GCST90200944/GCST90200944_buildGRCh38.tsv.gz
Chen Y	GCST90200945	Adenosine 5'-monophosphate (AMP) to EDTA ratio	8179 European	http://ftp.ebi.ac.uk/pub/databases/gwas/summary_statistics/GCST90200001-GCST90201000/GCST90200945/GCST90200945_buildGRCh38.tsv.gz
Chen Y	GCST90200946	Glutamate to alanine ratio	8172 European	http://ftp.ebi.ac.uk/pub/databases/gwas/summary_statistics/GCST90200001-GCST90201000/GCST90200946/GCST90200946_buildGRCh38.tsv.gz
Chen Y	GCST90200947	Adenosine 5'-diphosphate (ADP) to glucose ratio	4581 European	http://ftp.ebi.ac.uk/pub/databases/gwas/summary_statistics/GCST90200001-GCST90201000/GCST90200947/GCST90200947_buildGRCh38.tsv.gz
Chen Y	GCST90200948	Adenosine 5'-diphosphate (ADP) to mannitol to sorbitol ratio	4566 European	http://ftp.ebi.ac.uk/pub/databases/gwas/summary_statistics/GCST90200001-GCST90201000/GCST90200948/GCST90200948_buildGRCh38.tsv.gz
Chen Y	GCST90200949	Adenosine 5'-diphosphate (ADP) to N-acetylneuraminate ratio	4553 European	http://ftp.ebi.ac.uk/pub/databases/gwas/summary_statistics/GCST90200001-GCST90201000/GCST90200949/GCST90200949_buildGRCh38.tsv.gz
Chen Y	GCST90200950	Glucose to mannitol to sorbitol ratio	8254 European	http://ftp.ebi.ac.uk/pub/databases/gwas/summary_statistics/GCST90200001-GCST90201000/GCST90200950/GCST90200950_buildGRCh38.tsv.gz
Chen Y	GCST90200951	Mannose to fructose ratio	8202 European	http://ftp.ebi.ac.uk/pub/databases/gwas/summary_statistics/GCST90200001-GCST90201000/GCST90200951/GCST90200951_buildGRCh38.tsv.gz
Chen Y	GCST90200952	Adenosine 5'-diphosphate (ADP) to cytidine ratio	4350 European	http://ftp.ebi.ac.uk/pub/databases/gwas/summary_statistics/GCST90200001-GCST90201000/GCST90200952/GCST90200952_buildGRCh38.tsv.gz
Chen Y	GCST90200953	Glucose-to-mannose ratio	8191 European	http://ftp.ebi.ac.uk/pub/databases/gwas/summary_statistics/GCST90200001-GCST90201000/GCST90200953/GCST90200953_buildGRCh38.tsv.gz
Chen Y	GCST90200954	Cytidine to N-acetylneuraminate ratio	7683 European	http://ftp.ebi.ac.uk/pub/databases/gwas/summary_statistics/GCST90200001-GCST90201000/GCST90200954/GCST90200954_buildGRCh38.tsv.gz
Chen Y	GCST90200955	Adenosine 5'-diphosphate (ADP) to choline phosphate ratio	4560 European	http://ftp.ebi.ac.uk/pub/databases/gwas/summary_statistics/GCST90200001-GCST90201000/GCST90200955/GCST90200955_buildGRCh38.tsv.gz
Chen Y	GCST90200956	Cytidine to N-acetylglucosamine to N-acetylgalactosamine ratio	7427 European	http://ftp.ebi.ac.uk/pub/databases/gwas/summary_statistics/GCST90200001-GCST90201000/GCST90200956/GCST90200956_buildGRCh38.tsv.gz
Chen Y	GCST90200957	N-acetylneuraminate to N-acetylglucosamine to N-acetylgalactosamine ratio	7988 European	http://ftp.ebi.ac.uk/pub/databases/gwas/summary_statistics/GCST90200001-GCST90201000/GCST90200957/GCST90200957_buildGRCh38.tsv.gz
Chen Y	GCST90200958	Adenosine 5'-diphosphate (ADP) to choline ratio	4560 European	http://ftp.ebi.ac.uk/pub/databases/gwas/summary_statistics/GCST90200001-GCST90201000/GCST90200958/GCST90200958_buildGRCh38.tsv.gz
Chen Y	GCST90200959	Choline phosphate to choline ratio	8196 European	http://ftp.ebi.ac.uk/pub/databases/gwas/summary_statistics/GCST90200001-GCST90201000/GCST90200959/GCST90200959_buildGRCh38.tsv.gz
Chen Y	GCST90200960	Choline phosphate to phosphoethanolamine ratio	8213 European	http://ftp.ebi.ac.uk/pub/databases/gwas/summary_statistics/GCST90200001-GCST90201000/GCST90200960/GCST90200960_buildGRCh38.tsv.gz
Chen Y	GCST90200961	Adenosine 5'-diphosphate (ADP) to ornithine ratio	4566 European	http://ftp.ebi.ac.uk/pub/databases/gwas/summary_statistics/GCST90200001-GCST90201000/GCST90200961/GCST90200961_buildGRCh38.tsv.gz
Chen Y	GCST90200962	Adenosine 5'-diphosphate (ADP) to glutamine ratio	4569 European	http://ftp.ebi.ac.uk/pub/databases/gwas/summary_statistics/GCST90200001-GCST90201000/GCST90200962/GCST90200962_buildGRCh38.tsv.gz
Chen Y	GCST90200963	Inosine 5'-monophosphate (IMP) to urate ratio	4598 European	http://ftp.ebi.ac.uk/pub/databases/gwas/summary_statistics/GCST90200001-GCST90201000/GCST90200963/GCST90200963_buildGRCh38.tsv.gz
Chen Y	GCST90200964	Adenosine 5'-diphosphate (ADP) to 5-oxoproline ratio	4570 European	http://ftp.ebi.ac.uk/pub/databases/gwas/summary_statistics/GCST90200001-GCST90201000/GCST90200964/GCST90200964_buildGRCh38.tsv.gz
Chen Y	GCST90200965	Glutamate to 5-oxoproline ratio	8171 European	http://ftp.ebi.ac.uk/pub/databases/gwas/summary_statistics/GCST90200001-GCST90201000/GCST90200965/GCST90200965_buildGRCh38.tsv.gz
Chen Y	GCST90200966	Adenosine 5'-diphosphate (ADP) to uridine ratio	4565 European	http://ftp.ebi.ac.uk/pub/databases/gwas/summary_statistics/GCST90200001-GCST90201000/GCST90200966/GCST90200966_buildGRCh38.tsv.gz
Chen Y	GCST90200967	Phosphate to urate ratio	8204 European	http://ftp.ebi.ac.uk/pub/databases/gwas/summary_statistics/GCST90200001-GCST90201000/GCST90200967/GCST90200967_buildGRCh38.tsv.gz
Chen Y	GCST90200968	Phosphate to 5-oxoproline ratio	8217 European	http://ftp.ebi.ac.uk/pub/databases/gwas/summary_statistics/GCST90200001-GCST90201000/GCST90200968/GCST90200968_buildGRCh38.tsv.gz
Chen Y	GCST90200969	Adenosine 5'-monophosphate (AMP) to N-palmitoyl-sphingosine (d18:1 to 16:0) ratio	8188 European	http://ftp.ebi.ac.uk/pub/databases/gwas/summary_statistics/GCST90200001-GCST90201000/GCST90200969/GCST90200969_buildGRCh38.tsv.gz
Chen Y	GCST90200970	Adenosine 5'-monophosphate (AMP) to leucine ratio	8201 European	http://ftp.ebi.ac.uk/pub/databases/gwas/summary_statistics/GCST90200001-GCST90201000/GCST90200970/GCST90200970_buildGRCh38.tsv.gz
Chen Y	GCST90200971	Leucine to phosphate ratio	8298 European	http://ftp.ebi.ac.uk/pub/databases/gwas/summary_statistics/GCST90200001-GCST90201000/GCST90200971/GCST90200971_buildGRCh38.tsv.gz
Chen Y	GCST90200972	Leucine to N-palmitoyl-sphingosine (d18:1 to 16:0) ratio	8198 European	http://ftp.ebi.ac.uk/pub/databases/gwas/summary_statistics/GCST90200001-GCST90201000/GCST90200972/GCST90200972_buildGRCh38.tsv.gz
Chen Y	GCST90200973	Proline to glutamate ratio	8185 European	http://ftp.ebi.ac.uk/pub/databases/gwas/summary_statistics/GCST90200001-GCST90201000/GCST90200973/GCST90200973_buildGRCh38.tsv.gz
Chen Y	GCST90200974	Phosphate to proline ratio	8241 European	http://ftp.ebi.ac.uk/pub/databases/gwas/summary_statistics/GCST90200001-GCST90201000/GCST90200974/GCST90200974_buildGRCh38.tsv.gz
Chen Y	GCST90200975	Arachidonate (20:4n6) to caffeine ratio	8000 European	http://ftp.ebi.ac.uk/pub/databases/gwas/summary_statistics/GCST90200001-GCST90201000/GCST90200975/GCST90200975_buildGRCh38.tsv.gz
Chen Y	GCST90200976	Adenosine 5'-monophosphate (AMP) to urate ratio	8181 European	http://ftp.ebi.ac.uk/pub/databases/gwas/summary_statistics/GCST90200001-GCST90201000/GCST90200976/GCST90200976_buildGRCh38.tsv.gz
Chen Y	GCST90200977	Arachidonate (20:4n6) to paraxanthine ratio	7776 European	http://ftp.ebi.ac.uk/pub/databases/gwas/summary_statistics/GCST90200001-GCST90201000/GCST90200977/GCST90200977_buildGRCh38.tsv.gz
Chen Y	GCST90200978	Caffeine to paraxanthine ratio	7873 European	http://ftp.ebi.ac.uk/pub/databases/gwas/summary_statistics/GCST90200001-GCST90201000/GCST90200978/GCST90200978_buildGRCh38.tsv.gz
Chen Y	GCST90200979	Arachidonate (20:4n6) to linoleate (18:2n6) ratio	8162 European	http://ftp.ebi.ac.uk/pub/databases/gwas/summary_statistics/GCST90200001-GCST90201000/GCST90200979/GCST90200979_buildGRCh38.tsv.gz
Chen Y	GCST90200980	Phosphoethanolamine to choline ratio	8204 European	http://ftp.ebi.ac.uk/pub/databases/gwas/summary_statistics/GCST90200001-GCST90201000/GCST90200980/GCST90200980_buildGRCh38.tsv.gz
Chen Y	GCST90200981	Caffeine to linoleate (18:2n6) ratio	7939 European	http://ftp.ebi.ac.uk/pub/databases/gwas/summary_statistics/GCST90200001-GCST90201000/GCST90200981/GCST90200981_buildGRCh38.tsv.gz
Chen Y	GCST90200982	Paraxanthine to linoleate (18:2n6) ratio	7785 European	http://ftp.ebi.ac.uk/pub/databases/gwas/summary_statistics/GCST90200001-GCST90201000/GCST90200982/GCST90200982_buildGRCh38.tsv.gz
Chen Y	GCST90200983	Cholesterol to linoleoyl-arachidonoyl-glycerol (18:2 to 20:4) [1] ratio	7624 European	http://ftp.ebi.ac.uk/pub/databases/gwas/summary_statistics/GCST90200001-GCST90201000/GCST90200983/GCST90200983_buildGRCh38.tsv.gz
Chen Y	GCST90200984	Cholesterol to benzoate ratio	7387 European	http://ftp.ebi.ac.uk/pub/databases/gwas/summary_statistics/GCST90200001-GCST90201000/GCST90200984/GCST90200984_buildGRCh38.tsv.gz
Chen Y	GCST90200985	Cholesterol to oleoyl-linoleoyl-glycerol (18:1 to 18:2) [2] ratio	7981 European	http://ftp.ebi.ac.uk/pub/databases/gwas/summary_statistics/GCST90200001-GCST90201000/GCST90200985/GCST90200985_buildGRCh38.tsv.gz
Chen Y	GCST90200986	Cholesterol to linoleoyl-arachidonoyl-glycerol (18:2 to 20:4) [2] ratio	7655 European	http://ftp.ebi.ac.uk/pub/databases/gwas/summary_statistics/GCST90200001-GCST90201000/GCST90200986/GCST90200986_buildGRCh38.tsv.gz
Chen Y	GCST90200987	Benzoate to oleoyl-linoleoyl-glycerol (18:1 to 18:2) [2] ratio	7162 European	http://ftp.ebi.ac.uk/pub/databases/gwas/summary_statistics/GCST90200001-GCST90201000/GCST90200987/GCST90200987_buildGRCh38.tsv.gz
Chen Y	GCST90200988	Benzoate to linoleoyl-arachidonoyl-glycerol (18:2 to 20:4) [1] ratio	6813 European	http://ftp.ebi.ac.uk/pub/databases/gwas/summary_statistics/GCST90200001-GCST90201000/GCST90200988/GCST90200988_buildGRCh38.tsv.gz
Chen Y	GCST90200989	Histidine to asparagine ratio	8225 European	http://ftp.ebi.ac.uk/pub/databases/gwas/summary_statistics/GCST90200001-GCST90201000/GCST90200989/GCST90200989_buildGRCh38.tsv.gz
Chen Y	GCST90200990	Benzoate to linoleoyl-arachidonoyl-glycerol (18:2 to 20:4) [2] ratio	6865 European	http://ftp.ebi.ac.uk/pub/databases/gwas/summary_statistics/GCST90200001-GCST90201000/GCST90200990/GCST90200990_buildGRCh38.tsv.gz
Chen Y	GCST90200991	Histidine to alanine ratio	8233 European	http://ftp.ebi.ac.uk/pub/databases/gwas/summary_statistics/GCST90200001-GCST90201000/GCST90200991/GCST90200991_buildGRCh38.tsv.gz
Chen Y	GCST90200992	Alanine to asparagine ratio	8248 European	http://ftp.ebi.ac.uk/pub/databases/gwas/summary_statistics/GCST90200001-GCST90201000/GCST90200992/GCST90200992_buildGRCh38.tsv.gz
Chen Y	GCST90200993	Salicylate to oxalate (ethanedioate) ratio	8107 European	http://ftp.ebi.ac.uk/pub/databases/gwas/summary_statistics/GCST90200001-GCST90201000/GCST90200993/GCST90200993_buildGRCh38.tsv.gz
Chen Y	GCST90200994	Glutamine to alanine ratio	8222 European	http://ftp.ebi.ac.uk/pub/databases/gwas/summary_statistics/GCST90200001-GCST90201000/GCST90200994/GCST90200994_buildGRCh38.tsv.gz
Chen Y	GCST90200995	Salicylate to taurocholate ratio	7614 European	http://ftp.ebi.ac.uk/pub/databases/gwas/summary_statistics/GCST90200001-GCST90201000/GCST90200995/GCST90200995_buildGRCh38.tsv.gz
Chen Y	GCST90200996	Citrate to taurocholate ratio	7618 European	http://ftp.ebi.ac.uk/pub/databases/gwas/summary_statistics/GCST90200001-GCST90201000/GCST90200996/GCST90200996_buildGRCh38.tsv.gz
Chen Y	GCST90200997	Histidine to glutamine ratio	8223 European	http://ftp.ebi.ac.uk/pub/databases/gwas/summary_statistics/GCST90200001-GCST90201000/GCST90200997/GCST90200997_buildGRCh38.tsv.gz
Chen Y	GCST90200998	Salicylate to citrate ratio	8147 European	http://ftp.ebi.ac.uk/pub/databases/gwas/summary_statistics/GCST90200001-GCST90201000/GCST90200998/GCST90200998_buildGRCh38.tsv.gz
Chen Y	GCST90200999	Taurocholate to oxalate (ethanedioate) ratio	7755 European	http://ftp.ebi.ac.uk/pub/databases/gwas/summary_statistics/GCST90200001-GCST90201000/GCST90200999/GCST90200999_buildGRCh38.tsv.gz
Chen Y	GCST90201000	Serine to threonine ratio	8237 European	http://ftp.ebi.ac.uk/pub/databases/gwas/summary_statistics/GCST90200001-GCST90201000/GCST90201000/GCST90201000_buildGRCh38.tsv.gz
Chen Y	GCST90201001	Serine to alpha-ketobutyrate ratio	8100 European	http://ftp.ebi.ac.uk/pub/databases/gwas/summary_statistics/GCST90201001-GCST90202000/GCST90201001/GCST90201001_buildGRCh38.tsv.gz
Chen Y	GCST90201002	Maltose to sucrose ratio	5984 European	http://ftp.ebi.ac.uk/pub/databases/gwas/summary_statistics/GCST90201001-GCST90202000/GCST90201002/GCST90201002_buildGRCh38.tsv.gz
Chen Y	GCST90201003	Glucose to N-palmitoyl-sphingosine (d18:1 to 16:0) ratio	8173 European	http://ftp.ebi.ac.uk/pub/databases/gwas/summary_statistics/GCST90201001-GCST90202000/GCST90201003/GCST90201003_buildGRCh38.tsv.gz
Chen Y	GCST90201004	Glucose to N-stearoyl-sphingosine (d18:1 to 18:0) ratio	8179 European	http://ftp.ebi.ac.uk/pub/databases/gwas/summary_statistics/GCST90201001-GCST90202000/GCST90201004/GCST90201004_buildGRCh38.tsv.gz
Chen Y	GCST90201005	Fructose to maltose ratio	6307 European	http://ftp.ebi.ac.uk/pub/databases/gwas/summary_statistics/GCST90201001-GCST90202000/GCST90201005/GCST90201005_buildGRCh38.tsv.gz
Chen Y	GCST90201006	Alpha-ketobutyrate to 3-methyl-2-oxovalerate ratio	8136 European	http://ftp.ebi.ac.uk/pub/databases/gwas/summary_statistics/GCST90201001-GCST90202000/GCST90201006/GCST90201006_buildGRCh38.tsv.gz
Chen Y	GCST90201007	Glucose to N-palmitoyl-sphinganine (d18:0 to 16:0) ratio	8119 European	http://ftp.ebi.ac.uk/pub/databases/gwas/summary_statistics/GCST90201001-GCST90202000/GCST90201007/GCST90201007_buildGRCh38.tsv.gz
Chen Y	GCST90201008	Threonine to alpha-ketobutyrate ratio	8099 European	http://ftp.ebi.ac.uk/pub/databases/gwas/summary_statistics/GCST90201001-GCST90202000/GCST90201008/GCST90201008_buildGRCh38.tsv.gz
Chen Y	GCST90201009	Threonine to pyruvate ratio	8220 European	http://ftp.ebi.ac.uk/pub/databases/gwas/summary_statistics/GCST90201001-GCST90202000/GCST90201009/GCST90201009_buildGRCh38.tsv.gz
Chen Y	GCST90201010	Alpha-ketobutyrate to 4-methyl-2-oxopentanoate ratio	8142 European	http://ftp.ebi.ac.uk/pub/databases/gwas/summary_statistics/GCST90201001-GCST90202000/GCST90201010/GCST90201010_buildGRCh38.tsv.gz
Chen Y	GCST90201011	3-methyl-2-oxovalerate to 4-methyl-2-oxopentanoate ratio	8233 European	http://ftp.ebi.ac.uk/pub/databases/gwas/summary_statistics/GCST90201001-GCST90202000/GCST90201011/GCST90201011_buildGRCh38.tsv.gz
Chen Y	GCST90201012	3-methyl-2-oxovalerate to 3-methyl-2-oxobutyrate ratio	8200 European	http://ftp.ebi.ac.uk/pub/databases/gwas/summary_statistics/GCST90201001-GCST90202000/GCST90201012/GCST90201012_buildGRCh38.tsv.gz
Chen Y	GCST90201013	Androsterone glucuronide to etiocholanolone glucuronide ratio	7555 European	http://ftp.ebi.ac.uk/pub/databases/gwas/summary_statistics/GCST90201001-GCST90202000/GCST90201013/GCST90201013_buildGRCh38.tsv.gz
Chen Y	GCST90201014	Glucuronate to androsterone glucuronide ratio	7804 European	http://ftp.ebi.ac.uk/pub/databases/gwas/summary_statistics/GCST90201001-GCST90202000/GCST90201014/GCST90201014_buildGRCh38.tsv.gz
Chen Y	GCST90201015	Bilirubin (Z,Z) to androsterone glucuronide ratio	7888 European	http://ftp.ebi.ac.uk/pub/databases/gwas/summary_statistics/GCST90201001-GCST90202000/GCST90201015/GCST90201015_buildGRCh38.tsv.gz
Chen Y	GCST90201016	Bilirubin (Z,Z) to etiocholanolone glucuronide ratio	7707 European	http://ftp.ebi.ac.uk/pub/databases/gwas/summary_statistics/GCST90201001-GCST90202000/GCST90201016/GCST90201016_buildGRCh38.tsv.gz
Chen Y	GCST90201017	4-methyl-2-oxopentanoate to 3-methyl-2-oxobutyrate ratio	8224 European	http://ftp.ebi.ac.uk/pub/databases/gwas/summary_statistics/GCST90201001-GCST90202000/GCST90201017/GCST90201017_buildGRCh38.tsv.gz
Chen Y	GCST90201018	Bilirubin (Z,Z) to glucuronate ratio	8103 European	http://ftp.ebi.ac.uk/pub/databases/gwas/summary_statistics/GCST90201001-GCST90202000/GCST90201018/GCST90201018_buildGRCh38.tsv.gz
Chen Y	GCST90201019	Glucuronate to etiocholanolone glucuronide ratio	7631 European	http://ftp.ebi.ac.uk/pub/databases/gwas/summary_statistics/GCST90201001-GCST90202000/GCST90201019/GCST90201019_buildGRCh38.tsv.gz
Chen Y	GCST90201020	Paraxanthine to 5-acetylamino-6-formylamino-3-methyluracil ratio	7388 European	http://ftp.ebi.ac.uk/pub/databases/gwas/summary_statistics/GCST90201001-GCST90202000/GCST90201020/GCST90201020_buildGRCh38.tsv.gz

## Sheet: table S3
Table S3. The instruments of Immunity traits.
ID	Trait	Statistical_trait_name	Panel	CatalogID	Trait_type
ebi-a-GCST90001391	IgD+ %B cell	BC_Trait1	B cell	GCST90001391	Relative count
ebi-a-GCST90001392	IgD+ CD38br AC	BC_Trait10	B cell	GCST90001392	Absolute count
ebi-a-GCST90001393	IgD+ CD38dim %B cell	BC_Trait11	B cell	GCST90001393	Relative count
ebi-a-GCST90001394	IgD+ CD38dim AC	BC_Trait12	B cell	GCST90001394	Absolute count
ebi-a-GCST90001395	IgD+ CD38- %B cell	BC_Trait13	B cell	GCST90001395	Relative count
ebi-a-GCST90001396	IgD+ CD38- AC	BC_Trait14	B cell	GCST90001396	Absolute count
ebi-a-GCST90001397	Unsw mem %B cell	BC_Trait17	B cell	GCST90001397	Relative count
ebi-a-GCST90001398	Unsw mem AC	BC_Trait18	B cell	GCST90001398	Absolute count
ebi-a-GCST90001399	IgD- CD27- %B cell	BC_Trait19	B cell	GCST90001399	Relative count
ebi-a-GCST90001400	IgD+ AC	BC_Trait2	B cell	GCST90001400	Absolute count
ebi-a-GCST90001401	IgD- CD27- AC	BC_Trait20	B cell	GCST90001401	Absolute count
ebi-a-GCST90001402	Sw mem %B cell	BC_Trait21	B cell	GCST90001402	Relative count
ebi-a-GCST90001403	Sw mem AC	BC_Trait22	B cell	GCST90001403	Absolute count
ebi-a-GCST90001404	PB/PC %B cell	BC_Trait23	B cell	GCST90001404	Relative count
ebi-a-GCST90001405	PB/PC AC	BC_Trait24	B cell	GCST90001405	Absolute count
ebi-a-GCST90001406	Memory B cell %B cell	BC_Trait25	B cell	GCST90001406	Relative count
ebi-a-GCST90001407	Memory B cell AC	BC_Trait26	B cell	GCST90001407	Absolute count
ebi-a-GCST90001408	Naive-mature B cell %B cell	BC_Trait27	B cell	GCST90001408	Relative count
ebi-a-GCST90001409	Naive-mature B cell AC	BC_Trait28	B cell	GCST90001409	Absolute count
ebi-a-GCST90001410	IgD- CD38br %B cell	BC_Trait3	B cell	GCST90001410	Relative count
ebi-a-GCST90001411	IgD+ CD24+ %B cell	BC_Trait31	B cell	GCST90001411	Relative count
ebi-a-GCST90001412	IgD+ CD24+ AC	BC_Trait32	B cell	GCST90001412	Absolute count
ebi-a-GCST90001413	IgD- CD24- %B cell	BC_Trait33	B cell	GCST90001413	Relative count
ebi-a-GCST90001414	IgD- CD24- AC	BC_Trait34	B cell	GCST90001414	Absolute count
ebi-a-GCST90001415	IgD+ CD24- %B cell	BC_Trait35	B cell	GCST90001415	Relative count
ebi-a-GCST90001416	IgD+ CD24- AC	BC_Trait36	B cell	GCST90001416	Absolute count
ebi-a-GCST90001417	CD24+ CD27+ %B cell	BC_Trait37	B cell	GCST90001417	Relative count
ebi-a-GCST90001418	CD24+ CD27+ AC	BC_Trait38	B cell	GCST90001418	Absolute count
ebi-a-GCST90001419	CD20- %B cell	BC_Trait39	B cell	GCST90001419	Relative count
ebi-a-GCST90001420	IgD- CD38br AC	BC_Trait4	B cell	GCST90001420	Absolute count
ebi-a-GCST90001421	CD20- AC	BC_Trait40	B cell	GCST90001421	Absolute count
ebi-a-GCST90001422	CD20- CD38- %B cell	BC_Trait43	B cell	GCST90001422	Relative count
ebi-a-GCST90001423	CD20- CD38- AC	BC_Trait44	B cell	GCST90001423	Absolute count
ebi-a-GCST90001424	IgD+ %Lymphocyte	BC_Trait46	B cell	GCST90001424	Relative count
ebi-a-GCST90001425	IgD- CD38br %lymphocyte	BC_Trait47	B cell	GCST90001425	Relative count
ebi-a-GCST90001426	IgD- CD38dim %lymphocyte	BC_Trait48	B cell	GCST90001426	Relative count
ebi-a-GCST90001427	IgD- CD38- %lymphocyte	BC_Trait49	B cell	GCST90001427	Relative count
ebi-a-GCST90001428	IgD- CD38dim %B cell	BC_Trait5	B cell	GCST90001428	Relative count
ebi-a-GCST90001429	IgD+ CD38br %lymphocyte	BC_Trait50	B cell	GCST90001429	Relative count
ebi-a-GCST90001430	IgD+ CD38dim %lymphocyte	BC_Trait51	B cell	GCST90001430	Relative count
ebi-a-GCST90001431	IgD+ CD38- %lymphocyte	BC_Trait52	B cell	GCST90001431	Relative count
ebi-a-GCST90001432	Unsw Mem %lymphocyte	BC_Trait54	B cell	GCST90001432	Relative count
ebi-a-GCST90001433	IgD- CD27- %lymphocyte	BC_Trait55	B cell	GCST90001433	Relative count
ebi-a-GCST90001434	Sw mem %lymphocyte	BC_Trait56	B cell	GCST90001434	Relative count
ebi-a-GCST90001435	PB/PC %lymphocyte	BC_Trait57	B cell	GCST90001435	Relative count
ebi-a-GCST90001436	Memory B cell %lymphocyte	BC_Trait58	B cell	GCST90001436	Relative count
ebi-a-GCST90001437	Naive-mature B cell %lymphocyte	BC_Trait59	B cell	GCST90001437	Relative count
ebi-a-GCST90001438	IgD- CD38dim AC	BC_Trait6	B cell	GCST90001438	Absolute count
ebi-a-GCST90001439	IgD+ CD24+ %lymphocyte	BC_Trait61	B cell	GCST90001439	Relative count
ebi-a-GCST90001440	IgD- CD24- %lymphocyte	BC_Trait62	B cell	GCST90001440	Relative count
ebi-a-GCST90001441	IgD+ CD24- %lymphocyte	BC_Trait63	B cell	GCST90001441	Relative count
ebi-a-GCST90001442	CD24+ CD27+ %lymphocyte	BC_Trait64	B cell	GCST90001442	Relative count
ebi-a-GCST90001443	CD20- %lymphocyte	BC_Trait65	B cell	GCST90001443	Relative count
ebi-a-GCST90001444	CD20- CD38- %lymphocyte	BC_Trait67	B cell	GCST90001444	Relative count
ebi-a-GCST90001445	IgD- CD38- %B cell	BC_Trait7	B cell	GCST90001445	Relative count
ebi-a-GCST90001446	IgD- CD38- AC	BC_Trait8	B cell	GCST90001446	Absolute count
ebi-a-GCST90001447	IgD+ CD38br %B cell	BC_Trait9	B cell	GCST90001447	Relative count
ebi-a-GCST90001448	CD11c+ monocyte AC	DC_Trait524	cDC	GCST90001448	Absolute count
ebi-a-GCST90001449	CD11c+ monocyte %monocyte	DC_Trait525	cDC	GCST90001449	Relative count
ebi-a-GCST90001450	CD62L- monocyte AC	DC_Trait526	cDC	GCST90001450	Absolute count
ebi-a-GCST90001451	CD62L- monocyte %monocyte	DC_Trait527	cDC	GCST90001451	Relative count
ebi-a-GCST90001452	CD11c+ CD62L- monocyte AC	DC_Trait530	cDC	GCST90001452	Absolute count
ebi-a-GCST90001453	CD11c+ CD62L- monocyte %monocyte	DC_Trait531	cDC	GCST90001453	Relative count
ebi-a-GCST90001454	CD62L- HLA DR++ monocyte AC	DC_Trait532	cDC	GCST90001454	Absolute count
ebi-a-GCST90001455	CD62L- HLA DR++ monocyte %monocyte	DC_Trait533	cDC	GCST90001455	Relative count
ebi-a-GCST90001456	CD11c+ HLA DR++ monocyte AC	DC_Trait534	cDC	GCST90001456	Absolute count
ebi-a-GCST90001457	CD11c+ HLA DR++ monocyte %monocyte	DC_Trait535	cDC	GCST90001457	Relative count
ebi-a-GCST90001458	Myeloid DC AC	f_DC_Trait502	cDC	GCST90001458	Absolute count
ebi-a-GCST90001459	Myeloid DC %DC	f_DC_Trait503	cDC	GCST90001459	Relative count
ebi-a-GCST90001460	Plasmacytoid DC AC	f_DC_Trait504	cDC	GCST90001460	Absolute count
ebi-a-GCST90001461	DC AC	f_DC_Trait505	cDC	GCST90001461	Absolute count
ebi-a-GCST90001462	CD62L- DC AC	f_DC_Trait508	cDC	GCST90001462	Absolute count
ebi-a-GCST90001463	CD62L- DC %DC	f_DC_Trait509	cDC	GCST90001463	Relative count
ebi-a-GCST90001464	CD86+ myeloid DC AC	f_DC_Trait512	cDC	GCST90001464	Absolute count
ebi-a-GCST90001465	CD86+ myeloid DC %DC	f_DC_Trait513	cDC	GCST90001465	Relative count
ebi-a-GCST90001466	CD86+ plasmacytoid DC AC	f_DC_Trait514	cDC	GCST90001466	Absolute count
ebi-a-GCST90001467	CD86+ plasmacytoid DC %DC	f_DC_Trait515	cDC	GCST90001467	Relative count
ebi-a-GCST90001468	CD62L- myeloid DC AC	f_DC_Trait516	cDC	GCST90001468	Absolute count
ebi-a-GCST90001469	CD62L- myeloid DC %DC	f_DC_Trait517	cDC	GCST90001469	Relative count
ebi-a-GCST90001470	CD62L- plasmacytoid DC AC	f_DC_Trait518	cDC	GCST90001470	Absolute count
ebi-a-GCST90001471	CD62L- plasmacytoid DC %DC	f_DC_Trait519	cDC	GCST90001471	Relative count
ebi-a-GCST90001472	CD62L- CD86+ myeloid DC AC	f_DC_Trait520	cDC	GCST90001472	Absolute count
ebi-a-GCST90001473	CD62L- CD86+ myeloid DC %DC	f_DC_Trait521	cDC	GCST90001473	Relative count
ebi-a-GCST90001474	Plasmacytoid DC %DC	f_DC_Trait522	cDC	GCST90001474	Relative count
ebi-a-GCST90001475	HLA DR++ monocyte %monocyte	f_MONO_Trait503	TBNK	GCST90001475	Relative count
ebi-a-GCST90001476	HLA DR++ monocyte %leukocyte	f_MONO_Trait504	TBNK	GCST90001476	Relative count
ebi-a-GCST90001477	HLA DR++ monocyte AC	f_MONO_Trait505	TBNK	GCST90001477	Absolute count
ebi-a-GCST90001478	CD4 Treg %CD4	f_Treg_Trait501	Treg	GCST90001478	Relative count
ebi-a-GCST90001479	CD4 Treg %T cell	f_Treg_Trait502	Treg	GCST90001479	Relative count
ebi-a-GCST90001480	Resting Treg AC	f_Treg_Trait503	Treg	GCST90001480	Absolute count
ebi-a-GCST90001481	Resting Treg % CD4 Treg	f_Treg_Trait504	Treg	GCST90001481	Relative count
ebi-a-GCST90001482	Resting Treg %CD4	f_Treg_Trait505	Treg	GCST90001482	Relative count
ebi-a-GCST90001483	CD39+ resting Treg AC	f_Treg_Trait506	Treg	GCST90001483	Absolute count
ebi-a-GCST90001484	CD39+ resting Treg %resting Treg	f_Treg_Trait507	Treg	GCST90001484	Relative count
ebi-a-GCST90001485	CD39+ resting Treg % CD4 Treg	f_Treg_Trait508	Treg	GCST90001485	Relative count
ebi-a-GCST90001486	Activated Treg AC	f_Treg_Trait509	Treg	GCST90001486	Absolute count
ebi-a-GCST90001487	Activated Treg %CD4 Treg	f_Treg_Trait510	Treg	GCST90001487	Relative count
ebi-a-GCST90001488	Activated Treg %CD4	f_Treg_Trait511	Treg	GCST90001488	Relative count
ebi-a-GCST90001489	CD39+ activated Treg AC	f_Treg_Trait512	Treg	GCST90001489	Absolute count
ebi-a-GCST90001490	CD39+ activated Treg %activated Treg	f_Treg_Trait513	Treg	GCST90001490	Relative count
ebi-a-GCST90001491	CD39+ activated Treg %CD4 Treg	f_Treg_Trait514	Treg	GCST90001491	Relative count
ebi-a-GCST90001492	Secreting Treg AC	f_Treg_Trait515	Treg	GCST90001492	Absolute count
ebi-a-GCST90001493	Secreting Treg % CD4 Treg	f_Treg_Trait516	Treg	GCST90001493	Relative count
ebi-a-GCST90001494	Secreting Treg %CD4	f_Treg_Trait517	Treg	GCST90001494	Relative count
ebi-a-GCST90001495	CD39+ secreting Treg AC	f_Treg_Trait518	Treg	GCST90001495	Absolute count
ebi-a-GCST90001496	CD39+ secreting Treg %secreting Treg	f_Treg_Trait519	Treg	GCST90001496	Relative count
ebi-a-GCST90001497	CD39+ secreting Treg %CD4 Treg	f_Treg_Trait520	Treg	GCST90001497	Relative count
ebi-a-GCST90001498	Activated & resting Treg AC	f_Treg_Trait521	Treg	GCST90001498	Absolute count
ebi-a-GCST90001499	Activated & resting Treg % CD4 Treg	f_Treg_Trait522	Treg	GCST90001499	Relative count
ebi-a-GCST90001500	Activated & resting Treg %CD4+	f_Treg_Trait523	Treg	GCST90001500	Relative count
ebi-a-GCST90001501	Activated & secreting Treg AC	f_Treg_Trait527	Treg	GCST90001501	Absolute count
ebi-a-GCST90001502	Activated & secreting Treg %CD4 Treg	f_Treg_Trait528	Treg	GCST90001502	Relative count
ebi-a-GCST90001503	Activated & secreting Treg %CD4+	f_Treg_Trait529	Treg	GCST90001503	Relative count
ebi-a-GCST90001504	CD25hi AC	f_Treg_Trait533	Treg	GCST90001504	Absolute count
ebi-a-GCST90001505	CD25hi %CD4+	f_Treg_Trait534	Treg	GCST90001505	Relative count
ebi-a-GCST90001506	CD25hi %T cell	f_Treg_Trait535	Treg	GCST90001506	Relative count
ebi-a-GCST90001507	CD25hi CD45RA+ CD4 not Treg AC	f_Treg_Trait536	Treg	GCST90001507	Absolute count
ebi-a-GCST90001508	CD25hi CD45RA+ CD4 not Treg %CD4+	f_Treg_Trait537	Treg	GCST90001508	Relative count
ebi-a-GCST90001509	CD25hi CD45RA+ CD4 not Treg %T cell	f_Treg_Trait538	Treg	GCST90001509	Relative count
ebi-a-GCST90001510	CD25hi CD45RA- CD4 not Treg AC	f_Treg_Trait539	Treg	GCST90001510	Absolute count
ebi-a-GCST90001511	CD25hi CD45RA- CD4 not Treg %CD4+	f_Treg_Trait540	Treg	GCST90001511	Relative count
ebi-a-GCST90001512	CD25hi CD45RA- CD4 not Treg %T cell	f_Treg_Trait541	Treg	GCST90001512	Relative count
ebi-a-GCST90001513	CD4 Treg AC	f_Treg_Trait542	Treg	GCST90001513	Absolute count
ebi-a-GCST90001514	HSC AC	MDSC_Trait1	Myeloid cell	GCST90001514	Absolute count
ebi-a-GCST90001515	Im MDSC AC	MDSC_Trait10	Myeloid cell	GCST90001515	Absolute count
ebi-a-GCST90001516	Im MDSC %CD33dim HLA DR- CD66b-	MDSC_Trait11	Myeloid cell	GCST90001516	Relative count
ebi-a-GCST90001517	CD33br HLA DR+ AC	MDSC_Trait12	Myeloid cell	GCST90001517	Absolute count
ebi-a-GCST90001518	CD33br HLA DR+ CD14- AC	MDSC_Trait13	Myeloid cell	GCST90001518	Absolute count
ebi-a-GCST90001519	CD33br HLA DR+ CD14- %CD33br HLA DR+	MDSC_Trait14	Myeloid cell	GCST90001519	Relative count
ebi-a-GCST90001520	CD33br HLA DR+ CD14dim AC	MDSC_Trait15	Myeloid cell	GCST90001520	Absolute count
ebi-a-GCST90001521	CD33br HLA DR+ CD14dim %CD33br HLA DR+	MDSC_Trait16	Myeloid cell	GCST90001521	Relative count
ebi-a-GCST90001522	CD33- HLA DR- AC	MDSC_Trait22	Myeloid cell	GCST90001522	Absolute count
ebi-a-GCST90001523	CD33- HLA DR+ AC	MDSC_Trait23	Myeloid cell	GCST90001523	Absolute count
ebi-a-GCST90001524	Gr MDSC AC	MDSC_Trait24	Myeloid cell	GCST90001524	Absolute count
ebi-a-GCST90001525	CD33dim HLA DR+ CD11b+ AC	MDSC_Trait25	Myeloid cell	GCST90001525	Absolute count
ebi-a-GCST90001526	CD33dim HLA DR+ CD11b+ %CD33dim HLA DR+	MDSC_Trait26	Myeloid cell	GCST90001526	Relative count
ebi-a-GCST90001527	CD33dim HLA DR+ CD11b- AC	MDSC_Trait27	Myeloid cell	GCST90001527	Absolute count
ebi-a-GCST90001528	CD33dim HLA DR+ CD11b- %CD33dim HLA DR+	MDSC_Trait28	Myeloid cell	GCST90001528	Relative count
ebi-a-GCST90001529	CD66b++ myeloid cell AC	MDSC_Trait3	Myeloid cell	GCST90001529	Absolute count
ebi-a-GCST90001530	Mo MDSC AC	MDSC_Trait4	Myeloid cell	GCST90001530	Absolute count
ebi-a-GCST90001531	CD33dim HLA DR- AC	MDSC_Trait5	Myeloid cell	GCST90001531	Absolute count
ebi-a-GCST90001532	Basophil AC	MDSC_Trait8	Myeloid cell	GCST90001532	Absolute count
ebi-a-GCST90001533	Basophil %CD33dim HLA DR- CD66b-	MDSC_Trait9	Myeloid cell	GCST90001533	Relative count
ebi-a-GCST90001534	CD45RA- CD4+ AC	MT_ry_Trait514	Maturation stages of T cell	GCST90001534	Absolute count
ebi-a-GCST90001535	CD45RA- CD4+ %CD4+	MT_ry_Trait515	Maturation stages of T cell	GCST90001535	Relative count
ebi-a-GCST90001536	CD45RA- CD4+ %T cell	MT_ry_Trait516	Maturation stages of T cell	GCST90001536	Relative count
ebi-a-GCST90001537	CM CD4+ AC	MT_Trait503	Maturation stages of T cell	GCST90001537	Absolute count
ebi-a-GCST90001538	CM CD4+ %CD4+	MT_Trait504	Maturation stages of T cell	GCST90001538	Relative count
ebi-a-GCST90001539	CM CD4+ %T cell	MT_Trait505	Maturation stages of T cell	GCST90001539	Relative count
ebi-a-GCST90001540	Naive CD4+ AC	MT_Trait506	Maturation stages of T cell	GCST90001540	Absolute count
ebi-a-GCST90001541	Naive CD4+ %CD4+	MT_Trait507	Maturation stages of T cell	GCST90001541	Relative count
ebi-a-GCST90001542	EM CD4+ AC	MT_Trait508	Maturation stages of T cell	GCST90001542	Absolute count
ebi-a-GCST90001543	EM CD4+ %CD4+	MT_Trait509	Maturation stages of T cell	GCST90001543	Relative count
ebi-a-GCST90001544	EM CD4+ %T cell	MT_Trait510	Maturation stages of T cell	GCST90001544	Relative count
ebi-a-GCST90001545	TD CD4+ AC	MT_Trait511	Maturation stages of T cell	GCST90001545	Absolute count
ebi-a-GCST90001546	TD CD4+ %CD4+	MT_Trait512	Maturation stages of T cell	GCST90001546	Relative count
ebi-a-GCST90001547	TD CD4+ %T cell	MT_Trait513	Maturation stages of T cell	GCST90001547	Relative count
ebi-a-GCST90001548	CM CD8br AC	MT_Trait522	Maturation stages of T cell	GCST90001548	Absolute count
ebi-a-GCST90001549	CM CD8br %CD8br	MT_Trait523	Maturation stages of T cell	GCST90001549	Relative count
ebi-a-GCST90001550	CM CD8br %T cell	MT_Trait524	Maturation stages of T cell	GCST90001550	Relative count
ebi-a-GCST90001551	Naive CD8br AC	MT_Trait525	Maturation stages of T cell	GCST90001551	Absolute count
ebi-a-GCST90001552	Naive CD8br %CD8br	MT_Trait526	Maturation stages of T cell	GCST90001552	Relative count
ebi-a-GCST90001553	Naive CD8br %T cell	MT_Trait527	Maturation stages of T cell	GCST90001553	Relative count
ebi-a-GCST90001554	EM CD8br AC	MT_Trait528	Maturation stages of T cell	GCST90001554	Absolute count
ebi-a-GCST90001555	EM CD8br %CD8br	MT_Trait529	Maturation stages of T cell	GCST90001555	Relative count
ebi-a-GCST90001556	EM CD8br %T cell	MT_Trait530	Maturation stages of T cell	GCST90001556	Relative count
ebi-a-GCST90001557	TD CD8br AC	MT_Trait531	Maturation stages of T cell	GCST90001557	Absolute count
ebi-a-GCST90001558	TD CD8br %CD8br	MT_Trait532	Maturation stages of T cell	GCST90001558	Relative count
ebi-a-GCST90001559	TD CD8br %T cell	MT_Trait533	Maturation stages of T cell	GCST90001559	Relative count
ebi-a-GCST90001560	CD45RA+ CD8br AC	MT_Trait537	Maturation stages of T cell	GCST90001560	Absolute count
ebi-a-GCST90001561	CD45RA+ CD8br %CD8br	MT_Trait538	Maturation stages of T cell	GCST90001561	Relative count
ebi-a-GCST90001562	CD45RA+ CD8br %T cell	MT_Trait539	Maturation stages of T cell	GCST90001562	Relative count
ebi-a-GCST90001563	CM DN (CD4-CD8-) AC	MT_Trait542	Maturation stages of T cell	GCST90001563	Absolute count
ebi-a-GCST90001564	CM DN (CD4-CD8-) %DN	MT_Trait543	Maturation stages of T cell	GCST90001564	Relative count
ebi-a-GCST90001565	CM DN (CD4-CD8-) %T cell	MT_Trait544	Maturation stages of T cell	GCST90001565	Relative count
ebi-a-GCST90001566	Naive DN (CD4-CD8-) AC	MT_Trait545	Maturation stages of T cell	GCST90001566	Absolute count
ebi-a-GCST90001567	Naive DN (CD4-CD8-) %DN	MT_Trait546	Maturation stages of T cell	GCST90001567	Relative count
ebi-a-GCST90001568	Naive DN (CD4-CD8-) %T cell	MT_Trait547	Maturation stages of T cell	GCST90001568	Relative count
ebi-a-GCST90001569	EM DN (CD4-CD8-) AC	MT_Trait548	Maturation stages of T cell	GCST90001569	Absolute count
ebi-a-GCST90001570	EM DN (CD4-CD8-) %DN	MT_Trait549	Maturation stages of T cell	GCST90001570	Relative count
ebi-a-GCST90001571	EM DN (CD4-CD8-) %T cell	MT_Trait550	Maturation stages of T cell	GCST90001571	Relative count
ebi-a-GCST90001572	TD DN (CD4-CD8-) AC	MT_Trait551	Maturation stages of T cell	GCST90001572	Absolute count
ebi-a-GCST90001573	TD DN (CD4-CD8-) %DN	MT_Trait552	Maturation stages of T cell	GCST90001573	Relative count
ebi-a-GCST90001574	TD DN (CD4-CD8-) %T cell	MT_Trait553	Maturation stages of T cell	GCST90001574	Relative count
ebi-a-GCST90001575	Naive CD4+ %T cell	MT_Trait560	Maturation stages of T cell	GCST90001575	Relative count
ebi-a-GCST90001576	Transitional %B cell	N_BC_Trait3	B cell	GCST90001576	Relative count
ebi-a-GCST90001577	Transitional AC	N_BC_Trait4	B cell	GCST90001577	Absolute count
ebi-a-GCST90001578	Transitional %lymphocyte	N_BC_Trait6	B cell	GCST90001578	Relative count
ebi-a-GCST90001579	CD14- CD16+ monocyte AC	N_MONO_Trait501	Monocyte	GCST90001579	Absolute count
ebi-a-GCST90001580	CD14+ CD16+ monocyte AC	N_MONO_Trait503	Monocyte	GCST90001580	Absolute count
ebi-a-GCST90001581	CD14- CD16- AC	N_MONO_Trait505	Monocyte	GCST90001581	Absolute count
ebi-a-GCST90001582	CD14+ CD16- monocyte AC	N_MONO_Trait507	Monocyte	GCST90001582	Absolute count
ebi-a-GCST90001583	Monocyte AC	N_MONO_Trait513	Monocyte	GCST90001583	Absolute count
ebi-a-GCST90001584	CD14- CD16+ monocyte %monocyte	N_MONO_Trait514	Monocyte	GCST90001584	Relative count
ebi-a-GCST90001585	CD14+ CD16+ monocyte %monocyte	N_MONO_Trait515	Monocyte	GCST90001585	Relative count
ebi-a-GCST90001586	CD14+ CD16- monocyte %monocyte	N_MONO_Trait516	Monocyte	GCST90001586	Relative count
ebi-a-GCST90001587	CD16+ monocyte %monocyte	N_MONO_Trait517	Monocyte	GCST90001587	Relative count
ebi-a-GCST90001588	T/B	RATIO_CD3_B	TBNK	GCST90001588	Relative count
ebi-a-GCST90001589	CD4/CD8br	RATIO_CD4_CD8B	TBNK	GCST90001589	Relative count
ebi-a-GCST90001590	CD4+ AC	TB_ry_Trait512	TBNK	GCST90001590	Absolute count
ebi-a-GCST90001591	CD4+ %T cell	TB_ry_Trait513	TBNK	GCST90001591	Relative count
ebi-a-GCST90001592	CD8br AC	TB_ry_Trait515	TBNK	GCST90001592	Absolute count
ebi-a-GCST90001593	CD8br %T cell	TB_ry_Trait516	TBNK	GCST90001593	Relative count
ebi-a-GCST90001594	DP (CD4+CD8+) AC	TB_ry_Trait518	TBNK	GCST90001594	Absolute count
ebi-a-GCST90001595	DP (CD4+CD8+) %T cell	TB_ry_Trait519	TBNK	GCST90001595	Relative count
ebi-a-GCST90001596	CD8dim AC	TB_ry_Trait524	TBNK	GCST90001596	Absolute count
ebi-a-GCST90001597	CD8dim %T cell	TB_ry_Trait525	TBNK	GCST90001597	Relative count
ebi-a-GCST90001598	DN (CD4-CD8-) AC	TB_ry_Trait527	TBNK	GCST90001598	Absolute count
ebi-a-GCST90001599	DN (CD4-CD8-) %T cell	TB_ry_Trait528	TBNK	GCST90001599	Relative count
ebi-a-GCST90001600	Leukocyte AC	TB_Trait501	TBNK	GCST90001600	Absolute count
ebi-a-GCST90001601	Lymphocyte AC	TB_Trait507	TBNK	GCST90001601	Absolute count
ebi-a-GCST90001602	Lymphocyte %leukocyte	TB_Trait508	TBNK	GCST90001602	Relative count
ebi-a-GCST90001603	T cell AC	TB_Trait509	TBNK	GCST90001603	Absolute count
ebi-a-GCST90001604	T cell %lymphocyte	TB_Trait510	TBNK	GCST90001604	Relative count
ebi-a-GCST90001605	T cell %leukocyte	TB_Trait511	TBNK	GCST90001605	Relative count
ebi-a-GCST90001606	CD4+ %leukocyte	TB_Trait514	TBNK	GCST90001606	Relative count
ebi-a-GCST90001607	CD8br %leukocyte	TB_Trait517	TBNK	GCST90001607	Relative count
ebi-a-GCST90001608	DP (CD4+CD8+) %leukocyte	TB_Trait520	TBNK	GCST90001608	Relative count
ebi-a-GCST90001609	CD4+ CD8dim AC	TB_Trait521	TBNK	GCST90001609	Absolute count
ebi-a-GCST90001610	CD4+ CD8dim %lymphocyte	TB_Trait522	TBNK	GCST90001610	Relative count
ebi-a-GCST90001611	CD4+ CD8dim %leukocyte	TB_Trait523	TBNK	GCST90001611	Relative count
ebi-a-GCST90001612	CD8dim %leukocyte	TB_Trait526	TBNK	GCST90001612	Relative count
ebi-a-GCST90001613	DN (CD4-CD8-) %leukocyte	TB_Trait529	TBNK	GCST90001613	Relative count
ebi-a-GCST90001614	CD8br and CD8dim %leukocyte	TB_Trait532	TBNK	GCST90001614	Relative count
ebi-a-GCST90001615	TCRgd AC	TB_Trait533	TBNK	GCST90001615	Absolute count
ebi-a-GCST90001616	TCRgd %T cell	TB_Trait534	TBNK	GCST90001616	Relative count
ebi-a-GCST90001617	TCRgd %lymphocyte	TB_Trait535	TBNK	GCST90001617	Relative count
ebi-a-GCST90001618	HLA DR+ T cell AC	TB_Trait536	TBNK	GCST90001618	Absolute count
ebi-a-GCST90001619	HLA DR+ T cell%T cell	TB_Trait537	TBNK	GCST90001619	Relative count
ebi-a-GCST90001620	HLA DR+ T cell%lymphocyte	TB_Trait538	TBNK	GCST90001620	Relative count
ebi-a-GCST90001621	NKT AC	TB_Trait539	TBNK	GCST90001621	Absolute count
ebi-a-GCST90001622	NKT %T cell	TB_Trait540	TBNK	GCST90001622	Relative count
ebi-a-GCST90001623	NKT %lymphocyte	TB_Trait541	TBNK	GCST90001623	Relative count
ebi-a-GCST90001624	HLA DR+ CD4+ AC	TB_Trait542	TBNK	GCST90001624	Absolute count
ebi-a-GCST90001625	HLA DR+ CD4+ %T cell	TB_Trait543	TBNK	GCST90001625	Relative count
ebi-a-GCST90001626	HLA DR+ CD4+ %lymphocyte	TB_Trait544	TBNK	GCST90001626	Relative count
ebi-a-GCST90001627	HLA DR+ CD8br AC	TB_Trait545	TBNK	GCST90001627	Absolute count
ebi-a-GCST90001628	HLA DR+ CD8br %T cell	TB_Trait546	TBNK	GCST90001628	Relative count
ebi-a-GCST90001629	HLA DR+ CD8br %lymphocyte	TB_Trait547	TBNK	GCST90001629	Relative count
ebi-a-GCST90001630	CD8br NKT AC	TB_Trait548	TBNK	GCST90001630	Absolute count
ebi-a-GCST90001631	CD8br NKT %T cell	TB_Trait549	TBNK	GCST90001631	Relative count
ebi-a-GCST90001632	CD8br NKT %lymphocyte	TB_Trait550	TBNK	GCST90001632	Relative count
ebi-a-GCST90001633	CD8dim NKT AC	TB_Trait551	TBNK	GCST90001633	Absolute count
ebi-a-GCST90001634	CD8dim NKT %T cell	TB_Trait552	TBNK	GCST90001634	Relative count
ebi-a-GCST90001635	CD8dim NKT %lymphocyte	TB_Trait553	TBNK	GCST90001635	Relative count
ebi-a-GCST90001636	DN (CD4-CD8-) NKT AC	TB_Trait554	TBNK	GCST90001636	Absolute count
ebi-a-GCST90001637	DN (CD4-CD8-) NKT %T cell	TB_Trait555	TBNK	GCST90001637	Relative count
ebi-a-GCST90001638	DN (CD4-CD8-) NKT %lymphocyte	TB_Trait556	TBNK	GCST90001638	Relative count
ebi-a-GCST90001639	CD3- lymphocyte AC	TB_Trait560	TBNK	GCST90001639	Absolute count
ebi-a-GCST90001640	CD3- lymphocyte %lymphocyte	TB_Trait561	TBNK	GCST90001640	Relative count
ebi-a-GCST90001641	CD3- lymphocyte %leukocyte	TB_Trait562	TBNK	GCST90001641	Relative count
ebi-a-GCST90001642	B cell AC	TB_Trait563	TBNK	GCST90001642	Absolute count
ebi-a-GCST90001643	B cell % CD3- lymphocyte	TB_Trait564	TBNK	GCST90001643	Relative count
ebi-a-GCST90001644	B cell %lymphocyte	TB_Trait565	TBNK	GCST90001644	Relative count
ebi-a-GCST90001645	NK AC	TB_Trait566	TBNK	GCST90001645	Absolute count
ebi-a-GCST90001646	NK %CD3- lymphocyte	TB_Trait567	TBNK	GCST90001646	Relative count
ebi-a-GCST90001647	NK %lymphocyte	TB_Trait568	TBNK	GCST90001647	Relative count
ebi-a-GCST90001648	HLA DR+ NK AC	TB_Trait569	TBNK	GCST90001648	Absolute count
ebi-a-GCST90001649	HLA DR+ NK %NK	TB_Trait570	TBNK	GCST90001649	Relative count
ebi-a-GCST90001650	HLA DR+ NK %CD3- lymphocyte	TB_Trait571	TBNK	GCST90001650	Relative count
ebi-a-GCST90001651	Granulocyte AC	TB_Trait575	TBNK	GCST90001651	Absolute count
ebi-a-GCST90001652	Granulocyte %leukocyte	TB_Trait576	TBNK	GCST90001652	Relative count
ebi-a-GCST90001653	CD28- DN (CD4-CD8-) %DN	Treg_Trait505	Treg	GCST90001653	Relative count
ebi-a-GCST90001654	CD28- DN (CD4-CD8-) AC	Treg_Trait506	Treg	GCST90001654	Absolute count
ebi-a-GCST90001655	CD28+ DN (CD4-CD8-) %T cell	Treg_Trait507	Treg	GCST90001655	Relative count
ebi-a-GCST90001656	CD28+ DN (CD4-CD8-) %DN	Treg_Trait508	Treg	GCST90001656	Relative count
ebi-a-GCST90001657	CD28+ DN (CD4-CD8-) AC	Treg_Trait509	Treg	GCST90001657	Absolute count
ebi-a-GCST90001658	CD39+ CD4+ %T cell	Treg_Trait512	Treg	GCST90001658	Relative count
ebi-a-GCST90001659	CD39+ CD4+ %CD4+	Treg_Trait513	Treg	GCST90001659	Relative count
ebi-a-GCST90001660	CD39+ CD4+ AC	Treg_Trait514	Treg	GCST90001660	Absolute count
ebi-a-GCST90001661	CD28- CD8dim %T cell	Treg_Trait574	Treg	GCST90001661	Relative count
ebi-a-GCST90001662	CD28- CD8dim %CD8dim	Treg_Trait575	Treg	GCST90001662	Relative count
ebi-a-GCST90001663	CD28- CD8dim AC	Treg_Trait576	Treg	GCST90001663	Absolute count
ebi-a-GCST90001664	CD28+ CD45RA+ CD8dim %T cell	Treg_Trait577	Treg	GCST90001664	Relative count
ebi-a-GCST90001665	CD28+ CD45RA+ CD8dim %CD8dim	Treg_Trait578	Treg	GCST90001665	Relative count
ebi-a-GCST90001666	CD28+ CD45RA+ CD8dim AC	Treg_Trait579	Treg	GCST90001666	Absolute count
ebi-a-GCST90001667	CD28+ CD45RA- CD8dim %T cell	Treg_Trait580	Treg	GCST90001667	Relative count
ebi-a-GCST90001668	CD28+ CD45RA- CD8dim %CD8dim	Treg_Trait581	Treg	GCST90001668	Relative count
ebi-a-GCST90001669	CD28+ CD45RA- CD8dim AC	Treg_Trait582	Treg	GCST90001669	Absolute count
ebi-a-GCST90001670	CD39+ CD8br %T cell	Treg_Trait585	Treg	GCST90001670	Relative count
ebi-a-GCST90001671	CD39+ CD8br %CD8br	Treg_Trait586	Treg	GCST90001671	Relative count
ebi-a-GCST90001672	CD39+ CD8br AC	Treg_Trait587	Treg	GCST90001672	Absolute count
ebi-a-GCST90001673	CD28- CD127- CD25++ CD8br %T cell	Treg_Trait588	Treg	GCST90001673	Relative count
ebi-a-GCST90001674	CD28- CD127- CD25++ CD8br %CD8br	Treg_Trait589	Treg	GCST90001674	Relative count
ebi-a-GCST90001675	CD28- CD127- CD25++ CD8br AC	Treg_Trait590	Treg	GCST90001675	Absolute count
ebi-a-GCST90001676	CD28- CD25++ CD8br %T cell	Treg_Trait591	Treg	GCST90001676	Relative count
ebi-a-GCST90001677	CD28- CD25++ CD8br %CD8br	Treg_Trait592	Treg	GCST90001677	Relative count
ebi-a-GCST90001678	CD28- CD25++ CD8br AC	Treg_Trait593	Treg	GCST90001678	Absolute count
ebi-a-GCST90001679	CD25++ CD8br %T cell	Treg_Trait594	Treg	GCST90001679	Relative count
ebi-a-GCST90001680	CD25++ CD8br %CD8br	Treg_Trait595	Treg	GCST90001680	Relative count
ebi-a-GCST90001681	CD25++ CD8br AC	Treg_Trait596	Treg	GCST90001681	Absolute count
ebi-a-GCST90001682	CD127- CD8br %T cell	Treg_Trait597	Treg	GCST90001682	Relative count
ebi-a-GCST90001683	CD127- CD8br %CD8br	Treg_Trait598	Treg	GCST90001683	Relative count
ebi-a-GCST90001684	CD127- CD8br AC	Treg_Trait599	Treg	GCST90001684	Absolute count
ebi-a-GCST90001685	CD28- CD8br %T cell	Treg_Trait600	Treg	GCST90001685	Relative count
ebi-a-GCST90001686	CD28- CD8br %CD8br	Treg_Trait601	Treg	GCST90001686	Relative count
ebi-a-GCST90001687	CD28- CD8br AC	Treg_Trait602	Treg	GCST90001687	Absolute count
ebi-a-GCST90001688	CD28+ CD45RA+ CD8br %T cell	Treg_Trait603	Treg	GCST90001688	Relative count
ebi-a-GCST90001689	CD28+ CD45RA+ CD8br %CD8br	Treg_Trait604	Treg	GCST90001689	Relative count
ebi-a-GCST90001690	CD28+ CD45RA+ CD8br AC	Treg_Trait605	Treg	GCST90001690	Absolute count
ebi-a-GCST90001691	CD28+ CD45RA- CD8br %T cell	Treg_Trait606	Treg	GCST90001691	Relative count
ebi-a-GCST90001692	CD28+ CD45RA- CD8br %CD8br	Treg_Trait607	Treg	GCST90001692	Relative count
ebi-a-GCST90001693	CD28+ CD45RA- CD8br AC	Treg_Trait608	Treg	GCST90001693	Absolute count
ebi-a-GCST90001694	CD28- DN (CD4-CD8-) %T cell	Treg_Trait611	Treg	GCST90001694	Relative count
ebi-a-GCST90001695	CD45RA- CD28- CD8br AC	Treg_Trait700	Treg	GCST90001695	Absolute count
ebi-a-GCST90001696	CD45RA- CD28- CD8br %CD8br	Treg_Trait701	Treg	GCST90001696	Relative count
ebi-a-GCST90001697	CD45RA- CD28- CD8br %T cell	Treg_Trait702	Treg	GCST90001697	Relative count
ebi-a-GCST90001698	CD45RA+ CD28- CD8br AC	Treg_Trait706	Treg	GCST90001698	Absolute count
ebi-a-GCST90001699	CD45RA+ CD28- CD8br %CD8br	Treg_Trait707	Treg	GCST90001699	Relative count
ebi-a-GCST90001700	CD45RA+ CD28- CD8br %T cell	Treg_Trait708	Treg	GCST90001700	Relative count
ebi-a-GCST90001701	BAFF-R on CD20- CD38-	Bcells.trait111	B cell	GCST90001701	MFI
ebi-a-GCST90001702	BAFF-R on CD24+ CD27+	Bcells.trait112	B cell	GCST90001702	MFI
ebi-a-GCST90001703	BAFF-R on IgD+ CD24+	Bcells.trait137	B cell	GCST90001703	MFI
ebi-a-GCST90001704	BAFF-R on IgD+ CD24-	Bcells.trait138	B cell	GCST90001704	MFI
ebi-a-GCST90001705	BAFF-R on IgD+ CD38-	Bcells.trait139	B cell	GCST90001705	MFI
ebi-a-GCST90001706	BAFF-R on IgD+ CD38- naive	Bcells.trait140	B cell	GCST90001706	MFI
ebi-a-GCST90001707	BAFF-R on IgD+ CD38- unsw mem	Bcells.trait141	B cell	GCST90001707	MFI
ebi-a-GCST90001708	BAFF-R on IgD+ CD38br	Bcells.trait142	B cell	GCST90001708	MFI
ebi-a-GCST90001709	BAFF-R on IgD+ CD38dim	Bcells.trait143	B cell	GCST90001709	MFI
ebi-a-GCST90001710	BAFF-R on IgD- CD24-	Bcells.trait147	B cell	GCST90001710	MFI
ebi-a-GCST90001711	BAFF-R on IgD- CD27-	Bcells.trait148	B cell	GCST90001711	MFI
ebi-a-GCST90001712	BAFF-R on IgD- CD38-	Bcells.trait149	B cell	GCST90001712	MFI
ebi-a-GCST90001713	BAFF-R on IgD- CD38br	Bcells.trait150	B cell	GCST90001713	MFI
ebi-a-GCST90001714	BAFF-R on IgD- CD38dim	Bcells.trait151	B cell	GCST90001714	MFI
ebi-a-GCST90001715	BAFF-R on memory B cell	Bcells.trait154	B cell	GCST90001715	MFI
ebi-a-GCST90001716	BAFF-R on naive-mature B cell	Bcells.trait156	B cell	GCST90001716	MFI
ebi-a-GCST90001717	BAFF-R on unsw mem	Bcells.trait157	B cell	GCST90001717	MFI
ebi-a-GCST90001718	BAFF-R on sw mem	Bcells.trait159	B cell	GCST90001718	MFI
ebi-a-GCST90001719	BAFF-R on IgD+	Bcells.trait160	B cell	GCST90001719	MFI
ebi-a-GCST90001720	BAFF-R on transitional	Bcells.trait161	B cell	GCST90001720	MFI
ebi-a-GCST90001721	CD19 on CD20-	Bcells.trait255	B cell	GCST90001721	MFI
ebi-a-GCST90001722	CD19 on CD20- CD38-	Bcells.trait282	B cell	GCST90001722	MFI
ebi-a-GCST90001723	CD19 on CD24+ CD27+	Bcells.trait283	B cell	GCST90001723	MFI
ebi-a-GCST90001724	CD19 on IgD+ CD24+	Bcells.trait308	B cell	GCST90001724	MFI
ebi-a-GCST90001725	CD19 on IgD+ CD24-	Bcells.trait309	B cell	GCST90001725	MFI
ebi-a-GCST90001726	CD19 on IgD+ CD38-	Bcells.trait310	B cell	GCST90001726	MFI
ebi-a-GCST90001727	CD19 on IgD+ CD38- naive	Bcells.trait311	B cell	GCST90001727	MFI
ebi-a-GCST90001728	CD19 on IgD+ CD38- unsw mem	Bcells.trait312	B cell	GCST90001728	MFI
ebi-a-GCST90001729	CD19 on IgD+ CD38br	Bcells.trait313	B cell	GCST90001729	MFI
ebi-a-GCST90001730	CD19 on IgD+ CD38dim	Bcells.trait314	B cell	GCST90001730	MFI
ebi-a-GCST90001731	CD19 on IgD- CD24-	Bcells.trait318	B cell	GCST90001731	MFI
ebi-a-GCST90001732	CD19 on IgD- CD27-	Bcells.trait319	B cell	GCST90001732	MFI
ebi-a-GCST90001733	CD19 on IgD- CD38-	Bcells.trait320	B cell	GCST90001733	MFI
ebi-a-GCST90001734	CD19 on IgD- CD38br	Bcells.trait321	B cell	GCST90001734	MFI
ebi-a-GCST90001735	CD19 on IgD- CD38dim	Bcells.trait322	B cell	GCST90001735	MFI
ebi-a-GCST90001736	CD19 on memory B cell	Bcells.trait325	B cell	GCST90001736	MFI
ebi-a-GCST90001737	CD19 on naive-mature B cell	Bcells.trait327	B cell	GCST90001737	MFI
ebi-a-GCST90001738	CD19 on unsw mem	Bcells.trait328	B cell	GCST90001738	MFI
ebi-a-GCST90001739	CD19 on PB/PC	Bcells.trait329	B cell	GCST90001739	MFI
ebi-a-GCST90001740	CD19 on sw mem	Bcells.trait331	B cell	GCST90001740	MFI
ebi-a-GCST90001741	CD19 on IgD+	Bcells.trait332	B cell	GCST90001741	MFI
ebi-a-GCST90001742	CD19 on transitional	Bcells.trait333	B cell	GCST90001742	MFI
ebi-a-GCST90001743	CD20 on B cell	Bcells.trait335	B cell	GCST90001743	MFI
ebi-a-GCST90001744	CD20 on CD20- CD38-	Bcells.trait354	B cell	GCST90001744	MFI
ebi-a-GCST90001745	CD20 on CD24+ CD27+	Bcells.trait355	B cell	GCST90001745	MFI
ebi-a-GCST90001746	CD20 on IgD+ CD24+	Bcells.trait378	B cell	GCST90001746	MFI
ebi-a-GCST90001747	CD20 on IgD+ CD24-	Bcells.trait379	B cell	GCST90001747	MFI
ebi-a-GCST90001748	CD20 on IgD+ CD38-	Bcells.trait380	B cell	GCST90001748	MFI
ebi-a-GCST90001749	CD20 on IgD+ CD38- naive	Bcells.trait381	B cell	GCST90001749	MFI
ebi-a-GCST90001750	CD20 on IgD+ CD38- unsw mem	Bcells.trait382	B cell	GCST90001750	MFI
ebi-a-GCST90001751	CD20 on IgD+ CD38br	Bcells.trait383	B cell	GCST90001751	MFI
ebi-a-GCST90001752	CD20 on IgD+ CD38dim	Bcells.trait384	B cell	GCST90001752	MFI
ebi-a-GCST90001753	CD20 on IgD- CD24-	Bcells.trait388	B cell	GCST90001753	MFI
ebi-a-GCST90001754	CD20 on IgD- CD27-	Bcells.trait389	B cell	GCST90001754	MFI
ebi-a-GCST90001755	CD20 on IgD- CD38-	Bcells.trait390	B cell	GCST90001755	MFI
ebi-a-GCST90001756	CD20 on IgD- CD38br	Bcells.trait391	B cell	GCST90001756	MFI
ebi-a-GCST90001757	CD20 on IgD- CD38dim	Bcells.trait392	B cell	GCST90001757	MFI
ebi-a-GCST90001758	CD20 on memory B cell	Bcells.trait395	B cell	GCST90001758	MFI
ebi-a-GCST90001759	CD20 on naive-mature B cell	Bcells.trait397	B cell	GCST90001759	MFI
ebi-a-GCST90001760	CD20 on unsw mem	Bcells.trait398	B cell	GCST90001760	MFI
ebi-a-GCST90001761	CD20 on sw mem	Bcells.trait399	B cell	GCST90001761	MFI
ebi-a-GCST90001762	CD20 on IgD+	Bcells.trait400	B cell	GCST90001762	MFI
ebi-a-GCST90001763	CD20 on transitional	Bcells.trait401	B cell	GCST90001763	MFI
ebi-a-GCST90001764	CD24 on CD24+ CD27+	Bcells.trait418	B cell	GCST90001764	MFI
ebi-a-GCST90001765	CD24 on IgD+ CD24+	Bcells.trait438	B cell	GCST90001765	MFI
ebi-a-GCST90001766	CD24 on IgD+ CD38-	Bcells.trait439	B cell	GCST90001766	MFI
ebi-a-GCST90001767	CD24 on IgD+ CD38- unsw mem	Bcells.trait441	B cell	GCST90001767	MFI
ebi-a-GCST90001768	CD24 on IgD+ CD38br	Bcells.trait442	B cell	GCST90001768	MFI
ebi-a-GCST90001769	CD24 on IgD- CD38-	Bcells.trait445	B cell	GCST90001769	MFI
ebi-a-GCST90001770	CD24 on IgD- CD38dim	Bcells.trait446	B cell	GCST90001770	MFI
ebi-a-GCST90001771	CD24 on memory B cell	Bcells.trait448	B cell	GCST90001771	MFI
ebi-a-GCST90001772	CD24 on unsw mem	Bcells.trait449	B cell	GCST90001772	MFI
ebi-a-GCST90001773	CD24 on sw mem	Bcells.trait450	B cell	GCST90001773	MFI
ebi-a-GCST90001774	CD24 on transitional	Bcells.trait451	B cell	GCST90001774	MFI
ebi-a-GCST90001775	CD25 on B cell	Bcells.trait453	B cell	GCST90001775	MFI
ebi-a-GCST90001776	CD25 on CD20- CD38-	Bcells.trait470	B cell	GCST90001776	MFI
ebi-a-GCST90001777	CD25 on CD24+ CD27+	Bcells.trait471	B cell	GCST90001777	MFI
ebi-a-GCST90001778	CD25 on IgD+ CD24+	Bcells.trait490	B cell	GCST90001778	MFI
ebi-a-GCST90001779	CD25 on IgD+ CD24-	Bcells.trait491	B cell	GCST90001779	MFI
ebi-a-GCST90001780	CD25 on IgD+ CD38-	Bcells.trait492	B cell	GCST90001780	MFI
ebi-a-GCST90001781	CD25 on IgD+ CD38- naive	Bcells.trait493	B cell	GCST90001781	MFI
ebi-a-GCST90001782	CD25 on IgD+ CD38- unsw mem	Bcells.trait494	B cell	GCST90001782	MFI
ebi-a-GCST90001783	CD25 on IgD+ CD38br	Bcells.trait495	B cell	GCST90001783	MFI
ebi-a-GCST90001784	CD25 on IgD+ CD38dim	Bcells.trait496	B cell	GCST90001784	MFI
ebi-a-GCST90001785	CD25 on IgD- CD24-	Bcells.trait500	B cell	GCST90001785	MFI
ebi-a-GCST90001786	CD25 on IgD- CD27-	Bcells.trait501	B cell	GCST90001786	MFI
ebi-a-GCST90001787	CD25 on IgD- CD38-	Bcells.trait502	B cell	GCST90001787	MFI
ebi-a-GCST90001788	CD25 on IgD- CD38br	Bcells.trait503	B cell	GCST90001788	MFI
ebi-a-GCST90001789	CD25 on IgD- CD38dim	Bcells.trait504	B cell	GCST90001789	MFI
ebi-a-GCST90001790	CD25 on memory B cell	Bcells.trait506	B cell	GCST90001790	MFI
ebi-a-GCST90001791	CD25 on naive-mature B cell	Bcells.trait508	B cell	GCST90001791	MFI
ebi-a-GCST90001792	CD25 on unsw mem	Bcells.trait509	B cell	GCST90001792	MFI
ebi-a-GCST90001793	CD25 on sw mem	Bcells.trait510	B cell	GCST90001793	MFI
ebi-a-GCST90001794	CD25 on IgD+	Bcells.trait511	B cell	GCST90001794	MFI
ebi-a-GCST90001795	CD25 on transitional	Bcells.trait512	B cell	GCST90001795	MFI
ebi-a-GCST90001796	CD27 on CD20-	Bcells.trait514	B cell	GCST90001796	MFI
ebi-a-GCST90001797	CD27 on CD20- CD38-	Bcells.trait536	B cell	GCST90001797	MFI
ebi-a-GCST90001798	CD27 on CD24+ CD27+	Bcells.trait537	B cell	GCST90001798	MFI
ebi-a-GCST90001799	CD27 on T cell	Bcells.trait539	B cell	GCST90001799	MFI
ebi-a-GCST90001800	CD27 on IgD+ CD24+	Bcells.trait561	B cell	GCST90001800	MFI
ebi-a-GCST90001801	CD27 on IgD+ CD38- unsw mem	Bcells.trait563	B cell	GCST90001801	MFI
ebi-a-GCST90001802	CD27 on IgD- CD38-	Bcells.trait565	B cell	GCST90001802	MFI
ebi-a-GCST90001803	CD27 on IgD- CD38br	Bcells.trait566	B cell	GCST90001803	MFI
ebi-a-GCST90001804	CD27 on IgD- CD38dim	Bcells.trait567	B cell	GCST90001804	MFI
ebi-a-GCST90001805	CD27 on memory B cell	Bcells.trait570	B cell	GCST90001805	MFI
ebi-a-GCST90001806	CD27 on unsw mem	Bcells.trait571	B cell	GCST90001806	MFI
ebi-a-GCST90001807	CD27 on PB/PC	Bcells.trait572	B cell	GCST90001807	MFI
ebi-a-GCST90001808	CD27 on sw mem	Bcells.trait574	B cell	GCST90001808	MFI
ebi-a-GCST90001809	CD38 on CD20-	Bcells.trait597	B cell	GCST90001809	MFI
ebi-a-GCST90001810	CD38 on CD3- CD19-	Bcells.trait619	B cell	GCST90001810	MFI
ebi-a-GCST90001811	CD38 on IgD+ CD24-	Bcells.trait637	B cell	GCST90001811	MFI
ebi-a-GCST90001812	CD38 on IgD+ CD38br	Bcells.trait640	B cell	GCST90001812	MFI
ebi-a-GCST90001813	CD38 on IgD+ CD38dim	Bcells.trait641	B cell	GCST90001813	MFI
ebi-a-GCST90001814	CD38 on IgD- CD38br	Bcells.trait643	B cell	GCST90001814	MFI
ebi-a-GCST90001815	CD38 on IgD- CD38dim	Bcells.trait644	B cell	GCST90001815	MFI
ebi-a-GCST90001816	CD38 on naive-mature B cell	Bcells.trait646	B cell	GCST90001816	MFI
ebi-a-GCST90001817	CD38 on PB/PC	Bcells.trait647	B cell	GCST90001817	MFI
ebi-a-GCST90001818	CD38 on IgD+	Bcells.trait649	B cell	GCST90001818	MFI
ebi-a-GCST90001819	CD38 on transitional	Bcells.trait650	B cell	GCST90001819	MFI
ebi-a-GCST90001820	IgD on IgD+ CD24+	Bcells.trait775	B cell	GCST90001820	MFI
ebi-a-GCST90001821	IgD on IgD+ CD24-	Bcells.trait776	B cell	GCST90001821	MFI
ebi-a-GCST90001822	IgD on IgD+ CD38-	Bcells.trait777	B cell	GCST90001822	MFI
ebi-a-GCST90001823	IgD on IgD+ CD38- unsw mem	Bcells.trait779	B cell	GCST90001823	MFI
ebi-a-GCST90001824	IgD on IgD+ CD38br	Bcells.trait780	B cell	GCST90001824	MFI
ebi-a-GCST90001825	IgD on IgD+ CD38dim	Bcells.trait781	B cell	GCST90001825	MFI
ebi-a-GCST90001826	IgD on unsw mem	Bcells.trait785	B cell	GCST90001826	MFI
ebi-a-GCST90001827	IgD on IgD+	Bcells.trait786	B cell	GCST90001827	MFI
ebi-a-GCST90001828	IgD on transitional	Bcells.trait787	B cell	GCST90001828	MFI
ebi-a-GCST90001829	BAFF-R on B cell	Bcells.trait84	B cell	GCST90001829	MFI
ebi-a-GCST90001830	BAFF-R on CD20-	Bcells.trait85	B cell	GCST90001830	MFI
ebi-a-GCST90001831	CD62L on CD62L+ myeloid DC	Blue.530.30.cDC.trait1	cDC	GCST90001831	MFI
ebi-a-GCST90001832	CD62L on CD62L+ plasmacytoid DC	Blue.530.30.cDC.trait2	cDC	GCST90001832	MFI
ebi-a-GCST90001833	CD62L on CD62L+ DC	Blue.530.30.cDC.trait3	cDC	GCST90001833	MFI
ebi-a-GCST90001834	CD62L on monocyte	Blue.530.30.cDC.trait4	cDC	GCST90001834	MFI
ebi-a-GCST90001835	CD62L on granulocyte	Blue.530.30.cDC.trait5	cDC	GCST90001835	MFI
ebi-a-GCST90001836	CD66b on CD66b++ myeloid cell	Blue.530.30.MDSC.trait1	Myeloid cell	GCST90001836	MFI
ebi-a-GCST90001837	CD66b on Gr MDSC	Blue.530.30.MDSC.trait2	Myeloid cell	GCST90001837	MFI
ebi-a-GCST90001838	CD3 on naive CD8br	Blue.530.30.MT.trait10	Maturation stages of T cell	GCST90001838	MFI
ebi-a-GCST90001839	CD3 on EM CD8br	Blue.530.30.MT.trait11	Maturation stages of T cell	GCST90001839	MFI
ebi-a-GCST90001840	CD3 on TD CD8br	Blue.530.30.MT.trait12	Maturation stages of T cell	GCST90001840	MFI
ebi-a-GCST90001841	CD3 on CM CD4+	Blue.530.30.MT.trait3	Maturation stages of T cell	GCST90001841	MFI
ebi-a-GCST90001842	CD3 on Naive CD4+	Blue.530.30.MT.trait4	Maturation stages of T cell	GCST90001842	MFI
ebi-a-GCST90001843	CD3 on EM CD4+	Blue.530.30.MT.trait5	Maturation stages of T cell	GCST90001843	MFI
ebi-a-GCST90001844	CD3 on TD CD4+	Blue.530.30.MT.trait6	Maturation stages of T cell	GCST90001844	MFI
ebi-a-GCST90001845	CD3 on CD45RA- CD4+	Blue.530.30.MT.trait7	Maturation stages of T cell	GCST90001845	MFI
ebi-a-GCST90001846	CD3 on CM CD8br	Blue.530.30.MT.trait9	Maturation stages of T cell	GCST90001846	MFI
ebi-a-GCST90001847	CD3 on HLA DR+ T cell	Blue.530.30.TBNK.trait4	TBNK	GCST90001847	MFI
ebi-a-GCST90001848	CD3 on NKT	Blue.530.30.TBNK.trait5	TBNK	GCST90001848	MFI
ebi-a-GCST90001849	CD3 on HLA DR+ CD4+	Blue.530.30.TBNK.trait6	TBNK	GCST90001849	MFI
ebi-a-GCST90001850	CD3 on HLA DR+ CD8br	Blue.530.30.TBNK.trait7	TBNK	GCST90001850	MFI
ebi-a-GCST90001851	CD3 on T cell	Blue.530.30.Treg.trait1	Treg	GCST90001851	MFI
ebi-a-GCST90001852	CD3 on CD39+ resting Treg	Blue.530.30.Treg.trait10	Treg	GCST90001852	MFI
ebi-a-GCST90001853	CD3 on activated Treg	Blue.530.30.Treg.trait11	Treg	GCST90001853	MFI
ebi-a-GCST90001854	CD3 on CD39+ activated Treg	Blue.530.30.Treg.trait12	Treg	GCST90001854	MFI
ebi-a-GCST90001855	CD3 on secreting Treg	Blue.530.30.Treg.trait13	Treg	GCST90001855	MFI
ebi-a-GCST90001856	CD3 on CD39+ secreting Treg	Blue.530.30.Treg.trait14	Treg	GCST90001856	MFI
ebi-a-GCST90001857	CD3 on activated & secreting Treg	Blue.530.30.Treg.trait15	Treg	GCST90001857	MFI
ebi-a-GCST90001858	CD3 on CD45RA+ CD4+	Blue.530.30.Treg.trait17	Treg	GCST90001858	MFI
ebi-a-GCST90001859	CD3 on CD8br	Blue.530.30.Treg.trait2	Treg	GCST90001859	MFI
ebi-a-GCST90001860	CD3 on CD39+ CD4+	Blue.530.30.Treg.trait21	Treg	GCST90001860	MFI
ebi-a-GCST90001861	CD3 on CD28+ CD4+	Blue.530.30.Treg.trait22	Treg	GCST90001861	MFI
ebi-a-GCST90001862	CD3 on CD28+ DN (CD4-CD8-)	Blue.530.30.Treg.trait23	Treg	GCST90001862	MFI
ebi-a-GCST90001863	CD3 on CD28+ CD45RA- CD8br	Blue.530.30.Treg.trait3	Treg	GCST90001863	MFI
ebi-a-GCST90001864	CD3 on CD28+ CD45RA+ CD8br	Blue.530.30.Treg.trait4	Treg	GCST90001864	MFI
ebi-a-GCST90001865	CD3 on CD28- CD8br	Blue.530.30.Treg.trait5	Treg	GCST90001865	MFI
ebi-a-GCST90001866	CD3 on CD39+ CD8br	Blue.530.30.Treg.trait6	Treg	GCST90001866	MFI
ebi-a-GCST90001867	CD3 on CD4+	Blue.530.30.Treg.trait7	Treg	GCST90001867	MFI
ebi-a-GCST90001868	CD3 on CD4 Treg	Blue.530.30.Treg.trait8	Treg	GCST90001868	MFI
ebi-a-GCST90001869	CD3 on resting Treg	Blue.530.30.Treg.trait9	Treg	GCST90001869	MFI
ebi-a-GCST90001870	CD34 on HSC	Blue.585.42.MDSC.trait1	Myeloid cell	GCST90001870	MFI
ebi-a-GCST90001871	HVEM on T cell	HVEM1000_150630.trait1	Maturation stages of T cell	GCST90001871	MFI
ebi-a-GCST90001872	HVEM on naive CD8br	HVEM1000_150630.trait10	Maturation stages of T cell	GCST90001872	MFI
ebi-a-GCST90001873	HVEM on EM CD8br	HVEM1000_150630.trait11	Maturation stages of T cell	GCST90001873	MFI
ebi-a-GCST90001874	HVEM on TD CD8br	HVEM1000_150630.trait12	Maturation stages of T cell	GCST90001874	MFI
ebi-a-GCST90001875	HVEM on CD4+	HVEM1000_150630.trait2	Maturation stages of T cell	GCST90001875	MFI
ebi-a-GCST90001876	HVEM on CM CD4+	HVEM1000_150630.trait3	Maturation stages of T cell	GCST90001876	MFI
ebi-a-GCST90001877	HVEM on naive CD4+	HVEM1000_150630.trait4	Maturation stages of T cell	GCST90001877	MFI
ebi-a-GCST90001878	HVEM on EM CD4+	HVEM1000_150630.trait5	Maturation stages of T cell	GCST90001878	MFI
ebi-a-GCST90001879	HVEM on TD CD4+	HVEM1000_150630.trait6	Maturation stages of T cell	GCST90001879	MFI
ebi-a-GCST90001880	HVEM on CD45RA- CD4+	HVEM1000_150630.trait7	Maturation stages of T cell	GCST90001880	MFI
ebi-a-GCST90001881	HVEM on CD8br	HVEM1000_150630.trait8	Maturation stages of T cell	GCST90001881	MFI
ebi-a-GCST90001882	HVEM on CM CD8br	HVEM1000_150630.trait9	Maturation stages of T cell	GCST90001882	MFI
ebi-a-GCST90001883	CD16-CD56 on NKT	Blue.585.42.TBNK.trait1	TBNK	GCST90001883	MFI
ebi-a-GCST90001884	CD16-CD56 on NK	Blue.585.42.TBNK.trait2	TBNK	GCST90001884	MFI
ebi-a-GCST90001885	CD16-CD56 on HLA DR+ NK	Blue.585.42.TBNK.trait3	TBNK	GCST90001885	MFI
ebi-a-GCST90001886	CD28 on CD39+ activated Treg	Blue.585.42.Treg.trait10	Treg	GCST90001886	MFI
ebi-a-GCST90001887	CD28 on secreting Treg	Blue.585.42.Treg.trait11	Treg	GCST90001887	MFI
ebi-a-GCST90001888	CD28 on CD39+ secreting Treg	Blue.585.42.Treg.trait12	Treg	GCST90001888	MFI
ebi-a-GCST90001889	CD28 on activated & secreting Treg	Blue.585.42.Treg.trait13	Treg	GCST90001889	MFI
ebi-a-GCST90001890	CD28 on CD45RA+ CD4+	Blue.585.42.Treg.trait15	Treg	GCST90001890	MFI
ebi-a-GCST90001891	CD28 on CD45RA- CD4 not Treg	Blue.585.42.Treg.trait18	Treg	GCST90001891	MFI
ebi-a-GCST90001892	CD28 on CD39+ CD4+	Blue.585.42.Treg.trait19	Treg	GCST90001892	MFI
ebi-a-GCST90001893	CD28 on CD28+ CD45RA- CD8br	Blue.585.42.Treg.trait2	Treg	GCST90001893	MFI
ebi-a-GCST90001894	CD28 on CD28+ CD4+	Blue.585.42.Treg.trait20	Treg	GCST90001894	MFI
ebi-a-GCST90001895	CD28 on CD28+ DN (CD4-CD8-)	Blue.585.42.Treg.trait21	Treg	GCST90001895	MFI
ebi-a-GCST90001896	CD28 on CD28+ CD45RA+ CD8br	Blue.585.42.Treg.trait3	Treg	GCST90001896	MFI
ebi-a-GCST90001897	CD28 on CD39+ CD8br	Blue.585.42.Treg.trait4	Treg	GCST90001897	MFI
ebi-a-GCST90001898	CD28 on CD4+	Blue.585.42.Treg.trait5	Treg	GCST90001898	MFI
ebi-a-GCST90001899	CD28 on CD4 Treg	Blue.585.42.Treg.trait6	Treg	GCST90001899	MFI
ebi-a-GCST90001900	CD28 on resting Treg	Blue.585.42.Treg.trait7	Treg	GCST90001900	MFI
ebi-a-GCST90001901	CD28 on CD39+ resting Treg	Blue.585.42.Treg.trait8	Treg	GCST90001901	MFI
ebi-a-GCST90001902	CD28 on activated Treg	Blue.585.42.Treg.trait9	Treg	GCST90001902	MFI
ebi-a-GCST90001903	CD86 on myeloid DC	Blue.670.LP.cDC.trait1	cDC	GCST90001903	MFI
ebi-a-GCST90001904	CD86 on CD62L+ myeloid DC	Blue.670.LP.cDC.trait2	cDC	GCST90001904	MFI
ebi-a-GCST90001905	CD86 on monocyte	Blue.670.LP.cDC.trait3	cDC	GCST90001905	MFI
ebi-a-GCST90001906	CD86 on granulocyte	Blue.670.LP.cDC.trait4	cDC	GCST90001906	MFI
ebi-a-GCST90001907	CCR7 on naive CD4+	Blue.670.LP.MT.trait1	Maturation stages of T cell	GCST90001907	MFI
ebi-a-GCST90001908	CCR7 on naive CD8br	Blue.670.LP.MT.trait3	Maturation stages of T cell	GCST90001908	MFI
ebi-a-GCST90001909	CD45 on CD14+ monocyte	Blue.670.LP.TBNK.trait1	TBNK	GCST90001909	MFI
ebi-a-GCST90001910	CD45 on B cell	Blue.670.LP.TBNK.trait10	TBNK	GCST90001910	MFI
ebi-a-GCST90001911	CD45 on NK	Blue.670.LP.TBNK.trait11	TBNK	GCST90001911	MFI
ebi-a-GCST90001912	CD45 on HLA DR+ NK	Blue.670.LP.TBNK.trait12	TBNK	GCST90001912	MFI
ebi-a-GCST90001913	CD45 on granulocyte	Blue.670.LP.TBNK.trait13	TBNK	GCST90001913	MFI
ebi-a-GCST90001914	CD45 on lymphocyte	Blue.670.LP.TBNK.trait2	TBNK	GCST90001914	MFI
ebi-a-GCST90001915	CD45 on T cell	Blue.670.LP.TBNK.trait3	TBNK	GCST90001915	MFI
ebi-a-GCST90001916	CD45 on CD4+	Blue.670.LP.TBNK.trait4	TBNK	GCST90001916	MFI
ebi-a-GCST90001917	CD45 on CD8br	Blue.670.LP.TBNK.trait5	TBNK	GCST90001917	MFI
ebi-a-GCST90001918	CD45 on HLA DR+ T cell	Blue.670.LP.TBNK.trait6	TBNK	GCST90001918	MFI
ebi-a-GCST90001919	CD45 on NKT	Blue.670.LP.TBNK.trait7	TBNK	GCST90001919	MFI
ebi-a-GCST90001920	CD45 on HLA DR+ CD4+	Blue.670.LP.TBNK.trait8	TBNK	GCST90001920	MFI
ebi-a-GCST90001921	CD45 on HLA DR+ CD8br	Blue.670.LP.TBNK.trait9	TBNK	GCST90001921	MFI
ebi-a-GCST90001922	CD127 on T cell	Blue.670.LP.Treg.trait1	Treg	GCST90001922	MFI
ebi-a-GCST90001923	CD127 on CD45RA- CD4 not Treg	Blue.670.LP.Treg.trait10	Treg	GCST90001923	MFI
ebi-a-GCST90001924	CD127 on CD28+ CD4+	Blue.670.LP.Treg.trait11	Treg	GCST90001924	MFI
ebi-a-GCST90001925	CD127 on CD28+ DN (CD4-CD8-)	Blue.670.LP.Treg.trait12	Treg	GCST90001925	MFI
ebi-a-GCST90001926	CD127 on granulocyte	Blue.670.LP.Treg.trait13	Treg	GCST90001926	MFI
ebi-a-GCST90001927	CD127 on CD8br	Blue.670.LP.Treg.trait2	Treg	GCST90001927	MFI
ebi-a-GCST90001928	CD127 on CD28+ CD45RA- CD8br	Blue.670.LP.Treg.trait3	Treg	GCST90001928	MFI
ebi-a-GCST90001929	CD127 on CD28+ CD45RA+ CD8br	Blue.670.LP.Treg.trait4	Treg	GCST90001929	MFI
ebi-a-GCST90001930	CD127 on CD28- CD8br	Blue.670.LP.Treg.trait5	Treg	GCST90001930	MFI
ebi-a-GCST90001931	CD127 on CD4+	Blue.670.LP.Treg.trait6	Treg	GCST90001931	MFI
ebi-a-GCST90001932	CD127 on CD45RA+ CD4+	Blue.670.LP.Treg.trait7	Treg	GCST90001932	MFI
ebi-a-GCST90001933	CD25 on CD45RA- CD4 not Treg	Blue.780.60.CD25.trait1	Treg	GCST90001933	MFI
ebi-a-GCST90001934	CD25 on CD45RA+ CD4 not Treg	Blue.780.60.CD25.trait13	Treg	GCST90001934	MFI
ebi-a-GCST90001935	CD25 on CD39+ CD4 Treg	Blue.780.60.CD25.trait10	Treg	GCST90001935	MFI
ebi-a-GCST90001936	CD25 on CD4 Treg	Blue.780.60.CD25.trait2	Treg	GCST90001936	MFI
ebi-a-GCST90001937	CD25 on resting Treg	Blue.780.60.CD25.trait3	Treg	GCST90001937	MFI
ebi-a-GCST90001938	CD25 on CD39+ resting Treg	Blue.780.60.CD25.trait4	Treg	GCST90001938	MFI
ebi-a-GCST90001939	CD25 on activated Treg	Blue.780.60.CD25.trait5	Treg	GCST90001939	MFI
ebi-a-GCST90001940	CD25 on CD39+ activated Treg	Blue.780.60.CD25.trait6	Treg	GCST90001940	MFI
ebi-a-GCST90001941	CD25 on secreting Treg	Blue.780.60.CD25.trait7	Treg	GCST90001941	MFI
ebi-a-GCST90001942	CD25 on CD39+ secreting Treg	Blue.780.60.CD25.trait8	Treg	GCST90001942	MFI
ebi-a-GCST90001943	CD25 on activated & secreting Treg	Blue.780.60.CD25.trait9	Treg	GCST90001943	MFI
ebi-a-GCST90001944	CD123 on plasmacytoid DC	Blue.780.60.cDC.trait1	cDC	GCST90001944	MFI
ebi-a-GCST90001945	CD123 on CD62L+ plasmacytoid DC	Blue.780.60.cDC.trait2	cDC	GCST90001945	MFI
ebi-a-GCST90001946	CD33 on CD14+ monocyte	Blue.780.60.MDSC.trait1	Myeloid cell	GCST90001946	MFI
ebi-a-GCST90001947	CD33 on CD33br HLA DR+ CD14dim	Blue.780.60.MDSC.trait10	Myeloid cell	GCST90001947	MFI
ebi-a-GCST90001948	CD33 on CD33dim HLA DR+ CD11b+	Blue.780.60.MDSC.trait12	Myeloid cell	GCST90001948	MFI
ebi-a-GCST90001949	CD33 on CD33dim HLA DR+ CD11b-	Blue.780.60.MDSC.trait13	Myeloid cell	GCST90001949	MFI
ebi-a-GCST90001950	CD33 on Gr MDSC	Blue.780.60.MDSC.trait14	Myeloid cell	GCST90001950	MFI
ebi-a-GCST90001951	CD33 on CD66b++ myeloid cell	Blue.780.60.MDSC.trait2	Myeloid cell	GCST90001951	MFI
ebi-a-GCST90001952	CD33 on Mo MDSC	Blue.780.60.MDSC.trait3	Myeloid cell	GCST90001952	MFI
ebi-a-GCST90001953	CD33 on CD33dim HLA DR-	Blue.780.60.MDSC.trait4	Myeloid cell	GCST90001953	MFI
ebi-a-GCST90001954	CD33 on basophil	Blue.780.60.MDSC.trait6	Myeloid cell	GCST90001954	MFI
ebi-a-GCST90001955	CD33 on Im MDSC	Blue.780.60.MDSC.trait7	Myeloid cell	GCST90001955	MFI
ebi-a-GCST90001956	CD33 on CD33br HLA DR+	Blue.780.60.MDSC.trait8	Myeloid cell	GCST90001956	MFI
ebi-a-GCST90001957	CD33 on CD33br HLA DR+ CD14-	Blue.780.60.MDSC.trait9	Myeloid cell	GCST90001957	MFI
ebi-a-GCST90001958	CD4 on monocyte	Blue.780.60.TBNK.trait1	TBNK	GCST90001958	MFI
ebi-a-GCST90001959	CD4 on HLA DR+ CD4+	Blue.780.60.TBNK.trait3	TBNK	GCST90001959	MFI
ebi-a-GCST90001960	CD25 on CD4+	Blue.780.60.Treg.trait4	Treg	GCST90001960	MFI
ebi-a-GCST90001961	CD25 on CD39+ CD4+	Blue.780.60.Treg.trait5	Treg	GCST90001961	MFI
ebi-a-GCST90001962	CD25 on CD28+ CD4+	Blue.780.60.Treg.trait6	Treg	GCST90001962	MFI
ebi-a-GCST90001963	FSC-A on myeloid DC	FSC.cDC.trait2	cDC	GCST90001963	Morphological parameter
ebi-a-GCST90001964	FSC-A on plasmacytoid DC	FSC.cDC.trait3	cDC	GCST90001964	Morphological parameter
ebi-a-GCST90001965	FSC-A on monocyte	FSC.cDC.trait4	cDC	GCST90001965	Morphological parameter
ebi-a-GCST90001966	FSC-A on granulocyte	FSC.cDC.trait5	cDC	GCST90001966	Morphological parameter
ebi-a-GCST90001967	FSC-A on CD14+ monocyte	FSC.TBNK.trait1	TBNK	GCST90001967	Morphological parameter
ebi-a-GCST90001968	FSC-A on B cell	FSC.TBNK.trait10	TBNK	GCST90001968	Morphological parameter
ebi-a-GCST90001969	FSC-A on NK	FSC.TBNK.trait11	TBNK	GCST90001969	Morphological parameter
ebi-a-GCST90001970	FSC-A on HLA DR+ NK	FSC.TBNK.trait12	TBNK	GCST90001970	Morphological parameter
ebi-a-GCST90001971	FSC-A on lymphocyte	FSC.TBNK.trait2	TBNK	GCST90001971	Morphological parameter
ebi-a-GCST90001972	FSC-A on T cell	FSC.TBNK.trait3	TBNK	GCST90001972	Morphological parameter
ebi-a-GCST90001973	FSC-A on CD4+	FSC.TBNK.trait4	TBNK	GCST90001973	Morphological parameter
ebi-a-GCST90001974	FSC-A on CD8br	FSC.TBNK.trait5	TBNK	GCST90001974	Morphological parameter
ebi-a-GCST90001975	FSC-A on HLA DR+ T cell	FSC.TBNK.trait6	TBNK	GCST90001975	Morphological parameter
ebi-a-GCST90001976	FSC-A on NKT	FSC.TBNK.trait7	TBNK	GCST90001976	Morphological parameter
ebi-a-GCST90001977	FSC-A on HLA DR+ CD4+	FSC.TBNK.trait8	TBNK	GCST90001977	Morphological parameter
ebi-a-GCST90001978	FSC-A on HLA DR+ CD8br	FSC.TBNK.trait9	TBNK	GCST90001978	Morphological parameter
ebi-a-GCST90001979	CD16 on CD14- CD16+ monocyte	mono.trait1	Monocyte	GCST90001979	MFI
ebi-a-GCST90001980	CD40 on CD14+ CD16- monocyte	mono.trait10	Monocyte	GCST90001980	MFI
ebi-a-GCST90001981	CD40 on CD14+ CD16+ monocyte	mono.trait11	Monocyte	GCST90001981	MFI
ebi-a-GCST90001982	CCR2 on CD14- CD16+ monocyte	mono.trait12	Monocyte	GCST90001982	MFI
ebi-a-GCST90001983	CD14 on CD14+ CD16+ monocyte	mono.trait14	Monocyte	GCST90001983	MFI
ebi-a-GCST90001984	HLA DR on CD14- CD16+ monocyte	mono.trait16	Monocyte	GCST90001984	MFI
ebi-a-GCST90001985	CD40 on monocytes	mono.trait17	Monocyte	GCST90001985	MFI
ebi-a-GCST90001986	CD14 on CD14+ CD16- monocyte	mono.trait19	Monocyte	GCST90001986	MFI
ebi-a-GCST90001987	CD64 on CD14+ CD16- monocyte	mono.trait2	Monocyte	GCST90001987	MFI
ebi-a-GCST90001988	HLA DR on CD14+ CD16- monocyte	mono.trait21	Monocyte	GCST90001988	MFI
ebi-a-GCST90001989	CD40 on CD14- CD16+ monocyte	mono.trait22	Monocyte	GCST90001989	MFI
ebi-a-GCST90001990	CD64 on CD14- CD16+ monocyte	mono.trait24	Monocyte	GCST90001990	MFI
ebi-a-GCST90001991	HLA DR on CD14+ monocyte	mono.trait25	Monocyte	GCST90001991	MFI
ebi-a-GCST90001992	CCR2 on CD14+ CD16+ monocyte	mono.trait28	Monocyte	GCST90001992	MFI
ebi-a-GCST90001993	PDL-1 on CD14+ CD16- monocyte	mono.trait29	Monocyte	GCST90001993	MFI
ebi-a-GCST90001994	CX3CR1 on CD14- CD16-	mono.trait3	Monocyte	GCST90001994	MFI
ebi-a-GCST90001995	CX3CR1 on monocyte	mono.trait33	Monocyte	GCST90001995	MFI
ebi-a-GCST90001996	CX3CR1 on CD14+ CD16+ monocyte	mono.trait35	Monocyte	GCST90001996	MFI
ebi-a-GCST90001997	CX3CR1 on CD14+ CD16- monocyte	mono.trait36	Monocyte	GCST90001997	MFI
ebi-a-GCST90001998	PDL-1 on CD14+ CD16+ monocyte	mono.trait39	Monocyte	GCST90001998	MFI
ebi-a-GCST90001999	PDL-1 on CD14- CD16+ monocyte	mono.trait4	Monocyte	GCST90001999	MFI
ebi-a-GCST90002000	PDL-1 on CD14- CD16-	mono.trait41	Monocyte	GCST90002000	MFI
ebi-a-GCST90002001	CD64 on CD14- CD16-	mono.trait42	Monocyte	GCST90002001	MFI
ebi-a-GCST90002002	PDL-1 on monocyte	mono.trait43	Monocyte	GCST90002002	MFI
ebi-a-GCST90002003	CCR2 on CD14- CD16-	mono.trait44	Monocyte	GCST90002003	MFI
ebi-a-GCST90002004	CCR2 on CD14+ CD16- monocyte	mono.trait46	Monocyte	GCST90002004	MFI
ebi-a-GCST90002005	CD16 on CD14+ CD16+ monocyte	mono.trait47	Monocyte	GCST90002005	MFI
ebi-a-GCST90002006	CD64 on monocyte	mono.trait48	Monocyte	GCST90002006	MFI
ebi-a-GCST90002007	HLA DR on CD14+ CD16+ monocyte	mono.trait50	Monocyte	GCST90002007	MFI
ebi-a-GCST90002008	CCR2 on monocyte	mono.trait52	Monocyte	GCST90002008	MFI
ebi-a-GCST90002009	HLA DR on CD14- CD16-	mono.trait53	Monocyte	GCST90002009	MFI
ebi-a-GCST90002010	HLA DR on monocyte	mono.trait54	Monocyte	GCST90002010	MFI
ebi-a-GCST90002011	CD64 on CD14+ CD16+ monocyte	mono.trait6	Monocyte	GCST90002011	MFI
ebi-a-GCST90002012	CX3CR1 on CD14- CD16+ monocyte	mono.trait7	Monocyte	GCST90002012	MFI
ebi-a-GCST90002013	CCR2 on myeloid DC	Red.660.20.cDC.trait1	cDC	GCST90002013	MFI
ebi-a-GCST90002014	CCR2 on CD62L+ myeloid DC	Red.660.20.cDC.trait2	cDC	GCST90002014	MFI
ebi-a-GCST90002015	CCR2 on plasmacytoid DC	Red.660.20.cDC.trait3	cDC	GCST90002015	MFI
ebi-a-GCST90002016	CCR2 on CD62L+ plasmacytoid DC	Red.660.20.cDC.trait4	cDC	GCST90002016	MFI
ebi-a-GCST90002017	CCR2 on monocyte	Red.660.20.cDC.trait5	cDC	GCST90002017	MFI
ebi-a-GCST90002018	CCR2 on granulocyte	Red.660.20.cDC.trait6	cDC	GCST90002018	MFI
ebi-a-GCST90002019	CD14 on Mo MDSC	Red.660.20.MDSC.trait2	Myeloid cell	GCST90002019	MFI
ebi-a-GCST90002020	CD14 on CD33br HLA DR+ CD14dim	Red.660.20.MDSC.trait3	Myeloid cell	GCST90002020	MFI
ebi-a-GCST90002021	CD14 on CD33dim HLA DR+ CD11b+	Red.660.20.MDSC.trait4	Myeloid cell	GCST90002021	MFI
ebi-a-GCST90002022	CD4 on CD4+	Red.660.20.MT.trait1	Maturation stages of T cell	GCST90002022	MFI
ebi-a-GCST90002023	CD4 on CM CD4 +	Red.660.20.MT.trait2	Maturation stages of T cell	GCST90002023	MFI
ebi-a-GCST90002024	CD4 on naive CD4+	Red.660.20.MT.trait3	Maturation stages of T cell	GCST90002024	MFI
ebi-a-GCST90002025	CD4 on EM CD4+	Red.660.20.MT.trait4	Maturation stages of T cell	GCST90002025	MFI
ebi-a-GCST90002026	CD4 on TD CD4+	Red.660.20.MT.trait5	Maturation stages of T cell	GCST90002026	MFI
ebi-a-GCST90002027	CD4 on CD45RA+ CD4+	Red.660.20.MT.trait6	Maturation stages of T cell	GCST90002027	MFI
ebi-a-GCST90002028	CD19 on B cell	Red.660.20.TBNK.trait2	TBNK	GCST90002028	MFI
ebi-a-GCST90002029	CD39 on CD39+ CD8br	Red.660.20.Treg.trait1	Treg	GCST90002029	MFI
ebi-a-GCST90002030	CD39 on CD39+ activated Treg	Red.660.20.Treg.trait2	Treg	GCST90002030	MFI
ebi-a-GCST90002031	CD39 on CD39+ secreting Treg	Red.660.20.Treg.trait3	Treg	GCST90002031	MFI
ebi-a-GCST90002032	CD39 on CD39+ CD4+	Red.660.20.Treg.trait5	Treg	GCST90002032	MFI
ebi-a-GCST90002033	CD39 on granulocyte	Red.660.20.Treg.trait6	Treg	GCST90002033	MFI
ebi-a-GCST90002034	CD39 on monocyte	Red.660.20.Treg.trait7	Treg	GCST90002034	MFI
ebi-a-GCST90002035	CD80 on myeloid DC	Red.780.60.cDC.trait1	cDC	GCST90002035	MFI
ebi-a-GCST90002036	CD80 on CD62L+ myeloid DC	Red.780.60.cDC.trait2	cDC	GCST90002036	MFI
ebi-a-GCST90002037	CD80 on plasmacytoid DC	Red.780.60.cDC.trait3	cDC	GCST90002037	MFI
ebi-a-GCST90002038	CD80 on CD62L+ plasmacytoid DC	Red.780.60.cDC.trait4	cDC	GCST90002038	MFI
ebi-a-GCST90002039	CD80 on monocyte	Red.780.60.cDC.trait5	cDC	GCST90002039	MFI
ebi-a-GCST90002040	CD80 on granulocyte	Red.780.60.cDC.trait6	cDC	GCST90002040	MFI
ebi-a-GCST90002041	CD45 on lymphocyte	Red.780.60.MDSC.trait1	Myeloid cell	GCST90002041	MFI
ebi-a-GCST90002042	CD45 on CD33br HLA DR+ CD14-	Red.780.60.MDSC.trait10	Myeloid cell	GCST90002042	MFI
ebi-a-GCST90002043	CD45 on CD33br HLA DR+ CD14dim	Red.780.60.MDSC.trait11	Myeloid cell	GCST90002043	MFI
ebi-a-GCST90002044	CD45 on CD33dim HLA DR+ CD11b-	Red.780.60.MDSC.trait13	Myeloid cell	GCST90002044	MFI
ebi-a-GCST90002045	CD45 on CD33- HLA DR-	Red.780.60.MDSC.trait14	Myeloid cell	GCST90002045	MFI
ebi-a-GCST90002046	CD45 on CD33- HLA DR+	Red.780.60.MDSC.trait15	Myeloid cell	GCST90002046	MFI
ebi-a-GCST90002047	CD45 on Gr MDSC	Red.780.60.MDSC.trait16	Myeloid cell	GCST90002047	MFI
ebi-a-GCST90002048	CD45 on CD66b++ myelod cell	Red.780.60.MDSC.trait3	Myeloid cell	GCST90002048	MFI
ebi-a-GCST90002049	CD45 on Mo MDSC	Red.780.60.MDSC.trait4	Myeloid cell	GCST90002049	MFI
ebi-a-GCST90002050	CD45 on CD33dim HLA DR-	Red.780.60.MDSC.trait5	Myeloid cell	GCST90002050	MFI
ebi-a-GCST90002051	CD45 on basophil	Red.780.60.MDSC.trait7	Myeloid cell	GCST90002051	MFI
ebi-a-GCST90002052	CD45 on Im MDSC	Red.780.60.MDSC.trait8	Myeloid cell	GCST90002052	MFI
ebi-a-GCST90002053	CD45 on CD33br HLA DR+	Red.780.60.MDSC.trait9	Myeloid cell	GCST90002053	MFI
ebi-a-GCST90002054	CD8 on CM CD8br	Red.780.60.MT.trait2	Maturation stages of T cell	GCST90002054	MFI
ebi-a-GCST90002055	CD8 on naive CD8br	Red.780.60.MT.trait3	Maturation stages of T cell	GCST90002055	MFI
ebi-a-GCST90002056	CD8 on EM CD8br	Red.780.60.MT.trait4	Maturation stages of T cell	GCST90002056	MFI
ebi-a-GCST90002057	CD8 on TD CD8br	Red.780.60.MT.trait5	Maturation stages of T cell	GCST90002057	MFI
ebi-a-GCST90002058	CD8 on CD8br	Red.780.60.TBNK.trait1	TBNK	GCST90002058	MFI
ebi-a-GCST90002059	CD8 on NKT	Red.780.60.TBNK.trait2	TBNK	GCST90002059	MFI
ebi-a-GCST90002060	CD8 on HLA DR+ CD8br	Red.780.60.TBNK.trait3	TBNK	GCST90002060	MFI
ebi-a-GCST90002061	CD4 on CD39+ CD4+	Red.780.60.Treg.trait15	Treg	GCST90002061	MFI
ebi-a-GCST90002062	CD4 on CD28+ CD4+	Red.780.60.Treg.trait16	Treg	GCST90002062	MFI
ebi-a-GCST90002063	CD4 on CD4 Treg	Red.780.60.Treg.trait2	Treg	GCST90002063	MFI
ebi-a-GCST90002064	CD4 on resting Treg	Red.780.60.Treg.trait3	Treg	GCST90002064	MFI
ebi-a-GCST90002065	CD4 on CD39+ resting Treg	Red.780.60.Treg.trait4	Treg	GCST90002065	MFI
ebi-a-GCST90002066	CD4 on activated Treg	Red.780.60.Treg.trait5	Treg	GCST90002066	MFI
ebi-a-GCST90002067	CD4 on CD39+ activated Treg	Red.780.60.Treg.trait6	Treg	GCST90002067	MFI
ebi-a-GCST90002068	CD4 on secreting Treg	Red.780.60.Treg.trait7	Treg	GCST90002068	MFI
ebi-a-GCST90002069	CD4 on CD39+ secreting Treg	Red.780.60.Treg.trait8	Treg	GCST90002069	MFI
ebi-a-GCST90002070	CD4 on activated & secreting Treg	Red.780.60.Treg.trait9	Treg	GCST90002070	MFI
ebi-a-GCST90002071	SSC-A on myeloid DC	SSC.cDC.trait2	cDC	GCST90002071	Morphological parameter
ebi-a-GCST90002072	SSC-A on plasmacytoid DC	SSC.cDC.trait3	cDC	GCST90002072	Morphological parameter
ebi-a-GCST90002073	SSC-A on monocyte	SSC.cDC.trait4	cDC	GCST90002073	Morphological parameter
ebi-a-GCST90002074	SSC-A on CD14+ monocyte	SSC.TBNK.trait1	TBNK	GCST90002074	Morphological parameter
ebi-a-GCST90002075	SSC-A on B cell	SSC.TBNK.trait10	TBNK	GCST90002075	Morphological parameter
ebi-a-GCST90002076	SSC-A on NK	SSC.TBNK.trait11	TBNK	GCST90002076	Morphological parameter
ebi-a-GCST90002077	SSC-A on HLA DR+ NK	SSC.TBNK.trait12	TBNK	GCST90002077	Morphological parameter
ebi-a-GCST90002078	SSC-A on granulocyte	SSC.TBNK.trait13	TBNK	GCST90002078	Morphological parameter
ebi-a-GCST90002079	SSC-A on lymphocyte	SSC.TBNK.trait2	TBNK	GCST90002079	Morphological parameter
ebi-a-GCST90002080	SSC-A on T cell	SSC.TBNK.trait3	TBNK	GCST90002080	Morphological parameter
ebi-a-GCST90002081	SSC-A on CD4+	SSC.TBNK.trait4	TBNK	GCST90002081	Morphological parameter
ebi-a-GCST90002082	SSC-A on CD8br	SSC.TBNK.trait5	TBNK	GCST90002082	Morphological parameter
ebi-a-GCST90002083	SSC-A on HLA DR+ T cell	SSC.TBNK.trait6	TBNK	GCST90002083	Morphological parameter
ebi-a-GCST90002084	SSC-A on NKT	SSC.TBNK.trait7	TBNK	GCST90002084	Morphological parameter
ebi-a-GCST90002085	SSC-A on HLA DR+ CD4+	SSC.TBNK.trait8	TBNK	GCST90002085	Morphological parameter
ebi-a-GCST90002086	SSC-A on HLA DR+ CD8br	SSC.TBNK.trait9	TBNK	GCST90002086	Morphological parameter
ebi-a-GCST90002087	CD11c on myeloid DC	Violet.450.50.cDC.trait1	cDC	GCST90002087	MFI
ebi-a-GCST90002088	CD11c on CD62L+ myeloid DC	Violet.450.50.cDC.trait2	cDC	GCST90002088	MFI
ebi-a-GCST90002089	CD11c on monocyte	Violet.450.50.cDC.trait3	cDC	GCST90002089	MFI
ebi-a-GCST90002090	CD11c on granulocyte	Violet.450.50.cDC.trait4	cDC	GCST90002090	MFI
ebi-a-GCST90002091	CD11b on CD14+ monocyte	Violet.450.50.MDSC.trait1	Myeloid cell	GCST90002091	MFI
ebi-a-GCST90002092	CD11b on Gr MDSC	Violet.450.50.MDSC.trait13	Myeloid cell	GCST90002092	MFI
ebi-a-GCST90002093	CD11b on CD66b++ myeloid cell	Violet.450.50.MDSC.trait2	Myeloid cell	GCST90002093	MFI
ebi-a-GCST90002094	CD11b on Mo MDSC	Violet.450.50.MDSC.trait3	Myeloid cell	GCST90002094	MFI
ebi-a-GCST90002095	CD11b on CD33dim HLA DR-	Violet.450.50.MDSC.trait4	Myeloid cell	GCST90002095	MFI
ebi-a-GCST90002096	CD11b on basophil	Violet.450.50.MDSC.trait6	Myeloid cell	GCST90002096	MFI
ebi-a-GCST90002097	CD11b on CD33br HLA DR+ CD14dim	Violet.450.50.MDSC.trait9	Myeloid cell	GCST90002097	MFI
ebi-a-GCST90002098	CD45RA on naive CD4+	Violet.450.50.MT.trait1	Maturation stages of T cell	GCST90002098	MFI
ebi-a-GCST90002099	CD4RA on TD CD4+	Violet.450.50.MT.trait2	Maturation stages of T cell	GCST90002099	MFI
ebi-a-GCST90002100	CD45RA on naive CD8br	Violet.450.50.MT.trait3	Maturation stages of T cell	GCST90002100	MFI
ebi-a-GCST90002101	CD45RA on TD CD8br	Violet.450.50.MT.trait4	Maturation stages of T cell	GCST90002101	MFI
ebi-a-GCST90002102	CD45RA on resting Treg	Violet.450.50.Treg.trait2	Treg	GCST90002102	MFI
ebi-a-GCST90002103	CD45RA on CD39+ resting Treg	Violet.450.50.Treg.trait3	Treg	GCST90002103	MFI
ebi-a-GCST90002104	HLA DR on myeloid DC	Violet.510.50.cDC.trait2	cDC	GCST90002104	MFI
ebi-a-GCST90002105	HLA DR on plasmacytoid DC	Violet.510.50.cDC.trait3	cDC	GCST90002105	MFI
ebi-a-GCST90002106	HLA DR on DC	Violet.510.50.cDC.trait4	cDC	GCST90002106	MFI
ebi-a-GCST90002107	HLA DR on HSC	Violet.510.50.MDSC.trait1	Myeloid cell	GCST90002107	MFI
ebi-a-GCST90002108	HLA DR on CD33br HLA DR+ CD14-	Violet.510.50.MDSC.trait3	Myeloid cell	GCST90002108	MFI
ebi-a-GCST90002109	HLA DR on CD33br HLA DR+ CD14dim	Violet.510.50.MDSC.trait4	Myeloid cell	GCST90002109	MFI
ebi-a-GCST90002110	HLA DR on CD33dim HLA DR+ CD11b+	Violet.510.50.MDSC.trait5	Myeloid cell	GCST90002110	MFI
ebi-a-GCST90002111	HLA DR on CD33dim HLA DR+ CD11b-	Violet.510.50.MDSC.trait6	Myeloid cell	GCST90002111	MFI
ebi-a-GCST90002112	HLA DR on CD33- HLA DR+	Violet.510.50.MDSC.trait7	Myeloid cell	GCST90002112	MFI
ebi-a-GCST90002113	HLA DR on HLA DR+ T cell	Violet.510.50.TBNK.trait2	TBNK	GCST90002113	MFI
ebi-a-GCST90002114	HLA DR on HLA DR+ CD4+	Violet.510.50.TBNK.trait3	TBNK	GCST90002114	MFI
ebi-a-GCST90002115	HLA DR on HLA DR+ CD8br	Violet.510.50.TBNK.trait4	TBNK	GCST90002115	MFI
ebi-a-GCST90002116	HLA DR on B cell	Violet.510.50.TBNK.trait5	TBNK	GCST90002116	MFI
ebi-a-GCST90002117	HLA DR on HLA DR+ NK	Violet.510.50.TBNK.trait6	TBNK	GCST90002117	MFI
ebi-a-GCST90002118	CD8 on CD28+ CD45RA- CD8br	Violet.510.50.Treg.trait2	Treg	GCST90002118	MFI
ebi-a-GCST90002119	CD8 on CD28+ CD45RA+ CD8br	Violet.510.50.Treg.trait3	Treg	GCST90002119	MFI
ebi-a-GCST90002120	CD8 on CD28- CD8br	Violet.510.50.Treg.trait4	Treg	GCST90002120	MFI
ebi-a-GCST90002121	CD8 on CD39+ CD8br	Violet.510.50.Treg.trait5	Treg	GCST90002121	MFI

## Sheet: table S4
Table S4. Mendelian randomization analysis on the causal effect between metabolite and Diffuse large B-cell lymphoma.
id	exposure	outcome	method	nsnp	b	se	pval	lo_ci	up_ci	or	or_lci95	or_uci95	firstAuthor	discoverySampleAncestry	summaryStatistics
GCST90200466	X-11632 levels	Diffuse large B-cell lymphoma	MR Egger	25	-0.27105	0.274229	0.333238	-0.808538	0.266439	0.762579	0.445509	1.30531	Chen Y	7784 European	http://ftp.ebi.ac.uk/pub/databases/gwas/summary_statistics/GCST90200001-GCST90201000/GCST90200466/GCST90200466_buildGRCh38.tsv.gz
GCST90200466	X-11632 levels	Diffuse large B-cell lymphoma	Weighted median	25	-0.243673	0.168606	0.148396	-0.574141	0.0867948	0.783744	0.563188	1.09067	Chen Y	7784 European	http://ftp.ebi.ac.uk/pub/databases/gwas/summary_statistics/GCST90200001-GCST90201000/GCST90200466/GCST90200466_buildGRCh38.tsv.gz
GCST90200466	X-11632 levels	Diffuse large B-cell lymphoma	Inverse variance weighted	25	-0.32934	0.118622	0.00549666	-0.561839	-0.0968414	0.719398	0.57016	0.9077	Chen Y	7784 European	http://ftp.ebi.ac.uk/pub/databases/gwas/summary_statistics/GCST90200001-GCST90201000/GCST90200466/GCST90200466_buildGRCh38.tsv.gz
GCST90200466	X-11632 levels	Diffuse large B-cell lymphoma	Simple mode	25	-0.291739	0.317406	0.36717	-0.913854	0.330376	0.746963	0.400976	1.39149	Chen Y	7784 European	http://ftp.ebi.ac.uk/pub/databases/gwas/summary_statistics/GCST90200001-GCST90201000/GCST90200466/GCST90200466_buildGRCh38.tsv.gz
GCST90200466	X-11632 levels	Diffuse large B-cell lymphoma	Weighted mode	25	-0.328169	0.288592	0.266708	-0.89381	0.237473	0.720242	0.409094	1.26804	Chen Y	7784 European	http://ftp.ebi.ac.uk/pub/databases/gwas/summary_statistics/GCST90200001-GCST90201000/GCST90200466/GCST90200466_buildGRCh38.tsv.gz
GCST90200768	Phosphate to 2'-deoxyuridine ratio	Diffuse large B-cell lymphoma	MR Egger	33	-0.170276	0.150679	0.267118	-0.465606	0.125054	0.843432	0.627755	1.13321	Chen Y	7846 European	http://ftp.ebi.ac.uk/pub/databases/gwas/summary_statistics/GCST90200001-GCST90201000/GCST90200768/GCST90200768_buildGRCh38.tsv.gz
GCST90200768	Phosphate to 2'-deoxyuridine ratio	Diffuse large B-cell lymphoma	Weighted median	33	-0.269356	0.114735	0.0188932	-0.494237	-0.044475	0.763871	0.610036	0.956499	Chen Y	7846 European	http://ftp.ebi.ac.uk/pub/databases/gwas/summary_statistics/GCST90200001-GCST90201000/GCST90200768/GCST90200768_buildGRCh38.tsv.gz
GCST90200768	Phosphate to 2'-deoxyuridine ratio	Diffuse large B-cell lymphoma	Inverse variance weighted	33	-0.23662	0.0839791	0.00483828	-0.401219	-0.0720211	0.789291	0.669503	0.930511	Chen Y	7846 European	http://ftp.ebi.ac.uk/pub/databases/gwas/summary_statistics/GCST90200001-GCST90201000/GCST90200768/GCST90200768_buildGRCh38.tsv.gz
GCST90200768	Phosphate to 2'-deoxyuridine ratio	Diffuse large B-cell lymphoma	Simple mode	33	-0.319514	0.195658	0.112267	-0.703004	0.0639754	0.726502	0.495096	1.06607	Chen Y	7846 European	http://ftp.ebi.ac.uk/pub/databases/gwas/summary_statistics/GCST90200001-GCST90201000/GCST90200768/GCST90200768_buildGRCh38.tsv.gz
GCST90200768	Phosphate to 2'-deoxyuridine ratio	Diffuse large B-cell lymphoma	Weighted mode	33	-0.274167	0.124337	0.034757	-0.517867	-0.0304668	0.760205	0.59579	0.969993	Chen Y	7846 European	http://ftp.ebi.ac.uk/pub/databases/gwas/summary_statistics/GCST90200001-GCST90201000/GCST90200768/GCST90200768_buildGRCh38.tsv.gz
GCST90199642	Ribitol levels	Diffuse large B-cell lymphoma	MR Egger	34	0.144824	0.0843767	0.095756	-0.0205541	0.310202	1.15584	0.979656	1.3637	Chen Y	8128 European	http://ftp.ebi.ac.uk/pub/databases/gwas/summary_statistics/GCST90199001-GCST90200000/GCST90199642/GCST90199642_buildGRCh38.tsv.gz
GCST90199642	Ribitol levels	Diffuse large B-cell lymphoma	Weighted median	34	0.113233	0.0846266	0.180887	-0.0526352	0.279101	1.11989	0.948726	1.32194	Chen Y	8128 European	http://ftp.ebi.ac.uk/pub/databases/gwas/summary_statistics/GCST90199001-GCST90200000/GCST90199642/GCST90199642_buildGRCh38.tsv.gz
GCST90199642	Ribitol levels	Diffuse large B-cell lymphoma	Inverse variance weighted	34	0.121802	0.0611828	0.046504	0.00188383	0.24172	1.12953	1.00189	1.27344	Chen Y	8128 European	http://ftp.ebi.ac.uk/pub/databases/gwas/summary_statistics/GCST90199001-GCST90200000/GCST90199642/GCST90199642_buildGRCh38.tsv.gz
GCST90199642	Ribitol levels	Diffuse large B-cell lymphoma	Simple mode	34	0.170553	0.158464	0.289605	-0.140037	0.481143	1.18596	0.869326	1.61792	Chen Y	8128 European	http://ftp.ebi.ac.uk/pub/databases/gwas/summary_statistics/GCST90199001-GCST90200000/GCST90199642/GCST90199642_buildGRCh38.tsv.gz
GCST90199642	Ribitol levels	Diffuse large B-cell lymphoma	Weighted mode	34	0.1132	0.0790501	0.161546	-0.041738	0.268138	1.11986	0.959121	1.30753	Chen Y	8128 European	http://ftp.ebi.ac.uk/pub/databases/gwas/summary_statistics/GCST90199001-GCST90200000/GCST90199642/GCST90199642_buildGRCh38.tsv.gz
GCST90199673	DHEAS levels	Diffuse large B-cell lymphoma	MR Egger	44	-0.21166	0.17615	0.236254	-0.556914	0.133594	0.80924	0.572974	1.14293	Chen Y	8228 European	http://ftp.ebi.ac.uk/pub/databases/gwas/summary_statistics/GCST90199001-GCST90200000/GCST90199673/GCST90199673_buildGRCh38.tsv.gz
GCST90199673	DHEAS levels	Diffuse large B-cell lymphoma	Weighted median	44	-0.225029	0.155106	0.146833	-0.529036	0.0789784	0.798493	0.589173	1.08218	Chen Y	8228 European	http://ftp.ebi.ac.uk/pub/databases/gwas/summary_statistics/GCST90199001-GCST90200000/GCST90199673/GCST90199673_buildGRCh38.tsv.gz
GCST90199673	DHEAS levels	Diffuse large B-cell lymphoma	Inverse variance weighted	44	-0.234099	0.0976848	0.0165535	-0.425562	-0.0426372	0.791283	0.653403	0.958259	Chen Y	8228 European	http://ftp.ebi.ac.uk/pub/databases/gwas/summary_statistics/GCST90199001-GCST90200000/GCST90199673/GCST90199673_buildGRCh38.tsv.gz
GCST90199673	DHEAS levels	Diffuse large B-cell lymphoma	Simple mode	44	-0.0779436	0.254886	0.761234	-0.57752	0.421633	0.925017	0.561289	1.52445	Chen Y	8228 European	http://ftp.ebi.ac.uk/pub/databases/gwas/summary_statistics/GCST90199001-GCST90200000/GCST90199673/GCST90199673_buildGRCh38.tsv.gz
GCST90199673	DHEAS levels	Diffuse large B-cell lymphoma	Weighted mode	44	-0.169355	0.153235	0.275218	-0.469695	0.130985	0.844209	0.625193	1.13995	Chen Y	8228 European	http://ftp.ebi.ac.uk/pub/databases/gwas/summary_statistics/GCST90199001-GCST90200000/GCST90199673/GCST90199673_buildGRCh38.tsv.gz
GCST90199674	3-hydroxymyristate levels	Diffuse large B-cell lymphoma	MR Egger	20	0.35934	0.369788	0.344055	-0.365444	1.08412	1.43238	0.693888	2.95685	Chen Y	8235 European	http://ftp.ebi.ac.uk/pub/databases/gwas/summary_statistics/GCST90199001-GCST90200000/GCST90199674/GCST90199674_buildGRCh38.tsv.gz
GCST90199674	3-hydroxymyristate levels	Diffuse large B-cell lymphoma	Weighted median	20	0.270489	0.215132	0.208641	-0.151171	0.692148	1.3106	0.859701	1.998	Chen Y	8235 European	http://ftp.ebi.ac.uk/pub/databases/gwas/summary_statistics/GCST90199001-GCST90200000/GCST90199674/GCST90199674_buildGRCh38.tsv.gz
GCST90199674	3-hydroxymyristate levels	Diffuse large B-cell lymphoma	Inverse variance weighted	20	0.344729	0.155186	0.0263245	0.0405643	0.648894	1.41161	1.0414	1.91342	Chen Y	8235 European	http://ftp.ebi.ac.uk/pub/databases/gwas/summary_statistics/GCST90199001-GCST90200000/GCST90199674/GCST90199674_buildGRCh38.tsv.gz
GCST90199674	3-hydroxymyristate levels	Diffuse large B-cell lymphoma	Simple mode	20	0.207355	0.390905	0.601947	-0.558819	0.973528	1.23042	0.571884	2.64727	Chen Y	8235 European	http://ftp.ebi.ac.uk/pub/databases/gwas/summary_statistics/GCST90199001-GCST90200000/GCST90199674/GCST90199674_buildGRCh38.tsv.gz
GCST90199674	3-hydroxymyristate levels	Diffuse large B-cell lymphoma	Weighted mode	20	0.199712	0.383111	0.608187	-0.551185	0.950609	1.22105	0.576267	2.58729	Chen Y	8235 European	http://ftp.ebi.ac.uk/pub/databases/gwas/summary_statistics/GCST90199001-GCST90200000/GCST90199674/GCST90199674_buildGRCh38.tsv.gz
GCST90199683	Indoleacetate levels	Diffuse large B-cell lymphoma	MR Egger	29	0.537602	0.248215	0.0393196	0.0511001	1.0241	1.7119	1.05243	2.7846	Chen Y	8208 European	http://ftp.ebi.ac.uk/pub/databases/gwas/summary_statistics/GCST90199001-GCST90200000/GCST90199683/GCST90199683_buildGRCh38.tsv.gz
GCST90199683	Indoleacetate levels	Diffuse large B-cell lymphoma	Weighted median	29	0.228281	0.156121	0.143683	-0.0777152	0.534278	1.25644	0.925228	1.70622	Chen Y	8208 European	http://ftp.ebi.ac.uk/pub/databases/gwas/summary_statistics/GCST90199001-GCST90200000/GCST90199683/GCST90199683_buildGRCh38.tsv.gz
GCST90199683	Indoleacetate levels	Diffuse large B-cell lymphoma	Inverse variance weighted	29	0.241708	0.111462	0.0301194	0.0232417	0.460174	1.27342	1.02351	1.58435	Chen Y	8208 European	http://ftp.ebi.ac.uk/pub/databases/gwas/summary_statistics/GCST90199001-GCST90200000/GCST90199683/GCST90199683_buildGRCh38.tsv.gz
GCST90199683	Indoleacetate levels	Diffuse large B-cell lymphoma	Simple mode	29	0.242634	0.289959	0.409797	-0.325686	0.810955	1.2746	0.722032	2.25005	Chen Y	8208 European	http://ftp.ebi.ac.uk/pub/databases/gwas/summary_statistics/GCST90199001-GCST90200000/GCST90199683/GCST90199683_buildGRCh38.tsv.gz
GCST90199683	Indoleacetate levels	Diffuse large B-cell lymphoma	Weighted mode	29	0.197342	0.228365	0.394849	-0.250254	0.644938	1.21816	0.778603	1.90587	Chen Y	8208 European	http://ftp.ebi.ac.uk/pub/databases/gwas/summary_statistics/GCST90199001-GCST90200000/GCST90199683/GCST90199683_buildGRCh38.tsv.gz
GCST90199689	Glycolithocholate levels	Diffuse large B-cell lymphoma	MR Egger	23	-0.418846	0.18904	0.0378985	-0.789364	-0.048327	0.657806	0.454133	0.952822	Chen Y	7158 European	http://ftp.ebi.ac.uk/pub/databases/gwas/summary_statistics/GCST90199001-GCST90200000/GCST90199689/GCST90199689_buildGRCh38.tsv.gz
GCST90199689	Glycolithocholate levels	Diffuse large B-cell lymphoma	Weighted median	23	-0.286697	0.152302	0.0597778	-0.585209	0.0118142	0.750739	0.556989	1.01188	Chen Y	7158 European	http://ftp.ebi.ac.uk/pub/databases/gwas/summary_statistics/GCST90199001-GCST90200000/GCST90199689/GCST90199689_buildGRCh38.tsv.gz
GCST90199689	Glycolithocholate levels	Diffuse large B-cell lymphoma	Inverse variance weighted	23	-0.35668	0.103854	0.000593792	-0.560234	-0.153126	0.699996	0.571075	0.858021	Chen Y	7158 European	http://ftp.ebi.ac.uk/pub/databases/gwas/summary_statistics/GCST90199001-GCST90200000/GCST90199689/GCST90199689_buildGRCh38.tsv.gz
GCST90199689	Glycolithocholate levels	Diffuse large B-cell lymphoma	Simple mode	23	-0.267535	0.226375	0.249895	-0.71123	0.176161	0.765264	0.49104	1.19263	Chen Y	7158 European	http://ftp.ebi.ac.uk/pub/databases/gwas/summary_statistics/GCST90199001-GCST90200000/GCST90199689/GCST90199689_buildGRCh38.tsv.gz
GCST90199689	Glycolithocholate levels	Diffuse large B-cell lymphoma	Weighted mode	23	-0.273406	0.170533	0.123142	-0.607651	0.0608386	0.760784	0.544629	1.06273	Chen Y	7158 European	http://ftp.ebi.ac.uk/pub/databases/gwas/summary_statistics/GCST90199001-GCST90200000/GCST90199689/GCST90199689_buildGRCh38.tsv.gz
GCST90199691	1-methylhistidine levels	Diffuse large B-cell lymphoma	MR Egger	29	-0.483545	0.263018	0.0770222	-0.999061	0.0319711	0.616594	0.368225	1.03249	Chen Y	8226 European	http://ftp.ebi.ac.uk/pub/databases/gwas/summary_statistics/GCST90199001-GCST90200000/GCST90199691/GCST90199691_buildGRCh38.tsv.gz
GCST90199691	1-methylhistidine levels	Diffuse large B-cell lymphoma	Weighted median	29	-0.209592	0.156106	0.179392	-0.51556	0.0963752	0.810915	0.597166	1.10117	Chen Y	8226 European	http://ftp.ebi.ac.uk/pub/databases/gwas/summary_statistics/GCST90199001-GCST90200000/GCST90199691/GCST90199691_buildGRCh38.tsv.gz
GCST90199691	1-methylhistidine levels	Diffuse large B-cell lymphoma	Inverse variance weighted	29	-0.282249	0.107728	0.00879273	-0.493396	-0.0711016	0.754086	0.610549	0.931367	Chen Y	8226 European	http://ftp.ebi.ac.uk/pub/databases/gwas/summary_statistics/GCST90199001-GCST90200000/GCST90199691/GCST90199691_buildGRCh38.tsv.gz
GCST90199691	1-methylhistidine levels	Diffuse large B-cell lymphoma	Simple mode	29	-0.16186	0.248636	0.52036	-0.649186	0.325467	0.850561	0.522471	1.38468	Chen Y	8226 European	http://ftp.ebi.ac.uk/pub/databases/gwas/summary_statistics/GCST90199001-GCST90200000/GCST90199691/GCST90199691_buildGRCh38.tsv.gz
GCST90199691	1-methylhistidine levels	Diffuse large B-cell lymphoma	Weighted mode	29	-0.229032	0.226312	0.320195	-0.672604	0.21454	0.795303	0.510378	1.23929	Chen Y	8226 European	http://ftp.ebi.ac.uk/pub/databases/gwas/summary_statistics/GCST90199001-GCST90200000/GCST90199691/GCST90199691_buildGRCh38.tsv.gz
GCST90199762	N6-carbamoylthreonyladenosine levels	Diffuse large B-cell lymphoma	MR Egger	32	0.20442	0.157571	0.204409	-0.104419	0.513259	1.22681	0.900848	1.67073	Chen Y	8176 European	http://ftp.ebi.ac.uk/pub/databases/gwas/summary_statistics/GCST90199001-GCST90200000/GCST90199762/GCST90199762_buildGRCh38.tsv.gz
GCST90199762	N6-carbamoylthreonyladenosine levels	Diffuse large B-cell lymphoma	Weighted median	32	0.255515	0.144258	0.0765213	-0.0272306	0.538261	1.29113	0.973137	1.71302	Chen Y	8176 European	http://ftp.ebi.ac.uk/pub/databases/gwas/summary_statistics/GCST90199001-GCST90200000/GCST90199762/GCST90199762_buildGRCh38.tsv.gz
GCST90199762	N6-carbamoylthreonyladenosine levels	Diffuse large B-cell lymphoma	Inverse variance weighted	32	0.213772	0.0896624	0.0171168	0.0380338	0.38951	1.23834	1.03877	1.47626	Chen Y	8176 European	http://ftp.ebi.ac.uk/pub/databases/gwas/summary_statistics/GCST90199001-GCST90200000/GCST90199762/GCST90199762_buildGRCh38.tsv.gz
GCST90199762	N6-carbamoylthreonyladenosine levels	Diffuse large B-cell lymphoma	Simple mode	32	0.155336	0.244148	0.529291	-0.323193	0.633865	1.16805	0.723834	1.88488	Chen Y	8176 European	http://ftp.ebi.ac.uk/pub/databases/gwas/summary_statistics/GCST90199001-GCST90200000/GCST90199762/GCST90199762_buildGRCh38.tsv.gz
GCST90199762	N6-carbamoylthreonyladenosine levels	Diffuse large B-cell lymphoma	Weighted mode	32	0.2595	0.146873	0.0871021	-0.0283713	0.547371	1.29628	0.972027	1.7287	Chen Y	8176 European	http://ftp.ebi.ac.uk/pub/databases/gwas/summary_statistics/GCST90199001-GCST90200000/GCST90199762/GCST90199762_buildGRCh38.tsv.gz
GCST90199773	Phenol sulfate levels	Diffuse large B-cell lymphoma	MR Egger	20	-0.195903	0.457136	0.67334	-1.09189	0.700084	0.822092	0.335582	2.01392	Chen Y	8249 European	http://ftp.ebi.ac.uk/pub/databases/gwas/summary_statistics/GCST90199001-GCST90200000/GCST90199773/GCST90199773_buildGRCh38.tsv.gz
GCST90199773	Phenol sulfate levels	Diffuse large B-cell lymphoma	Weighted median	20	-0.109715	0.200323	0.583905	-0.502348	0.282918	0.89609	0.605108	1.327	Chen Y	8249 European	http://ftp.ebi.ac.uk/pub/databases/gwas/summary_statistics/GCST90199001-GCST90200000/GCST90199773/GCST90199773_buildGRCh38.tsv.gz
GCST90199773	Phenol sulfate levels	Diffuse large B-cell lymphoma	Inverse variance weighted	20	-0.314299	0.145712	0.0310064	-0.599893	-0.0287039	0.730301	0.54887	0.971704	Chen Y	8249 European	http://ftp.ebi.ac.uk/pub/databases/gwas/summary_statistics/GCST90199001-GCST90200000/GCST90199773/GCST90199773_buildGRCh38.tsv.gz
GCST90199773	Phenol sulfate levels	Diffuse large B-cell lymphoma	Simple mode	20	-0.0677962	0.343121	0.845467	-0.740312	0.60472	0.934451	0.476965	1.83074	Chen Y	8249 European	http://ftp.ebi.ac.uk/pub/databases/gwas/summary_statistics/GCST90199001-GCST90200000/GCST90199773/GCST90199773_buildGRCh38.tsv.gz
GCST90199773	Phenol sulfate levels	Diffuse large B-cell lymphoma	Weighted mode	20	-0.0677962	0.325888	0.837415	-0.706536	0.570944	0.934451	0.49335	1.76994	Chen Y	8249 European	http://ftp.ebi.ac.uk/pub/databases/gwas/summary_statistics/GCST90199001-GCST90200000/GCST90199773/GCST90199773_buildGRCh38.tsv.gz
GCST90199786	2-hydroxy-3-methylvalerate levels	Diffuse large B-cell lymphoma	MR Egger	30	0.3725	0.218995	0.100034	-0.0567309	0.801731	1.45136	0.944848	2.2294	Chen Y	8246 European	http://ftp.ebi.ac.uk/pub/databases/gwas/summary_statistics/GCST90199001-GCST90200000/GCST90199786/GCST90199786_buildGRCh38.tsv.gz
GCST90199786	2-hydroxy-3-methylvalerate levels	Diffuse large B-cell lymphoma	Weighted median	30	0.198906	0.152692	0.192689	-0.10037	0.498182	1.22007	0.904503	1.64573	Chen Y	8246 European	http://ftp.ebi.ac.uk/pub/databases/gwas/summary_statistics/GCST90199001-GCST90200000/GCST90199786/GCST90199786_buildGRCh38.tsv.gz
GCST90199786	2-hydroxy-3-methylvalerate levels	Diffuse large B-cell lymphoma	Inverse variance weighted	30	0.244358	0.107656	0.0232195	0.0333522	0.455363	1.2768	1.03391	1.57675	Chen Y	8246 European	http://ftp.ebi.ac.uk/pub/databases/gwas/summary_statistics/GCST90199001-GCST90200000/GCST90199786/GCST90199786_buildGRCh38.tsv.gz
GCST90199786	2-hydroxy-3-methylvalerate levels	Diffuse large B-cell lymphoma	Simple mode	30	0.370449	0.255699	0.158129	-0.130721	0.871618	1.44838	0.877463	2.39078	Chen Y	8246 European	http://ftp.ebi.ac.uk/pub/databases/gwas/summary_statistics/GCST90199001-GCST90200000/GCST90199786/GCST90199786_buildGRCh38.tsv.gz
GCST90199786	2-hydroxy-3-methylvalerate levels	Diffuse large B-cell lymphoma	Weighted mode	30	0.151598	0.198666	0.451582	-0.237789	0.540984	1.16369	0.788369	1.7177	Chen Y	8246 European	http://ftp.ebi.ac.uk/pub/databases/gwas/summary_statistics/GCST90199001-GCST90200000/GCST90199786/GCST90199786_buildGRCh38.tsv.gz
GCST90199883	Cysteinylglycine disulfide levels	Diffuse large B-cell lymphoma	MR Egger	18	0.0711461	0.18196	0.700956	-0.285496	0.427788	1.07374	0.751642	1.53386	Chen Y	8216 European	http://ftp.ebi.ac.uk/pub/databases/gwas/summary_statistics/GCST90199001-GCST90200000/GCST90199883/GCST90199883_buildGRCh38.tsv.gz
GCST90199883	Cysteinylglycine disulfide levels	Diffuse large B-cell lymphoma	Weighted median	18	0.259899	0.130226	0.0459615	0.00465515	0.515142	1.2968	1.00467	1.67388	Chen Y	8216 European	http://ftp.ebi.ac.uk/pub/databases/gwas/summary_statistics/GCST90199001-GCST90200000/GCST90199883/GCST90199883_buildGRCh38.tsv.gz
GCST90199883	Cysteinylglycine disulfide levels	Diffuse large B-cell lymphoma	Inverse variance weighted	18	0.213877	0.100092	0.0326146	0.0176959	0.410058	1.23847	1.01785	1.50691	Chen Y	8216 European	http://ftp.ebi.ac.uk/pub/databases/gwas/summary_statistics/GCST90199001-GCST90200000/GCST90199883/GCST90199883_buildGRCh38.tsv.gz
GCST90199883	Cysteinylglycine disulfide levels	Diffuse large B-cell lymphoma	Simple mode	18	0.407799	0.2393	0.106564	-0.0612291	0.876828	1.50351	0.940608	2.40326	Chen Y	8216 European	http://ftp.ebi.ac.uk/pub/databases/gwas/summary_statistics/GCST90199001-GCST90200000/GCST90199883/GCST90199883_buildGRCh38.tsv.gz
GCST90199883	Cysteinylglycine disulfide levels	Diffuse large B-cell lymphoma	Weighted mode	18	0.284529	0.133682	0.0482283	0.0225114	0.546546	1.32914	1.02277	1.72728	Chen Y	8216 European	http://ftp.ebi.ac.uk/pub/databases/gwas/summary_statistics/GCST90199001-GCST90200000/GCST90199883/GCST90199883_buildGRCh38.tsv.gz
GCST90199898	Glycoursodeoxycholate levels	Diffuse large B-cell lymphoma	MR Egger	26	-0.277978	0.19651	0.170036	-0.663138	0.107181	0.757313	0.515232	1.11314	Chen Y	8252 European	http://ftp.ebi.ac.uk/pub/databases/gwas/summary_statistics/GCST90199001-GCST90200000/GCST90199898/GCST90199898_buildGRCh38.tsv.gz
GCST90199898	Glycoursodeoxycholate levels	Diffuse large B-cell lymphoma	Weighted median	26	-0.210418	0.154446	0.173071	-0.513133	0.0922968	0.810246	0.598617	1.09669	Chen Y	8252 European	http://ftp.ebi.ac.uk/pub/databases/gwas/summary_statistics/GCST90199001-GCST90200000/GCST90199898/GCST90199898_buildGRCh38.tsv.gz
GCST90199898	Glycoursodeoxycholate levels	Diffuse large B-cell lymphoma	Inverse variance weighted	26	-0.215192	0.107732	0.0457733	-0.426347	-0.00403752	0.806386	0.65289	0.995971	Chen Y	8252 European	http://ftp.ebi.ac.uk/pub/databases/gwas/summary_statistics/GCST90199001-GCST90200000/GCST90199898/GCST90199898_buildGRCh38.tsv.gz
GCST90199898	Glycoursodeoxycholate levels	Diffuse large B-cell lymphoma	Simple mode	26	-0.202162	0.249975	0.4263	-0.692113	0.287789	0.816962	0.500517	1.33348	Chen Y	8252 European	http://ftp.ebi.ac.uk/pub/databases/gwas/summary_statistics/GCST90199001-GCST90200000/GCST90199898/GCST90199898_buildGRCh38.tsv.gz
GCST90199898	Glycoursodeoxycholate levels	Diffuse large B-cell lymphoma	Weighted mode	26	-0.280326	0.213066	0.200221	-0.697936	0.137283	0.755537	0.497612	1.14715	Chen Y	8252 European	http://ftp.ebi.ac.uk/pub/databases/gwas/summary_statistics/GCST90199001-GCST90200000/GCST90199898/GCST90199898_buildGRCh38.tsv.gz
GCST90200008	C-glycosyltryptophan levels	Diffuse large B-cell lymphoma	MR Egger	32	0.383106	0.275749	0.17496	-0.157362	0.923574	1.46683	0.854395	2.51827	Chen Y	8204 European	http://ftp.ebi.ac.uk/pub/databases/gwas/summary_statistics/GCST90200001-GCST90201000/GCST90200008/GCST90200008_buildGRCh38.tsv.gz
GCST90200008	C-glycosyltryptophan levels	Diffuse large B-cell lymphoma	Weighted median	32	0.327459	0.15852	0.038854	0.0167602	0.638158	1.38744	1.0169	1.89299	Chen Y	8204 European	http://ftp.ebi.ac.uk/pub/databases/gwas/summary_statistics/GCST90200001-GCST90201000/GCST90200008/GCST90200008_buildGRCh38.tsv.gz
GCST90200008	C-glycosyltryptophan levels	Diffuse large B-cell lymphoma	Inverse variance weighted	32	0.356789	0.111369	0.00135692	0.138505	0.575073	1.42873	1.14856	1.77726	Chen Y	8204 European	http://ftp.ebi.ac.uk/pub/databases/gwas/summary_statistics/GCST90200001-GCST90201000/GCST90200008/GCST90200008_buildGRCh38.tsv.gz
GCST90200008	C-glycosyltryptophan levels	Diffuse large B-cell lymphoma	Simple mode	32	0.357439	0.313695	0.263245	-0.257403	0.972282	1.42966	0.773056	2.64397	Chen Y	8204 European	http://ftp.ebi.ac.uk/pub/databases/gwas/summary_statistics/GCST90200001-GCST90201000/GCST90200008/GCST90200008_buildGRCh38.tsv.gz
GCST90200008	C-glycosyltryptophan levels	Diffuse large B-cell lymphoma	Weighted mode	32	0.338951	0.26803	0.215441	-0.186389	0.86429	1.40347	0.829951	2.37332	Chen Y	8204 European	http://ftp.ebi.ac.uk/pub/databases/gwas/summary_statistics/GCST90200001-GCST90201000/GCST90200008/GCST90200008_buildGRCh38.tsv.gz
GCST90200122	Nisinate (24:6n3) levels	Diffuse large B-cell lymphoma	MR Egger	18	-0.175027	0.277576	0.537234	-0.719075	0.369021	0.839435	0.487203	1.44632	Chen Y	4765 European	http://ftp.ebi.ac.uk/pub/databases/gwas/summary_statistics/GCST90200001-GCST90201000/GCST90200122/GCST90200122_buildGRCh38.tsv.gz
GCST90200122	Nisinate (24:6n3) levels	Diffuse large B-cell lymphoma	Weighted median	18	-0.253979	0.154808	0.100879	-0.557403	0.0494445	0.775708	0.572695	1.05069	Chen Y	4765 European	http://ftp.ebi.ac.uk/pub/databases/gwas/summary_statistics/GCST90200001-GCST90201000/GCST90200122/GCST90200122_buildGRCh38.tsv.gz
GCST90200122	Nisinate (24:6n3) levels	Diffuse large B-cell lymphoma	Inverse variance weighted	18	-0.230376	0.117339	0.0496064	-0.460361	-0.00039216	0.794235	0.631056	0.999608	Chen Y	4765 European	http://ftp.ebi.ac.uk/pub/databases/gwas/summary_statistics/GCST90200001-GCST90201000/GCST90200122/GCST90200122_buildGRCh38.tsv.gz
GCST90200122	Nisinate (24:6n3) levels	Diffuse large B-cell lymphoma	Simple mode	18	-0.603542	0.354248	0.106641	-1.29787	0.0907844	0.546871	0.273113	1.09503	Chen Y	4765 European	http://ftp.ebi.ac.uk/pub/databases/gwas/summary_statistics/GCST90200001-GCST90201000/GCST90200122/GCST90200122_buildGRCh38.tsv.gz
GCST90200122	Nisinate (24:6n3) levels	Diffuse large B-cell lymphoma	Weighted mode	18	-0.585472	0.331697	0.0955051	-1.2356	0.0646528	0.556843	0.290661	1.06679	Chen Y	4765 European	http://ftp.ebi.ac.uk/pub/databases/gwas/summary_statistics/GCST90200001-GCST90201000/GCST90200122/GCST90200122_buildGRCh38.tsv.gz
GCST90200135	Arachidoylcarnitine (C20) levels	Diffuse large B-cell lymphoma	MR Egger	31	-0.187563	0.139047	0.187802	-0.460096	0.0849689	0.828977	0.631223	1.08868	Chen Y	7682 European	http://ftp.ebi.ac.uk/pub/databases/gwas/summary_statistics/GCST90200001-GCST90201000/GCST90200135/GCST90200135_buildGRCh38.tsv.gz
GCST90200135	Arachidoylcarnitine (C20) levels	Diffuse large B-cell lymphoma	Weighted median	31	-0.146962	0.128543	0.252917	-0.398906	0.104982	0.863327	0.671054	1.11069	Chen Y	7682 European	http://ftp.ebi.ac.uk/pub/databases/gwas/summary_statistics/GCST90200001-GCST90201000/GCST90200135/GCST90200135_buildGRCh38.tsv.gz
GCST90200135	Arachidoylcarnitine (C20) levels	Diffuse large B-cell lymphoma	Inverse variance weighted	31	-0.178169	0.0794181	0.0248691	-0.333829	-0.0225095	0.836801	0.716176	0.977742	Chen Y	7682 European	http://ftp.ebi.ac.uk/pub/databases/gwas/summary_statistics/GCST90200001-GCST90201000/GCST90200135/GCST90200135_buildGRCh38.tsv.gz
GCST90200135	Arachidoylcarnitine (C20) levels	Diffuse large B-cell lymphoma	Simple mode	31	-0.0955149	0.209209	0.651282	-0.505565	0.314536	0.908905	0.603165	1.36962	Chen Y	7682 European	http://ftp.ebi.ac.uk/pub/databases/gwas/summary_statistics/GCST90200001-GCST90201000/GCST90200135/GCST90200135_buildGRCh38.tsv.gz
GCST90200135	Arachidoylcarnitine (C20) levels	Diffuse large B-cell lymphoma	Weighted mode	31	-0.132533	0.143066	0.361641	-0.412942	0.147875	0.875874	0.6617	1.15937	Chen Y	7682 European	http://ftp.ebi.ac.uk/pub/databases/gwas/summary_statistics/GCST90200001-GCST90201000/GCST90200135/GCST90200135_buildGRCh38.tsv.gz
GCST90200167	Glutamine conjugate of C7H12O2 levels	Diffuse large B-cell lymphoma	MR Egger	29	0.350379	0.289017	0.235895	-0.216094	0.916852	1.41961	0.805659	2.5014	Chen Y	7881 European	http://ftp.ebi.ac.uk/pub/databases/gwas/summary_statistics/GCST90200001-GCST90201000/GCST90200167/GCST90200167_buildGRCh38.tsv.gz
GCST90200167	Glutamine conjugate of C7H12O2 levels	Diffuse large B-cell lymphoma	Weighted median	29	0.257341	0.158423	0.104292	-0.0531675	0.567849	1.29349	0.948221	1.76447	Chen Y	7881 European	http://ftp.ebi.ac.uk/pub/databases/gwas/summary_statistics/GCST90200001-GCST90201000/GCST90200167/GCST90200167_buildGRCh38.tsv.gz
GCST90200167	Glutamine conjugate of C7H12O2 levels	Diffuse large B-cell lymphoma	Inverse variance weighted	29	0.235103	0.117331	0.0450956	0.00513459	0.465072	1.26504	1.00515	1.59213	Chen Y	7881 European	http://ftp.ebi.ac.uk/pub/databases/gwas/summary_statistics/GCST90200001-GCST90201000/GCST90200167/GCST90200167_buildGRCh38.tsv.gz
GCST90200167	Glutamine conjugate of C7H12O2 levels	Diffuse large B-cell lymphoma	Simple mode	29	0.38834	0.267872	0.158245	-0.136689	0.913368	1.47453	0.872242	2.4927	Chen Y	7881 European	http://ftp.ebi.ac.uk/pub/databases/gwas/summary_statistics/GCST90200001-GCST90201000/GCST90200167/GCST90200167_buildGRCh38.tsv.gz
GCST90200167	Glutamine conjugate of C7H12O2 levels	Diffuse large B-cell lymphoma	Weighted mode	29	0.316073	0.246378	0.210053	-0.166828	0.798974	1.37173	0.846345	2.22326	Chen Y	7881 European	http://ftp.ebi.ac.uk/pub/databases/gwas/summary_statistics/GCST90200001-GCST90201000/GCST90200167/GCST90200167_buildGRCh38.tsv.gz
GCST90200260	Branched chain 14:0 dicarboxylic acid levels	Diffuse large B-cell lymphoma	MR Egger	18	-0.761229	0.363114	0.0522995	-1.47293	-0.0495261	0.467092	0.229252	0.95168	Chen Y	7990 European	http://ftp.ebi.ac.uk/pub/databases/gwas/summary_statistics/GCST90200001-GCST90201000/GCST90200260/GCST90200260_buildGRCh38.tsv.gz
GCST90200260	Branched chain 14:0 dicarboxylic acid levels	Diffuse large B-cell lymphoma	Weighted median	18	-0.247933	0.208486	0.234359	-0.656566	0.1607	0.780412	0.518629	1.17433	Chen Y	7990 European	http://ftp.ebi.ac.uk/pub/databases/gwas/summary_statistics/GCST90200001-GCST90201000/GCST90200260/GCST90200260_buildGRCh38.tsv.gz
GCST90200260	Branched chain 14:0 dicarboxylic acid levels	Diffuse large B-cell lymphoma	Inverse variance weighted	18	-0.361533	0.162167	0.0257886	-0.679381	-0.0436848	0.696608	0.506931	0.957256	Chen Y	7990 European	http://ftp.ebi.ac.uk/pub/databases/gwas/summary_statistics/GCST90200001-GCST90201000/GCST90200260/GCST90200260_buildGRCh38.tsv.gz
GCST90200260	Branched chain 14:0 dicarboxylic acid levels	Diffuse large B-cell lymphoma	Simple mode	18	-0.299446	0.380189	0.441761	-1.04462	0.445725	0.741229	0.351827	1.56162	Chen Y	7990 European	http://ftp.ebi.ac.uk/pub/databases/gwas/summary_statistics/GCST90200001-GCST90201000/GCST90200260/GCST90200260_buildGRCh38.tsv.gz
GCST90200260	Branched chain 14:0 dicarboxylic acid levels	Diffuse large B-cell lymphoma	Weighted mode	18	-0.391924	0.333755	0.256469	-1.04609	0.262236	0.675755	0.35131	1.29983	Chen Y	7990 European	http://ftp.ebi.ac.uk/pub/databases/gwas/summary_statistics/GCST90200001-GCST90201000/GCST90200260/GCST90200260_buildGRCh38.tsv.gz
GCST90200273	2-methoxyhydroquinone sulfate (2) levels	Diffuse large B-cell lymphoma	MR Egger	22	0.279588	0.140016	0.0596347	0.00515692	0.554019	1.32258	1.00517	1.74023	Chen Y	5778 European	http://ftp.ebi.ac.uk/pub/databases/gwas/summary_statistics/GCST90200001-GCST90201000/GCST90200273/GCST90200273_buildGRCh38.tsv.gz
GCST90200273	2-methoxyhydroquinone sulfate (2) levels	Diffuse large B-cell lymphoma	Weighted median	22	0.0728488	0.134654	0.588502	-0.191073	0.33677	1.07557	0.826072	1.40042	Chen Y	5778 European	http://ftp.ebi.ac.uk/pub/databases/gwas/summary_statistics/GCST90200001-GCST90201000/GCST90200273/GCST90200273_buildGRCh38.tsv.gz
GCST90200273	2-methoxyhydroquinone sulfate (2) levels	Diffuse large B-cell lymphoma	Inverse variance weighted	22	0.17573	0.0885997	0.0473209	0.00207471	0.349385	1.19212	1.00208	1.4182	Chen Y	5778 European	http://ftp.ebi.ac.uk/pub/databases/gwas/summary_statistics/GCST90200001-GCST90201000/GCST90200273/GCST90200273_buildGRCh38.tsv.gz
GCST90200273	2-methoxyhydroquinone sulfate (2) levels	Diffuse large B-cell lymphoma	Simple mode	22	0.00647067	0.193154	0.973592	-0.372112	0.385053	1.00649	0.689277	1.46969	Chen Y	5778 European	http://ftp.ebi.ac.uk/pub/databases/gwas/summary_statistics/GCST90200001-GCST90201000/GCST90200273/GCST90200273_buildGRCh38.tsv.gz
GCST90200273	2-methoxyhydroquinone sulfate (2) levels	Diffuse large B-cell lymphoma	Weighted mode	22	0.0607114	0.132718	0.652048	-0.199416	0.320839	1.06259	0.819209	1.37828	Chen Y	5778 European	http://ftp.ebi.ac.uk/pub/databases/gwas/summary_statistics/GCST90200001-GCST90201000/GCST90200273/GCST90200273_buildGRCh38.tsv.gz
GCST90200288	N-acetylleucine levels	Diffuse large B-cell lymphoma	MR Egger	22	-0.244533	0.110391	0.0385192	-0.460899	-0.0281664	0.78307	0.630716	0.972227	Chen Y	7905 European	http://ftp.ebi.ac.uk/pub/databases/gwas/summary_statistics/GCST90200001-GCST90201000/GCST90200288/GCST90200288_buildGRCh38.tsv.gz
GCST90200288	N-acetylleucine levels	Diffuse large B-cell lymphoma	Weighted median	22	-0.203626	0.090185	0.023954	-0.380388	-0.026863	0.815768	0.683596	0.973495	Chen Y	7905 European	http://ftp.ebi.ac.uk/pub/databases/gwas/summary_statistics/GCST90200001-GCST90201000/GCST90200288/GCST90200288_buildGRCh38.tsv.gz
GCST90200288	N-acetylleucine levels	Diffuse large B-cell lymphoma	Inverse variance weighted	22	-0.217341	0.0768152	0.00466348	-0.367899	-0.0667835	0.804655	0.692187	0.935398	Chen Y	7905 European	http://ftp.ebi.ac.uk/pub/databases/gwas/summary_statistics/GCST90200001-GCST90201000/GCST90200288/GCST90200288_buildGRCh38.tsv.gz
GCST90200288	N-acetylleucine levels	Diffuse large B-cell lymphoma	Simple mode	22	-0.523159	0.257154	0.054732	-1.02718	-0.0191368	0.592645	0.358015	0.981045	Chen Y	7905 European	http://ftp.ebi.ac.uk/pub/databases/gwas/summary_statistics/GCST90200001-GCST90201000/GCST90200288/GCST90200288_buildGRCh38.tsv.gz
GCST90200288	N-acetylleucine levels	Diffuse large B-cell lymphoma	Weighted mode	22	-0.212925	0.0903854	0.0282829	-0.39008	-0.0357692	0.808217	0.677003	0.964863	Chen Y	7905 European	http://ftp.ebi.ac.uk/pub/databases/gwas/summary_statistics/GCST90200001-GCST90201000/GCST90200288/GCST90200288_buildGRCh38.tsv.gz
GCST90200303	N-acetyl-L-alanine levels	Diffuse large B-cell lymphoma	MR Egger	32	0.191134	0.311842	0.544548	-0.420076	0.802345	1.21062	0.656997	2.23077	Chen Y	8220 European	http://ftp.ebi.ac.uk/pub/databases/gwas/summary_statistics/GCST90200001-GCST90201000/GCST90200303/GCST90200303_buildGRCh38.tsv.gz
GCST90200303	N-acetyl-L-alanine levels	Diffuse large B-cell lymphoma	Weighted median	32	0.357501	0.160989	0.0263741	0.0419632	0.67304	1.42975	1.04286	1.96019	Chen Y	8220 European	http://ftp.ebi.ac.uk/pub/databases/gwas/summary_statistics/GCST90200001-GCST90201000/GCST90200303/GCST90200303_buildGRCh38.tsv.gz
GCST90200303	N-acetyl-L-alanine levels	Diffuse large B-cell lymphoma	Inverse variance weighted	32	0.256608	0.118012	0.0296731	0.0253049	0.48791	1.29254	1.02563	1.62891	Chen Y	8220 European	http://ftp.ebi.ac.uk/pub/databases/gwas/summary_statistics/GCST90200001-GCST90201000/GCST90200303/GCST90200303_buildGRCh38.tsv.gz
GCST90200303	N-acetyl-L-alanine levels	Diffuse large B-cell lymphoma	Simple mode	32	0.383619	0.287957	0.192503	-0.180777	0.948015	1.46759	0.834622	2.58058	Chen Y	8220 European	http://ftp.ebi.ac.uk/pub/databases/gwas/summary_statistics/GCST90200001-GCST90201000/GCST90200303/GCST90200303_buildGRCh38.tsv.gz
GCST90200303	N-acetyl-L-alanine levels	Diffuse large B-cell lymphoma	Weighted mode	32	0.371829	0.249936	0.146933	-0.118046	0.861705	1.45039	0.888655	2.36719	Chen Y	8220 European	http://ftp.ebi.ac.uk/pub/databases/gwas/summary_statistics/GCST90200001-GCST90201000/GCST90200303/GCST90200303_buildGRCh38.tsv.gz
GCST90200343	N-formylmethionine levels	Diffuse large B-cell lymphoma	MR Egger	21	0.883947	0.349265	0.0203678	0.199388	1.56851	2.42043	1.22065	4.79947	Chen Y	8235 European	http://ftp.ebi.ac.uk/pub/databases/gwas/summary_statistics/GCST90200001-GCST90201000/GCST90200343/GCST90200343_buildGRCh38.tsv.gz
GCST90200343	N-formylmethionine levels	Diffuse large B-cell lymphoma	Weighted median	21	0.487132	0.193321	0.0117417	0.108224	0.86604	1.62764	1.1143	2.37748	Chen Y	8235 European	http://ftp.ebi.ac.uk/pub/databases/gwas/summary_statistics/GCST90200001-GCST90201000/GCST90200343/GCST90200343_buildGRCh38.tsv.gz
GCST90200343	N-formylmethionine levels	Diffuse large B-cell lymphoma	Inverse variance weighted	21	0.353031	0.154599	0.0223996	0.0500165	0.656046	1.42338	1.05129	1.92716	Chen Y	8235 European	http://ftp.ebi.ac.uk/pub/databases/gwas/summary_statistics/GCST90200001-GCST90201000/GCST90200343/GCST90200343_buildGRCh38.tsv.gz
GCST90200343	N-formylmethionine levels	Diffuse large B-cell lymphoma	Simple mode	21	0.336579	0.335901	0.328305	-0.321788	0.994945	1.40015	0.724852	2.70458	Chen Y	8235 European	http://ftp.ebi.ac.uk/pub/databases/gwas/summary_statistics/GCST90200001-GCST90201000/GCST90200343/GCST90200343_buildGRCh38.tsv.gz
GCST90200343	N-formylmethionine levels	Diffuse large B-cell lymphoma	Weighted mode	21	0.628667	0.229777	0.0127325	0.178304	1.07903	1.87511	1.19519	2.94182	Chen Y	8235 European	http://ftp.ebi.ac.uk/pub/databases/gwas/summary_statistics/GCST90200001-GCST90201000/GCST90200343/GCST90200343_buildGRCh38.tsv.gz
GCST90200348	Quinolinate levels	Diffuse large B-cell lymphoma	MR Egger	20	0.397049	0.257496	0.140481	-0.107644	0.901741	1.48743	0.897947	2.46389	Chen Y	8203 European	http://ftp.ebi.ac.uk/pub/databases/gwas/summary_statistics/GCST90200001-GCST90201000/GCST90200348/GCST90200348_buildGRCh38.tsv.gz
GCST90200348	Quinolinate levels	Diffuse large B-cell lymphoma	Weighted median	20	0.246351	0.168957	0.144822	-0.0848052	0.577507	1.27935	0.918691	1.78159	Chen Y	8203 European	http://ftp.ebi.ac.uk/pub/databases/gwas/summary_statistics/GCST90200001-GCST90201000/GCST90200348/GCST90200348_buildGRCh38.tsv.gz
GCST90200348	Quinolinate levels	Diffuse large B-cell lymphoma	Inverse variance weighted	20	0.272505	0.123778	0.0276964	0.0298998	0.51511	1.31325	1.03035	1.67382	Chen Y	8203 European	http://ftp.ebi.ac.uk/pub/databases/gwas/summary_statistics/GCST90200001-GCST90201000/GCST90200348/GCST90200348_buildGRCh38.tsv.gz
GCST90200348	Quinolinate levels	Diffuse large B-cell lymphoma	Simple mode	20	0.224245	0.279228	0.431855	-0.323041	0.771531	1.25138	0.723944	2.16308	Chen Y	8203 European	http://ftp.ebi.ac.uk/pub/databases/gwas/summary_statistics/GCST90200001-GCST90201000/GCST90200348/GCST90200348_buildGRCh38.tsv.gz
GCST90200348	Quinolinate levels	Diffuse large B-cell lymphoma	Weighted mode	20	0.243691	0.251669	0.345058	-0.249579	0.736962	1.27595	0.779129	2.08958	Chen Y	8203 European	http://ftp.ebi.ac.uk/pub/databases/gwas/summary_statistics/GCST90200001-GCST90201000/GCST90200348/GCST90200348_buildGRCh38.tsv.gz
GCST90200366	Creatinine levels	Diffuse large B-cell lymphoma	MR Egger	25	0.329782	0.181291	0.0819446	-0.0255485	0.685113	1.39067	0.974775	1.984	Chen Y	8239 European	http://ftp.ebi.ac.uk/pub/databases/gwas/summary_statistics/GCST90200001-GCST90201000/GCST90200366/GCST90200366_buildGRCh38.tsv.gz
GCST90200366	Creatinine levels	Diffuse large B-cell lymphoma	Weighted median	25	0.24011	0.168948	0.155257	-0.091028	0.571248	1.27139	0.912992	1.77047	Chen Y	8239 European	http://ftp.ebi.ac.uk/pub/databases/gwas/summary_statistics/GCST90200001-GCST90201000/GCST90200366/GCST90200366_buildGRCh38.tsv.gz
GCST90200366	Creatinine levels	Diffuse large B-cell lymphoma	Inverse variance weighted	25	0.349996	0.108194	0.00121688	0.137936	0.562057	1.41906	1.1479	1.75428	Chen Y	8239 European	http://ftp.ebi.ac.uk/pub/databases/gwas/summary_statistics/GCST90200001-GCST90201000/GCST90200366/GCST90200366_buildGRCh38.tsv.gz
GCST90200366	Creatinine levels	Diffuse large B-cell lymphoma	Simple mode	25	0.326063	0.273236	0.244402	-0.209481	0.861606	1.3855	0.811005	2.36696	Chen Y	8239 European	http://ftp.ebi.ac.uk/pub/databases/gwas/summary_statistics/GCST90200001-GCST90201000/GCST90200366/GCST90200366_buildGRCh38.tsv.gz
GCST90200366	Creatinine levels	Diffuse large B-cell lymphoma	Weighted mode	25	0.228446	0.17983	0.216139	-0.12402	0.580913	1.25665	0.883362	1.78767	Chen Y	8239 European	http://ftp.ebi.ac.uk/pub/databases/gwas/summary_statistics/GCST90200001-GCST90201000/GCST90200366/GCST90200366_buildGRCh38.tsv.gz
GCST90200369	2-hydroxyphenylacetate levels	Diffuse large B-cell lymphoma	MR Egger	27	-0.401243	0.21495	0.0737182	-0.822545	0.0200596	0.669488	0.439312	1.02026	Chen Y	7564 European	http://ftp.ebi.ac.uk/pub/databases/gwas/summary_statistics/GCST90200001-GCST90201000/GCST90200369/GCST90200369_buildGRCh38.tsv.gz
GCST90200369	2-hydroxyphenylacetate levels	Diffuse large B-cell lymphoma	Weighted median	27	-0.253803	0.147835	0.0860156	-0.543559	0.0359534	0.775845	0.580678	1.03661	Chen Y	7564 European	http://ftp.ebi.ac.uk/pub/databases/gwas/summary_statistics/GCST90200001-GCST90201000/GCST90200369/GCST90200369_buildGRCh38.tsv.gz
GCST90200369	2-hydroxyphenylacetate levels	Diffuse large B-cell lymphoma	Inverse variance weighted	27	-0.210717	0.0983396	0.0321337	-0.403462	-0.017971	0.810004	0.668003	0.98219	Chen Y	7564 European	http://ftp.ebi.ac.uk/pub/databases/gwas/summary_statistics/GCST90200001-GCST90201000/GCST90200369/GCST90200369_buildGRCh38.tsv.gz
GCST90200369	2-hydroxyphenylacetate levels	Diffuse large B-cell lymphoma	Simple mode	27	-0.105985	0.266655	0.694271	-0.628628	0.416658	0.899438	0.533323	1.51688	Chen Y	7564 European	http://ftp.ebi.ac.uk/pub/databases/gwas/summary_statistics/GCST90200001-GCST90201000/GCST90200369/GCST90200369_buildGRCh38.tsv.gz
GCST90200369	2-hydroxyphenylacetate levels	Diffuse large B-cell lymphoma	Weighted mode	27	-0.278112	0.202581	0.181527	-0.675171	0.118947	0.757212	0.50907	1.12631	Chen Y	7564 European	http://ftp.ebi.ac.uk/pub/databases/gwas/summary_statistics/GCST90200001-GCST90201000/GCST90200369/GCST90200369_buildGRCh38.tsv.gz
GCST90200394	Inosine levels	Diffuse large B-cell lymphoma	MR Egger	22	-0.351384	0.229407	0.14126	-0.801021	0.0982532	0.703714	0.448871	1.10324	Chen Y	4940 European	http://ftp.ebi.ac.uk/pub/databases/gwas/summary_statistics/GCST90200001-GCST90201000/GCST90200394/GCST90200394_buildGRCh38.tsv.gz
GCST90200394	Inosine levels	Diffuse large B-cell lymphoma	Weighted median	22	-0.224594	0.143249	0.116914	-0.505362	0.0561738	0.79884	0.603287	1.05778	Chen Y	4940 European	http://ftp.ebi.ac.uk/pub/databases/gwas/summary_statistics/GCST90200001-GCST90201000/GCST90200394/GCST90200394_buildGRCh38.tsv.gz
GCST90200394	Inosine levels	Diffuse large B-cell lymphoma	Inverse variance weighted	22	-0.235415	0.105596	0.0257883	-0.442383	-0.028446	0.790243	0.642503	0.971955	Chen Y	4940 European	http://ftp.ebi.ac.uk/pub/databases/gwas/summary_statistics/GCST90200001-GCST90201000/GCST90200394/GCST90200394_buildGRCh38.tsv.gz
GCST90200394	Inosine levels	Diffuse large B-cell lymphoma	Simple mode	22	-0.255674	0.246029	0.310528	-0.73789	0.226543	0.774395	0.478122	1.25426	Chen Y	4940 European	http://ftp.ebi.ac.uk/pub/databases/gwas/summary_statistics/GCST90200001-GCST90201000/GCST90200394/GCST90200394_buildGRCh38.tsv.gz
GCST90200394	Inosine levels	Diffuse large B-cell lymphoma	Weighted mode	22	-0.218068	0.230543	0.354963	-0.669931	0.233796	0.804071	0.511744	1.26339	Chen Y	4940 European	http://ftp.ebi.ac.uk/pub/databases/gwas/summary_statistics/GCST90200001-GCST90201000/GCST90200394/GCST90200394_buildGRCh38.tsv.gz
GCST90200439	Cysteine levels	Diffuse large B-cell lymphoma	MR Egger	15	-0.115513	0.155751	0.471486	-0.420786	0.18976	0.890909	0.656531	1.20896	Chen Y	8216 European	http://ftp.ebi.ac.uk/pub/databases/gwas/summary_statistics/GCST90200001-GCST90201000/GCST90200439/GCST90200439_buildGRCh38.tsv.gz
GCST90200439	Cysteine levels	Diffuse large B-cell lymphoma	Weighted median	15	-0.18306	0.148508	0.217703	-0.474135	0.108016	0.832718	0.622423	1.11407	Chen Y	8216 European	http://ftp.ebi.ac.uk/pub/databases/gwas/summary_statistics/GCST90200001-GCST90201000/GCST90200439/GCST90200439_buildGRCh38.tsv.gz
GCST90200439	Cysteine levels	Diffuse large B-cell lymphoma	Inverse variance weighted	15	-0.239415	0.107224	0.0255589	-0.449575	-0.029256	0.787088	0.637899	0.971168	Chen Y	8216 European	http://ftp.ebi.ac.uk/pub/databases/gwas/summary_statistics/GCST90200001-GCST90201000/GCST90200439/GCST90200439_buildGRCh38.tsv.gz
GCST90200439	Cysteine levels	Diffuse large B-cell lymphoma	Simple mode	15	-0.51504	0.282395	0.0895928	-1.06853	0.0384532	0.597477	0.343512	1.0392	Chen Y	8216 European	http://ftp.ebi.ac.uk/pub/databases/gwas/summary_statistics/GCST90200001-GCST90201000/GCST90200439/GCST90200439_buildGRCh38.tsv.gz
GCST90200439	Cysteine levels	Diffuse large B-cell lymphoma	Weighted mode	15	-0.195876	0.132086	0.16025	-0.454766	0.0630131	0.822114	0.634597	1.06504	Chen Y	8216 European	http://ftp.ebi.ac.uk/pub/databases/gwas/summary_statistics/GCST90200001-GCST90201000/GCST90200439/GCST90200439_buildGRCh38.tsv.gz
GCST90200502	X-12707 levels	Diffuse large B-cell lymphoma	MR Egger	30	-0.0328521	0.143738	0.820876	-0.314579	0.248875	0.967682	0.730096	1.28258	Chen Y	7461 European	http://ftp.ebi.ac.uk/pub/databases/gwas/summary_statistics/GCST90200001-GCST90201000/GCST90200502/GCST90200502_buildGRCh38.tsv.gz
GCST90200502	X-12707 levels	Diffuse large B-cell lymphoma	Weighted median	30	-0.0575112	0.125872	0.647742	-0.304221	0.189198	0.944111	0.737698	1.20828	Chen Y	7461 European	http://ftp.ebi.ac.uk/pub/databases/gwas/summary_statistics/GCST90200001-GCST90201000/GCST90200502/GCST90200502_buildGRCh38.tsv.gz
GCST90200502	X-12707 levels	Diffuse large B-cell lymphoma	Inverse variance weighted	30	-0.180645	0.0889512	0.0422716	-0.35499	-0.006301	0.834731	0.701181	0.993719	Chen Y	7461 European	http://ftp.ebi.ac.uk/pub/databases/gwas/summary_statistics/GCST90200001-GCST90201000/GCST90200502/GCST90200502_buildGRCh38.tsv.gz
GCST90200502	X-12707 levels	Diffuse large B-cell lymphoma	Simple mode	30	-0.0932221	0.202754	0.649102	-0.490619	0.304175	0.910991	0.612247	1.35551	Chen Y	7461 European	http://ftp.ebi.ac.uk/pub/databases/gwas/summary_statistics/GCST90200001-GCST90201000/GCST90200502/GCST90200502_buildGRCh38.tsv.gz
GCST90200502	X-12707 levels	Diffuse large B-cell lymphoma	Weighted mode	30	-0.0763912	0.133823	0.572508	-0.338685	0.185903	0.926454	0.712707	1.20431	Chen Y	7461 European	http://ftp.ebi.ac.uk/pub/databases/gwas/summary_statistics/GCST90200001-GCST90201000/GCST90200502/GCST90200502_buildGRCh38.tsv.gz
GCST90200522	X-13728 levels	Diffuse large B-cell lymphoma	MR Egger	19	-0.217878	0.317876	0.502321	-0.840914	0.405159	0.804224	0.431316	1.49954	Chen Y	7905 European	http://ftp.ebi.ac.uk/pub/databases/gwas/summary_statistics/GCST90200001-GCST90201000/GCST90200522/GCST90200522_buildGRCh38.tsv.gz
GCST90200522	X-13728 levels	Diffuse large B-cell lymphoma	Weighted median	19	-0.532562	0.212843	0.0123445	-0.949734	-0.115391	0.587099	0.386844	0.891018	Chen Y	7905 European	http://ftp.ebi.ac.uk/pub/databases/gwas/summary_statistics/GCST90200001-GCST90201000/GCST90200522/GCST90200522_buildGRCh38.tsv.gz
GCST90200522	X-13728 levels	Diffuse large B-cell lymphoma	Inverse variance weighted	19	-0.361202	0.151791	0.0173316	-0.658712	-0.0636911	0.696839	0.517517	0.938295	Chen Y	7905 European	http://ftp.ebi.ac.uk/pub/databases/gwas/summary_statistics/GCST90200001-GCST90201000/GCST90200522/GCST90200522_buildGRCh38.tsv.gz
GCST90200522	X-13728 levels	Diffuse large B-cell lymphoma	Simple mode	19	-0.535135	0.313132	0.10464	-1.14887	0.0786033	0.58559	0.316994	1.08178	Chen Y	7905 European	http://ftp.ebi.ac.uk/pub/databases/gwas/summary_statistics/GCST90200001-GCST90201000/GCST90200522/GCST90200522_buildGRCh38.tsv.gz
GCST90200522	X-13728 levels	Diffuse large B-cell lymphoma	Weighted mode	19	-0.582582	0.274779	0.0481447	-1.12115	-0.044016	0.558454	0.325905	0.956939	Chen Y	7905 European	http://ftp.ebi.ac.uk/pub/databases/gwas/summary_statistics/GCST90200001-GCST90201000/GCST90200522/GCST90200522_buildGRCh38.tsv.gz
GCST90200542	X-15728 levels	Diffuse large B-cell lymphoma	MR Egger	31	-0.441915	0.261264	0.101472	-0.953992	0.0701631	0.642805	0.3852	1.07268	Chen Y	7874 European	http://ftp.ebi.ac.uk/pub/databases/gwas/summary_statistics/GCST90200001-GCST90201000/GCST90200542/GCST90200542_buildGRCh38.tsv.gz
GCST90200542	X-15728 levels	Diffuse large B-cell lymphoma	Weighted median	31	-0.245967	0.160784	0.126068	-0.561104	0.0691703	0.781948	0.570579	1.07162	Chen Y	7874 European	http://ftp.ebi.ac.uk/pub/databases/gwas/summary_statistics/GCST90200001-GCST90201000/GCST90200542/GCST90200542_buildGRCh38.tsv.gz
GCST90200542	X-15728 levels	Diffuse large B-cell lymphoma	Inverse variance weighted	31	-0.254843	0.116645	0.028905	-0.483468	-0.0262195	0.775038	0.616641	0.974121	Chen Y	7874 European	http://ftp.ebi.ac.uk/pub/databases/gwas/summary_statistics/GCST90200001-GCST90201000/GCST90200542/GCST90200542_buildGRCh38.tsv.gz
GCST90200542	X-15728 levels	Diffuse large B-cell lymphoma	Simple mode	31	-0.361773	0.327432	0.277994	-1.00354	0.279993	0.696441	0.36658	1.32312	Chen Y	7874 European	http://ftp.ebi.ac.uk/pub/databases/gwas/summary_statistics/GCST90200001-GCST90201000/GCST90200542/GCST90200542_buildGRCh38.tsv.gz
GCST90200542	X-15728 levels	Diffuse large B-cell lymphoma	Weighted mode	31	-0.44596	0.291524	0.136555	-1.01735	0.125427	0.640209	0.361553	1.13363	Chen Y	7874 European	http://ftp.ebi.ac.uk/pub/databases/gwas/summary_statistics/GCST90200001-GCST90201000/GCST90200542/GCST90200542_buildGRCh38.tsv.gz
GCST90200578	X-18922 levels	Diffuse large B-cell lymphoma	MR Egger	29	-0.129442	0.195469	0.513447	-0.512562	0.253677	0.878585	0.598959	1.28876	Chen Y	8174 European	http://ftp.ebi.ac.uk/pub/databases/gwas/summary_statistics/GCST90200001-GCST90201000/GCST90200578/GCST90200578_buildGRCh38.tsv.gz
GCST90200578	X-18922 levels	Diffuse large B-cell lymphoma	Weighted median	29	-0.0846361	0.130135	0.515454	-0.339701	0.170429	0.918847	0.711983	1.18581	Chen Y	8174 European	http://ftp.ebi.ac.uk/pub/databases/gwas/summary_statistics/GCST90200001-GCST90201000/GCST90200578/GCST90200578_buildGRCh38.tsv.gz
GCST90200578	X-18922 levels	Diffuse large B-cell lymphoma	Inverse variance weighted	29	-0.203466	0.0906406	0.0247842	-0.381121	-0.0258099	0.815898	0.683095	0.97452	Chen Y	8174 European	http://ftp.ebi.ac.uk/pub/databases/gwas/summary_statistics/GCST90200001-GCST90201000/GCST90200578/GCST90200578_buildGRCh38.tsv.gz
GCST90200578	X-18922 levels	Diffuse large B-cell lymphoma	Simple mode	29	-0.234835	0.231747	0.319582	-0.689058	0.219389	0.790702	0.502049	1.24532	Chen Y	8174 European	http://ftp.ebi.ac.uk/pub/databases/gwas/summary_statistics/GCST90200001-GCST90201000/GCST90200578/GCST90200578_buildGRCh38.tsv.gz
GCST90200578	X-18922 levels	Diffuse large B-cell lymphoma	Weighted mode	29	-0.11146	0.133959	0.412422	-0.374019	0.151099	0.894527	0.687964	1.16311	Chen Y	8174 European	http://ftp.ebi.ac.uk/pub/databases/gwas/summary_statistics/GCST90200001-GCST90201000/GCST90200578/GCST90200578_buildGRCh38.tsv.gz
GCST90200637	X-24531 levels	Diffuse large B-cell lymphoma	MR Egger	23	-0.0787756	0.255194	0.760599	-0.578955	0.421404	0.924247	0.560484	1.5241	Chen Y	6455 European	http://ftp.ebi.ac.uk/pub/databases/gwas/summary_statistics/GCST90200001-GCST90201000/GCST90200637/GCST90200637_buildGRCh38.tsv.gz
GCST90200637	X-24531 levels	Diffuse large B-cell lymphoma	Weighted median	23	-0.261016	0.170848	0.126569	-0.595877	0.0738453	0.770269	0.551079	1.07664	Chen Y	6455 European	http://ftp.ebi.ac.uk/pub/databases/gwas/summary_statistics/GCST90200001-GCST90201000/GCST90200637/GCST90200637_buildGRCh38.tsv.gz
GCST90200637	X-24531 levels	Diffuse large B-cell lymphoma	Inverse variance weighted	23	-0.243196	0.112132	0.0300946	-0.462974	-0.0234179	0.784118	0.629409	0.976854	Chen Y	6455 European	http://ftp.ebi.ac.uk/pub/databases/gwas/summary_statistics/GCST90200001-GCST90201000/GCST90200637/GCST90200637_buildGRCh38.tsv.gz
GCST90200637	X-24531 levels	Diffuse large B-cell lymphoma	Simple mode	23	-0.46218	0.246738	0.0743941	-0.945787	0.0214266	0.629909	0.388374	1.02166	Chen Y	6455 European	http://ftp.ebi.ac.uk/pub/databases/gwas/summary_statistics/GCST90200001-GCST90201000/GCST90200637/GCST90200637_buildGRCh38.tsv.gz
GCST90200637	X-24531 levels	Diffuse large B-cell lymphoma	Weighted mode	23	-0.354982	0.192767	0.0790713	-0.732805	0.0228415	0.701186	0.480559	1.0231	Chen Y	6455 European	http://ftp.ebi.ac.uk/pub/databases/gwas/summary_statistics/GCST90200001-GCST90201000/GCST90200637/GCST90200637_buildGRCh38.tsv.gz
GCST90200662	X-25790 levels	Diffuse large B-cell lymphoma	MR Egger	16	-0.937877	0.504517	0.0841792	-1.92673	0.0509755	0.391458	0.145624	1.0523	Chen Y	8221 European	http://ftp.ebi.ac.uk/pub/databases/gwas/summary_statistics/GCST90200001-GCST90201000/GCST90200662/GCST90200662_buildGRCh38.tsv.gz
GCST90200662	X-25790 levels	Diffuse large B-cell lymphoma	Weighted median	16	-0.403583	0.227276	0.075776	-0.849044	0.0418783	0.667923	0.427824	1.04277	Chen Y	8221 European	http://ftp.ebi.ac.uk/pub/databases/gwas/summary_statistics/GCST90200001-GCST90201000/GCST90200662/GCST90200662_buildGRCh38.tsv.gz
GCST90200662	X-25790 levels	Diffuse large B-cell lymphoma	Inverse variance weighted	16	-0.387252	0.169108	0.0220228	-0.718703	-0.0558013	0.67892	0.487384	0.945727	Chen Y	8221 European	http://ftp.ebi.ac.uk/pub/databases/gwas/summary_statistics/GCST90200001-GCST90201000/GCST90200662/GCST90200662_buildGRCh38.tsv.gz
GCST90200662	X-25790 levels	Diffuse large B-cell lymphoma	Simple mode	16	-0.0953532	0.34838	0.788045	-0.778178	0.587472	0.909052	0.459242	1.79943	Chen Y	8221 European	http://ftp.ebi.ac.uk/pub/databases/gwas/summary_statistics/GCST90200001-GCST90201000/GCST90200662/GCST90200662_buildGRCh38.tsv.gz
GCST90200662	X-25790 levels	Diffuse large B-cell lymphoma	Weighted mode	16	-0.410803	0.316974	0.214558	-1.03207	0.210466	0.663117	0.356268	1.23425	Chen Y	8221 European	http://ftp.ebi.ac.uk/pub/databases/gwas/summary_statistics/GCST90200001-GCST90201000/GCST90200662/GCST90200662_buildGRCh38.tsv.gz
GCST90200711	X-19141 levels	Diffuse large B-cell lymphoma	MR Egger	25	-0.188736	0.177489	0.298653	-0.536614	0.159142	0.828005	0.584725	1.1725	Chen Y	8244 European	http://ftp.ebi.ac.uk/pub/databases/gwas/summary_statistics/GCST90200001-GCST90201000/GCST90200711/GCST90200711_buildGRCh38.tsv.gz
GCST90200711	X-19141 levels	Diffuse large B-cell lymphoma	Weighted median	25	-0.14026	0.126056	0.265846	-0.38733	0.10681	0.869132	0.678867	1.11272	Chen Y	8244 European	http://ftp.ebi.ac.uk/pub/databases/gwas/summary_statistics/GCST90200001-GCST90201000/GCST90200711/GCST90200711_buildGRCh38.tsv.gz
GCST90200711	X-19141 levels	Diffuse large B-cell lymphoma	Inverse variance weighted	25	-0.186001	0.0915656	0.0422199	-0.36547	-0.00653281	0.830272	0.69387	0.993488	Chen Y	8244 European	http://ftp.ebi.ac.uk/pub/databases/gwas/summary_statistics/GCST90200001-GCST90201000/GCST90200711/GCST90200711_buildGRCh38.tsv.gz
GCST90200711	X-19141 levels	Diffuse large B-cell lymphoma	Simple mode	25	-0.264761	0.269752	0.336138	-0.793474	0.263952	0.767389	0.452271	1.30207	Chen Y	8244 European	http://ftp.ebi.ac.uk/pub/databases/gwas/summary_statistics/GCST90200001-GCST90201000/GCST90200711/GCST90200711_buildGRCh38.tsv.gz
GCST90200711	X-19141 levels	Diffuse large B-cell lymphoma	Weighted mode	25	-0.145211	0.125655	0.259207	-0.391494	0.101073	0.86484	0.676046	1.10636	Chen Y	8244 European	http://ftp.ebi.ac.uk/pub/databases/gwas/summary_statistics/GCST90200001-GCST90201000/GCST90200711/GCST90200711_buildGRCh38.tsv.gz
GCST90200818	Adenosine 5'-diphosphate (ADP) to glycerate ratio	Diffuse large B-cell lymphoma	MR Egger	15	0.0939787	0.353492	0.794518	-0.598866	0.786824	1.09854	0.549434	2.19641	Chen Y	4544 European	http://ftp.ebi.ac.uk/pub/databases/gwas/summary_statistics/GCST90200001-GCST90201000/GCST90200818/GCST90200818_buildGRCh38.tsv.gz
GCST90200818	Adenosine 5'-diphosphate (ADP) to glycerate ratio	Diffuse large B-cell lymphoma	Weighted median	15	0.218244	0.172774	0.206526	-0.120393	0.55688	1.24389	0.886572	1.74522	Chen Y	4544 European	http://ftp.ebi.ac.uk/pub/databases/gwas/summary_statistics/GCST90200001-GCST90201000/GCST90200818/GCST90200818_buildGRCh38.tsv.gz
GCST90200818	Adenosine 5'-diphosphate (ADP) to glycerate ratio	Diffuse large B-cell lymphoma	Inverse variance weighted	15	0.305402	0.125613	0.0150451	0.0592006	0.551604	1.35717	1.06099	1.73604	Chen Y	4544 European	http://ftp.ebi.ac.uk/pub/databases/gwas/summary_statistics/GCST90200001-GCST90201000/GCST90200818/GCST90200818_buildGRCh38.tsv.gz
GCST90200818	Adenosine 5'-diphosphate (ADP) to glycerate ratio	Diffuse large B-cell lymphoma	Simple mode	15	0.188631	0.285464	0.519474	-0.370878	0.748141	1.2076	0.690128	2.11307	Chen Y	4544 European	http://ftp.ebi.ac.uk/pub/databases/gwas/summary_statistics/GCST90200001-GCST90201000/GCST90200818/GCST90200818_buildGRCh38.tsv.gz
GCST90200818	Adenosine 5'-diphosphate (ADP) to glycerate ratio	Diffuse large B-cell lymphoma	Weighted mode	15	0.224738	0.288067	0.448287	-0.339874	0.78935	1.25199	0.71186	2.20196	Chen Y	4544 European	http://ftp.ebi.ac.uk/pub/databases/gwas/summary_statistics/GCST90200001-GCST90201000/GCST90200818/GCST90200818_buildGRCh38.tsv.gz
GCST90200877	Taurine to glutamate ratio	Diffuse large B-cell lymphoma	MR Egger	19	-0.563635	0.36998	0.146039	-1.28879	0.161526	0.569137	0.275603	1.1753	Chen Y	8220 European	http://ftp.ebi.ac.uk/pub/databases/gwas/summary_statistics/GCST90200001-GCST90201000/GCST90200877/GCST90200877_buildGRCh38.tsv.gz
GCST90200877	Taurine to glutamate ratio	Diffuse large B-cell lymphoma	Weighted median	19	-0.26678	0.20224	0.187126	-0.66317	0.12961	0.765841	0.515216	1.13838	Chen Y	8220 European	http://ftp.ebi.ac.uk/pub/databases/gwas/summary_statistics/GCST90200001-GCST90201000/GCST90200877/GCST90200877_buildGRCh38.tsv.gz
[truncated: 24 more rows]

## Sheet: table S5
Table S5. Mendelian randomization on the causal effect of Diffuse large B-cell lymphoma on metabolite.
[truncated: 42 more rows]

[truncated: 3 more sheets: table S6, table S7, table S8]
