# Supplementary material for: Metabolite, immunocyte phenotype, and lymphoma: a Mendelian randomization study
Source: Front Immunol. 2024 Sep 25;15:1431261. doi: 10.3389/fimmu.2024.1431261 (PMC11461196; doi:10.3389/fimmu.2024.1431261)
Supplement: Supplementary file 3 [file Table2.xlsx]

## Sheet: Table description
Tables	Description
Table S1	Mendelian randomization analysis on the causal effect between metabolite and Follicular lymphoma.
Table S2	Mendelian randomization on the causal effect of Follicular lymphoma on metabolite.
Table S3	Mendelian randomization analysis on the causal effect between immunocyte phenotypes and Follicular lymphoma.
Table S4	Mendelian randomization on the causal effect of Follicular lymphoma on immunocyte phenotypes.
Table S5	Mendelian randomization analysis of the mediating effect of immune traits on the causal relationship between metabolites and Follicular lymphoma.

## Sheet: table S1
Table S1. Mendelian randomization analysis on the causal effect between metabolite and Follicular lymphoma.
id	exposure	outcome	method	nsnp	b	se	pval	lo_ci	up_ci	or	or_lci95	or_uci95	firstAuthor	discoverySampleAncestry	summaryStatistics
GCST90199636	Kynurenine levels	Follicular lymphoma	MR Egger	25	0.064445	0.298901	0.831195	-0.521401	0.650291	1.06657	0.593688	1.9161	Chen Y	8244 European	http://ftp.ebi.ac.uk/pub/databases/gwas/summary_statistics/GCST90199001-GCST90200000/GCST90199636/GCST90199636_buildGRCh38.tsv.gz
GCST90199636	Kynurenine levels	Follicular lymphoma	Weighted median	25	0.211416	0.135338	0.118257	-0.0538468	0.47668	1.23543	0.947577	1.61072	Chen Y	8244 European	http://ftp.ebi.ac.uk/pub/databases/gwas/summary_statistics/GCST90199001-GCST90200000/GCST90199636/GCST90199636_buildGRCh38.tsv.gz
GCST90199636	Kynurenine levels	Follicular lymphoma	Inverse variance weighted	25	0.202996	0.0989391	0.0401962	0.00907536	0.396916	1.22507	1.00912	1.48723	Chen Y	8244 European	http://ftp.ebi.ac.uk/pub/databases/gwas/summary_statistics/GCST90199001-GCST90200000/GCST90199636/GCST90199636_buildGRCh38.tsv.gz
GCST90199636	Kynurenine levels	Follicular lymphoma	Simple mode	25	0.0821832	0.217389	0.708719	-0.343899	0.508265	1.08565	0.709001	1.66241	Chen Y	8244 European	http://ftp.ebi.ac.uk/pub/databases/gwas/summary_statistics/GCST90199001-GCST90200000/GCST90199636/GCST90199636_buildGRCh38.tsv.gz
GCST90199636	Kynurenine levels	Follicular lymphoma	Weighted mode	25	0.24232	0.183724	0.199638	-0.117779	0.60242	1.2742	0.888892	1.82653	Chen Y	8244 European	http://ftp.ebi.ac.uk/pub/databases/gwas/summary_statistics/GCST90199001-GCST90200000/GCST90199636/GCST90199636_buildGRCh38.tsv.gz
GCST90199763	1-methylxanthine levels	Follicular lymphoma	MR Egger	30	-0.109657	0.1345	0.421786	-0.373278	0.153963	0.896141	0.688474	1.16645	Chen Y	7959 European	http://ftp.ebi.ac.uk/pub/databases/gwas/summary_statistics/GCST90199001-GCST90200000/GCST90199763/GCST90199763_buildGRCh38.tsv.gz
GCST90199763	1-methylxanthine levels	Follicular lymphoma	Weighted median	30	-0.163682	0.111128	0.140776	-0.381493	0.0541299	0.849012	0.682841	1.05562	Chen Y	7959 European	http://ftp.ebi.ac.uk/pub/databases/gwas/summary_statistics/GCST90199001-GCST90200000/GCST90199763/GCST90199763_buildGRCh38.tsv.gz
GCST90199763	1-methylxanthine levels	Follicular lymphoma	Inverse variance weighted	30	-0.169587	0.0757714	0.0252119	-0.318099	-0.0210751	0.844013	0.727531	0.979145	Chen Y	7959 European	http://ftp.ebi.ac.uk/pub/databases/gwas/summary_statistics/GCST90199001-GCST90200000/GCST90199763/GCST90199763_buildGRCh38.tsv.gz
GCST90199763	1-methylxanthine levels	Follicular lymphoma	Simple mode	30	-0.472867	0.215634	0.0364844	-0.89551	-0.0502235	0.623213	0.408399	0.951017	Chen Y	7959 European	http://ftp.ebi.ac.uk/pub/databases/gwas/summary_statistics/GCST90199001-GCST90200000/GCST90199763/GCST90199763_buildGRCh38.tsv.gz
GCST90199763	1-methylxanthine levels	Follicular lymphoma	Weighted mode	30	-0.192628	0.108746	0.0870114	-0.40577	0.0205141	0.824789	0.666463	1.02073	Chen Y	7959 European	http://ftp.ebi.ac.uk/pub/databases/gwas/summary_statistics/GCST90199001-GCST90200000/GCST90199763/GCST90199763_buildGRCh38.tsv.gz
GCST90199921	Dihydroferulate levels	Follicular lymphoma	MR Egger	13	-0.585551	0.287146	0.0661935	-1.14836	-0.0227462	0.556799	0.317158	0.977511	Chen Y	6398 European	http://ftp.ebi.ac.uk/pub/databases/gwas/summary_statistics/GCST90199001-GCST90200000/GCST90199921/GCST90199921_buildGRCh38.tsv.gz
GCST90199921	Dihydroferulate levels	Follicular lymphoma	Weighted median	13	-0.322008	0.229354	0.160325	-0.771541	0.127526	0.724693	0.4623	1.13601	Chen Y	6398 European	http://ftp.ebi.ac.uk/pub/databases/gwas/summary_statistics/GCST90199001-GCST90200000/GCST90199921/GCST90199921_buildGRCh38.tsv.gz
GCST90199921	Dihydroferulate levels	Follicular lymphoma	Inverse variance weighted	13	-0.394423	0.168227	0.0190479	-0.724147	-0.0646987	0.674069	0.484738	0.93735	Chen Y	6398 European	http://ftp.ebi.ac.uk/pub/databases/gwas/summary_statistics/GCST90199001-GCST90200000/GCST90199921/GCST90199921_buildGRCh38.tsv.gz
GCST90199921	Dihydroferulate levels	Follicular lymphoma	Simple mode	13	-0.301249	0.311762	0.352976	-0.912304	0.309805	0.739893	0.401598	1.36316	Chen Y	6398 European	http://ftp.ebi.ac.uk/pub/databases/gwas/summary_statistics/GCST90199001-GCST90200000/GCST90199921/GCST90199921_buildGRCh38.tsv.gz
GCST90199921	Dihydroferulate levels	Follicular lymphoma	Weighted mode	13	-0.301249	0.254085	0.258717	-0.799255	0.196756	0.739893	0.449664	1.21745	Chen Y	6398 European	http://ftp.ebi.ac.uk/pub/databases/gwas/summary_statistics/GCST90199001-GCST90200000/GCST90199921/GCST90199921_buildGRCh38.tsv.gz
GCST90200694	2'-o-methylcytidine levels	Follicular lymphoma	MR Egger	19	0.0319066	0.0784709	0.689371	-0.121896	0.18571	1.03242	0.88524	1.20407	Chen Y	8122 European	http://ftp.ebi.ac.uk/pub/databases/gwas/summary_statistics/GCST90200001-GCST90201000/GCST90200694/GCST90200694_buildGRCh38.tsv.gz
GCST90200694	2'-o-methylcytidine levels	Follicular lymphoma	Weighted median	19	0.0870888	0.0668949	0.192959	-0.0440252	0.218203	1.09099	0.95693	1.24384	Chen Y	8122 European	http://ftp.ebi.ac.uk/pub/databases/gwas/summary_statistics/GCST90200001-GCST90201000/GCST90200694/GCST90200694_buildGRCh38.tsv.gz
GCST90200694	2'-o-methylcytidine levels	Follicular lymphoma	Inverse variance weighted	19	0.124464	0.0565111	0.0276326	0.0137019	0.235226	1.13254	1.0138	1.26519	Chen Y	8122 European	http://ftp.ebi.ac.uk/pub/databases/gwas/summary_statistics/GCST90200001-GCST90201000/GCST90200694/GCST90200694_buildGRCh38.tsv.gz
GCST90200694	2'-o-methylcytidine levels	Follicular lymphoma	Simple mode	19	0.0460519	0.167592	0.78661	-0.282429	0.374532	1.04713	0.75395	1.45431	Chen Y	8122 European	http://ftp.ebi.ac.uk/pub/databases/gwas/summary_statistics/GCST90200001-GCST90201000/GCST90200694/GCST90200694_buildGRCh38.tsv.gz
GCST90200694	2'-o-methylcytidine levels	Follicular lymphoma	Weighted mode	19	0.0758944	0.0659721	0.265033	-0.0534108	0.2052	1.07885	0.94799	1.22777	Chen Y	8122 European	http://ftp.ebi.ac.uk/pub/databases/gwas/summary_statistics/GCST90200001-GCST90201000/GCST90200694/GCST90200694_buildGRCh38.tsv.gz
GCST90199714	3-hydroxy-2-ethylpropionate levels	Follicular lymphoma	MR Egger	29	0.0796823	0.257009	0.758913	-0.424055	0.583419	1.08294	0.654388	1.79216	Chen Y	8238 European	http://ftp.ebi.ac.uk/pub/databases/gwas/summary_statistics/GCST90199001-GCST90200000/GCST90199714/GCST90199714_buildGRCh38.tsv.gz
GCST90199714	3-hydroxy-2-ethylpropionate levels	Follicular lymphoma	Weighted median	29	0.288652	0.146377	0.0486114	0.00175422	0.57555	1.33463	1.00176	1.77811	Chen Y	8238 European	http://ftp.ebi.ac.uk/pub/databases/gwas/summary_statistics/GCST90199001-GCST90200000/GCST90199714/GCST90199714_buildGRCh38.tsv.gz
GCST90199714	3-hydroxy-2-ethylpropionate levels	Follicular lymphoma	Inverse variance weighted	29	0.203453	0.103694	0.0497554	0.000213732	0.406692	1.22563	1.00021	1.50184	Chen Y	8238 European	http://ftp.ebi.ac.uk/pub/databases/gwas/summary_statistics/GCST90199001-GCST90200000/GCST90199714/GCST90199714_buildGRCh38.tsv.gz
GCST90199714	3-hydroxy-2-ethylpropionate levels	Follicular lymphoma	Simple mode	29	0.425208	0.306809	0.176716	-0.176138	1.02655	1.52991	0.838502	2.79143	Chen Y	8238 European	http://ftp.ebi.ac.uk/pub/databases/gwas/summary_statistics/GCST90199001-GCST90200000/GCST90199714/GCST90199714_buildGRCh38.tsv.gz
GCST90199714	3-hydroxy-2-ethylpropionate levels	Follicular lymphoma	Weighted mode	29	0.495286	0.311583	0.123159	-0.115417	1.10599	1.64097	0.890995	3.02221	Chen Y	8238 European	http://ftp.ebi.ac.uk/pub/databases/gwas/summary_statistics/GCST90199001-GCST90200000/GCST90199714/GCST90199714_buildGRCh38.tsv.gz
GCST90199750	Laurylcarnitine levels	Follicular lymphoma	MR Egger	26	-0.122356	0.228376	0.597052	-0.569973	0.325262	0.884834	0.565541	1.38439	Chen Y	8241 European	http://ftp.ebi.ac.uk/pub/databases/gwas/summary_statistics/GCST90199001-GCST90200000/GCST90199750/GCST90199750_buildGRCh38.tsv.gz
GCST90199750	Laurylcarnitine levels	Follicular lymphoma	Weighted median	26	-0.198876	0.155309	0.200363	-0.503282	0.10553	0.819651	0.604543	1.1113	Chen Y	8241 European	http://ftp.ebi.ac.uk/pub/databases/gwas/summary_statistics/GCST90199001-GCST90200000/GCST90199750/GCST90199750_buildGRCh38.tsv.gz
GCST90199750	Laurylcarnitine levels	Follicular lymphoma	Inverse variance weighted	26	-0.245067	0.120595	0.0421378	-0.481433	-0.00870172	0.782652	0.617897	0.991336	Chen Y	8241 European	http://ftp.ebi.ac.uk/pub/databases/gwas/summary_statistics/GCST90199001-GCST90200000/GCST90199750/GCST90199750_buildGRCh38.tsv.gz
GCST90199750	Laurylcarnitine levels	Follicular lymphoma	Simple mode	26	-0.199447	0.274257	0.473841	-0.73699	0.338095	0.819183	0.478552	1.40227	Chen Y	8241 European	http://ftp.ebi.ac.uk/pub/databases/gwas/summary_statistics/GCST90199001-GCST90200000/GCST90199750/GCST90199750_buildGRCh38.tsv.gz
GCST90199750	Laurylcarnitine levels	Follicular lymphoma	Weighted mode	26	-0.188663	0.194201	0.340616	-0.569297	0.191972	0.828066	0.565923	1.21164	Chen Y	8241 European	http://ftp.ebi.ac.uk/pub/databases/gwas/summary_statistics/GCST90199001-GCST90200000/GCST90199750/GCST90199750_buildGRCh38.tsv.gz
GCST90199812	3-(3-hydroxyphenyl)propionate levels	Follicular lymphoma	MR Egger	19	0.294204	0.174539	0.110138	-0.0478925	0.636301	1.34206	0.953236	1.88948	Chen Y	7304 European	http://ftp.ebi.ac.uk/pub/databases/gwas/summary_statistics/GCST90199001-GCST90200000/GCST90199812/GCST90199812_buildGRCh38.tsv.gz
GCST90199812	3-(3-hydroxyphenyl)propionate levels	Follicular lymphoma	Weighted median	19	0.180011	0.15706	0.251743	-0.127827	0.487848	1.19723	0.880006	1.62881	Chen Y	7304 European	http://ftp.ebi.ac.uk/pub/databases/gwas/summary_statistics/GCST90199001-GCST90200000/GCST90199812/GCST90199812_buildGRCh38.tsv.gz
GCST90199812	3-(3-hydroxyphenyl)propionate levels	Follicular lymphoma	Inverse variance weighted	19	0.272398	0.100899	0.00694013	0.0746354	0.47016	1.31311	1.07749	1.60025	Chen Y	7304 European	http://ftp.ebi.ac.uk/pub/databases/gwas/summary_statistics/GCST90199001-GCST90200000/GCST90199812/GCST90199812_buildGRCh38.tsv.gz
GCST90199812	3-(3-hydroxyphenyl)propionate levels	Follicular lymphoma	Simple mode	19	0.233253	0.256331	0.374864	-0.269155	0.73566	1.2627	0.764024	2.08686	Chen Y	7304 European	http://ftp.ebi.ac.uk/pub/databases/gwas/summary_statistics/GCST90199001-GCST90200000/GCST90199812/GCST90199812_buildGRCh38.tsv.gz
GCST90199812	3-(3-hydroxyphenyl)propionate levels	Follicular lymphoma	Weighted mode	19	0.175782	0.162577	0.293871	-0.142869	0.494433	1.19218	0.866868	1.63957	Chen Y	7304 European	http://ftp.ebi.ac.uk/pub/databases/gwas/summary_statistics/GCST90199001-GCST90200000/GCST90199812/GCST90199812_buildGRCh38.tsv.gz
GCST90199832	Dimethylarginine (sdma + adma) levels	Follicular lymphoma	MR Egger	21	-0.355518	0.279709	0.219061	-0.903748	0.192712	0.70081	0.405049	1.21253	Chen Y	8233 European	http://ftp.ebi.ac.uk/pub/databases/gwas/summary_statistics/GCST90199001-GCST90200000/GCST90199832/GCST90199832_buildGRCh38.tsv.gz
GCST90199832	Dimethylarginine (sdma + adma) levels	Follicular lymphoma	Weighted median	21	-0.342875	0.183734	0.0620207	-0.702994	0.0172438	0.709727	0.495101	1.01739	Chen Y	8233 European	http://ftp.ebi.ac.uk/pub/databases/gwas/summary_statistics/GCST90199001-GCST90200000/GCST90199832/GCST90199832_buildGRCh38.tsv.gz
GCST90199832	Dimethylarginine (sdma + adma) levels	Follicular lymphoma	Inverse variance weighted	21	-0.277314	0.12445	0.0258592	-0.521236	-0.0333923	0.757816	0.593786	0.967159	Chen Y	8233 European	http://ftp.ebi.ac.uk/pub/databases/gwas/summary_statistics/GCST90199001-GCST90200000/GCST90199832/GCST90199832_buildGRCh38.tsv.gz
GCST90199832	Dimethylarginine (sdma + adma) levels	Follicular lymphoma	Simple mode	21	-0.267195	0.343316	0.445516	-0.940096	0.405705	0.765524	0.390591	1.50036	Chen Y	8233 European	http://ftp.ebi.ac.uk/pub/databases/gwas/summary_statistics/GCST90199001-GCST90200000/GCST90199832/GCST90199832_buildGRCh38.tsv.gz
GCST90199832	Dimethylarginine (sdma + adma) levels	Follicular lymphoma	Weighted mode	21	-0.56171	0.269193	0.0499321	-1.08933	-0.0340918	0.570233	0.336443	0.966483	Chen Y	8233 European	http://ftp.ebi.ac.uk/pub/databases/gwas/summary_statistics/GCST90199001-GCST90200000/GCST90199832/GCST90199832_buildGRCh38.tsv.gz
GCST90199888	Cinnamoylglycine levels	Follicular lymphoma	MR Egger	33	-0.198151	0.1428	0.17515	-0.478038	0.081737	0.820246	0.619998	1.08517	Chen Y	7824 European	http://ftp.ebi.ac.uk/pub/databases/gwas/summary_statistics/GCST90199001-GCST90200000/GCST90199888/GCST90199888_buildGRCh38.tsv.gz
GCST90199888	Cinnamoylglycine levels	Follicular lymphoma	Weighted median	33	-0.143752	0.129402	0.266614	-0.39738	0.109876	0.866102	0.672079	1.11614	Chen Y	7824 European	http://ftp.ebi.ac.uk/pub/databases/gwas/summary_statistics/GCST90199001-GCST90200000/GCST90199888/GCST90199888_buildGRCh38.tsv.gz
GCST90199888	Cinnamoylglycine levels	Follicular lymphoma	Inverse variance weighted	33	-0.1622	0.0823335	0.0488337	-0.323574	-0.000826662	0.850271	0.723558	0.999174	Chen Y	7824 European	http://ftp.ebi.ac.uk/pub/databases/gwas/summary_statistics/GCST90199001-GCST90200000/GCST90199888/GCST90199888_buildGRCh38.tsv.gz
GCST90199888	Cinnamoylglycine levels	Follicular lymphoma	Simple mode	33	-0.106129	0.199679	0.598744	-0.4975	0.285242	0.899309	0.608049	1.33008	Chen Y	7824 European	http://ftp.ebi.ac.uk/pub/databases/gwas/summary_statistics/GCST90199001-GCST90200000/GCST90199888/GCST90199888_buildGRCh38.tsv.gz
GCST90199888	Cinnamoylglycine levels	Follicular lymphoma	Weighted mode	33	-0.131774	0.117622	0.270914	-0.362313	0.0987642	0.876539	0.696065	1.10381	Chen Y	7824 European	http://ftp.ebi.ac.uk/pub/databases/gwas/summary_statistics/GCST90199001-GCST90200000/GCST90199888/GCST90199888_buildGRCh38.tsv.gz
GCST90199912	N-oleoyltaurine levels	Follicular lymphoma	MR Egger	21	-0.537963	0.231411	0.0313228	-0.991529	-0.0843967	0.583937	0.371009	0.919067	Chen Y	7375 European	http://ftp.ebi.ac.uk/pub/databases/gwas/summary_statistics/GCST90199001-GCST90200000/GCST90199912/GCST90199912_buildGRCh38.tsv.gz
GCST90199912	N-oleoyltaurine levels	Follicular lymphoma	Weighted median	21	-0.270415	0.142279	0.0573561	-0.549282	0.00845325	0.763063	0.577364	1.00849	Chen Y	7375 European	http://ftp.ebi.ac.uk/pub/databases/gwas/summary_statistics/GCST90199001-GCST90200000/GCST90199912/GCST90199912_buildGRCh38.tsv.gz
GCST90199912	N-oleoyltaurine levels	Follicular lymphoma	Inverse variance weighted	21	-0.202365	0.101931	0.0471092	-0.402149	-0.00258058	0.816797	0.668881	0.997423	Chen Y	7375 European	http://ftp.ebi.ac.uk/pub/databases/gwas/summary_statistics/GCST90199001-GCST90200000/GCST90199912/GCST90199912_buildGRCh38.tsv.gz
GCST90199912	N-oleoyltaurine levels	Follicular lymphoma	Simple mode	21	-0.144631	0.279517	0.61053	-0.692485	0.403222	0.865341	0.500331	1.49664	Chen Y	7375 European	http://ftp.ebi.ac.uk/pub/databases/gwas/summary_statistics/GCST90199001-GCST90200000/GCST90199912/GCST90199912_buildGRCh38.tsv.gz
GCST90199912	N-oleoyltaurine levels	Follicular lymphoma	Weighted mode	21	-0.276136	0.17614	0.132637	-0.621371	0.0690997	0.75871	0.537208	1.07154	Chen Y	7375 European	http://ftp.ebi.ac.uk/pub/databases/gwas/summary_statistics/GCST90199001-GCST90200000/GCST90199912/GCST90199912_buildGRCh38.tsv.gz
GCST90200042	Oleate/vaccenate (18:1) levels	Follicular lymphoma	MR Egger	22	0.1199	0.0526489	0.0338994	0.0167081	0.223092	1.12738	1.01685	1.24994	Chen Y	8230 European	http://ftp.ebi.ac.uk/pub/databases/gwas/summary_statistics/GCST90200001-GCST90201000/GCST90200042/GCST90200042_buildGRCh38.tsv.gz
GCST90200042	Oleate/vaccenate (18:1) levels	Follicular lymphoma	Weighted median	22	0.116045	0.0669004	0.0828129	-0.0150798	0.24717	1.12305	0.985033	1.2804	Chen Y	8230 European	http://ftp.ebi.ac.uk/pub/databases/gwas/summary_statistics/GCST90200001-GCST90201000/GCST90200042/GCST90200042_buildGRCh38.tsv.gz
GCST90200042	Oleate/vaccenate (18:1) levels	Follicular lymphoma	Inverse variance weighted	22	0.122988	0.0455925	0.00698531	0.0336264	0.212349	1.13087	1.0342	1.23658	Chen Y	8230 European	http://ftp.ebi.ac.uk/pub/databases/gwas/summary_statistics/GCST90200001-GCST90201000/GCST90200042/GCST90200042_buildGRCh38.tsv.gz
GCST90200042	Oleate/vaccenate (18:1) levels	Follicular lymphoma	Simple mode	22	0.205292	0.179282	0.265059	-0.1461	0.556685	1.22788	0.864071	1.74488	Chen Y	8230 European	http://ftp.ebi.ac.uk/pub/databases/gwas/summary_statistics/GCST90200001-GCST90201000/GCST90200042/GCST90200042_buildGRCh38.tsv.gz
GCST90200042	Oleate/vaccenate (18:1) levels	Follicular lymphoma	Weighted mode	22	0.129021	0.0548399	0.0284655	0.0215353	0.236508	1.13771	1.02177	1.26682	Chen Y	8230 European	http://ftp.ebi.ac.uk/pub/databases/gwas/summary_statistics/GCST90200001-GCST90201000/GCST90200042/GCST90200042_buildGRCh38.tsv.gz
GCST90200072	Thioproline levels	Follicular lymphoma	MR Egger	25	-0.234418	0.182227	0.211101	-0.591583	0.122747	0.791031	0.553451	1.1306	Chen Y	8226 European	http://ftp.ebi.ac.uk/pub/databases/gwas/summary_statistics/GCST90200001-GCST90201000/GCST90200072/GCST90200072_buildGRCh38.tsv.gz
GCST90200072	Thioproline levels	Follicular lymphoma	Weighted median	25	-0.186906	0.165431	0.258555	-0.51115	0.137338	0.829522	0.599806	1.14722	Chen Y	8226 European	http://ftp.ebi.ac.uk/pub/databases/gwas/summary_statistics/GCST90200001-GCST90201000/GCST90200072/GCST90200072_buildGRCh38.tsv.gz
GCST90200072	Thioproline levels	Follicular lymphoma	Inverse variance weighted	25	-0.279298	0.101049	0.0057103	-0.477355	-0.0812406	0.756315	0.620422	0.921972	Chen Y	8226 European	http://ftp.ebi.ac.uk/pub/databases/gwas/summary_statistics/GCST90200001-GCST90201000/GCST90200072/GCST90200072_buildGRCh38.tsv.gz
GCST90200072	Thioproline levels	Follicular lymphoma	Simple mode	25	-0.367201	0.288663	0.215534	-0.932981	0.198579	0.69267	0.393379	1.21967	Chen Y	8226 European	http://ftp.ebi.ac.uk/pub/databases/gwas/summary_statistics/GCST90200001-GCST90201000/GCST90200072/GCST90200072_buildGRCh38.tsv.gz
GCST90200072	Thioproline levels	Follicular lymphoma	Weighted mode	25	-0.183821	0.200202	0.367662	-0.576216	0.208575	0.832085	0.562021	1.23192	Chen Y	8226 European	http://ftp.ebi.ac.uk/pub/databases/gwas/summary_statistics/GCST90200001-GCST90201000/GCST90200072/GCST90200072_buildGRCh38.tsv.gz
GCST90200102	1-palmitoleoyl-2-linolenoyl-GPC (16:1/18:3) levels	Follicular lymphoma	MR Egger	20	-0.0737888	0.211255	0.730926	-0.487848	0.34027	0.928868	0.613946	1.40533	Chen Y	7540 European	http://ftp.ebi.ac.uk/pub/databases/gwas/summary_statistics/GCST90200001-GCST90201000/GCST90200102/GCST90200102_buildGRCh38.tsv.gz
GCST90200102	1-palmitoleoyl-2-linolenoyl-GPC (16:1/18:3) levels	Follicular lymphoma	Weighted median	20	-0.131827	0.138503	0.3412	-0.403293	0.139639	0.876493	0.668116	1.14986	Chen Y	7540 European	http://ftp.ebi.ac.uk/pub/databases/gwas/summary_statistics/GCST90200001-GCST90201000/GCST90200102/GCST90200102_buildGRCh38.tsv.gz
GCST90200102	1-palmitoleoyl-2-linolenoyl-GPC (16:1/18:3) levels	Follicular lymphoma	Inverse variance weighted	20	-0.26292	0.101298	0.00944487	-0.461464	-0.0643765	0.768803	0.63036	0.937652	Chen Y	7540 European	http://ftp.ebi.ac.uk/pub/databases/gwas/summary_statistics/GCST90200001-GCST90201000/GCST90200102/GCST90200102_buildGRCh38.tsv.gz
GCST90200102	1-palmitoleoyl-2-linolenoyl-GPC (16:1/18:3) levels	Follicular lymphoma	Simple mode	20	-0.539172	0.24406	0.03964	-1.01753	-0.0608149	0.583231	0.361487	0.940997	Chen Y	7540 European	http://ftp.ebi.ac.uk/pub/databases/gwas/summary_statistics/GCST90200001-GCST90201000/GCST90200102/GCST90200102_buildGRCh38.tsv.gz
GCST90200102	1-palmitoleoyl-2-linolenoyl-GPC (16:1/18:3) levels	Follicular lymphoma	Weighted mode	20	-0.162536	0.140346	0.261169	-0.437614	0.112541	0.849985	0.645575	1.11912	Chen Y	7540 European	http://ftp.ebi.ac.uk/pub/databases/gwas/summary_statistics/GCST90200001-GCST90201000/GCST90200102/GCST90200102_buildGRCh38.tsv.gz
GCST90200122	Nisinate (24:6n3) levels	Follicular lymphoma	MR Egger	18	0.18329	0.219834	0.416688	-0.247585	0.614164	1.20116	0.780684	1.84811	Chen Y	4765 European	http://ftp.ebi.ac.uk/pub/databases/gwas/summary_statistics/GCST90200001-GCST90201000/GCST90200122/GCST90200122_buildGRCh38.tsv.gz
GCST90200122	Nisinate (24:6n3) levels	Follicular lymphoma	Weighted median	18	0.190221	0.130277	0.144255	-0.0651221	0.445565	1.20952	0.936953	1.56137	Chen Y	4765 European	http://ftp.ebi.ac.uk/pub/databases/gwas/summary_statistics/GCST90200001-GCST90201000/GCST90200122/GCST90200122_buildGRCh38.tsv.gz
GCST90200122	Nisinate (24:6n3) levels	Follicular lymphoma	Inverse variance weighted	18	0.192038	0.0954361	0.044197	0.00498347	0.379093	1.21172	1.005	1.46096	Chen Y	4765 European	http://ftp.ebi.ac.uk/pub/databases/gwas/summary_statistics/GCST90200001-GCST90201000/GCST90200122/GCST90200122_buildGRCh38.tsv.gz
GCST90200122	Nisinate (24:6n3) levels	Follicular lymphoma	Simple mode	18	0.106155	0.198897	0.600448	-0.283684	0.495993	1.11199	0.753005	1.64213	Chen Y	4765 European	http://ftp.ebi.ac.uk/pub/databases/gwas/summary_statistics/GCST90200001-GCST90201000/GCST90200122/GCST90200122_buildGRCh38.tsv.gz
GCST90200122	Nisinate (24:6n3) levels	Follicular lymphoma	Weighted mode	18	0.137312	0.17187	0.43535	-0.199553	0.474177	1.14719	0.819097	1.60669	Chen Y	4765 European	http://ftp.ebi.ac.uk/pub/databases/gwas/summary_statistics/GCST90200001-GCST90201000/GCST90200122/GCST90200122_buildGRCh38.tsv.gz
GCST90200222	Dihydrocaffeate sulfate (2) levels	Follicular lymphoma	MR Egger	29	-0.346533	0.207229	0.106031	-0.752702	0.0596351	0.707135	0.471092	1.06145	Chen Y	6519 European	http://ftp.ebi.ac.uk/pub/databases/gwas/summary_statistics/GCST90200001-GCST90201000/GCST90200222/GCST90200222_buildGRCh38.tsv.gz
GCST90200222	Dihydrocaffeate sulfate (2) levels	Follicular lymphoma	Weighted median	29	-0.291404	0.142753	0.0412189	-0.571199	-0.0116088	0.747214	0.564848	0.988458	Chen Y	6519 European	http://ftp.ebi.ac.uk/pub/databases/gwas/summary_statistics/GCST90200001-GCST90201000/GCST90200222/GCST90200222_buildGRCh38.tsv.gz
GCST90200222	Dihydrocaffeate sulfate (2) levels	Follicular lymphoma	Inverse variance weighted	29	-0.246886	0.101868	0.0153679	-0.446548	-0.0472252	0.781229	0.639833	0.953873	Chen Y	6519 European	http://ftp.ebi.ac.uk/pub/databases/gwas/summary_statistics/GCST90200001-GCST90201000/GCST90200222/GCST90200222_buildGRCh38.tsv.gz
GCST90200222	Dihydrocaffeate sulfate (2) levels	Follicular lymphoma	Simple mode	29	-0.378168	0.269729	0.171896	-0.906837	0.150502	0.685116	0.403799	1.16242	Chen Y	6519 European	http://ftp.ebi.ac.uk/pub/databases/gwas/summary_statistics/GCST90200001-GCST90201000/GCST90200222/GCST90200222_buildGRCh38.tsv.gz
GCST90200222	Dihydrocaffeate sulfate (2) levels	Follicular lymphoma	Weighted mode	29	-0.369251	0.212464	0.0932086	-0.78568	0.0471784	0.691252	0.45581	1.04831	Chen Y	6519 European	http://ftp.ebi.ac.uk/pub/databases/gwas/summary_statistics/GCST90200001-GCST90201000/GCST90200222/GCST90200222_buildGRCh38.tsv.gz
GCST90200285	Eicosenedioate (C20:1-DC) levels	Follicular lymphoma	MR Egger	22	-0.228649	0.230777	0.333629	-0.680971	0.223673	0.795608	0.506125	1.25066	Chen Y	8166 European	http://ftp.ebi.ac.uk/pub/databases/gwas/summary_statistics/GCST90200001-GCST90201000/GCST90200285/GCST90200285_buildGRCh38.tsv.gz
GCST90200285	Eicosenedioate (C20:1-DC) levels	Follicular lymphoma	Weighted median	22	-0.327914	0.156139	0.0357164	-0.633947	-0.0218816	0.720425	0.530494	0.978356	Chen Y	8166 European	http://ftp.ebi.ac.uk/pub/databases/gwas/summary_statistics/GCST90200001-GCST90201000/GCST90200285/GCST90200285_buildGRCh38.tsv.gz
GCST90200285	Eicosenedioate (C20:1-DC) levels	Follicular lymphoma	Inverse variance weighted	22	-0.254333	0.115911	0.0282201	-0.481519	-0.0271478	0.775433	0.617844	0.973217	Chen Y	8166 European	http://ftp.ebi.ac.uk/pub/databases/gwas/summary_statistics/GCST90200001-GCST90201000/GCST90200285/GCST90200285_buildGRCh38.tsv.gz
GCST90200285	Eicosenedioate (C20:1-DC) levels	Follicular lymphoma	Simple mode	22	-0.350398	0.243074	0.164182	-0.826823	0.126026	0.704408	0.437437	1.13431	Chen Y	8166 European	http://ftp.ebi.ac.uk/pub/databases/gwas/summary_statistics/GCST90200001-GCST90201000/GCST90200285/GCST90200285_buildGRCh38.tsv.gz
GCST90200285	Eicosenedioate (C20:1-DC) levels	Follicular lymphoma	Weighted mode	22	-0.365274	0.204072	0.0878965	-0.765255	0.0347065	0.694006	0.465215	1.03532	Chen Y	8166 European	http://ftp.ebi.ac.uk/pub/databases/gwas/summary_statistics/GCST90200001-GCST90201000/GCST90200285/GCST90200285_buildGRCh38.tsv.gz
GCST90200290	Glycerate levels	Follicular lymphoma	MR Egger	27	0.245088	0.210089	0.254383	-0.166686	0.656863	1.27773	0.846465	1.92873	Chen Y	8222 European	http://ftp.ebi.ac.uk/pub/databases/gwas/summary_statistics/GCST90200001-GCST90201000/GCST90200290/GCST90200290_buildGRCh38.tsv.gz
GCST90200290	Glycerate levels	Follicular lymphoma	Weighted median	27	0.147812	0.155292	0.341183	-0.156561	0.452185	1.15929	0.855079	1.57174	Chen Y	8222 European	http://ftp.ebi.ac.uk/pub/databases/gwas/summary_statistics/GCST90200001-GCST90201000/GCST90200290/GCST90200290_buildGRCh38.tsv.gz
GCST90200290	Glycerate levels	Follicular lymphoma	Inverse variance weighted	27	0.239441	0.103064	0.0201673	0.037435	0.441446	1.27054	1.03814	1.55495	Chen Y	8222 European	http://ftp.ebi.ac.uk/pub/databases/gwas/summary_statistics/GCST90200001-GCST90201000/GCST90200290/GCST90200290_buildGRCh38.tsv.gz
GCST90200290	Glycerate levels	Follicular lymphoma	Simple mode	27	0.107601	0.266254	0.689424	-0.414258	0.629459	1.1136	0.660831	1.87659	Chen Y	8222 European	http://ftp.ebi.ac.uk/pub/databases/gwas/summary_statistics/GCST90200001-GCST90201000/GCST90200290/GCST90200290_buildGRCh38.tsv.gz
GCST90200290	Glycerate levels	Follicular lymphoma	Weighted mode	27	0.146181	0.213488	0.499575	-0.272256	0.564618	1.15741	0.761659	1.75878	Chen Y	8222 European	http://ftp.ebi.ac.uk/pub/databases/gwas/summary_statistics/GCST90200001-GCST90201000/GCST90200290/GCST90200290_buildGRCh38.tsv.gz
GCST90200302	Alpha-tocopherol levels	Follicular lymphoma	MR Egger	27	-0.206718	0.230246	0.37785	-0.658	0.244564	0.813249	0.517886	1.27706	Chen Y	8192 European	http://ftp.ebi.ac.uk/pub/databases/gwas/summary_statistics/GCST90200001-GCST90201000/GCST90200302/GCST90200302_buildGRCh38.tsv.gz
GCST90200302	Alpha-tocopherol levels	Follicular lymphoma	Weighted median	27	-0.234767	0.149285	0.11581	-0.527366	0.0578322	0.790755	0.590157	1.05954	Chen Y	8192 European	http://ftp.ebi.ac.uk/pub/databases/gwas/summary_statistics/GCST90200001-GCST90201000/GCST90200302/GCST90200302_buildGRCh38.tsv.gz
GCST90200302	Alpha-tocopherol levels	Follicular lymphoma	Inverse variance weighted	27	-0.283088	0.10529	0.00717418	-0.489456	-0.0767194	0.753454	0.61296	0.92615	Chen Y	8192 European	http://ftp.ebi.ac.uk/pub/databases/gwas/summary_statistics/GCST90200001-GCST90201000/GCST90200302/GCST90200302_buildGRCh38.tsv.gz
GCST90200302	Alpha-tocopherol levels	Follicular lymphoma	Simple mode	27	-0.194921	0.271049	0.478472	-0.726177	0.336336	0.8229	0.483755	1.39981	Chen Y	8192 European	http://ftp.ebi.ac.uk/pub/databases/gwas/summary_statistics/GCST90200001-GCST90201000/GCST90200302/GCST90200302_buildGRCh38.tsv.gz
GCST90200302	Alpha-tocopherol levels	Follicular lymphoma	Weighted mode	27	-0.352667	0.237284	0.149235	-0.817743	0.112409	0.702811	0.441427	1.11897	Chen Y	8192 European	http://ftp.ebi.ac.uk/pub/databases/gwas/summary_statistics/GCST90200001-GCST90201000/GCST90200302/GCST90200302_buildGRCh38.tsv.gz
GCST90200310	3-aminoisobutyrate levels	Follicular lymphoma	MR Egger	30	-0.220696	0.0858304	0.0157335	-0.388924	-0.0524687	0.80196	0.677786	0.948884	Chen Y	8265 European	http://ftp.ebi.ac.uk/pub/databases/gwas/summary_statistics/GCST90200001-GCST90201000/GCST90200310/GCST90200310_buildGRCh38.tsv.gz
GCST90200310	3-aminoisobutyrate levels	Follicular lymphoma	Weighted median	30	-0.180541	0.06972	0.00961126	-0.317192	-0.0438894	0.834819	0.728191	0.95706	Chen Y	8265 European	http://ftp.ebi.ac.uk/pub/databases/gwas/summary_statistics/GCST90200001-GCST90201000/GCST90200310/GCST90200310_buildGRCh38.tsv.gz
GCST90200310	3-aminoisobutyrate levels	Follicular lymphoma	Inverse variance weighted	30	-0.175464	0.0636035	0.00580281	-0.300127	-0.0508014	0.839067	0.740724	0.950467	Chen Y	8265 European	http://ftp.ebi.ac.uk/pub/databases/gwas/summary_statistics/GCST90200001-GCST90201000/GCST90200310/GCST90200310_buildGRCh38.tsv.gz
GCST90200310	3-aminoisobutyrate levels	Follicular lymphoma	Simple mode	30	-0.0610634	0.204793	0.767698	-0.462457	0.34033	0.940764	0.629735	1.40541	Chen Y	8265 European	http://ftp.ebi.ac.uk/pub/databases/gwas/summary_statistics/GCST90200001-GCST90201000/GCST90200310/GCST90200310_buildGRCh38.tsv.gz
GCST90200310	3-aminoisobutyrate levels	Follicular lymphoma	Weighted mode	30	-0.18079	0.0693053	0.0142236	-0.316628	-0.0449515	0.834611	0.728602	0.956044	Chen Y	8265 European	http://ftp.ebi.ac.uk/pub/databases/gwas/summary_statistics/GCST90200001-GCST90201000/GCST90200310/GCST90200310_buildGRCh38.tsv.gz
GCST90200330	1-palmitoyl-2-linoleoyl-gpc (16:0/18:2) levels	Follicular lymphoma	MR Egger	35	-0.0449387	0.150542	0.767184	-0.340002	0.250125	0.956056	0.711769	1.28419	Chen Y	8230 European	http://ftp.ebi.ac.uk/pub/databases/gwas/summary_statistics/GCST90200001-GCST90201000/GCST90200330/GCST90200330_buildGRCh38.tsv.gz
GCST90200330	1-palmitoyl-2-linoleoyl-gpc (16:0/18:2) levels	Follicular lymphoma	Weighted median	35	-0.115636	0.114248	0.311465	-0.339562	0.108289	0.890799	0.712082	1.11437	Chen Y	8230 European	http://ftp.ebi.ac.uk/pub/databases/gwas/summary_statistics/GCST90200001-GCST90201000/GCST90200330/GCST90200330_buildGRCh38.tsv.gz
GCST90200330	1-palmitoyl-2-linoleoyl-gpc (16:0/18:2) levels	Follicular lymphoma	Inverse variance weighted	35	-0.199956	0.0750672	0.00772868	-0.347088	-0.0528247	0.818766	0.706743	0.948546	Chen Y	8230 European	http://ftp.ebi.ac.uk/pub/databases/gwas/summary_statistics/GCST90200001-GCST90201000/GCST90200330/GCST90200330_buildGRCh38.tsv.gz
GCST90200330	1-palmitoyl-2-linoleoyl-gpc (16:0/18:2) levels	Follicular lymphoma	Simple mode	35	-0.260735	0.184433	0.166538	-0.622224	0.100754	0.770485	0.536749	1.106	Chen Y	8230 European	http://ftp.ebi.ac.uk/pub/databases/gwas/summary_statistics/GCST90200001-GCST90201000/GCST90200330/GCST90200330_buildGRCh38.tsv.gz
GCST90200330	1-palmitoyl-2-linoleoyl-gpc (16:0/18:2) levels	Follicular lymphoma	Weighted mode	35	-0.10322	0.131941	0.43944	-0.361825	0.155384	0.901928	0.696404	1.16811	Chen Y	8230 European	http://ftp.ebi.ac.uk/pub/databases/gwas/summary_statistics/GCST90200001-GCST90201000/GCST90200330/GCST90200330_buildGRCh38.tsv.gz
GCST90200538	X-17010 levels	Follicular lymphoma	MR Egger	19	0.300838	0.25917	0.261774	-0.207134	0.808811	1.35099	0.812911	2.24524	Chen Y	7879 European	http://ftp.ebi.ac.uk/pub/databases/gwas/summary_statistics/GCST90200001-GCST90201000/GCST90200538/GCST90200538_buildGRCh38.tsv.gz
GCST90200538	X-17010 levels	Follicular lymphoma	Weighted median	19	0.177839	0.164454	0.279522	-0.14449	0.500169	1.19463	0.865463	1.649	Chen Y	7879 European	http://ftp.ebi.ac.uk/pub/databases/gwas/summary_statistics/GCST90200001-GCST90201000/GCST90200538/GCST90200538_buildGRCh38.tsv.gz
GCST90200538	X-17010 levels	Follicular lymphoma	Inverse variance weighted	19	0.241808	0.117611	0.0397817	0.0112916	0.472325	1.27355	1.01136	1.60372	Chen Y	7879 European	http://ftp.ebi.ac.uk/pub/databases/gwas/summary_statistics/GCST90200001-GCST90201000/GCST90200538/GCST90200538_buildGRCh38.tsv.gz
GCST90200538	X-17010 levels	Follicular lymphoma	Simple mode	19	0.112137	0.289874	0.703403	-0.456015	0.68029	1.11867	0.633804	1.97445	Chen Y	7879 European	http://ftp.ebi.ac.uk/pub/databases/gwas/summary_statistics/GCST90200001-GCST90201000/GCST90200538/GCST90200538_buildGRCh38.tsv.gz
GCST90200538	X-17010 levels	Follicular lymphoma	Weighted mode	19	0.112137	0.227135	0.627486	-0.333048	0.557323	1.11867	0.716736	1.74599	Chen Y	7879 European	http://ftp.ebi.ac.uk/pub/databases/gwas/summary_statistics/GCST90200001-GCST90201000/GCST90200538/GCST90200538_buildGRCh38.tsv.gz
GCST90200593	X-21834 levels	Follicular lymphoma	MR Egger	22	0.477645	0.282536	0.106447	-0.0761253	1.03142	1.61227	0.9267	2.80503	Chen Y	7466 European	http://ftp.ebi.ac.uk/pub/databases/gwas/summary_statistics/GCST90200001-GCST90201000/GCST90200593/GCST90200593_buildGRCh38.tsv.gz
GCST90200593	X-21834 levels	Follicular lymphoma	Weighted median	22	0.383618	0.163261	0.0187877	0.0636255	0.70361	1.46758	1.06569	2.02103	Chen Y	7466 European	http://ftp.ebi.ac.uk/pub/databases/gwas/summary_statistics/GCST90200001-GCST90201000/GCST90200593/GCST90200593_buildGRCh38.tsv.gz
GCST90200593	X-21834 levels	Follicular lymphoma	Inverse variance weighted	22	0.384257	0.113105	0.00068044	0.162571	0.605943	1.46852	1.17653	1.83298	Chen Y	7466 European	http://ftp.ebi.ac.uk/pub/databases/gwas/summary_statistics/GCST90200001-GCST90201000/GCST90200593/GCST90200593_buildGRCh38.tsv.gz
GCST90200593	X-21834 levels	Follicular lymphoma	Simple mode	22	0.316301	0.280246	0.271773	-0.232981	0.865583	1.37204	0.792169	2.37639	Chen Y	7466 European	http://ftp.ebi.ac.uk/pub/databases/gwas/summary_statistics/GCST90200001-GCST90201000/GCST90200593/GCST90200593_buildGRCh38.tsv.gz
GCST90200593	X-21834 levels	Follicular lymphoma	Weighted mode	22	0.413597	0.247042	0.108922	-0.0706053	0.897799	1.51225	0.93183	2.4542	Chen Y	7466 European	http://ftp.ebi.ac.uk/pub/databases/gwas/summary_statistics/GCST90200001-GCST90201000/GCST90200593/GCST90200593_buildGRCh38.tsv.gz
GCST90200595	X-22776 levels	Follicular lymphoma	MR Egger	12	-0.294167	0.402574	0.481723	-1.08321	0.494879	0.745152	0.338506	1.6403	Chen Y	6944 European	http://ftp.ebi.ac.uk/pub/databases/gwas/summary_statistics/GCST90200001-GCST90201000/GCST90200595/GCST90200595_buildGRCh38.tsv.gz
GCST90200595	X-22776 levels	Follicular lymphoma	Weighted median	12	-0.50026	0.237297	0.0350177	-0.965363	-0.0351565	0.606373	0.380845	0.965454	Chen Y	6944 European	http://ftp.ebi.ac.uk/pub/databases/gwas/summary_statistics/GCST90200001-GCST90201000/GCST90200595/GCST90200595_buildGRCh38.tsv.gz
GCST90200595	X-22776 levels	Follicular lymphoma	Inverse variance weighted	12	-0.41411	0.183248	0.0238316	-0.773277	-0.0549439	0.660928	0.461498	0.946538	Chen Y	6944 European	http://ftp.ebi.ac.uk/pub/databases/gwas/summary_statistics/GCST90200001-GCST90201000/GCST90200595/GCST90200595_buildGRCh38.tsv.gz
GCST90200595	X-22776 levels	Follicular lymphoma	Simple mode	12	-0.548044	0.393844	0.191565	-1.31998	0.223889	0.578079	0.267141	1.25093	Chen Y	6944 European	http://ftp.ebi.ac.uk/pub/databases/gwas/summary_statistics/GCST90200001-GCST90201000/GCST90200595/GCST90200595_buildGRCh38.tsv.gz
GCST90200595	X-22776 levels	Follicular lymphoma	Weighted mode	12	-0.535371	0.369241	0.174988	-1.25908	0.188343	0.585452	0.283914	1.20725	Chen Y	6944 European	http://ftp.ebi.ac.uk/pub/databases/gwas/summary_statistics/GCST90200001-GCST90201000/GCST90200595/GCST90200595_buildGRCh38.tsv.gz
GCST90200600	X-23648 levels	Follicular lymphoma	MR Egger	17	-0.437149	0.394091	0.284786	-1.20957	0.335269	0.645875	0.298326	1.39832	Chen Y	7357 European	http://ftp.ebi.ac.uk/pub/databases/gwas/summary_statistics/GCST90200001-GCST90201000/GCST90200600/GCST90200600_buildGRCh38.tsv.gz
GCST90200600	X-23648 levels	Follicular lymphoma	Weighted median	17	-0.451397	0.193851	0.0198817	-0.831345	-0.0714482	0.636738	0.435463	0.931044	Chen Y	7357 European	http://ftp.ebi.ac.uk/pub/databases/gwas/summary_statistics/GCST90200001-GCST90201000/GCST90200600/GCST90200600_buildGRCh38.tsv.gz
GCST90200600	X-23648 levels	Follicular lymphoma	Inverse variance weighted	17	-0.291231	0.14221	0.0405707	-0.569964	-0.012499	0.747343	0.565546	0.987579	Chen Y	7357 European	http://ftp.ebi.ac.uk/pub/databases/gwas/summary_statistics/GCST90200001-GCST90201000/GCST90200600/GCST90200600_buildGRCh38.tsv.gz
GCST90200600	X-23648 levels	Follicular lymphoma	Simple mode	17	-0.526105	0.35289	0.155452	-1.21777	0.165559	0.590902	0.295889	1.18005	Chen Y	7357 European	http://ftp.ebi.ac.uk/pub/databases/gwas/summary_statistics/GCST90200001-GCST90201000/GCST90200600/GCST90200600_buildGRCh38.tsv.gz
GCST90200600	X-23648 levels	Follicular lymphoma	Weighted mode	17	-0.476175	0.3219	0.158488	-1.1071	0.154748	0.621155	0.330516	1.16736	Chen Y	7357 European	http://ftp.ebi.ac.uk/pub/databases/gwas/summary_statistics/GCST90200001-GCST90201000/GCST90200600/GCST90200600_buildGRCh38.tsv.gz
GCST90200617	X-23665 levels	Follicular lymphoma	MR Egger	17	-0.0109913	0.193066	0.955352	-0.389401	0.367418	0.989069	0.677463	1.444	Chen Y	8214 European	http://ftp.ebi.ac.uk/pub/databases/gwas/summary_statistics/GCST90200001-GCST90201000/GCST90200617/GCST90200617_buildGRCh38.tsv.gz
GCST90200617	X-23665 levels	Follicular lymphoma	Weighted median	17	-0.149093	0.150484	0.321805	-0.444041	0.145856	0.861489	0.641439	1.15703	Chen Y	8214 European	http://ftp.ebi.ac.uk/pub/databases/gwas/summary_statistics/GCST90200001-GCST90201000/GCST90200617/GCST90200617_buildGRCh38.tsv.gz
GCST90200617	X-23665 levels	Follicular lymphoma	Inverse variance weighted	17	-0.232027	0.109278	0.0337304	-0.446212	-0.0178429	0.792924	0.640048	0.982315	Chen Y	8214 European	http://ftp.ebi.ac.uk/pub/databases/gwas/summary_statistics/GCST90200001-GCST90201000/GCST90200617/GCST90200617_buildGRCh38.tsv.gz
GCST90200617	X-23665 levels	Follicular lymphoma	Simple mode	17	-0.12164	0.229401	0.603218	-0.571265	0.327985	0.885467	0.56481	1.38817	Chen Y	8214 European	http://ftp.ebi.ac.uk/pub/databases/gwas/summary_statistics/GCST90200001-GCST90201000/GCST90200617/GCST90200617_buildGRCh38.tsv.gz
GCST90200617	X-23665 levels	Follicular lymphoma	Weighted mode	17	-0.11527	0.161524	0.48573	-0.431858	0.201317	0.891125	0.649302	1.22301	Chen Y	8214 European	http://ftp.ebi.ac.uk/pub/databases/gwas/summary_statistics/GCST90200001-GCST90201000/GCST90200617/GCST90200617_buildGRCh38.tsv.gz
GCST90200663	X-25420 levels	Follicular lymphoma	MR Egger	15	-0.347351	0.204041	0.112465	-0.747272	0.0525704	0.706557	0.473657	1.05398	Chen Y	8271 European	http://ftp.ebi.ac.uk/pub/databases/gwas/summary_statistics/GCST90200001-GCST90201000/GCST90200663/GCST90200663_buildGRCh38.tsv.gz
GCST90200663	X-25420 levels	Follicular lymphoma	Weighted median	15	-0.359474	0.162195	0.0266707	-0.677377	-0.0415712	0.698043	0.507948	0.959281	Chen Y	8271 European	http://ftp.ebi.ac.uk/pub/databases/gwas/summary_statistics/GCST90200001-GCST90201000/GCST90200663/GCST90200663_buildGRCh38.tsv.gz
GCST90200663	X-25420 levels	Follicular lymphoma	Inverse variance weighted	15	-0.331782	0.125804	0.00835727	-0.578358	-0.0852053	0.717644	0.560818	0.918324	Chen Y	8271 European	http://ftp.ebi.ac.uk/pub/databases/gwas/summary_statistics/GCST90200001-GCST90201000/GCST90200663/GCST90200663_buildGRCh38.tsv.gz
GCST90200663	X-25420 levels	Follicular lymphoma	Simple mode	15	-0.425024	0.331402	0.220494	-1.07457	0.224523	0.653754	0.341444	1.25173	Chen Y	8271 European	http://ftp.ebi.ac.uk/pub/databases/gwas/summary_statistics/GCST90200001-GCST90201000/GCST90200663/GCST90200663_buildGRCh38.tsv.gz
GCST90200663	X-25420 levels	Follicular lymphoma	Weighted mode	15	-0.338164	0.169268	0.0655508	-0.66993	-0.0063976	0.713079	0.511745	0.993623	Chen Y	8271 European	http://ftp.ebi.ac.uk/pub/databases/gwas/summary_statistics/GCST90200001-GCST90201000/GCST90200663/GCST90200663_buildGRCh38.tsv.gz
GCST90200683	N-acetylcitrulline levels	Follicular lymphoma	MR Egger	23	0.0700854	0.0907359	0.448477	-0.107757	0.247928	1.0726	0.897846	1.28137	Chen Y	7324 European	http://ftp.ebi.ac.uk/pub/databases/gwas/summary_statistics/GCST90200001-GCST90201000/GCST90200683/GCST90200683_buildGRCh38.tsv.gz
GCST90200683	N-acetylcitrulline levels	Follicular lymphoma	Weighted median	23	0.086156	0.0781006	0.269966	-0.0669212	0.239233	1.08998	0.935269	1.27027	Chen Y	7324 European	http://ftp.ebi.ac.uk/pub/databases/gwas/summary_statistics/GCST90200001-GCST90201000/GCST90200683/GCST90200683_buildGRCh38.tsv.gz
GCST90200683	N-acetylcitrulline levels	Follicular lymphoma	Inverse variance weighted	23	0.124287	0.0598664	0.0378878	0.00694851	0.241625	1.13234	1.00697	1.27332	Chen Y	7324 European	http://ftp.ebi.ac.uk/pub/databases/gwas/summary_statistics/GCST90200001-GCST90201000/GCST90200683/GCST90200683_buildGRCh38.tsv.gz
GCST90200683	N-acetylcitrulline levels	Follicular lymphoma	Simple mode	23	0.0395872	0.180307	0.828242	-0.313814	0.392988	1.04038	0.730655	1.4814	Chen Y	7324 European	http://ftp.ebi.ac.uk/pub/databases/gwas/summary_statistics/GCST90200001-GCST90201000/GCST90200683/GCST90200683_buildGRCh38.tsv.gz
GCST90200683	N-acetylcitrulline levels	Follicular lymphoma	Weighted mode	23	0.0636177	0.0728756	0.392112	-0.0792185	0.206454	1.06568	0.923838	1.22931	Chen Y	7324 European	http://ftp.ebi.ac.uk/pub/databases/gwas/summary_statistics/GCST90200001-GCST90201000/GCST90200683/GCST90200683_buildGRCh38.tsv.gz
GCST90200739	Adenosine 5'-monophosphate (AMP) to proline ratio	Follicular lymphoma	MR Egger	21	-0.125874	0.259173	0.632752	-0.633853	0.382106	0.881726	0.530544	1.46537	Chen Y	8190 European	http://ftp.ebi.ac.uk/pub/databases/gwas/summary_statistics/GCST90200001-GCST90201000/GCST90200739/GCST90200739_buildGRCh38.tsv.gz
GCST90200739	Adenosine 5'-monophosphate (AMP) to proline ratio	Follicular lymphoma	Weighted median	21	-0.300766	0.161705	0.0628906	-0.617708	0.0161763	0.740251	0.539179	1.01631	Chen Y	8190 European	http://ftp.ebi.ac.uk/pub/databases/gwas/summary_statistics/GCST90200001-GCST90201000/GCST90200739/GCST90200739_buildGRCh38.tsv.gz
GCST90200739	Adenosine 5'-monophosphate (AMP) to proline ratio	Follicular lymphoma	Inverse variance weighted	21	-0.250898	0.120294	0.0370047	-0.486674	-0.0151224	0.778102	0.614668	0.984991	Chen Y	8190 European	http://ftp.ebi.ac.uk/pub/databases/gwas/summary_statistics/GCST90200001-GCST90201000/GCST90200739/GCST90200739_buildGRCh38.tsv.gz
GCST90200739	Adenosine 5'-monophosphate (AMP) to proline ratio	Follicular lymphoma	Simple mode	21	-0.274657	0.316614	0.395967	-0.89522	0.345906	0.759833	0.408518	1.41327	Chen Y	8190 European	http://ftp.ebi.ac.uk/pub/databases/gwas/summary_statistics/GCST90200001-GCST90201000/GCST90200739/GCST90200739_buildGRCh38.tsv.gz
GCST90200739	Adenosine 5'-monophosphate (AMP) to proline ratio	Follicular lymphoma	Weighted mode	21	-0.325008	0.315164	0.31474	-0.942729	0.292712	0.722521	0.389563	1.34006	Chen Y	8190 European	http://ftp.ebi.ac.uk/pub/databases/gwas/summary_statistics/GCST90200001-GCST90201000/GCST90200739/GCST90200739_buildGRCh38.tsv.gz
GCST90200752	Succinate to acetoacetate ratio	Follicular lymphoma	MR Egger	17	0.285198	0.215197	0.204908	-0.136587	0.706984	1.33003	0.87233	2.02787	Chen Y	6829 European	http://ftp.ebi.ac.uk/pub/databases/gwas/summary_statistics/GCST90200001-GCST90201000/GCST90200752/GCST90200752_buildGRCh38.tsv.gz
GCST90200752	Succinate to acetoacetate ratio	Follicular lymphoma	Weighted median	17	0.217893	0.163736	0.183268	-0.103029	0.538816	1.24345	0.902101	1.71398	Chen Y	6829 European	http://ftp.ebi.ac.uk/pub/databases/gwas/summary_statistics/GCST90200001-GCST90201000/GCST90200752/GCST90200752_buildGRCh38.tsv.gz
GCST90200752	Succinate to acetoacetate ratio	Follicular lymphoma	Inverse variance weighted	17	0.255308	0.111835	0.022436	0.0361119	0.474504	1.29086	1.03677	1.60722	Chen Y	6829 European	http://ftp.ebi.ac.uk/pub/databases/gwas/summary_statistics/GCST90200001-GCST90201000/GCST90200752/GCST90200752_buildGRCh38.tsv.gz
GCST90200752	Succinate to acetoacetate ratio	Follicular lymphoma	Simple mode	17	0.406924	0.325036	0.228586	-0.230146	1.04399	1.50219	0.794418	2.84054	Chen Y	6829 European	http://ftp.ebi.ac.uk/pub/databases/gwas/summary_statistics/GCST90200001-GCST90201000/GCST90200752/GCST90200752_buildGRCh38.tsv.gz
GCST90200752	Succinate to acetoacetate ratio	Follicular lymphoma	Weighted mode	17	0.13706	0.235605	0.568852	-0.324727	0.598846	1.1469	0.722725	1.82002	Chen Y	6829 European	http://ftp.ebi.ac.uk/pub/databases/gwas/summary_statistics/GCST90200001-GCST90201000/GCST90200752/GCST90200752_buildGRCh38.tsv.gz
GCST90200789	Alpha-tocopherol to sulfate ratio	Follicular lymphoma	MR Egger	18	0.585209	0.35122	0.115124	-0.103183	1.2736	1.79537	0.901962	3.5737	Chen Y	8201 European	http://ftp.ebi.ac.uk/pub/databases/gwas/summary_statistics/GCST90200001-GCST90201000/GCST90200789/GCST90200789_buildGRCh38.tsv.gz
GCST90200789	Alpha-tocopherol to sulfate ratio	Follicular lymphoma	Weighted median	18	0.155548	0.195226	0.42559	-0.227094	0.538191	1.1683	0.796846	1.71291	Chen Y	8201 European	http://ftp.ebi.ac.uk/pub/databases/gwas/summary_statistics/GCST90200001-GCST90201000/GCST90200789/GCST90200789_buildGRCh38.tsv.gz
GCST90200789	Alpha-tocopherol to sulfate ratio	Follicular lymphoma	Inverse variance weighted	18	0.33368	0.146937	0.0231532	0.0456825	0.621677	1.3961	1.04674	1.86205	Chen Y	8201 European	http://ftp.ebi.ac.uk/pub/databases/gwas/summary_statistics/GCST90200001-GCST90201000/GCST90200789/GCST90200789_buildGRCh38.tsv.gz
GCST90200789	Alpha-tocopherol to sulfate ratio	Follicular lymphoma	Simple mode	18	0.0570024	0.343034	0.869982	-0.615344	0.729348	1.05866	0.540455	2.07373	Chen Y	8201 European	http://ftp.ebi.ac.uk/pub/databases/gwas/summary_statistics/GCST90200001-GCST90201000/GCST90200789/GCST90200789_buildGRCh38.tsv.gz
GCST90200789	Alpha-tocopherol to sulfate ratio	Follicular lymphoma	Weighted mode	18	0.0570024	0.359476	0.875876	-0.64757	0.761575	1.05866	0.523316	2.14165	Chen Y	8201 European	http://ftp.ebi.ac.uk/pub/databases/gwas/summary_statistics/GCST90200001-GCST90201000/GCST90200789/GCST90200789_buildGRCh38.tsv.gz
GCST90200803	Spermidine to phosphate ratio	Follicular lymphoma	MR Egger	19	0.058968	0.216956	0.789051	-0.366266	0.484202	1.06074	0.693319	1.62288	Chen Y	7382 European	http://ftp.ebi.ac.uk/pub/databases/gwas/summary_statistics/GCST90200001-GCST90201000/GCST90200803/GCST90200803_buildGRCh38.tsv.gz
GCST90200803	Spermidine to phosphate ratio	Follicular lymphoma	Weighted median	19	0.209895	0.165468	0.204623	-0.114423	0.534212	1.23355	0.891881	1.7061	Chen Y	7382 European	http://ftp.ebi.ac.uk/pub/databases/gwas/summary_statistics/GCST90200001-GCST90201000/GCST90200803/GCST90200803_buildGRCh38.tsv.gz
GCST90200803	Spermidine to phosphate ratio	Follicular lymphoma	Inverse variance weighted	19	0.29249	0.1164	0.0119774	0.0643469	0.520633	1.33976	1.06646	1.68309	Chen Y	7382 European	http://ftp.ebi.ac.uk/pub/databases/gwas/summary_statistics/GCST90200001-GCST90201000/GCST90200803/GCST90200803_buildGRCh38.tsv.gz
GCST90200803	Spermidine to phosphate ratio	Follicular lymphoma	Simple mode	19	0.221306	0.280092	0.439745	-0.327675	0.770286	1.2477	0.720597	2.16038	Chen Y	7382 European	http://ftp.ebi.ac.uk/pub/databases/gwas/summary_statistics/GCST90200001-GCST90201000/GCST90200803/GCST90200803_buildGRCh38.tsv.gz
GCST90200803	Spermidine to phosphate ratio	Follicular lymphoma	Weighted mode	19	0.164327	0.228464	0.481211	-0.283463	0.612117	1.1786	0.753171	1.84433	Chen Y	7382 European	http://ftp.ebi.ac.uk/pub/databases/gwas/summary_statistics/GCST90200001-GCST90201000/GCST90200803/GCST90200803_buildGRCh38.tsv.gz
GCST90200805	Spermidine to carnitine ratio	Follicular lymphoma	MR Egger	19	0.467068	0.260879	0.0912206	-0.0442546	0.978391	1.59531	0.95671	2.66017	Chen Y	7338 European	http://ftp.ebi.ac.uk/pub/databases/gwas/summary_statistics/GCST90200001-GCST90201000/GCST90200805/GCST90200805_buildGRCh38.tsv.gz
GCST90200805	Spermidine to carnitine ratio	Follicular lymphoma	Weighted median	19	0.269236	0.165106	0.102958	-0.0543729	0.592844	1.30896	0.947079	1.80913	Chen Y	7338 European	http://ftp.ebi.ac.uk/pub/databases/gwas/summary_statistics/GCST90200001-GCST90201000/GCST90200805/GCST90200805_buildGRCh38.tsv.gz
GCST90200805	Spermidine to carnitine ratio	Follicular lymphoma	Inverse variance weighted	19	0.314035	0.116678	0.00711393	0.0853459	0.542725	1.36894	1.08909	1.72069	Chen Y	7338 European	http://ftp.ebi.ac.uk/pub/databases/gwas/summary_statistics/GCST90200001-GCST90201000/GCST90200805/GCST90200805_buildGRCh38.tsv.gz
GCST90200805	Spermidine to carnitine ratio	Follicular lymphoma	Simple mode	19	0.547234	0.284554	0.0704302	-0.0104925	1.10496	1.72847	0.989562	3.01911	Chen Y	7338 European	http://ftp.ebi.ac.uk/pub/databases/gwas/summary_statistics/GCST90200001-GCST90201000/GCST90200805/GCST90200805_buildGRCh38.tsv.gz
GCST90200805	Spermidine to carnitine ratio	Follicular lymphoma	Weighted mode	19	0.141618	0.242493	0.566461	-0.333668	0.616905	1.15214	0.716291	1.85318	Chen Y	7338 European	http://ftp.ebi.ac.uk/pub/databases/gwas/summary_statistics/GCST90200001-GCST90201000/GCST90200805/GCST90200805_buildGRCh38.tsv.gz
GCST90200808	Spermidine to choline ratio	Follicular lymphoma	MR Egger	17	0.671269	0.257913	0.0199915	0.165759	1.17678	1.95672	1.18029	3.24391	Chen Y	7295 European	http://ftp.ebi.ac.uk/pub/databases/gwas/summary_statistics/GCST90200001-GCST90201000/GCST90200808/GCST90200808_buildGRCh38.tsv.gz
GCST90200808	Spermidine to choline ratio	Follicular lymphoma	Weighted median	17	0.355176	0.1941	0.0672699	-0.0252589	0.735611	1.42643	0.975057	2.08676	Chen Y	7295 European	http://ftp.ebi.ac.uk/pub/databases/gwas/summary_statistics/GCST90200001-GCST90201000/GCST90200808/GCST90200808_buildGRCh38.tsv.gz
GCST90200808	Spermidine to choline ratio	Follicular lymphoma	Inverse variance weighted	17	0.422241	0.136543	0.00198563	0.154617	0.689864	1.52538	1.16721	1.99344	Chen Y	7295 European	http://ftp.ebi.ac.uk/pub/databases/gwas/summary_statistics/GCST90200001-GCST90201000/GCST90200808/GCST90200808_buildGRCh38.tsv.gz
GCST90200808	Spermidine to choline ratio	Follicular lymphoma	Simple mode	17	0.195725	0.353913	0.587887	-0.497944	0.889393	1.21619	0.607779	2.43365	Chen Y	7295 European	http://ftp.ebi.ac.uk/pub/databases/gwas/summary_statistics/GCST90200001-GCST90201000/GCST90200808/GCST90200808_buildGRCh38.tsv.gz
GCST90200808	Spermidine to choline ratio	Follicular lymphoma	Weighted mode	17	0.351155	0.317652	0.285303	-0.271444	0.973753	1.42071	0.762278	2.64786	Chen Y	7295 European	http://ftp.ebi.ac.uk/pub/databases/gwas/summary_statistics/GCST90200001-GCST90201000/GCST90200808/GCST90200808_buildGRCh38.tsv.gz
GCST90200839	Adenosine 5'-diphosphate (ADP) to aspartate ratio	Follicular lymphoma	MR Egger	26	0.150423	0.1155	0.20515	-0.075956	0.376802	1.16233	0.926857	1.45762	Chen Y	4563 European	http://ftp.ebi.ac.uk/pub/databases/gwas/summary_statistics/GCST90200001-GCST90201000/GCST90200839/GCST90200839_buildGRCh38.tsv.gz
GCST90200839	Adenosine 5'-diphosphate (ADP) to aspartate ratio	Follicular lymphoma	Weighted median	26	0.246182	0.0992076	0.0130838	0.0517349	0.440629	1.27913	1.0531	1.55368	Chen Y	4563 European	http://ftp.ebi.ac.uk/pub/databases/gwas/summary_statistics/GCST90200001-GCST90201000/GCST90200839/GCST90200839_buildGRCh38.tsv.gz
GCST90200839	Adenosine 5'-diphosphate (ADP) to aspartate ratio	Follicular lymphoma	Inverse variance weighted	26	0.149258	0.0698085	0.0325082	0.0124332	0.286082	1.16097	1.01251	1.3312	Chen Y	4563 European	http://ftp.ebi.ac.uk/pub/databases/gwas/summary_statistics/GCST90200001-GCST90201000/GCST90200839/GCST90200839_buildGRCh38.tsv.gz
GCST90200839	Adenosine 5'-diphosphate (ADP) to aspartate ratio	Follicular lymphoma	Simple mode	26	0.278579	0.159442	0.0928756	-0.0339269	0.591084	1.32125	0.966642	1.80594	Chen Y	4563 European	http://ftp.ebi.ac.uk/pub/databases/gwas/summary_statistics/GCST90200001-GCST90201000/GCST90200839/GCST90200839_buildGRCh38.tsv.gz
GCST90200839	Adenosine 5'-diphosphate (ADP) to aspartate ratio	Follicular lymphoma	Weighted mode	26	0.255115	0.0977825	0.0151115	0.0634611	0.446768	1.29061	1.06552	1.56325	Chen Y	4563 European	http://ftp.ebi.ac.uk/pub/databases/gwas/summary_statistics/GCST90200001-GCST90201000/GCST90200839/GCST90200839_buildGRCh38.tsv.gz
GCST90200841	Adenosine 5'-diphosphate (ADP) to oxalate (ethanedioate) ratio	Follicular lymphoma	MR Egger	22	0.0454438	0.0720231	0.535211	-0.0957215	0.186609	1.04649	0.908717	1.20516	Chen Y	4556 European	http://ftp.ebi.ac.uk/pub/databases/gwas/summary_statistics/GCST90200001-GCST90201000/GCST90200841/GCST90200841_buildGRCh38.tsv.gz
GCST90200841	Adenosine 5'-diphosphate (ADP) to oxalate (ethanedioate) ratio	Follicular lymphoma	Weighted median	22	0.0838723	0.0800842	0.294961	-0.0730927	0.240837	1.08749	0.929515	1.27231	Chen Y	4556 European	http://ftp.ebi.ac.uk/pub/databases/gwas/summary_statistics/GCST90200001-GCST90201000/GCST90200841/GCST90200841_buildGRCh38.tsv.gz
GCST90200841	Adenosine 5'-diphosphate (ADP) to oxalate (ethanedioate) ratio	Follicular lymphoma	Inverse variance weighted	22	0.113069	0.0567383	0.0462812	0.00186213	0.224276	1.11971	1.00186	1.25142	Chen Y	4556 European	http://ftp.ebi.ac.uk/pub/databases/gwas/summary_statistics/GCST90200001-GCST90201000/GCST90200841/GCST90200841_buildGRCh38.tsv.gz
GCST90200841	Adenosine 5'-diphosphate (ADP) to oxalate (ethanedioate) ratio	Follicular lymphoma	Simple mode	22	0.0699657	0.169389	0.683758	-0.262036	0.401968	1.07247	0.769483	1.49476	Chen Y	4556 European	http://ftp.ebi.ac.uk/pub/databases/gwas/summary_statistics/GCST90200001-GCST90201000/GCST90200841/GCST90200841_buildGRCh38.tsv.gz
GCST90200841	Adenosine 5'-diphosphate (ADP) to oxalate (ethanedioate) ratio	Follicular lymphoma	Weighted mode	22	0.0841198	0.0728226	0.261011	-0.0586126	0.226852	1.08776	0.943072	1.25464	Chen Y	4556 European	http://ftp.ebi.ac.uk/pub/databases/gwas/summary_statistics/GCST90200001-GCST90201000/GCST90200841/GCST90200841_buildGRCh38.tsv.gz
GCST90200852	Adenosine 5'-monophosphate (AMP) to arginine ratio	Follicular lymphoma	MR Egger	17	-0.478658	0.26307	0.0888482	-0.994275	0.0369581	0.619614	0.369992	1.03765	Chen Y	8185 European	http://ftp.ebi.ac.uk/pub/databases/gwas/summary_statistics/GCST90200001-GCST90201000/GCST90200852/GCST90200852_buildGRCh38.tsv.gz
GCST90200852	Adenosine 5'-monophosphate (AMP) to arginine ratio	Follicular lymphoma	Weighted median	17	-0.448283	0.189609	0.0180669	-0.819917	-0.0766485	0.638724	0.440468	0.926215	Chen Y	8185 European	http://ftp.ebi.ac.uk/pub/databases/gwas/summary_statistics/GCST90200001-GCST90201000/GCST90200852/GCST90200852_buildGRCh38.tsv.gz
GCST90200852	Adenosine 5'-monophosphate (AMP) to arginine ratio	Follicular lymphoma	Inverse variance weighted	17	-0.310563	0.128983	0.0160498	-0.563369	-0.057756	0.733034	0.569288	0.94388	Chen Y	8185 European	http://ftp.ebi.ac.uk/pub/databases/gwas/summary_statistics/GCST90200001-GCST90201000/GCST90200852/GCST90200852_buildGRCh38.tsv.gz
GCST90200852	Adenosine 5'-monophosphate (AMP) to arginine ratio	Follicular lymphoma	Simple mode	17	-0.499184	0.3433	0.16526	-1.17205	0.173683	0.607026	0.309731	1.18968	Chen Y	8185 European	http://ftp.ebi.ac.uk/pub/databases/gwas/summary_statistics/GCST90200001-GCST90201000/GCST90200852/GCST90200852_buildGRCh38.tsv.gz
GCST90200852	Adenosine 5'-monophosphate (AMP) to arginine ratio	Follicular lymphoma	Weighted mode	17	-0.513715	0.307668	0.114423	-1.11674	0.089315	0.598269	0.327344	1.09342	Chen Y	8185 European	http://ftp.ebi.ac.uk/pub/databases/gwas/summary_statistics/GCST90200001-GCST90201000/GCST90200852/GCST90200852_buildGRCh38.tsv.gz
GCST90200877	Taurine to glutamate ratio	Follicular lymphoma	MR Egger	19	-0.214192	0.350665	0.549401	-0.901494	0.473111	0.807194	0.405963	1.60498	Chen Y	8220 European	http://ftp.ebi.ac.uk/pub/databases/gwas/summary_statistics/GCST90200001-GCST90201000/GCST90200877/GCST90200877_buildGRCh38.tsv.gz
GCST90200877	Taurine to glutamate ratio	Follicular lymphoma	Weighted median	19	-0.302036	0.210867	0.152043	-0.715335	0.111263	0.739312	0.489028	1.11769	Chen Y	8220 European	http://ftp.ebi.ac.uk/pub/databases/gwas/summary_statistics/GCST90200001-GCST90201000/GCST90200877/GCST90200877_buildGRCh38.tsv.gz
GCST90200877	Taurine to glutamate ratio	Follicular lymphoma	Inverse variance weighted	19	-0.348489	0.143122	0.0148957	-0.629008	-0.0679695	0.705754	0.53312	0.934289	Chen Y	8220 European	http://ftp.ebi.ac.uk/pub/databases/gwas/summary_statistics/GCST90200001-GCST90201000/GCST90200877/GCST90200877_buildGRCh38.tsv.gz
GCST90200877	Taurine to glutamate ratio	Follicular lymphoma	Simple mode	19	-0.723759	0.41753	0.100115	-1.54212	0.0945998	0.484926	0.213927	1.09922	Chen Y	8220 European	http://ftp.ebi.ac.uk/pub/databases/gwas/summary_statistics/GCST90200001-GCST90201000/GCST90200877/GCST90200877_buildGRCh38.tsv.gz
GCST90200877	Taurine to glutamate ratio	Follicular lymphoma	Weighted mode	19	-0.606717	0.349651	0.0997929	-1.29203	0.0785993	0.545137	0.274711	1.08177	Chen Y	8220 European	http://ftp.ebi.ac.uk/pub/databases/gwas/summary_statistics/GCST90200001-GCST90201000/GCST90200877/GCST90200877_buildGRCh38.tsv.gz
GCST90200913	Glucose to sucrose ratio	Follicular lymphoma	MR Egger	22	0.125157	0.0952237	0.203603	-0.061481	0.311796	1.13333	0.940371	1.36588	Chen Y	7695 European	http://ftp.ebi.ac.uk/pub/databases/gwas/summary_statistics/GCST90200001-GCST90201000/GCST90200913/GCST90200913_buildGRCh38.tsv.gz
GCST90200913	Glucose to sucrose ratio	Follicular lymphoma	Weighted median	22	0.14799	0.0890651	0.0965953	-0.0265781	0.322557	1.1595	0.973772	1.38065	Chen Y	7695 European	http://ftp.ebi.ac.uk/pub/databases/gwas/summary_statistics/GCST90200001-GCST90201000/GCST90200913/GCST90200913_buildGRCh38.tsv.gz
GCST90200913	Glucose to sucrose ratio	Follicular lymphoma	Inverse variance weighted	22	0.153389	0.0742316	0.0387944	0.00789532	0.298883	1.16578	1.00793	1.34835	Chen Y	7695 European	http://ftp.ebi.ac.uk/pub/databases/gwas/summary_statistics/GCST90200001-GCST90201000/GCST90200913/GCST90200913_buildGRCh38.tsv.gz
GCST90200913	Glucose to sucrose ratio	Follicular lymphoma	Simple mode	22	0.154922	0.213408	0.475887	-0.263357	0.573201	1.16757	0.768467	1.77394	Chen Y	7695 European	http://ftp.ebi.ac.uk/pub/databases/gwas/summary_statistics/GCST90200001-GCST90201000/GCST90200913/GCST90200913_buildGRCh38.tsv.gz
GCST90200913	Glucose to sucrose ratio	Follicular lymphoma	Weighted mode	22	0.145859	0.0774415	0.0735602	-0.00592638	0.297644	1.15703	0.994091	1.34668	Chen Y	7695 European	http://ftp.ebi.ac.uk/pub/databases/gwas/summary_statistics/GCST90200001-GCST90201000/GCST90200913/GCST90200913_buildGRCh38.tsv.gz
GCST90200954	Cytidine to N-acetylneuraminate ratio	Follicular lymphoma	MR Egger	28	-0.289147	0.268129	0.290765	-0.81468	0.236387	0.748902	0.442781	1.26666	Chen Y	7683 European	http://ftp.ebi.ac.uk/pub/databases/gwas/summary_statistics/GCST90200001-GCST90201000/GCST90200954/GCST90200954_buildGRCh38.tsv.gz
GCST90200954	Cytidine to N-acetylneuraminate ratio	Follicular lymphoma	Weighted median	28	-0.243188	0.153254	0.112553	-0.543566	0.0571909	0.784124	0.580674	1.05886	Chen Y	7683 European	http://ftp.ebi.ac.uk/pub/databases/gwas/summary_statistics/GCST90200001-GCST90201000/GCST90200954/GCST90200954_buildGRCh38.tsv.gz
GCST90200954	Cytidine to N-acetylneuraminate ratio	Follicular lymphoma	Inverse variance weighted	28	-0.215456	0.108823	0.047718	-0.42875	-0.00216243	0.806173	0.651323	0.99784	Chen Y	7683 European	http://ftp.ebi.ac.uk/pub/databases/gwas/summary_statistics/GCST90200001-GCST90201000/GCST90200954/GCST90200954_buildGRCh38.tsv.gz
GCST90200954	Cytidine to N-acetylneuraminate ratio	Follicular lymphoma	Simple mode	28	-0.162593	0.290162	0.579858	-0.73131	0.406124	0.849937	0.481278	1.50099	Chen Y	7683 European	http://ftp.ebi.ac.uk/pub/databases/gwas/summary_statistics/GCST90200001-GCST90201000/GCST90200954/GCST90200954_buildGRCh38.tsv.gz
GCST90200954	Cytidine to N-acetylneuraminate ratio	Follicular lymphoma	Weighted mode	28	-0.294109	0.254077	0.257182	-0.792099	0.203882	0.745196	0.452893	1.22615	Chen Y	7683 European	http://ftp.ebi.ac.uk/pub/databases/gwas/summary_statistics/GCST90200001-GCST90201000/GCST90200954/GCST90200954_buildGRCh38.tsv.gz
GCST90200973	Proline to glutamate ratio	Follicular lymphoma	MR Egger	25	-0.124281	0.144277	0.397908	-0.407064	0.158502	0.883132	0.665602	1.17175	Chen Y	8185 European	http://ftp.ebi.ac.uk/pub/databases/gwas/summary_statistics/GCST90200001-GCST90201000/GCST90200973/GCST90200973_buildGRCh38.tsv.gz
GCST90200973	Proline to glutamate ratio	Follicular lymphoma	Weighted median	25	-0.172635	0.137004	0.207643	-0.441164	0.095893	0.841444	0.643287	1.10064	Chen Y	8185 European	http://ftp.ebi.ac.uk/pub/databases/gwas/summary_statistics/GCST90200001-GCST90201000/GCST90200973/GCST90200973_buildGRCh38.tsv.gz
GCST90200973	Proline to glutamate ratio	Follicular lymphoma	Inverse variance weighted	25	-0.20639	0.0887484	0.0200422	-0.380336	-0.0324426	0.813516	0.683631	0.968078	Chen Y	8185 European	http://ftp.ebi.ac.uk/pub/databases/gwas/summary_statistics/GCST90200001-GCST90201000/GCST90200973/GCST90200973_buildGRCh38.tsv.gz
GCST90200973	Proline to glutamate ratio	Follicular lymphoma	Simple mode	25	-0.216746	0.200002	0.289257	-0.608751	0.175258	0.805134	0.54403	1.19155	Chen Y	8185 European	http://ftp.ebi.ac.uk/pub/databases/gwas/summary_statistics/GCST90200001-GCST90201000/GCST90200973/GCST90200973_buildGRCh38.tsv.gz
GCST90200973	Proline to glutamate ratio	Follicular lymphoma	Weighted mode	25	-0.171586	0.14137	0.236657	-0.448671	0.105499	0.842328	0.638476	1.11126	Chen Y	8185 European	http://ftp.ebi.ac.uk/pub/databases/gwas/summary_statistics/GCST90200001-GCST90201000/GCST90200973/GCST90200973_buildGRCh38.tsv.gz
GCST90201004	Glucose to N-stearoyl-sphingosine (d18:1 to 18:0) ratio	Follicular lymphoma	MR Egger	18	0.068528	0.443077	0.879021	-0.799902	0.936958	1.07093	0.449373	2.55221	Chen Y	8179 European	http://ftp.ebi.ac.uk/pub/databases/gwas/summary_statistics/GCST90201001-GCST90202000/GCST90201004/GCST90201004_buildGRCh38.tsv.gz
GCST90201004	Glucose to N-stearoyl-sphingosine (d18:1 to 18:0) ratio	Follicular lymphoma	Weighted median	18	0.284334	0.175596	0.105392	-0.0598332	0.628501	1.32888	0.941922	1.8748	Chen Y	8179 European	http://ftp.ebi.ac.uk/pub/databases/gwas/summary_statistics/GCST90201001-GCST90202000/GCST90201004/GCST90201004_buildGRCh38.tsv.gz
GCST90201004	Glucose to N-stearoyl-sphingosine (d18:1 to 18:0) ratio	Follicular lymphoma	Inverse variance weighted	18	0.273525	0.121609	0.0244985	0.0351717	0.511878	1.31459	1.0358	1.66842	Chen Y	8179 European	http://ftp.ebi.ac.uk/pub/databases/gwas/summary_statistics/GCST90201001-GCST90202000/GCST90201004/GCST90201004_buildGRCh38.tsv.gz
GCST90201004	Glucose to N-stearoyl-sphingosine (d18:1 to 18:0) ratio	Follicular lymphoma	Simple mode	18	0.211941	0.272498	0.447393	-0.322154	0.746037	1.23608	0.724587	2.10863	Chen Y	8179 European	http://ftp.ebi.ac.uk/pub/databases/gwas/summary_statistics/GCST90201001-GCST90202000/GCST90201004/GCST90201004_buildGRCh38.tsv.gz
GCST90201004	Glucose to N-stearoyl-sphingosine (d18:1 to 18:0) ratio	Follicular lymphoma	Weighted mode	18	0.294204	0.248943	0.253548	-0.193724	0.782131	1.34206	0.823885	2.18613	Chen Y	8179 European	http://ftp.ebi.ac.uk/pub/databases/gwas/summary_statistics/GCST90201001-GCST90202000/GCST90201004/GCST90201004_buildGRCh38.tsv.gz
Blue marked sections are Mendelian randomization bidirectional correlation groups.

## Sheet: table S2
Table S2. Mendelian randomization on the causal effect of Follicular lymphoma on metabolite.
id	exposure	outcome	method	nsnp	b	se	pval	lo_ci	up_ci	or	or_lci95	or_uci95
GCST90199636	Follicular lymphoma	Kynurenine levels	Inverse variance weighted	21	-0.0301267	0.0151447	0.0466721	-0.0598102	-0.000443192	0.970323	0.941943	0.999557
GCST90199763	Follicular lymphoma	1-methylxanthine levels	Inverse variance weighted	21	0.0382418	0.0161627	0.0179788	0.00656293	0.0699207	1.03898	1.00658	1.07242
GCST90199921	Follicular lymphoma	Dihydroferulate levels	Inverse variance weighted	21	-0.0371889	0.0180062	0.0388911	-0.0724811	-0.00189672	0.963494	0.930083	0.998105
GCST90200694	Follicular lymphoma	2'-o-methylcytidine levels	Inverse variance weighted	21	-0.0346278	0.0157158	0.0275682	-0.0654308	-0.00382486	0.965965	0.936664	0.996182
GCST90199714	Follicular lymphoma	3-hydroxy-2-ethylpropionate levels	Inverse variance weighted	21	-0.0309494	0.016831	0.0659403	-0.0639383	0.00203943	0.969525	0.938063	1.00204
GCST90199750	Follicular lymphoma	Laurylcarnitine levels	Inverse variance weighted	21	-0.00607703	0.0161575	0.706833	-0.0377457	0.0255916	0.993941	0.962958	1.02592
GCST90199812	Follicular lymphoma	3-(3-hydroxyphenyl)propionate levels	Inverse variance weighted	21	-0.00227576	0.0169121	0.892957	-0.0354235	0.030872	0.997727	0.965197	1.03135
GCST90199832	Follicular lymphoma	Dimethylarginine (sdma + adma) levels	Inverse variance weighted	21	-0.0246665	0.0154209	0.109699	-0.0548916	0.00555853	0.975635	0.946588	1.00557
GCST90199888	Follicular lymphoma	Cinnamoylglycine levels	Inverse variance weighted	21	-0.0150635	0.0177319	0.395598	-0.0498181	0.0196911	0.985049	0.951403	1.01989
GCST90199912	Follicular lymphoma	N-oleoyltaurine levels	Inverse variance weighted	21	-0.0126732	0.0163796	0.439095	-0.0447772	0.0194307	0.987407	0.956211	1.01962
GCST90200042	Follicular lymphoma	Oleate/vaccenate (18:1) levels	Inverse variance weighted	21	-0.00641876	0.0153417	0.675665	-0.0364885	0.023651	0.993602	0.964169	1.02393
GCST90200072	Follicular lymphoma	Thioproline levels	Inverse variance weighted	21	0.0110075	0.0157254	0.48394	-0.0198143	0.0418293	1.01107	0.980381	1.04272
GCST90200102	Follicular lymphoma	1-palmitoleoyl-2-linolenoyl-GPC (16:1/18:3) levels	Inverse variance weighted	21	0.0108389	0.0154551	0.483107	-0.0194531	0.0411308	1.0109	0.980735	1.04199
GCST90200122	Follicular lymphoma	Nisinate (24:6n3) levels	Inverse variance weighted	21	-0.00518749	0.020464	0.799887	-0.045297	0.034922	0.994826	0.955714	1.03554
GCST90200222	Follicular lymphoma	Dihydrocaffeate sulfate (2) levels	Inverse variance weighted	21	-0.00374471	0.0178885	0.834185	-0.0388061	0.0313167	0.996262	0.961937	1.03181
GCST90200285	Follicular lymphoma	Eicosenedioate (C20:1-DC) levels	Inverse variance weighted	21	-0.00197702	0.0159166	0.901148	-0.0331736	0.0292196	0.998025	0.967371	1.02965
GCST90200290	Follicular lymphoma	Glycerate levels	Inverse variance weighted	21	-0.00488183	0.0170908	0.775153	-0.0383797	0.0286161	0.99513	0.962347	1.02903
GCST90200302	Follicular lymphoma	Alpha-tocopherol levels	Inverse variance weighted	21	-0.00442404	0.0182564	0.808525	-0.0402065	0.0313584	0.995586	0.960591	1.03186
GCST90200310	Follicular lymphoma	3-aminoisobutyrate levels	Inverse variance weighted	21	-0.0131405	0.0168029	0.434192	-0.0460741	0.0197931	0.986945	0.954971	1.01999
GCST90200330	Follicular lymphoma	1-palmitoyl-2-linoleoyl-gpc (16:0/18:2) levels	Inverse variance weighted	21	0.00161145	0.0155851	0.917648	-0.0289354	0.0321583	1.00161	0.971479	1.03268
GCST90200538	Follicular lymphoma	X-17010 levels	Inverse variance weighted	21	0.0126303	0.0174278	0.468625	-0.0215283	0.0467888	1.01271	0.978702	1.0479
GCST90200593	Follicular lymphoma	X-21834 levels	Inverse variance weighted	21	-0.0309298	0.0167117	0.0642002	-0.0636848	0.00182514	0.969544	0.938301	1.00183
GCST90200595	Follicular lymphoma	X-22776 levels	Inverse variance weighted	21	0.0213856	0.0173512	0.217757	-0.0126227	0.0553938	1.02162	0.987457	1.05696
GCST90200600	Follicular lymphoma	X-23648 levels	Inverse variance weighted	21	-0.0117603	0.0164305	0.474141	-0.0439642	0.0204436	0.988309	0.956988	1.02065
GCST90200617	Follicular lymphoma	X-23665 levels	Inverse variance weighted	21	-0.0104986	0.0159144	0.509452	-0.0416908	0.0206936	0.989556	0.959166	1.02091
GCST90200663	Follicular lymphoma	X-25420 levels	Inverse variance weighted	21	0.00656519	0.01487	0.658846	-0.0225799	0.0357103	1.00659	0.977673	1.03636
GCST90200683	Follicular lymphoma	N-acetylcitrulline levels	Inverse variance weighted	21	-0.00619093	0.0175765	0.724668	-0.0406409	0.028259	0.993828	0.960174	1.02866
GCST90200739	Follicular lymphoma	Adenosine 5'-monophosphate (AMP) to proline ratio	Inverse variance weighted	21	-0.00748167	0.0155896	0.631289	-0.0380373	0.023074	0.992546	0.962677	1.02334
GCST90200752	Follicular lymphoma	Succinate to acetoacetate ratio	Inverse variance weighted	21	0.0211111	0.0176044	0.230452	-0.0133935	0.0556156	1.02134	0.986696	1.05719
GCST90200789	Follicular lymphoma	Alpha-tocopherol to sulfate ratio	Inverse variance weighted	21	-0.00922048	0.0169537	0.586537	-0.0424498	0.0240088	0.990822	0.958439	1.0243
GCST90200803	Follicular lymphoma	Spermidine to phosphate ratio	Inverse variance weighted	21	0.00211745	0.0164266	0.897434	-0.0300787	0.0343136	1.00212	0.970369	1.03491
GCST90200805	Follicular lymphoma	Spermidine to carnitine ratio	Inverse variance weighted	21	-0.00413717	0.0175672	0.813816	-0.0385689	0.0302945	0.995871	0.962165	1.03076
GCST90200808	Follicular lymphoma	Spermidine to choline ratio	Inverse variance weighted	21	0.00453708	0.0168382	0.787581	-0.0284657	0.0375399	1.00455	0.971936	1.03825
GCST90200839	Follicular lymphoma	Adenosine 5'-diphosphate (ADP) to aspartate ratio	Inverse variance weighted	21	0.0271106	0.020936	0.195345	-0.0139239	0.0681452	1.02748	0.986173	1.07052
GCST90200841	Follicular lymphoma	Adenosine 5'-diphosphate (ADP) to oxalate (ethanedioate) ratio	Inverse variance weighted	21	0.00508184	0.0212813	0.811266	-0.0366295	0.0467932	1.00509	0.964033	1.04791
GCST90200852	Follicular lymphoma	Adenosine 5'-monophosphate (AMP) to arginine ratio	Inverse variance weighted	21	-0.00165302	0.0156392	0.915823	-0.0323059	0.0289999	0.998348	0.96821	1.02942
GCST90200877	Follicular lymphoma	Taurine to glutamate ratio	Inverse variance weighted	21	-0.00172624	0.0147513	0.906842	-0.0306388	0.0271863	0.998275	0.969826	1.02756
GCST90200913	Follicular lymphoma	Glucose to sucrose ratio	Inverse variance weighted	21	0.0195927	0.0165768	0.237232	-0.0128978	0.0520832	1.01979	0.987185	1.05346
GCST90200954	Follicular lymphoma	Cytidine to N-acetylneuraminate ratio	Inverse variance weighted	21	0.021788	0.0178445	0.222088	-0.0131871	0.0567631	1.02203	0.986899	1.05841
GCST90200973	Follicular lymphoma	Proline to glutamate ratio	Inverse variance weighted	21	0.0207024	0.0154443	0.180097	-0.00956838	0.0509731	1.02092	0.990477	1.05229
GCST90201004	Follicular lymphoma	Glucose to N-stearoyl-sphingosine (d18:1 to 18:0) ratio	Inverse variance weighted	21	0.0204366	0.019245	0.288273	-0.0172836	0.0581569	1.02065	0.982865	1.05988
Blue marked sections are Mendelian randomization bidirectional correlation groups.

## Sheet: table S3
Table S3. Mendelian randomization analysis on the causal effect between immunocyte phenotypes and Follicular lymphoma.
id	exposure	outcome	method	nsnp	b	se	pval	lo_ci	up_ci	or	or_lci95	or_uci95	Trait	Statistical_trait_name	Panel	CatalogID	Trait_type
ebi-a-GCST90001888	CD28 on CD39+ secreting Treg	Follicular lymphoma	MR Egger	21	0.11101	0.0621894	0.090231	-0.0108811	0.232901	1.11741	0.989178	1.26226	CD28 on CD39+ secreting Treg	Blue.585.42.Treg.trait12	Treg	GCST90001888	MFI
ebi-a-GCST90001888	CD28 on CD39+ secreting Treg	Follicular lymphoma	Weighted median	21	0.0825786	0.0629907	0.18987	-0.0408832	0.20604	1.08608	0.959941	1.2288	CD28 on CD39+ secreting Treg	Blue.585.42.Treg.trait12	Treg	GCST90001888	MFI
ebi-a-GCST90001888	CD28 on CD39+ secreting Treg	Follicular lymphoma	Inverse variance weighted	21	0.098758	0.0432734	0.0224783	0.0139422	0.183574	1.1038	1.01404	1.2015	CD28 on CD39+ secreting Treg	Blue.585.42.Treg.trait12	Treg	GCST90001888	MFI
ebi-a-GCST90001888	CD28 on CD39+ secreting Treg	Follicular lymphoma	Simple mode	21	0.0417323	0.0967597	0.670864	-0.147917	0.231381	1.04262	0.862503	1.26034	CD28 on CD39+ secreting Treg	Blue.585.42.Treg.trait12	Treg	GCST90001888	MFI
ebi-a-GCST90001888	CD28 on CD39+ secreting Treg	Follicular lymphoma	Weighted mode	21	0.0876484	0.0576146	0.143841	-0.0252762	0.200573	1.0916	0.975041	1.2221	CD28 on CD39+ secreting Treg	Blue.585.42.Treg.trait12	Treg	GCST90001888	MFI
ebi-a-GCST90001992	CCR2 on CD14+ CD16+ monocyte	Follicular lymphoma	MR Egger	37	0.0811712	0.0360225	0.0306059	0.0105671	0.151775	1.08456	1.01062	1.1639	CCR2 on CD14+ CD16+ monocyte	mono.trait28	Monocyte	GCST90001992	MFI
ebi-a-GCST90001992	CCR2 on CD14+ CD16+ monocyte	Follicular lymphoma	Weighted median	37	0.0764991	0.0357776	0.032502	0.00637492	0.146623	1.0795	1.0064	1.15792	CCR2 on CD14+ CD16+ monocyte	mono.trait28	Monocyte	GCST90001992	MFI
ebi-a-GCST90001992	CCR2 on CD14+ CD16+ monocyte	Follicular lymphoma	Inverse variance weighted	37	0.0728321	0.0297206	0.0142634	0.0145798	0.131084	1.07555	1.01469	1.14006	CCR2 on CD14+ CD16+ monocyte	mono.trait28	Monocyte	GCST90001992	MFI
ebi-a-GCST90001992	CCR2 on CD14+ CD16+ monocyte	Follicular lymphoma	Simple mode	37	0.0285974	0.0579515	0.624677	-0.0849875	0.142182	1.02901	0.918524	1.15279	CCR2 on CD14+ CD16+ monocyte	mono.trait28	Monocyte	GCST90001992	MFI
ebi-a-GCST90001992	CCR2 on CD14+ CD16+ monocyte	Follicular lymphoma	Weighted mode	37	0.0743684	0.0316142	0.0242408	0.0124045	0.136332	1.0772	1.01248	1.14606	CCR2 on CD14+ CD16+ monocyte	mono.trait28	Monocyte	GCST90001992	MFI
ebi-a-GCST90001413	IgD- CD24- %B cell	Follicular lymphoma	MR Egger	17	-0.0728597	0.0599823	0.243262	-0.190425	0.0447056	0.929731	0.826608	1.04572	IgD- CD24- %B cell	BC_Trait33	B cell	GCST90001413	Relative count
ebi-a-GCST90001413	IgD- CD24- %B cell	Follicular lymphoma	Weighted median	17	-0.106203	0.0617194	0.0852969	-0.227173	0.0147666	0.899242	0.796783	1.01488	IgD- CD24- %B cell	BC_Trait33	B cell	GCST90001413	Relative count
ebi-a-GCST90001413	IgD- CD24- %B cell	Follicular lymphoma	Inverse variance weighted	17	-0.0933185	0.0467308	0.0458321	-0.184911	-0.00172606	0.910903	0.831178	0.998275	IgD- CD24- %B cell	BC_Trait33	B cell	GCST90001413	Relative count
ebi-a-GCST90001413	IgD- CD24- %B cell	Follicular lymphoma	Simple mode	17	-0.162497	0.0915642	0.0949758	-0.341963	0.0169685	0.850018	0.710374	1.01711	IgD- CD24- %B cell	BC_Trait33	B cell	GCST90001413	Relative count
ebi-a-GCST90001413	IgD- CD24- %B cell	Follicular lymphoma	Weighted mode	17	-0.0689798	0.0624874	0.285962	-0.191455	0.0534954	0.933346	0.825757	1.05495	IgD- CD24- %B cell	BC_Trait33	B cell	GCST90001413	Relative count
ebi-a-GCST90001427	IgD- CD38- %lymphocyte	Follicular lymphoma	MR Egger	28	0.277339	0.10375	0.0128077	0.0739891	0.480688	1.31961	1.0768	1.61719	IgD- CD38- %lymphocyte	BC_Trait49	B cell	GCST90001427	Relative count
ebi-a-GCST90001427	IgD- CD38- %lymphocyte	Follicular lymphoma	Weighted median	28	0.107151	0.0896656	0.232086	-0.0685941	0.282895	1.1131	0.933706	1.32697	IgD- CD38- %lymphocyte	BC_Trait49	B cell	GCST90001427	Relative count
ebi-a-GCST90001427	IgD- CD38- %lymphocyte	Follicular lymphoma	Inverse variance weighted	28	0.12093	0.0600763	0.04412	0.00318097	0.23868	1.12855	1.00319	1.26957	IgD- CD38- %lymphocyte	BC_Trait49	B cell	GCST90001427	Relative count
ebi-a-GCST90001427	IgD- CD38- %lymphocyte	Follicular lymphoma	Simple mode	28	0.0523199	0.164	0.752164	-0.26912	0.37376	1.05371	0.764051	1.45319	IgD- CD38- %lymphocyte	BC_Trait49	B cell	GCST90001427	Relative count
ebi-a-GCST90001427	IgD- CD38- %lymphocyte	Follicular lymphoma	Weighted mode	28	0.163626	0.115272	0.167201	-0.0623062	0.389559	1.17777	0.939595	1.47633	IgD- CD38- %lymphocyte	BC_Trait49	B cell	GCST90001427	Relative count
ebi-a-GCST90001437	Naive-mature B cell %lymphocyte	Follicular lymphoma	MR Egger	21	-0.222764	0.266289	0.413244	-0.74469	0.299162	0.800304	0.474881	1.34873	Naive-mature B cell %lymphocyte	BC_Trait59	B cell	GCST90001437	Relative count
ebi-a-GCST90001437	Naive-mature B cell %lymphocyte	Follicular lymphoma	Weighted median	21	-0.0331143	0.10859	0.760407	-0.245952	0.179723	0.967428	0.78196	1.19689	Naive-mature B cell %lymphocyte	BC_Trait59	B cell	GCST90001437	Relative count
ebi-a-GCST90001437	Naive-mature B cell %lymphocyte	Follicular lymphoma	Inverse variance weighted	21	-0.24382	0.107155	0.0228816	-0.453843	-0.0337971	0.783629	0.635182	0.966768	Naive-mature B cell %lymphocyte	BC_Trait59	B cell	GCST90001437	Relative count
ebi-a-GCST90001437	Naive-mature B cell %lymphocyte	Follicular lymphoma	Simple mode	21	-0.0448402	0.160206	0.782436	-0.358844	0.269164	0.95615	0.698483	1.30887	Naive-mature B cell %lymphocyte	BC_Trait59	B cell	GCST90001437	Relative count
ebi-a-GCST90001437	Naive-mature B cell %lymphocyte	Follicular lymphoma	Weighted mode	21	-0.0448402	0.137824	0.7483	-0.314975	0.225295	0.95615	0.729807	1.25269	Naive-mature B cell %lymphocyte	BC_Trait59	B cell	GCST90001437	Relative count
ebi-a-GCST90001441	IgD+ CD24- %lymphocyte	Follicular lymphoma	MR Egger	21	-0.373085	0.253242	0.157063	-0.86944	0.12327	0.688607	0.419186	1.13119	IgD+ CD24- %lymphocyte	BC_Trait63	B cell	GCST90001441	Relative count
ebi-a-GCST90001441	IgD+ CD24- %lymphocyte	Follicular lymphoma	Weighted median	21	-0.135167	0.12648	0.285212	-0.383068	0.112734	0.87357	0.681766	1.11933	IgD+ CD24- %lymphocyte	BC_Trait63	B cell	GCST90001441	Relative count
ebi-a-GCST90001441	IgD+ CD24- %lymphocyte	Follicular lymphoma	Inverse variance weighted	21	-0.321186	0.110684	0.00371009	-0.538127	-0.104244	0.725289	0.583841	0.901005	IgD+ CD24- %lymphocyte	BC_Trait63	B cell	GCST90001441	Relative count
ebi-a-GCST90001441	IgD+ CD24- %lymphocyte	Follicular lymphoma	Simple mode	21	-0.00579983	0.183446	0.975092	-0.365354	0.353755	0.994217	0.693951	1.42441	IgD+ CD24- %lymphocyte	BC_Trait63	B cell	GCST90001441	Relative count
ebi-a-GCST90001441	IgD+ CD24- %lymphocyte	Follicular lymphoma	Weighted mode	21	-0.0949608	0.13901	0.502367	-0.36742	0.177499	0.909409	0.692519	1.19423	IgD+ CD24- %lymphocyte	BC_Trait63	B cell	GCST90001441	Relative count
ebi-a-GCST90001446	IgD- CD38- AC	Follicular lymphoma	MR Egger	14	0.139371	0.0855991	0.129439	-0.0284031	0.307146	1.14955	0.971997	1.35954	IgD- CD38- AC	BC_Trait8	B cell	GCST90001446	Absolute count
ebi-a-GCST90001446	IgD- CD38- AC	Follicular lymphoma	Weighted median	14	0.0169513	0.0838622	0.839813	-0.147419	0.181321	1.0171	0.862933	1.1988	IgD- CD38- AC	BC_Trait8	B cell	GCST90001446	Absolute count
ebi-a-GCST90001446	IgD- CD38- AC	Follicular lymphoma	Inverse variance weighted	14	0.135526	0.0638138	0.0336894	0.0104507	0.260601	1.14514	1.01051	1.29771	IgD- CD38- AC	BC_Trait8	B cell	GCST90001446	Absolute count
ebi-a-GCST90001446	IgD- CD38- AC	Follicular lymphoma	Simple mode	14	0.105221	0.136266	0.453819	-0.16186	0.372303	1.11096	0.85056	1.45107	IgD- CD38- AC	BC_Trait8	B cell	GCST90001446	Absolute count
ebi-a-GCST90001446	IgD- CD38- AC	Follicular lymphoma	Weighted mode	14	0.0828716	0.0756745	0.293344	-0.0654503	0.231194	1.0864	0.936646	1.2601	IgD- CD38- AC	BC_Trait8	B cell	GCST90001446	Absolute count
ebi-a-GCST90001540	Naive CD4+ AC	Follicular lymphoma	MR Egger	25	0.339564	0.211647	0.122274	-0.0752649	0.754393	1.40434	0.927498	2.12632	Naive CD4+ AC	MT_Trait506	Maturation stages of T cell	GCST90001540	Absolute count
ebi-a-GCST90001540	Naive CD4+ AC	Follicular lymphoma	Weighted median	25	0.227856	0.106253	0.0319949	0.0196009	0.436111	1.2559	1.01979	1.54668	Naive CD4+ AC	MT_Trait506	Maturation stages of T cell	GCST90001540	Absolute count
ebi-a-GCST90001540	Naive CD4+ AC	Follicular lymphoma	Inverse variance weighted	25	0.321541	0.104575	0.00210686	0.116574	0.526508	1.37925	1.12364	1.69301	Naive CD4+ AC	MT_Trait506	Maturation stages of T cell	GCST90001540	Absolute count
ebi-a-GCST90001540	Naive CD4+ AC	Follicular lymphoma	Simple mode	25	0.291712	0.202219	0.16207	-0.104637	0.688061	1.33872	0.900652	1.98985	Naive CD4+ AC	MT_Trait506	Maturation stages of T cell	GCST90001540	Absolute count
ebi-a-GCST90001540	Naive CD4+ AC	Follicular lymphoma	Weighted mode	25	0.2413	0.165964	0.158918	-0.0839888	0.566589	1.2729	0.919442	1.76225	Naive CD4+ AC	MT_Trait506	Maturation stages of T cell	GCST90001540	Absolute count
ebi-a-GCST90001571	EM DN (CD4-CD8-) %T cell	Follicular lymphoma	MR Egger	23	0.139391	0.108297	0.212062	-0.072872	0.351654	1.14957	0.92972	1.42142	EM DN (CD4-CD8-) %T cell	MT_Trait550	Maturation stages of T cell	GCST90001571	Relative count
ebi-a-GCST90001571	EM DN (CD4-CD8-) %T cell	Follicular lymphoma	Weighted median	23	0.0899615	0.0896433	0.315595	-0.0857393	0.265662	1.09413	0.917834	1.30429	EM DN (CD4-CD8-) %T cell	MT_Trait550	Maturation stages of T cell	GCST90001571	Relative count
ebi-a-GCST90001571	EM DN (CD4-CD8-) %T cell	Follicular lymphoma	Inverse variance weighted	23	0.129981	0.0625091	0.0375811	0.00746323	0.252499	1.13881	1.00749	1.28724	EM DN (CD4-CD8-) %T cell	MT_Trait550	Maturation stages of T cell	GCST90001571	Relative count
ebi-a-GCST90001571	EM DN (CD4-CD8-) %T cell	Follicular lymphoma	Simple mode	23	0.00449486	0.132077	0.973158	-0.254376	0.263366	1.0045	0.7754	1.3013	EM DN (CD4-CD8-) %T cell	MT_Trait550	Maturation stages of T cell	GCST90001571	Relative count
ebi-a-GCST90001571	EM DN (CD4-CD8-) %T cell	Follicular lymphoma	Weighted mode	23	0.111294	0.0957308	0.257459	-0.0763384	0.298927	1.11772	0.926503	1.34841	EM DN (CD4-CD8-) %T cell	MT_Trait550	Maturation stages of T cell	GCST90001571	Relative count
ebi-a-GCST90001578	Transitional %lymphocyte	Follicular lymphoma	MR Egger	26	-0.761738	0.373671	0.0526603	-1.49413	-0.0293423	0.466854	0.224443	0.971084	Transitional %lymphocyte	N_BC_Trait6	B cell	GCST90001578	Relative count
ebi-a-GCST90001578	Transitional %lymphocyte	Follicular lymphoma	Weighted median	26	-0.265416	0.109096	0.0149794	-0.479244	-0.0515888	0.766887	0.619251	0.949719	Transitional %lymphocyte	N_BC_Trait6	B cell	GCST90001578	Relative count
ebi-a-GCST90001578	Transitional %lymphocyte	Follicular lymphoma	Inverse variance weighted	26	-0.427779	0.182636	0.0191678	-0.785746	-0.0698128	0.651955	0.45578	0.932568	Transitional %lymphocyte	N_BC_Trait6	B cell	GCST90001578	Relative count
ebi-a-GCST90001578	Transitional %lymphocyte	Follicular lymphoma	Simple mode	26	-0.251219	0.187718	0.192849	-0.619146	0.116707	0.777852	0.538404	1.12379	Transitional %lymphocyte	N_BC_Trait6	B cell	GCST90001578	Relative count
ebi-a-GCST90001578	Transitional %lymphocyte	Follicular lymphoma	Weighted mode	26	-0.284113	0.130973	0.0397762	-0.54082	-0.0274056	0.752682	0.582271	0.972967	Transitional %lymphocyte	N_BC_Trait6	B cell	GCST90001578	Relative count
ebi-a-GCST90001607	CD8br %leukocyte	Follicular lymphoma	MR Egger	16	0.190347	0.632689	0.767947	-1.04972	1.43042	1.20967	0.350034	4.18045	CD8br %leukocyte	TB_Trait517	TBNK	GCST90001607	Relative count
ebi-a-GCST90001607	CD8br %leukocyte	Follicular lymphoma	Weighted median	16	0.118733	0.124665	0.340886	-0.125611	0.363078	1.12607	0.881958	1.43775	CD8br %leukocyte	TB_Trait517	TBNK	GCST90001607	Relative count
ebi-a-GCST90001607	CD8br %leukocyte	Follicular lymphoma	Inverse variance weighted	16	0.589008	0.238464	0.0135108	0.12162	1.0564	1.8022	1.12932	2.87599	CD8br %leukocyte	TB_Trait517	TBNK	GCST90001607	Relative count
ebi-a-GCST90001607	CD8br %leukocyte	Follicular lymphoma	Simple mode	16	0.112961	0.168674	0.513226	-0.21764	0.443563	1.11959	0.804415	1.55825	CD8br %leukocyte	TB_Trait517	TBNK	GCST90001607	Relative count
ebi-a-GCST90001607	CD8br %leukocyte	Follicular lymphoma	Weighted mode	16	0.094855	0.146385	0.526792	-0.19206	0.38177	1.0995	0.825257	1.46488	CD8br %leukocyte	TB_Trait517	TBNK	GCST90001607	Relative count
ebi-a-GCST90001671	CD39+ CD8br %CD8br	Follicular lymphoma	MR Egger	21	-0.139001	0.0623361	0.0380151	-0.26118	-0.0168227	0.870227	0.770142	0.983318	CD39+ CD8br %CD8br	Treg_Trait586	Treg	GCST90001671	Relative count
ebi-a-GCST90001671	CD39+ CD8br %CD8br	Follicular lymphoma	Weighted median	21	-0.0958715	0.0618482	0.121115	-0.217094	0.0253509	0.908581	0.804854	1.02568	CD39+ CD8br %CD8br	Treg_Trait586	Treg	GCST90001671	Relative count
ebi-a-GCST90001671	CD39+ CD8br %CD8br	Follicular lymphoma	Inverse variance weighted	21	-0.106461	0.044376	0.0164365	-0.193439	-0.0194845	0.89901	0.824121	0.980704	CD39+ CD8br %CD8br	Treg_Trait586	Treg	GCST90001671	Relative count
ebi-a-GCST90001671	CD39+ CD8br %CD8br	Follicular lymphoma	Simple mode	21	-0.187592	0.0886065	0.0469765	-0.361261	-0.0139236	0.828953	0.696797	0.986173	CD39+ CD8br %CD8br	Treg_Trait586	Treg	GCST90001671	Relative count
ebi-a-GCST90001671	CD39+ CD8br %CD8br	Follicular lymphoma	Weighted mode	21	-0.105414	0.05645	0.0765747	-0.216056	0.00522818	0.899952	0.80569	1.00524	CD39+ CD8br %CD8br	Treg_Trait586	Treg	GCST90001671	Relative count
ebi-a-GCST90001676	CD28- CD25++ CD8br %T cell	Follicular lymphoma	MR Egger	8	0.193225	0.269197	0.499871	-0.334401	0.720851	1.21316	0.715767	2.05618	CD28- CD25++ CD8br %T cell	Treg_Trait591	Treg	GCST90001676	Relative count
ebi-a-GCST90001676	CD28- CD25++ CD8br %T cell	Follicular lymphoma	Weighted median	8	0.244613	0.1564	0.117814	-0.061932	0.551157	1.27713	0.939947	1.73526	CD28- CD25++ CD8br %T cell	Treg_Trait591	Treg	GCST90001676	Relative count
ebi-a-GCST90001676	CD28- CD25++ CD8br %T cell	Follicular lymphoma	Inverse variance weighted	8	0.245736	0.121111	0.0424576	0.00835749	0.483114	1.27856	1.00839	1.62111	CD28- CD25++ CD8br %T cell	Treg_Trait591	Treg	GCST90001676	Relative count
ebi-a-GCST90001676	CD28- CD25++ CD8br %T cell	Follicular lymphoma	Simple mode	8	0.387708	0.245574	0.158395	-0.0936178	0.869034	1.4736	0.910631	2.38461	CD28- CD25++ CD8br %T cell	Treg_Trait591	Treg	GCST90001676	Relative count
ebi-a-GCST90001676	CD28- CD25++ CD8br %T cell	Follicular lymphoma	Weighted mode	8	0.0571797	0.231675	0.812137	-0.396904	0.511264	1.05885	0.672398	1.6674	CD28- CD25++ CD8br %T cell	Treg_Trait591	Treg	GCST90001676	Relative count
ebi-a-GCST90001681	CD25++ CD8br AC	Follicular lymphoma	MR Egger	27	0.101665	0.0970917	0.30507	-0.0886345	0.291965	1.10701	0.91518	1.33906	CD25++ CD8br AC	Treg_Trait596	Treg	GCST90001681	Absolute count
ebi-a-GCST90001681	CD25++ CD8br AC	Follicular lymphoma	Weighted median	27	0.112656	0.0788886	0.153282	-0.0419661	0.267277	1.11925	0.958902	1.3064	CD25++ CD8br AC	Treg_Trait596	Treg	GCST90001681	Absolute count
ebi-a-GCST90001681	CD25++ CD8br AC	Follicular lymphoma	Inverse variance weighted	27	0.120966	0.0529307	0.0222918	0.0172215	0.22471	1.12859	1.01737	1.25196	CD25++ CD8br AC	Treg_Trait596	Treg	GCST90001681	Absolute count
ebi-a-GCST90001681	CD25++ CD8br AC	Follicular lymphoma	Simple mode	27	0.155788	0.123982	0.220092	-0.0872158	0.398792	1.16858	0.916479	1.49002	CD25++ CD8br AC	Treg_Trait596	Treg	GCST90001681	Absolute count
ebi-a-GCST90001681	CD25++ CD8br AC	Follicular lymphoma	Weighted mode	27	0.106861	0.0936503	0.264242	-0.076693	0.290416	1.11278	0.926174	1.33698	CD25++ CD8br AC	Treg_Trait596	Treg	GCST90001681	Absolute count
ebi-a-GCST90001768	CD24 on IgD+ CD38br	Follicular lymphoma	MR Egger	25	0.0592672	0.0549053	0.29158	-0.0483471	0.166881	1.06106	0.952803	1.18161	CD24 on IgD+ CD38br	Bcells.trait442	B cell	GCST90001768	MFI
ebi-a-GCST90001768	CD24 on IgD+ CD38br	Follicular lymphoma	Weighted median	25	0.0862201	0.0526914	0.101772	-0.017055	0.189495	1.09005	0.98309	1.20864	CD24 on IgD+ CD38br	Bcells.trait442	B cell	GCST90001768	MFI
ebi-a-GCST90001768	CD24 on IgD+ CD38br	Follicular lymphoma	Inverse variance weighted	25	0.0912333	0.0398795	0.0221534	0.0130696	0.169397	1.09552	1.01316	1.18459	CD24 on IgD+ CD38br	Bcells.trait442	B cell	GCST90001768	MFI
ebi-a-GCST90001768	CD24 on IgD+ CD38br	Follicular lymphoma	Simple mode	25	0.0835284	0.09608	0.39326	-0.104788	0.271845	1.08712	0.900515	1.31238	CD24 on IgD+ CD38br	Bcells.trait442	B cell	GCST90001768	MFI
ebi-a-GCST90001768	CD24 on IgD+ CD38br	Follicular lymphoma	Weighted mode	25	0.0835284	0.0472331	0.0896995	-0.00904837	0.176105	1.08712	0.990992	1.19256	CD24 on IgD+ CD38br	Bcells.trait442	B cell	GCST90001768	MFI
ebi-a-GCST90001839	CD3 on EM CD8br	Follicular lymphoma	MR Egger	20	0.193987	0.0790296	0.0245091	0.0390885	0.348885	1.21408	1.03986	1.41749	CD3 on EM CD8br	Blue.530.30.MT.trait11	Maturation stages of T cell	GCST90001839	MFI
ebi-a-GCST90001839	CD3 on EM CD8br	Follicular lymphoma	Weighted median	20	0.147016	0.0753929	0.0511758	-0.000753758	0.294786	1.15837	0.999247	1.34284	CD3 on EM CD8br	Blue.530.30.MT.trait11	Maturation stages of T cell	GCST90001839	MFI
ebi-a-GCST90001839	CD3 on EM CD8br	Follicular lymphoma	Inverse variance weighted	20	0.14648	0.0532892	0.00598186	0.0420332	0.250927	1.15775	1.04293	1.28522	CD3 on EM CD8br	Blue.530.30.MT.trait11	Maturation stages of T cell	GCST90001839	MFI
ebi-a-GCST90001839	CD3 on EM CD8br	Follicular lymphoma	Simple mode	20	0.181537	0.104981	0.0999807	-0.0242256	0.3873	1.19906	0.976065	1.473	CD3 on EM CD8br	Blue.530.30.MT.trait11	Maturation stages of T cell	GCST90001839	MFI
ebi-a-GCST90001839	CD3 on EM CD8br	Follicular lymphoma	Weighted mode	20	0.159021	0.0749089	0.0471275	0.0121993	0.305842	1.17236	1.01227	1.35777	CD3 on EM CD8br	Blue.530.30.MT.trait11	Maturation stages of T cell	GCST90001839	MFI
ebi-a-GCST90001879	HVEM on TD CD4+	Follicular lymphoma	MR Egger	26	-0.059485	0.0838081	0.484682	-0.223749	0.104779	0.94225	0.799516	1.11046	HVEM on TD CD4+	HVEM1000_150630.trait6	Maturation stages of T cell	GCST90001879	MFI
ebi-a-GCST90001879	HVEM on TD CD4+	Follicular lymphoma	Weighted median	26	-0.0474174	0.0574216	0.408931	-0.159964	0.0651289	0.953689	0.852175	1.0673	HVEM on TD CD4+	HVEM1000_150630.trait6	Maturation stages of T cell	GCST90001879	MFI
ebi-a-GCST90001879	HVEM on TD CD4+	Follicular lymphoma	Inverse variance weighted	26	-0.113612	0.0468599	0.0153297	-0.205457	-0.0217662	0.892605	0.814275	0.978469	HVEM on TD CD4+	HVEM1000_150630.trait6	Maturation stages of T cell	GCST90001879	MFI
ebi-a-GCST90001879	HVEM on TD CD4+	Follicular lymphoma	Simple mode	26	-0.105428	0.100569	0.304523	-0.302542	0.0916871	0.89994	0.738937	1.09602	HVEM on TD CD4+	HVEM1000_150630.trait6	Maturation stages of T cell	GCST90001879	MFI
ebi-a-GCST90001879	HVEM on TD CD4+	Follicular lymphoma	Weighted mode	26	-0.0445297	0.0565937	0.438776	-0.155453	0.0663939	0.956447	0.856027	1.06865	HVEM on TD CD4+	HVEM1000_150630.trait6	Maturation stages of T cell	GCST90001879	MFI
ebi-a-GCST90001980	CD40 on CD14+ CD16- monocyte	Follicular lymphoma	MR Egger	23	-0.078578	0.0803244	0.339083	-0.236014	0.0788578	0.92443	0.78977	1.08205	CD40 on CD14+ CD16- monocyte	mono.trait10	Monocyte	GCST90001980	MFI
ebi-a-GCST90001980	CD40 on CD14+ CD16- monocyte	Follicular lymphoma	Weighted median	23	-0.145923	0.0567926	0.0101877	-0.257236	-0.034609	0.864225	0.773186	0.965983	CD40 on CD14+ CD16- monocyte	mono.trait10	Monocyte	GCST90001980	MFI
ebi-a-GCST90001980	CD40 on CD14+ CD16- monocyte	Follicular lymphoma	Inverse variance weighted	23	-0.102118	0.047208	0.0305297	-0.194646	-0.0095903	0.902923	0.823126	0.990456	CD40 on CD14+ CD16- monocyte	mono.trait10	Monocyte	GCST90001980	MFI
ebi-a-GCST90001980	CD40 on CD14+ CD16- monocyte	Follicular lymphoma	Simple mode	23	-0.123841	0.0996045	0.226836	-0.319065	0.0713842	0.883521	0.726828	1.07399	CD40 on CD14+ CD16- monocyte	mono.trait10	Monocyte	GCST90001980	MFI
ebi-a-GCST90001980	CD40 on CD14+ CD16- monocyte	Follicular lymphoma	Weighted mode	23	-0.147848	0.0555947	0.0143234	-0.256813	-0.038882	0.862563	0.773513	0.961864	CD40 on CD14+ CD16- monocyte	mono.trait10	Monocyte	GCST90001980	MFI
ebi-a-GCST90001985	CD40 on monocytes	Follicular lymphoma	MR Egger	29	-0.0303308	0.0305546	0.329682	-0.0902179	0.0295563	0.970125	0.913732	1.03	CD40 on monocytes	mono.trait17	Monocyte	GCST90001985	MFI
ebi-a-GCST90001985	CD40 on monocytes	Follicular lymphoma	Weighted median	29	-0.0474386	0.0362904	0.191146	-0.118568	0.0236905	0.953669	0.888192	1.02397	CD40 on monocytes	mono.trait17	Monocyte	GCST90001985	MFI
ebi-a-GCST90001985	CD40 on monocytes	Follicular lymphoma	Inverse variance weighted	29	-0.0497927	0.0236999	0.0356439	-0.0962445	-0.0033409	0.951427	0.908242	0.996665	CD40 on monocytes	mono.trait17	Monocyte	GCST90001985	MFI
ebi-a-GCST90001985	CD40 on monocytes	Follicular lymphoma	Simple mode	29	-0.0399487	0.0601024	0.511695	-0.157749	0.0778521	0.960839	0.854064	1.08096	CD40 on monocytes	mono.trait17	Monocyte	GCST90001985	MFI
ebi-a-GCST90001985	CD40 on monocytes	Follicular lymphoma	Weighted mode	29	-0.0449469	0.027608	0.114719	-0.0990587	0.0091648	0.956048	0.90569	1.00921	CD40 on monocytes	mono.trait17	Monocyte	GCST90001985	MFI
ebi-a-GCST90001998	PDL-1 on CD14+ CD16+ monocyte	Follicular lymphoma	MR Egger	28	-0.0702324	0.0564018	0.224159	-0.18078	0.0403152	0.932177	0.834619	1.04114	PDL-1 on CD14+ CD16+ monocyte	mono.trait39	Monocyte	GCST90001998	MFI
ebi-a-GCST90001998	PDL-1 on CD14+ CD16+ monocyte	Follicular lymphoma	Weighted median	28	-0.0585362	0.0588814	0.320156	-0.173944	0.0568713	0.943144	0.840344	1.05852	PDL-1 on CD14+ CD16+ monocyte	mono.trait39	Monocyte	GCST90001998	MFI
ebi-a-GCST90001998	PDL-1 on CD14+ CD16+ monocyte	Follicular lymphoma	Inverse variance weighted	28	-0.0904636	0.0407004	0.0262379	-0.170236	-0.0106908	0.913508	0.843465	0.989366	PDL-1 on CD14+ CD16+ monocyte	mono.trait39	Monocyte	GCST90001998	MFI
ebi-a-GCST90001998	PDL-1 on CD14+ CD16+ monocyte	Follicular lymphoma	Simple mode	28	-0.115973	0.0882388	0.199798	-0.288921	0.0569747	0.890499	0.749071	1.05863	PDL-1 on CD14+ CD16+ monocyte	mono.trait39	Monocyte	GCST90001998	MFI
ebi-a-GCST90001998	PDL-1 on CD14+ CD16+ monocyte	Follicular lymphoma	Weighted mode	28	-0.0715653	0.0554031	0.207402	-0.180155	0.0370247	0.930936	0.835141	1.03772	PDL-1 on CD14+ CD16+ monocyte	mono.trait39	Monocyte	GCST90001998	MFI
ebi-a-GCST90002005	CD16 on CD14+ CD16+ monocyte	Follicular lymphoma	MR Egger	22	-0.129727	0.072221	0.0875763	-0.271281	0.0118258	0.878335	0.762403	1.0119	CD16 on CD14+ CD16+ monocyte	mono.trait47	Monocyte	GCST90002005	MFI
ebi-a-GCST90002005	CD16 on CD14+ CD16+ monocyte	Follicular lymphoma	Weighted median	22	-0.0922648	0.0637807	0.148011	-0.217275	0.0327455	0.911864	0.804709	1.03329	CD16 on CD14+ CD16+ monocyte	mono.trait47	Monocyte	GCST90002005	MFI
ebi-a-GCST90002005	CD16 on CD14+ CD16+ monocyte	Follicular lymphoma	Inverse variance weighted	22	-0.122546	0.0485302	0.0115647	-0.217666	-0.0274271	0.884665	0.804394	0.972946	CD16 on CD14+ CD16+ monocyte	mono.trait47	Monocyte	GCST90002005	MFI
ebi-a-GCST90002005	CD16 on CD14+ CD16+ monocyte	Follicular lymphoma	Simple mode	22	-0.0337627	0.10618	0.753644	-0.241876	0.174351	0.966801	0.785153	1.19047	CD16 on CD14+ CD16+ monocyte	mono.trait47	Monocyte	GCST90002005	MFI
ebi-a-GCST90002005	CD16 on CD14+ CD16+ monocyte	Follicular lymphoma	Weighted mode	22	-0.0884994	0.0575777	0.139214	-0.201352	0.024353	0.915304	0.817625	1.02465	CD16 on CD14+ CD16+ monocyte	mono.trait47	Monocyte	GCST90002005	MFI
ebi-a-GCST90002009	HLA DR on CD14- CD16-	Follicular lymphoma	MR Egger	24	0.103476	0.0412541	0.0200033	0.0226176	0.184334	1.10902	1.02288	1.20242	HLA DR on CD14- CD16-	mono.trait53	Monocyte	GCST90002009	MFI
ebi-a-GCST90002009	HLA DR on CD14- CD16-	Follicular lymphoma	Weighted median	24	0.111124	0.0516057	0.0312924	0.00997719	0.212272	1.11753	1.01003	1.23648	HLA DR on CD14- CD16-	mono.trait53	Monocyte	GCST90002009	MFI
ebi-a-GCST90002009	HLA DR on CD14- CD16-	Follicular lymphoma	Inverse variance weighted	24	0.0872566	0.0307348	0.00452522	0.0270165	0.147497	1.09118	1.02738	1.15893	HLA DR on CD14- CD16-	mono.trait53	Monocyte	GCST90002009	MFI
ebi-a-GCST90002009	HLA DR on CD14- CD16-	Follicular lymphoma	Simple mode	24	0.0590233	0.0895393	0.516321	-0.116474	0.23452	1.0608	0.890054	1.2643	HLA DR on CD14- CD16-	mono.trait53	Monocyte	GCST90002009	MFI
ebi-a-GCST90002009	HLA DR on CD14- CD16-	Follicular lymphoma	Weighted mode	24	0.111615	0.0439973	0.018429	0.02538	0.197849	1.11808	1.0257	1.21878	HLA DR on CD14- CD16-	mono.trait53	Monocyte	GCST90002009	MFI
ebi-a-GCST90002012	CX3CR1 on CD14- CD16+ monocyte	Follicular lymphoma	MR Egger	18	0.0968842	0.0704781	0.188181	-0.0412528	0.235021	1.10173	0.959587	1.26494	CX3CR1 on CD14- CD16+ monocyte	mono.trait7	Monocyte	GCST90002012	MFI
ebi-a-GCST90002012	CX3CR1 on CD14- CD16+ monocyte	Follicular lymphoma	Weighted median	18	0.085298	0.0655755	0.193341	-0.0432301	0.213826	1.08904	0.957691	1.23841	CX3CR1 on CD14- CD16+ monocyte	mono.trait7	Monocyte	GCST90002012	MFI
ebi-a-GCST90002012	CX3CR1 on CD14- CD16+ monocyte	Follicular lymphoma	Inverse variance weighted	18	0.0993267	0.0493153	0.0439976	0.00266862	0.195985	1.10443	1.00267	1.21651	CX3CR1 on CD14- CD16+ monocyte	mono.trait7	Monocyte	GCST90002012	MFI
ebi-a-GCST90002012	CX3CR1 on CD14- CD16+ monocyte	Follicular lymphoma	Simple mode	18	0.108356	0.0951576	0.27062	-0.0781527	0.294865	1.11444	0.924823	1.34294	CX3CR1 on CD14- CD16+ monocyte	mono.trait7	Monocyte	GCST90002012	MFI
ebi-a-GCST90002012	CX3CR1 on CD14- CD16+ monocyte	Follicular lymphoma	Weighted mode	18	0.0981637	0.0600576	0.120536	-0.0195492	0.215877	1.10314	0.980641	1.24095	CX3CR1 on CD14- CD16+ monocyte	mono.trait7	Monocyte	GCST90002012	MFI
ebi-a-GCST90002015	CCR2 on plasmacytoid DC	Follicular lymphoma	MR Egger	19	0.166467	0.0706616	0.0307475	0.0279698	0.304963	1.18112	1.02836	1.35658	CCR2 on plasmacytoid DC	Red.660.20.cDC.trait3	cDC	GCST90002015	MFI
ebi-a-GCST90002015	CCR2 on plasmacytoid DC	Follicular lymphoma	Weighted median	19	0.147461	0.0652706	0.0238694	0.0195306	0.275391	1.15889	1.01972	1.31705	CCR2 on plasmacytoid DC	Red.660.20.cDC.trait3	cDC	GCST90002015	MFI
ebi-a-GCST90002015	CCR2 on plasmacytoid DC	Follicular lymphoma	Inverse variance weighted	19	0.146346	0.0477774	0.00219067	0.0527026	0.23999	1.1576	1.05412	1.27124	CCR2 on plasmacytoid DC	Red.660.20.cDC.trait3	cDC	GCST90002015	MFI
ebi-a-GCST90002015	CCR2 on plasmacytoid DC	Follicular lymphoma	Simple mode	19	0.151247	0.102151	0.156	-0.0489691	0.351463	1.16328	0.952211	1.42114	CCR2 on plasmacytoid DC	Red.660.20.cDC.trait3	cDC	GCST90002015	MFI
ebi-a-GCST90002015	CCR2 on plasmacytoid DC	Follicular lymphoma	Weighted mode	19	0.156314	0.0631012	0.0233893	0.0326357	0.279992	1.16919	1.03317	1.32312	CCR2 on plasmacytoid DC	Red.660.20.cDC.trait3	cDC	GCST90002015	MFI
ebi-a-GCST90002016	CCR2 on CD62L+ plasmacytoid DC	Follicular lymphoma	MR Egger	19	0.157108	0.0717948	0.0429004	0.0163904	0.297826	1.17012	1.01653	1.34693	CCR2 on CD62L+ plasmacytoid DC	Red.660.20.cDC.trait4	cDC	GCST90002016	MFI
ebi-a-GCST90002016	CCR2 on CD62L+ plasmacytoid DC	Follicular lymphoma	Weighted median	19	0.147295	0.0667253	0.0272802	0.0165135	0.278076	1.1587	1.01665	1.32059	CCR2 on CD62L+ plasmacytoid DC	Red.660.20.cDC.trait4	cDC	GCST90002016	MFI
ebi-a-GCST90002016	CCR2 on CD62L+ plasmacytoid DC	Follicular lymphoma	Inverse variance weighted	19	0.146083	0.0481255	0.00240175	0.0517567	0.240409	1.15729	1.05312	1.27177	CCR2 on CD62L+ plasmacytoid DC	Red.660.20.cDC.trait4	cDC	GCST90002016	MFI
ebi-a-GCST90002016	CCR2 on CD62L+ plasmacytoid DC	Follicular lymphoma	Simple mode	19	0.159258	0.102088	0.136167	-0.0408346	0.359351	1.17264	0.959988	1.4324	CCR2 on CD62L+ plasmacytoid DC	Red.660.20.cDC.trait4	cDC	GCST90002016	MFI
ebi-a-GCST90002016	CCR2 on CD62L+ plasmacytoid DC	Follicular lymphoma	Weighted mode	19	0.15352	0.0617248	0.0229103	0.0325397	0.274501	1.16593	1.03307	1.31587	CCR2 on CD62L+ plasmacytoid DC	Red.660.20.cDC.trait4	cDC	GCST90002016	MFI
ebi-a-GCST90002038	CD80 on CD62L+ plasmacytoid DC	Follicular lymphoma	MR Egger	21	0.0697257	0.0488856	0.170007	-0.0260902	0.165541	1.07221	0.974247	1.18003	CD80 on CD62L+ plasmacytoid DC	Red.780.60.cDC.trait4	cDC	GCST90002038	MFI
ebi-a-GCST90002038	CD80 on CD62L+ plasmacytoid DC	Follicular lymphoma	Weighted median	21	0.0686175	0.0512264	0.18041	-0.0317863	0.169021	1.07103	0.968714	1.18415	CD80 on CD62L+ plasmacytoid DC	Red.780.60.cDC.trait4	cDC	GCST90002038	MFI
ebi-a-GCST90002038	CD80 on CD62L+ plasmacytoid DC	Follicular lymphoma	Inverse variance weighted	21	0.0737198	0.0363125	0.0423416	0.00254723	0.144892	1.07651	1.00255	1.15592	CD80 on CD62L+ plasmacytoid DC	Red.780.60.cDC.trait4	cDC	GCST90002038	MFI
ebi-a-GCST90002038	CD80 on CD62L+ plasmacytoid DC	Follicular lymphoma	Simple mode	21	0.0694963	0.0744214	0.361535	-0.0763698	0.215362	1.07197	0.926474	1.24031	CD80 on CD62L+ plasmacytoid DC	Red.780.60.cDC.trait4	cDC	GCST90002038	MFI
ebi-a-GCST90002038	CD80 on CD62L+ plasmacytoid DC	Follicular lymphoma	Weighted mode	21	0.0694963	0.0455876	0.143052	-0.0198554	0.158848	1.07197	0.98034	1.17216	CD80 on CD62L+ plasmacytoid DC	Red.780.60.cDC.trait4	cDC	GCST90002038	MFI
ebi-a-GCST90002105	HLA DR on plasmacytoid DC	Follicular lymphoma	MR Egger	23	-0.131607	0.0696616	0.072748	-0.268144	0.00492951	0.876685	0.764798	1.00494	HLA DR on plasmacytoid DC	Violet.510.50.cDC.trait3	cDC	GCST90002105	MFI
ebi-a-GCST90002105	HLA DR on plasmacytoid DC	Follicular lymphoma	Weighted median	23	-0.129171	0.0408612	0.00157117	-0.209259	-0.0490828	0.878824	0.811185	0.952102	HLA DR on plasmacytoid DC	Violet.510.50.cDC.trait3	cDC	GCST90002105	MFI
ebi-a-GCST90002105	HLA DR on plasmacytoid DC	Follicular lymphoma	Inverse variance weighted	23	-0.093122	0.0464382	0.0449321	-0.184141	-0.00210314	0.911082	0.831819	0.997899	HLA DR on plasmacytoid DC	Violet.510.50.cDC.trait3	cDC	GCST90002105	MFI
ebi-a-GCST90002105	HLA DR on plasmacytoid DC	Follicular lymphoma	Simple mode	23	-0.0522952	0.0820621	0.53053	-0.213137	0.108547	0.949049	0.808046	1.11466	HLA DR on plasmacytoid DC	Violet.510.50.cDC.trait3	cDC	GCST90002105	MFI
ebi-a-GCST90002105	HLA DR on plasmacytoid DC	Follicular lymphoma	Weighted mode	23	-0.116594	0.0394466	0.00730549	-0.193909	-0.0392783	0.889947	0.823733	0.961483	HLA DR on plasmacytoid DC	Violet.510.50.cDC.trait3	cDC	GCST90002105	MFI
ebi-a-GCST90002116	HLA DR on B cell	Follicular lymphoma	MR Egger	22	-0.35391	0.155098	0.033586	-0.657903	-0.0499175	0.701938	0.517936	0.951308	HLA DR on B cell	Violet.510.50.TBNK.trait5	TBNK	GCST90002116	MFI
ebi-a-GCST90002116	HLA DR on B cell	Follicular lymphoma	Weighted median	22	-0.104081	0.0745175	0.162492	-0.250136	0.0419728	0.901152	0.778695	1.04287	HLA DR on B cell	Violet.510.50.TBNK.trait5	TBNK	GCST90002116	MFI
ebi-a-GCST90002116	HLA DR on B cell	Follicular lymphoma	Inverse variance weighted	22	-0.283157	0.0925854	0.00222568	-0.464625	-0.10169	0.753401	0.628371	0.903309	HLA DR on B cell	Violet.510.50.TBNK.trait5	TBNK	GCST90002116	MFI
ebi-a-GCST90002116	HLA DR on B cell	Follicular lymphoma	Simple mode	22	-0.0726186	0.126926	0.573307	-0.321394	0.176157	0.929955	0.725138	1.19262	HLA DR on B cell	Violet.510.50.TBNK.trait5	TBNK	GCST90002116	MFI
ebi-a-GCST90002116	HLA DR on B cell	Follicular lymphoma	Weighted mode	22	-0.0726186	0.0967315	0.461149	-0.262212	0.116975	0.929955	0.769348	1.12409	HLA DR on B cell	Violet.510.50.TBNK.trait5	TBNK	GCST90002116	MFI
Blue marked sections are Mendelian randomization bidirectional correlation groups.

## Sheet: table S4
Table S4. Mendelian randomization on the causal effect of Follicular lymphoma on immunocyte phenotypes.
id	exposure	outcome	method	nsnp	b	se	pval	lo_ci	up_ci	or	or_lci95	or_uci95
ebi-a-GCST90001888	Follicular lymphoma	CD28 on CD39+ secreting Treg	Inverse variance weighted	23	0.0542449	0.0257565	0.0351985	0.00376218	0.104728	1.05574	1.00377	1.11041
ebi-a-GCST90001992	Follicular lymphoma	CCR2 on CD14+ CD16+ monocyte	Inverse variance weighted	23	0.0601224	0.0233877	0.0101498	0.0142825	0.105962	1.06197	1.01438	1.11178
ebi-a-GCST90001413	Follicular lymphoma	IgD- CD24- %B cell	Inverse variance weighted	23	0.0108608	0.0250757	0.664926	-0.0382875	0.0600091	1.01092	0.962436	1.06185
ebi-a-GCST90001427	Follicular lymphoma	IgD- CD38- %lymphocyte	Inverse variance weighted	23	0.01186	0.0265581	0.655188	-0.0401939	0.0639138	1.01193	0.960603	1.066
ebi-a-GCST90001437	Follicular lymphoma	Naive-mature B cell %lymphocyte	Inverse variance weighted	23	-0.0274864	0.0246257	0.264351	-0.0757529	0.02078	0.972888	0.927045	1.021
ebi-a-GCST90001441	Follicular lymphoma	IgD+ CD24- %lymphocyte	Inverse variance weighted	23	-0.0260069	0.024042	0.279373	-0.0731292	0.0211154	0.974328	0.929481	1.02134
ebi-a-GCST90001446	Follicular lymphoma	IgD- CD38- AC	Inverse variance weighted	23	0.0210504	0.0264562	0.426225	-0.0308039	0.0729046	1.02127	0.969666	1.07563
ebi-a-GCST90001540	Follicular lymphoma	Naive CD4+ AC	Inverse variance weighted	23	0.00708219	0.0234449	0.762593	-0.0388699	0.0530343	1.00711	0.961876	1.05447
ebi-a-GCST90001571	Follicular lymphoma	EM DN (CD4-CD8-) %T cell	Inverse variance weighted	23	-0.0341137	0.0237689	0.151224	-0.0807008	0.0124734	0.966462	0.92247	1.01255
ebi-a-GCST90001578	Follicular lymphoma	Transitional %lymphocyte	Inverse variance weighted	23	-0.024888	0.0314916	0.429348	-0.0866115	0.0368354	0.975419	0.917033	1.03752
ebi-a-GCST90001607	Follicular lymphoma	CD8br %leukocyte	Inverse variance weighted	23	0.0294758	0.0346063	0.394354	-0.0383524	0.0973041	1.02991	0.962374	1.1022
ebi-a-GCST90001671	Follicular lymphoma	CD39+ CD8br %CD8br	Inverse variance weighted	23	0.0193447	0.0253706	0.44577	-0.0303816	0.069071	1.01953	0.970075	1.07151
ebi-a-GCST90001676	Follicular lymphoma	CD28- CD25++ CD8br %T cell	Inverse variance weighted	5	0.0435899	0.0505813	0.388809	-0.0555494	0.142729	1.04455	0.945965	1.15342
ebi-a-GCST90001681	Follicular lymphoma	CD25++ CD8br AC	Inverse variance weighted	23	0.0225362	0.0257507	0.381481	-0.0279351	0.0730076	1.02279	0.972451	1.07574
ebi-a-GCST90001768	Follicular lymphoma	CD24 on IgD+ CD38br	Inverse variance weighted	23	0.00388249	0.0257453	0.88013	-0.0465783	0.0543433	1.00389	0.95449	1.05585
ebi-a-GCST90001839	Follicular lymphoma	CD3 on EM CD8br	Inverse variance weighted	23	-0.028051	0.0291629	0.336114	-0.0852104	0.0291083	0.972339	0.918319	1.02954
ebi-a-GCST90001879	Follicular lymphoma	HVEM on TD CD4+	Inverse variance weighted	23	-0.0684339	0.0595839	0.250749	-0.185218	0.0483504	0.933855	0.830923	1.04954
ebi-a-GCST90001980	Follicular lymphoma	CD40 on CD14+ CD16- monocyte	Inverse variance weighted	23	0.0178878	0.0252571	0.478805	-0.0316162	0.0673917	1.01805	0.968878	1.06971
ebi-a-GCST90001985	Follicular lymphoma	CD40 on monocytes	Inverse variance weighted	23	0.0391404	0.024391	0.108559	-0.00866605	0.0869468	1.03992	0.991371	1.09084
ebi-a-GCST90001998	Follicular lymphoma	PDL-1 on CD14+ CD16+ monocyte	Inverse variance weighted	23	0.0474383	0.0259197	0.0672203	-0.00336443	0.098241	1.04858	0.996641	1.10323
ebi-a-GCST90002005	Follicular lymphoma	CD16 on CD14+ CD16+ monocyte	Inverse variance weighted	23	0.0233835	0.0242243	0.334399	-0.0240961	0.0708632	1.02366	0.976192	1.07343
ebi-a-GCST90002009	Follicular lymphoma	HLA DR on CD14- CD16-	Inverse variance weighted	23	0.00812609	0.0472452	0.863439	-0.0844745	0.100727	1.00816	0.918995	1.10597
ebi-a-GCST90002012	Follicular lymphoma	CX3CR1 on CD14- CD16+ monocyte	Inverse variance weighted	23	-0.0434997	0.0252878	0.0853981	-0.0930637	0.00606429	0.957433	0.911135	1.00608
ebi-a-GCST90002015	Follicular lymphoma	CCR2 on plasmacytoid DC	Inverse variance weighted	23	0.00881381	0.0285108	0.757216	-0.0470674	0.064695	1.00885	0.954023	1.06683
ebi-a-GCST90002016	Follicular lymphoma	CCR2 on CD62L+ plasmacytoid DC	Inverse variance weighted	23	0.00838722	0.0286573	0.769772	-0.047781	0.0645555	1.00842	0.953343	1.06668
ebi-a-GCST90002038	Follicular lymphoma	CD80 on CD62L+ plasmacytoid DC	Inverse variance weighted	23	0.00220349	0.030627	0.942645	-0.0578255	0.0622325	1.00221	0.943815	1.06421
ebi-a-GCST90002105	Follicular lymphoma	HLA DR on plasmacytoid DC	Inverse variance weighted	23	0.0124358	0.0406806	0.759837	-0.0672981	0.0921697	1.01251	0.934916	1.09655
ebi-a-GCST90002116	Follicular lymphoma	HLA DR on B cell	Inverse variance weighted	23	-0.0402677	0.0753504	0.59306	-0.187954	0.107419	0.960532	0.828652	1.1134
Blue marked sections are Mendelian randomization bidirectional correlation groups.

## Sheet: table S5
Table S5. Mendelian randomization analysis of the mediating effect of immunocyte phenotypes on the causal relationship between metabolites and Follicular lymphoma.
Metabolite	Immune.cell	Outcome	Mediated.effect	Mediated.proportion	p.value
Laurylcarnitine levels	CD28- CD25++ CD8br %T cell	Follicular lymphoma	-0.0838(-0.205, 0.0375)	34.2%(83.7%, -15.3%)	0.175879
Laurylcarnitine levels	CD16 on CD14+ CD16+ monocyte	Follicular lymphoma	0.0262(-0.00335, 0.0557)	-10.7%(1.37%, -22.7%)	0.082315661889793
Laurylcarnitine levels	HLA DR on CD14- CD16-	Follicular lymphoma	-0.0131(-0.0328, 0.00657)	5.35%(13.4%, -2.68%)	0.191619338589823
3-(3-hydroxyphenyl)propionate levels	Naive-mature B cell %lymphocyte	Follicular lymphoma	0.0361(-0.0181, 0.0903)	13.3%(-6.66%, 33.2%)	0.192043488951411
3-(3-hydroxyphenyl)propionate levels	IgD+ CD24- %lymphocyte	Follicular lymphoma	0.0537(-0.0188, 0.126)	19.7%(-6.89%, 46.3%)	0.146350026325398
Thioproline levels	CD8br %leukocyte	Follicular lymphoma	-0.0819(-0.358, 0.194)	29.3%(128%, -69.5%)	0.560597860861364
Thioproline levels	CD25++ CD8br AC	Follicular lymphoma	-0.0196(-0.0464, 0.00721)	7.01%(16.6%, -2.58%)	0.152024899007197
1-palmitoleoyl-2-linolenoyl-GPC (16:1/18:3) levels	HLA DR on B cell	Follicular lymphoma	-0.0552(-0.114, 0.00346)	21%(43.3%, -1.32%)	0.0651322928802892
Glycerate levels	CD39+ CD8br %CD8br	Follicular lymphoma	-0.0181(-0.0421, 0.00585)	-7.58%(-17.6%, 2.44%)	0.138301572514998
Glycerate levels	PDL-1 on CD14+ CD16+ monocyte	Follicular lymphoma	-0.0163(-0.0404, 0.00777)	-6.82%(-16.9%, 3.25%)	0.184155556398185
Alpha-tocopherol levels	CD39+ CD8br %CD8br	Follicular lymphoma	0.0149(-0.00589, 0.0357)	-5.26%(2.08%, -12.6%)	0.160078181813848
Alpha-tocopherol levels	CD3 on EM CD8br	Follicular lymphoma	0.0237(-0.0054, 0.0529)	-8.39%(1.91%, -18.7%)	0.110291402219956
3-aminoisobutyrate levels	IgD- CD24- %B cell	Follicular lymphoma	0.00899(-0.00192, 0.0199)	-5.12%(1.1%, -11.3%)	0.106458187261956
3-aminoisobutyrate levels	Naive-mature B cell %lymphocyte	Follicular lymphoma	-0.0222(-0.0738, 0.0294)	12.6%(42%, -16.8%)	0.399886161615898
3-aminoisobutyrate levels	IgD+ CD24- %lymphocyte	Follicular lymphoma	-0.0313(-0.101, 0.0387)	17.9%(57.8%, -22%)	0.380277053702513
3-aminoisobutyrate levels	Transitional %lymphocyte	Follicular lymphoma	-0.0362(-0.189, 0.117)	20.6%(108%, -66.7%)	0.643192576090694
3-aminoisobutyrate levels	CD8br %leukocyte	Follicular lymphoma	-0.0699(-0.345, 0.206)	39.8%(197%, -117%)	0.619073359370308
X-17010 levels	IgD+ CD24- %lymphocyte	Follicular lymphoma	0.0448(-0.0272, 0.117)	18.5%(-11.3%, 48.3%)	0.222635562308678
X-17010 levels	CD25++ CD8br AC	Follicular lymphoma	0.0211(-0.0105, 0.0527)	8.74%(-4.34%, 21.8%)	0.19022165915189
X-21834 levels	CD3 on EM CD8br	Follicular lymphoma	0.0375(-0.00779, 0.0828)	9.76%(-2.03%, 21.5%)	0.104639150806154
X-23665 levels	HLA DR on B cell	Follicular lymphoma	0.0538(-0.00732, 0.115)	-23.2%(3.16%, -49.6%)	0.0844709189336227
N-acetylcitrulline levels	Naive-mature B cell %lymphocyte	Follicular lymphoma	0.0165(-0.0349, 0.0679)	13.3%(-28.1%, 54.7%)	0.528515258833086
Spermidine to phosphate ratio	CD25++ CD8br AC	Follicular lymphoma	0.0236(-0.0089, 0.056)	8.05%(-3.04%, 19.1%)	0.154864935831498
Spermidine to carnitine ratio	HLA DR on B cell	Follicular lymphoma	0.0411(-0.0136, 0.0958)	13.1%(-4.32%, 30.5%)	0.140493895082375
Adenosine 5'-monophosphate (AMP) to arginine ratio	CD28- CD25++ CD8br %T cell	Follicular lymphoma	-0.0627(-0.144, 0.0182)	20.2%(46.2%, -5.87%)	0.128834199369677
Adenosine 5'-monophosphate (AMP) to arginine ratio	CD3 on EM CD8br	Follicular lymphoma	-0.0256(-0.0578, 0.00666)	8.23%(18.6%, -2.14%)	0.11992906750002
Glucose to sucrose ratio	CD8br %leukocyte	Follicular lymphoma	0.0821(-0.194, 0.358)	53.5%(-126%, 233%)	0.559831927034308
Cytidine to N-acetylneuraminate ratio	Naive CD4+ AC	Follicular lymphoma	-0.044(-0.112, 0.024)	20.4%(52%, -11.1%)	0.204429230632677
Cytidine to N-acetylneuraminate ratio	CD40 on monocytes	Follicular lymphoma	0.00781(-0.016, 0.0316)	-3.62%(7.41%, -14.7%)	0.519898765015336
Proline to glutamate ratio	CD28- CD25++ CD8br %T cell	Follicular lymphoma	-0.0761(-0.186, 0.0338)	36.9%(90.2%, -16.4%)	0.174779001112104
