# Supplementary material for: Metabolite, immunocyte phenotype, and lymphoma: a Mendelian randomization study
Source: Front Immunol. 2024 Sep 25;15:1431261. doi: 10.3389/fimmu.2024.1431261 (PMC11461196; doi:10.3389/fimmu.2024.1431261)
Supplement: Supplementary file 4 [file Table3.xlsx]

## Sheet: Table description
Tables	Description
Table S1	Mendelian randomization analysis on the causal effect between metabolite and Mantle cell lymphoma.
Table S2	Mendelian randomization on the causal effect of Mantle cell lymphoma on metabolite.
Table S3	Mendelian randomization analysis on the causal effect between immunocyte phenotypes and Mantle cell lymphoma.
Table S4	Mendelian randomization on the causal effect of Mantle cell lymphoma on immunocyte phenotypes.
Table S5	Mendelian randomization analysis of the mediating effect of immune traits on the causal relationship between metabolites and Mantle cell lymphoma.

## Sheet: table S1
Table S1. Mendelian randomization analysis on the causal effect between metabolite and Mantle cell lymphoma.
id	exposure	outcome	method	nsnp	b	se	pval	lo_ci	up_ci	or	or_lci95	or_uci95	firstAuthor	discoverySampleAncestry	summaryStatistics
GCST90199720	Octanoylcarnitine (c8) levels	Mantle cell lymphoma	MR Egger	26	-0.173627	0.329036	0.602563	-0.818538	0.471283	0.84061	0.441076	1.60205	Chen Y	8226 European	http://ftp.ebi.ac.uk/pub/databases/gwas/summary_statistics/GCST90199001-GCST90200000/GCST90199720/GCST90199720_buildGRCh38.tsv.gz
GCST90199720	Octanoylcarnitine (c8) levels	Mantle cell lymphoma	Weighted median	26	-0.0696433	0.2505	0.780999	-0.560623	0.421336	0.932726	0.570853	1.524	Chen Y	8226 European	http://ftp.ebi.ac.uk/pub/databases/gwas/summary_statistics/GCST90199001-GCST90200000/GCST90199720/GCST90199720_buildGRCh38.tsv.gz
GCST90199720	Octanoylcarnitine (c8) levels	Mantle cell lymphoma	Inverse variance weighted	26	-0.470997	0.189374	0.0128781	-0.84217	-0.0998235	0.62438	0.430775	0.904997	Chen Y	8226 European	http://ftp.ebi.ac.uk/pub/databases/gwas/summary_statistics/GCST90199001-GCST90200000/GCST90199720/GCST90199720_buildGRCh38.tsv.gz
GCST90199720	Octanoylcarnitine (c8) levels	Mantle cell lymphoma	Simple mode	26	-0.711769	0.486277	0.155734	-1.66487	0.241333	0.490775	0.189215	1.27295	Chen Y	8226 European	http://ftp.ebi.ac.uk/pub/databases/gwas/summary_statistics/GCST90199001-GCST90200000/GCST90199720/GCST90199720_buildGRCh38.tsv.gz
GCST90199720	Octanoylcarnitine (c8) levels	Mantle cell lymphoma	Weighted mode	26	-0.180364	0.2314	0.443033	-0.633907	0.273179	0.834966	0.530515	1.31414	Chen Y	8226 European	http://ftp.ebi.ac.uk/pub/databases/gwas/summary_statistics/GCST90199001-GCST90200000/GCST90199720/GCST90199720_buildGRCh38.tsv.gz
GCST90200354	Linoleate (18:2n6) levels	Mantle cell lymphoma	MR Egger	21	-1.01227	0.823514	0.233998	-2.62636	0.601814	0.363392	0.0723412	1.82543	Chen Y	8260 European	http://ftp.ebi.ac.uk/pub/databases/gwas/summary_statistics/GCST90200001-GCST90201000/GCST90200354/GCST90200354_buildGRCh38.tsv.gz
GCST90200354	Linoleate (18:2n6) levels	Mantle cell lymphoma	Weighted median	21	-0.576583	0.430013	0.179969	-1.41941	0.266242	0.561815	0.241857	1.30505	Chen Y	8260 European	http://ftp.ebi.ac.uk/pub/databases/gwas/summary_statistics/GCST90200001-GCST90201000/GCST90200354/GCST90200354_buildGRCh38.tsv.gz
GCST90200354	Linoleate (18:2n6) levels	Mantle cell lymphoma	Inverse variance weighted	21	-0.741319	0.326721	0.0232706	-1.38169	-0.100945	0.476485	0.251153	0.903983	Chen Y	8260 European	http://ftp.ebi.ac.uk/pub/databases/gwas/summary_statistics/GCST90200001-GCST90201000/GCST90200354/GCST90200354_buildGRCh38.tsv.gz
GCST90200354	Linoleate (18:2n6) levels	Mantle cell lymphoma	Simple mode	21	-0.400459	0.669031	0.556182	-1.71176	0.910842	0.670013	0.180548	2.48642	Chen Y	8260 European	http://ftp.ebi.ac.uk/pub/databases/gwas/summary_statistics/GCST90200001-GCST90201000/GCST90200354/GCST90200354_buildGRCh38.tsv.gz
GCST90200354	Linoleate (18:2n6) levels	Mantle cell lymphoma	Weighted mode	21	-0.469438	0.588794	0.434648	-1.62347	0.684598	0.625353	0.197212	1.98297	Chen Y	8260 European	http://ftp.ebi.ac.uk/pub/databases/gwas/summary_statistics/GCST90200001-GCST90201000/GCST90200354/GCST90200354_buildGRCh38.tsv.gz
GCST90200542	X-15728 levels	Mantle cell lymphoma	MR Egger	31	-0.700378	0.611234	0.261228	-1.8984	0.497641	0.496398	0.149809	1.64484	Chen Y	7874 European	http://ftp.ebi.ac.uk/pub/databases/gwas/summary_statistics/GCST90200001-GCST90201000/GCST90200542/GCST90200542_buildGRCh38.tsv.gz
GCST90200542	X-15728 levels	Mantle cell lymphoma	Weighted median	31	-0.284293	0.369987	0.442258	-1.00947	0.440881	0.752546	0.364413	1.55408	Chen Y	7874 European	http://ftp.ebi.ac.uk/pub/databases/gwas/summary_statistics/GCST90200001-GCST90201000/GCST90200542/GCST90200542_buildGRCh38.tsv.gz
GCST90200542	X-15728 levels	Mantle cell lymphoma	Inverse variance weighted	31	-0.52729	0.265411	0.0469567	-1.0475	-0.00708401	0.590202	0.350815	0.992941	Chen Y	7874 European	http://ftp.ebi.ac.uk/pub/databases/gwas/summary_statistics/GCST90200001-GCST90201000/GCST90200542/GCST90200542_buildGRCh38.tsv.gz
GCST90200542	X-15728 levels	Mantle cell lymphoma	Simple mode	31	-0.260363	0.68983	0.708511	-1.61243	1.0917	0.770772	0.199402	2.97935	Chen Y	7874 European	http://ftp.ebi.ac.uk/pub/databases/gwas/summary_statistics/GCST90200001-GCST90201000/GCST90200542/GCST90200542_buildGRCh38.tsv.gz
GCST90200542	X-15728 levels	Mantle cell lymphoma	Weighted mode	31	-0.131426	0.598379	0.827642	-1.30425	1.0414	0.876844	0.271376	2.83317	Chen Y	7874 European	http://ftp.ebi.ac.uk/pub/databases/gwas/summary_statistics/GCST90200001-GCST90201000/GCST90200542/GCST90200542_buildGRCh38.tsv.gz
GCST90200979	Arachidonate (20:4n6) to linoleate (18:2n6) ratio	Mantle cell lymphoma	MR Egger	25	0.447943	0.296808	0.144863	-0.1338	1.02969	1.56509	0.874765	2.80019	Chen Y	8162 European	http://ftp.ebi.ac.uk/pub/databases/gwas/summary_statistics/GCST90200001-GCST90201000/GCST90200979/GCST90200979_buildGRCh38.tsv.gz
GCST90200979	Arachidonate (20:4n6) to linoleate (18:2n6) ratio	Mantle cell lymphoma	Weighted median	25	0.483105	0.239178	0.043398	0.0143169	0.951893	1.6211	1.01442	2.59061	Chen Y	8162 European	http://ftp.ebi.ac.uk/pub/databases/gwas/summary_statistics/GCST90200001-GCST90201000/GCST90200979/GCST90200979_buildGRCh38.tsv.gz
GCST90200979	Arachidonate (20:4n6) to linoleate (18:2n6) ratio	Mantle cell lymphoma	Inverse variance weighted	25	0.618116	0.184101	0.000786539	0.257279	0.978953	1.85543	1.29341	2.66167	Chen Y	8162 European	http://ftp.ebi.ac.uk/pub/databases/gwas/summary_statistics/GCST90200001-GCST90201000/GCST90200979/GCST90200979_buildGRCh38.tsv.gz
GCST90200979	Arachidonate (20:4n6) to linoleate (18:2n6) ratio	Mantle cell lymphoma	Simple mode	25	0.474701	0.571111	0.41406	-0.644676	1.59408	1.60753	0.524833	4.92379	Chen Y	8162 European	http://ftp.ebi.ac.uk/pub/databases/gwas/summary_statistics/GCST90200001-GCST90201000/GCST90200979/GCST90200979_buildGRCh38.tsv.gz
GCST90200979	Arachidonate (20:4n6) to linoleate (18:2n6) ratio	Mantle cell lymphoma	Weighted mode	25	0.492583	0.223876	0.0376567	0.0537868	0.93138	1.63654	1.05526	2.53801	Chen Y	8162 European	http://ftp.ebi.ac.uk/pub/databases/gwas/summary_statistics/GCST90200001-GCST90201000/GCST90200979/GCST90200979_buildGRCh38.tsv.gz
GCST90199645	Quinate levels	Mantle cell lymphoma	MR Egger	20	0.365338	0.277705	0.204833	-0.178965	0.909641	1.441	0.836135	2.48343	Chen Y	8200 European	http://ftp.ebi.ac.uk/pub/databases/gwas/summary_statistics/GCST90199001-GCST90200000/GCST90199645/GCST90199645_buildGRCh38.tsv.gz
GCST90199645	Quinate levels	Mantle cell lymphoma	Weighted median	20	0.430225	0.283993	0.129794	-0.126401	0.986852	1.5376	0.881261	2.68277	Chen Y	8200 European	http://ftp.ebi.ac.uk/pub/databases/gwas/summary_statistics/GCST90199001-GCST90200000/GCST90199645/GCST90199645_buildGRCh38.tsv.gz
GCST90199645	Quinate levels	Mantle cell lymphoma	Inverse variance weighted	20	0.418565	0.200639	0.0369638	0.0253132	0.811816	1.51978	1.02564	2.25199	Chen Y	8200 European	http://ftp.ebi.ac.uk/pub/databases/gwas/summary_statistics/GCST90199001-GCST90200000/GCST90199645/GCST90199645_buildGRCh38.tsv.gz
GCST90199645	Quinate levels	Mantle cell lymphoma	Simple mode	20	0.89373	0.491524	0.0848224	-0.0696573	1.85712	2.44423	0.932713	6.40525	Chen Y	8200 European	http://ftp.ebi.ac.uk/pub/databases/gwas/summary_statistics/GCST90199001-GCST90200000/GCST90199645/GCST90199645_buildGRCh38.tsv.gz
GCST90199645	Quinate levels	Mantle cell lymphoma	Weighted mode	20	0.447395	0.251381	0.0911169	-0.0453105	0.940101	1.56423	0.955701	2.56024	Chen Y	8200 European	http://ftp.ebi.ac.uk/pub/databases/gwas/summary_statistics/GCST90199001-GCST90200000/GCST90199645/GCST90199645_buildGRCh38.tsv.gz
GCST90199718	Sebacate (C10-DC) levels	Mantle cell lymphoma	MR Egger	17	0.246761	0.117306	0.0527	0.0168416	0.47668	1.27987	1.01698	1.61072	Chen Y	7926 European	http://ftp.ebi.ac.uk/pub/databases/gwas/summary_statistics/GCST90199001-GCST90200000/GCST90199718/GCST90199718_buildGRCh38.tsv.gz
GCST90199718	Sebacate (C10-DC) levels	Mantle cell lymphoma	Weighted median	17	0.272244	0.137086	0.0470408	0.00355502	0.540932	1.31291	1.00356	1.71761	Chen Y	7926 European	http://ftp.ebi.ac.uk/pub/databases/gwas/summary_statistics/GCST90199001-GCST90200000/GCST90199718/GCST90199718_buildGRCh38.tsv.gz
GCST90199718	Sebacate (C10-DC) levels	Mantle cell lymphoma	Inverse variance weighted	17	0.287729	0.105401	0.00633642	0.0811426	0.494315	1.3334	1.08453	1.63938	Chen Y	7926 European	http://ftp.ebi.ac.uk/pub/databases/gwas/summary_statistics/GCST90199001-GCST90200000/GCST90199718/GCST90199718_buildGRCh38.tsv.gz
GCST90199718	Sebacate (C10-DC) levels	Mantle cell lymphoma	Simple mode	17	0.470226	0.52944	0.387614	-0.567477	1.50793	1.60036	0.566954	4.51736	Chen Y	7926 European	http://ftp.ebi.ac.uk/pub/databases/gwas/summary_statistics/GCST90199001-GCST90200000/GCST90199718/GCST90199718_buildGRCh38.tsv.gz
GCST90199718	Sebacate (C10-DC) levels	Mantle cell lymphoma	Weighted mode	17	0.270742	0.128751	0.0516606	0.0183895	0.523095	1.31094	1.01856	1.68724	Chen Y	7926 European	http://ftp.ebi.ac.uk/pub/databases/gwas/summary_statistics/GCST90199001-GCST90200000/GCST90199718/GCST90199718_buildGRCh38.tsv.gz
GCST90199728	10-nonadecenoate (19:1n9) levels	Mantle cell lymphoma	MR Egger	13	-2.26445	0.932175	0.0334562	-4.09152	-0.437391	0.103887	0.0167139	0.645719	Chen Y	8277 European	http://ftp.ebi.ac.uk/pub/databases/gwas/summary_statistics/GCST90199001-GCST90200000/GCST90199728/GCST90199728_buildGRCh38.tsv.gz
GCST90199728	10-nonadecenoate (19:1n9) levels	Mantle cell lymphoma	Weighted median	13	-0.982598	0.495994	0.0475837	-1.95475	-0.0104494	0.374337	0.1416	0.989605	Chen Y	8277 European	http://ftp.ebi.ac.uk/pub/databases/gwas/summary_statistics/GCST90199001-GCST90200000/GCST90199728/GCST90199728_buildGRCh38.tsv.gz
GCST90199728	10-nonadecenoate (19:1n9) levels	Mantle cell lymphoma	Inverse variance weighted	13	-0.88006	0.379636	0.0204402	-1.62415	-0.135973	0.414758	0.19708	0.872866	Chen Y	8277 European	http://ftp.ebi.ac.uk/pub/databases/gwas/summary_statistics/GCST90199001-GCST90200000/GCST90199728/GCST90199728_buildGRCh38.tsv.gz
GCST90199728	10-nonadecenoate (19:1n9) levels	Mantle cell lymphoma	Simple mode	13	-1.3367	0.792593	0.117503	-2.89018	0.216785	0.262712	0.0555662	1.24208	Chen Y	8277 European	http://ftp.ebi.ac.uk/pub/databases/gwas/summary_statistics/GCST90199001-GCST90200000/GCST90199728/GCST90199728_buildGRCh38.tsv.gz
GCST90199728	10-nonadecenoate (19:1n9) levels	Mantle cell lymphoma	Weighted mode	13	-1.14812	0.722164	0.137859	-2.56356	0.267324	0.317234	0.0770302	1.30646	Chen Y	8277 European	http://ftp.ebi.ac.uk/pub/databases/gwas/summary_statistics/GCST90199001-GCST90200000/GCST90199728/GCST90199728_buildGRCh38.tsv.gz
GCST90199739	Salicyluric glucuronide levels	Mantle cell lymphoma	MR Egger	17	-1.4167	0.635222	0.0414287	-2.66173	-0.171666	0.242513	0.069827	0.84226	Chen Y	5190 European	http://ftp.ebi.ac.uk/pub/databases/gwas/summary_statistics/GCST90199001-GCST90200000/GCST90199739/GCST90199739_buildGRCh38.tsv.gz
GCST90199739	Salicyluric glucuronide levels	Mantle cell lymphoma	Weighted median	17	-0.88052	0.421089	0.0365233	-1.70585	-0.0551849	0.414567	0.181617	0.94631	Chen Y	5190 European	http://ftp.ebi.ac.uk/pub/databases/gwas/summary_statistics/GCST90199001-GCST90200000/GCST90199739/GCST90199739_buildGRCh38.tsv.gz
GCST90199739	Salicyluric glucuronide levels	Mantle cell lymphoma	Inverse variance weighted	17	-0.613195	0.303186	0.0431241	-1.20744	-0.0189511	0.541618	0.298962	0.981227	Chen Y	5190 European	http://ftp.ebi.ac.uk/pub/databases/gwas/summary_statistics/GCST90199001-GCST90200000/GCST90199739/GCST90199739_buildGRCh38.tsv.gz
GCST90199739	Salicyluric glucuronide levels	Mantle cell lymphoma	Simple mode	17	-1.2337	0.741132	0.115447	-2.68632	0.218919	0.291213	0.0681312	1.24473	Chen Y	5190 European	http://ftp.ebi.ac.uk/pub/databases/gwas/summary_statistics/GCST90199001-GCST90200000/GCST90199739/GCST90199739_buildGRCh38.tsv.gz
GCST90199739	Salicyluric glucuronide levels	Mantle cell lymphoma	Weighted mode	17	-0.964677	0.701733	0.188171	-2.34007	0.410721	0.381106	0.0963205	1.5079	Chen Y	5190 European	http://ftp.ebi.ac.uk/pub/databases/gwas/summary_statistics/GCST90199001-GCST90200000/GCST90199739/GCST90199739_buildGRCh38.tsv.gz
GCST90199788	1-arachidonoyl-gpc (20:4n6) levels	Mantle cell lymphoma	MR Egger	27	0.209327	0.233556	0.378663	-0.248443	0.667097	1.23285	0.780015	1.94857	Chen Y	8267 European	http://ftp.ebi.ac.uk/pub/databases/gwas/summary_statistics/GCST90199001-GCST90200000/GCST90199788/GCST90199788_buildGRCh38.tsv.gz
GCST90199788	1-arachidonoyl-gpc (20:4n6) levels	Mantle cell lymphoma	Weighted median	27	0.36416	0.184327	0.0481985	0.00287808	0.725442	1.4393	1.00288	2.06564	Chen Y	8267 European	http://ftp.ebi.ac.uk/pub/databases/gwas/summary_statistics/GCST90199001-GCST90200000/GCST90199788/GCST90199788_buildGRCh38.tsv.gz
GCST90199788	1-arachidonoyl-gpc (20:4n6) levels	Mantle cell lymphoma	Inverse variance weighted	27	0.392273	0.151638	0.00968409	0.0950632	0.689483	1.48034	1.09973	1.99268	Chen Y	8267 European	http://ftp.ebi.ac.uk/pub/databases/gwas/summary_statistics/GCST90199001-GCST90200000/GCST90199788/GCST90199788_buildGRCh38.tsv.gz
GCST90199788	1-arachidonoyl-gpc (20:4n6) levels	Mantle cell lymphoma	Simple mode	27	0.770808	0.56021	0.180581	-0.327203	1.86882	2.16151	0.720937	6.48064	Chen Y	8267 European	http://ftp.ebi.ac.uk/pub/databases/gwas/summary_statistics/GCST90199001-GCST90200000/GCST90199788/GCST90199788_buildGRCh38.tsv.gz
GCST90199788	1-arachidonoyl-gpc (20:4n6) levels	Mantle cell lymphoma	Weighted mode	27	0.348436	0.199936	0.0931964	-0.0434376	0.74031	1.41685	0.957492	2.09659	Chen Y	8267 European	http://ftp.ebi.ac.uk/pub/databases/gwas/summary_statistics/GCST90199001-GCST90200000/GCST90199788/GCST90199788_buildGRCh38.tsv.gz
GCST90199800	Carnitine C5:1 levels	Mantle cell lymphoma	MR Egger	26	-1.38094	0.602661	0.0310177	-2.56215	-0.199719	0.251343	0.0771386	0.818961	Chen Y	8097 European	http://ftp.ebi.ac.uk/pub/databases/gwas/summary_statistics/GCST90199001-GCST90200000/GCST90199800/GCST90199800_buildGRCh38.tsv.gz
GCST90199800	Carnitine C5:1 levels	Mantle cell lymphoma	Weighted median	26	-0.673899	0.361587	0.06236	-1.38261	0.0348109	0.509717	0.250923	1.03542	Chen Y	8097 European	http://ftp.ebi.ac.uk/pub/databases/gwas/summary_statistics/GCST90199001-GCST90200000/GCST90199800/GCST90199800_buildGRCh38.tsv.gz
GCST90199800	Carnitine C5:1 levels	Mantle cell lymphoma	Inverse variance weighted	26	-0.76955	0.249075	0.00200401	-1.25774	-0.281364	0.463221	0.284297	0.754754	Chen Y	8097 European	http://ftp.ebi.ac.uk/pub/databases/gwas/summary_statistics/GCST90199001-GCST90200000/GCST90199800/GCST90199800_buildGRCh38.tsv.gz
GCST90199800	Carnitine C5:1 levels	Mantle cell lymphoma	Simple mode	26	-0.702866	0.626993	0.272937	-1.93177	0.526041	0.495164	0.144891	1.69222	Chen Y	8097 European	http://ftp.ebi.ac.uk/pub/databases/gwas/summary_statistics/GCST90199001-GCST90200000/GCST90199800/GCST90199800_buildGRCh38.tsv.gz
GCST90199800	Carnitine C5:1 levels	Mantle cell lymphoma	Weighted mode	26	-0.735773	0.57734	0.214234	-1.86736	0.395814	0.479135	0.154531	1.48559	Chen Y	8097 European	http://ftp.ebi.ac.uk/pub/databases/gwas/summary_statistics/GCST90199001-GCST90200000/GCST90199800/GCST90199800_buildGRCh38.tsv.gz
GCST90199818	Mannitol/sorbitol levels	Mantle cell lymphoma	MR Egger	27	0.50194	0.447136	0.272287	-0.374446	1.37833	1.65192	0.68767	3.96825	Chen Y	8211 European	http://ftp.ebi.ac.uk/pub/databases/gwas/summary_statistics/GCST90199001-GCST90200000/GCST90199818/GCST90199818_buildGRCh38.tsv.gz
GCST90199818	Mannitol/sorbitol levels	Mantle cell lymphoma	Weighted median	27	0.581466	0.410715	0.156852	-0.223536	1.38647	1.78866	0.799686	4.00069	Chen Y	8211 European	http://ftp.ebi.ac.uk/pub/databases/gwas/summary_statistics/GCST90199001-GCST90200000/GCST90199818/GCST90199818_buildGRCh38.tsv.gz
GCST90199818	Mannitol/sorbitol levels	Mantle cell lymphoma	Inverse variance weighted	27	0.642052	0.261144	0.0139476	0.130209	1.1539	1.90038	1.13907	3.17052	Chen Y	8211 European	http://ftp.ebi.ac.uk/pub/databases/gwas/summary_statistics/GCST90199001-GCST90200000/GCST90199818/GCST90199818_buildGRCh38.tsv.gz
GCST90199818	Mannitol/sorbitol levels	Mantle cell lymphoma	Simple mode	27	1.43981	0.660373	0.0384776	0.145477	2.73414	4.21989	1.15659	15.3965	Chen Y	8211 European	http://ftp.ebi.ac.uk/pub/databases/gwas/summary_statistics/GCST90199001-GCST90200000/GCST90199818/GCST90199818_buildGRCh38.tsv.gz
GCST90199818	Mannitol/sorbitol levels	Mantle cell lymphoma	Weighted mode	27	0.883426	0.456469	0.0638947	-0.0112542	1.77811	2.41917	0.988809	5.91863	Chen Y	8211 European	http://ftp.ebi.ac.uk/pub/databases/gwas/summary_statistics/GCST90199001-GCST90200000/GCST90199818/GCST90199818_buildGRCh38.tsv.gz
GCST90199921	Dihydroferulate levels	Mantle cell lymphoma	MR Egger	13	0.276431	0.613481	0.661034	-0.925991	1.47885	1.31842	0.396138	4.38791	Chen Y	6398 European	http://ftp.ebi.ac.uk/pub/databases/gwas/summary_statistics/GCST90199001-GCST90200000/GCST90199921/GCST90199921_buildGRCh38.tsv.gz
GCST90199921	Dihydroferulate levels	Mantle cell lymphoma	Weighted median	13	1.01897	0.525217	0.0523678	-0.0104528	2.0484	2.77035	0.989602	7.75547	Chen Y	6398 European	http://ftp.ebi.ac.uk/pub/databases/gwas/summary_statistics/GCST90199001-GCST90200000/GCST90199921/GCST90199921_buildGRCh38.tsv.gz
GCST90199921	Dihydroferulate levels	Mantle cell lymphoma	Inverse variance weighted	13	1.1537	0.374572	0.00206961	0.419542	1.88786	3.16991	1.52126	6.60523	Chen Y	6398 European	http://ftp.ebi.ac.uk/pub/databases/gwas/summary_statistics/GCST90199001-GCST90200000/GCST90199921/GCST90199921_buildGRCh38.tsv.gz
GCST90199921	Dihydroferulate levels	Mantle cell lymphoma	Simple mode	13	0.898017	0.676126	0.208827	-0.42719	2.22322	2.45473	0.65234	9.23706	Chen Y	6398 European	http://ftp.ebi.ac.uk/pub/databases/gwas/summary_statistics/GCST90199001-GCST90200000/GCST90199921/GCST90199921_buildGRCh38.tsv.gz
GCST90199921	Dihydroferulate levels	Mantle cell lymphoma	Weighted mode	13	1.06541	0.622998	0.112946	-0.155664	2.28649	2.90203	0.855847	9.8403	Chen Y	6398 European	http://ftp.ebi.ac.uk/pub/databases/gwas/summary_statistics/GCST90199001-GCST90200000/GCST90199921/GCST90199921_buildGRCh38.tsv.gz
GCST90200021	N-acetylglucosamine/n-acetylgalactosamine levels	Mantle cell lymphoma	MR Egger	17	0.952949	0.485955	0.0687199	0.000477494	1.90542	2.59335	1.00048	6.72224	Chen Y	7940 European	http://ftp.ebi.ac.uk/pub/databases/gwas/summary_statistics/GCST90200001-GCST90201000/GCST90200021/GCST90200021_buildGRCh38.tsv.gz
GCST90200021	N-acetylglucosamine/n-acetylgalactosamine levels	Mantle cell lymphoma	Weighted median	17	0.394884	0.319182	0.216022	-0.230712	1.02048	1.48421	0.793968	2.77453	Chen Y	7940 European	http://ftp.ebi.ac.uk/pub/databases/gwas/summary_statistics/GCST90200001-GCST90201000/GCST90200021/GCST90200021_buildGRCh38.tsv.gz
GCST90200021	N-acetylglucosamine/n-acetylgalactosamine levels	Mantle cell lymphoma	Inverse variance weighted	17	0.653305	0.259035	0.0116666	0.145596	1.16101	1.92188	1.15673	3.19317	Chen Y	7940 European	http://ftp.ebi.ac.uk/pub/databases/gwas/summary_statistics/GCST90200001-GCST90201000/GCST90200021/GCST90200021_buildGRCh38.tsv.gz
GCST90200021	N-acetylglucosamine/n-acetylgalactosamine levels	Mantle cell lymphoma	Simple mode	17	1.60988	0.662414	0.0272232	0.311545	2.90821	5.00219	1.36553	18.3239	Chen Y	7940 European	http://ftp.ebi.ac.uk/pub/databases/gwas/summary_statistics/GCST90200001-GCST90201000/GCST90200021/GCST90200021_buildGRCh38.tsv.gz
GCST90200021	N-acetylglucosamine/n-acetylgalactosamine levels	Mantle cell lymphoma	Weighted mode	17	0.440517	0.325546	0.194814	-0.197552	1.07859	1.55351	0.820737	2.94052	Chen Y	7940 European	http://ftp.ebi.ac.uk/pub/databases/gwas/summary_statistics/GCST90200001-GCST90201000/GCST90200021/GCST90200021_buildGRCh38.tsv.gz
GCST90200022	Glycochenodeoxycholate 3-sulfate levels	Mantle cell lymphoma	MR Egger	29	0.48809	0.411996	0.246461	-0.319421	1.2956	1.6292	0.72657	3.65319	Chen Y	8123 European	http://ftp.ebi.ac.uk/pub/databases/gwas/summary_statistics/GCST90200001-GCST90201000/GCST90200022/GCST90200022_buildGRCh38.tsv.gz
GCST90200022	Glycochenodeoxycholate 3-sulfate levels	Mantle cell lymphoma	Weighted median	29	0.37404	0.27293	0.170543	-0.160903	0.908982	1.45359	0.851375	2.48179	Chen Y	8123 European	http://ftp.ebi.ac.uk/pub/databases/gwas/summary_statistics/GCST90200001-GCST90201000/GCST90200022/GCST90200022_buildGRCh38.tsv.gz
GCST90200022	Glycochenodeoxycholate 3-sulfate levels	Mantle cell lymphoma	Inverse variance weighted	29	0.45572	0.220067	0.038375	0.0243892	0.887051	1.57731	1.02469	2.42796	Chen Y	8123 European	http://ftp.ebi.ac.uk/pub/databases/gwas/summary_statistics/GCST90200001-GCST90201000/GCST90200022/GCST90200022_buildGRCh38.tsv.gz
GCST90200022	Glycochenodeoxycholate 3-sulfate levels	Mantle cell lymphoma	Simple mode	29	0.727105	0.525482	0.177386	-0.30284	1.75705	2.06908	0.738717	5.79532	Chen Y	8123 European	http://ftp.ebi.ac.uk/pub/databases/gwas/summary_statistics/GCST90200001-GCST90201000/GCST90200022/GCST90200022_buildGRCh38.tsv.gz
GCST90200022	Glycochenodeoxycholate 3-sulfate levels	Mantle cell lymphoma	Weighted mode	29	0.449829	0.304388	0.150618	-0.146771	1.04643	1.56804	0.863492	2.84747	Chen Y	8123 European	http://ftp.ebi.ac.uk/pub/databases/gwas/summary_statistics/GCST90200001-GCST90201000/GCST90200022/GCST90200022_buildGRCh38.tsv.gz
GCST90200037	1-stearoyl-2-linoleoyl-gpc (18:0/18:2) levels	Mantle cell lymphoma	MR Egger	20	-1.14267	0.588417	0.0679617	-2.29596	0.0106289	0.318967	0.100664	1.01069	Chen Y	8231 European	http://ftp.ebi.ac.uk/pub/databases/gwas/summary_statistics/GCST90200001-GCST90201000/GCST90200037/GCST90200037_buildGRCh38.tsv.gz
GCST90200037	1-stearoyl-2-linoleoyl-gpc (18:0/18:2) levels	Mantle cell lymphoma	Weighted median	20	-0.797988	0.388008	0.039722	-1.55848	-0.0374924	0.450234	0.210455	0.963202	Chen Y	8231 European	http://ftp.ebi.ac.uk/pub/databases/gwas/summary_statistics/GCST90200001-GCST90201000/GCST90200037/GCST90200037_buildGRCh38.tsv.gz
GCST90200037	1-stearoyl-2-linoleoyl-gpc (18:0/18:2) levels	Mantle cell lymphoma	Inverse variance weighted	20	-0.728793	0.261835	0.00537916	-1.24199	-0.215596	0.482491	0.288809	0.806061	Chen Y	8231 European	http://ftp.ebi.ac.uk/pub/databases/gwas/summary_statistics/GCST90200001-GCST90201000/GCST90200037/GCST90200037_buildGRCh38.tsv.gz
GCST90200037	1-stearoyl-2-linoleoyl-gpc (18:0/18:2) levels	Mantle cell lymphoma	Simple mode	20	-0.346718	0.653925	0.602108	-1.62841	0.934975	0.707005	0.196241	2.54715	Chen Y	8231 European	http://ftp.ebi.ac.uk/pub/databases/gwas/summary_statistics/GCST90200001-GCST90201000/GCST90200037/GCST90200037_buildGRCh38.tsv.gz
GCST90200037	1-stearoyl-2-linoleoyl-gpc (18:0/18:2) levels	Mantle cell lymphoma	Weighted mode	20	-0.810383	0.416205	0.066461	-1.62615	0.00537934	0.444688	0.196686	1.00539	Chen Y	8231 European	http://ftp.ebi.ac.uk/pub/databases/gwas/summary_statistics/GCST90200001-GCST90201000/GCST90200037/GCST90200037_buildGRCh38.tsv.gz
GCST90200046	1-stearoyl-2-docosahexaenoyl-gpc (18:0/22:6) levels	Mantle cell lymphoma	MR Egger	27	0.846694	0.435247	0.0630649	-0.00639056	1.69978	2.33193	0.99363	5.47274	Chen Y	8257 European	http://ftp.ebi.ac.uk/pub/databases/gwas/summary_statistics/GCST90200001-GCST90201000/GCST90200046/GCST90200046_buildGRCh38.tsv.gz
GCST90200046	1-stearoyl-2-docosahexaenoyl-gpc (18:0/22:6) levels	Mantle cell lymphoma	Weighted median	27	0.774852	0.304906	0.0110448	0.177235	1.37247	2.17027	1.19391	3.94507	Chen Y	8257 European	http://ftp.ebi.ac.uk/pub/databases/gwas/summary_statistics/GCST90200001-GCST90201000/GCST90200046/GCST90200046_buildGRCh38.tsv.gz
GCST90200046	1-stearoyl-2-docosahexaenoyl-gpc (18:0/22:6) levels	Mantle cell lymphoma	Inverse variance weighted	27	0.434039	0.209972	0.0387223	0.0224935	0.845585	1.54348	1.02275	2.32934	Chen Y	8257 European	http://ftp.ebi.ac.uk/pub/databases/gwas/summary_statistics/GCST90200001-GCST90201000/GCST90200046/GCST90200046_buildGRCh38.tsv.gz
GCST90200046	1-stearoyl-2-docosahexaenoyl-gpc (18:0/22:6) levels	Mantle cell lymphoma	Simple mode	27	0.713759	0.515125	0.17764	-0.295886	1.7234	2.04165	0.743872	5.60357	Chen Y	8257 European	http://ftp.ebi.ac.uk/pub/databases/gwas/summary_statistics/GCST90200001-GCST90201000/GCST90200046/GCST90200046_buildGRCh38.tsv.gz
GCST90200046	1-stearoyl-2-docosahexaenoyl-gpc (18:0/22:6) levels	Mantle cell lymphoma	Weighted mode	27	0.731925	0.356277	0.0501199	0.0336225	1.43023	2.07908	1.03419	4.17965	Chen Y	8257 European	http://ftp.ebi.ac.uk/pub/databases/gwas/summary_statistics/GCST90200001-GCST90201000/GCST90200046/GCST90200046_buildGRCh38.tsv.gz
GCST90200077	1-stearoyl-2-oleoyl-GPI (18:0/18:1) levels	Mantle cell lymphoma	MR Egger	24	-0.0383415	0.492852	0.938694	-1.00433	0.927649	0.962384	0.366289	2.52856	Chen Y	8111 European	http://ftp.ebi.ac.uk/pub/databases/gwas/summary_statistics/GCST90200001-GCST90201000/GCST90200077/GCST90200077_buildGRCh38.tsv.gz
GCST90200077	1-stearoyl-2-oleoyl-GPI (18:0/18:1) levels	Mantle cell lymphoma	Weighted median	24	-0.601205	0.298502	0.0440013	-1.18627	-0.0161425	0.54815	0.305359	0.983987	Chen Y	8111 European	http://ftp.ebi.ac.uk/pub/databases/gwas/summary_statistics/GCST90200001-GCST90201000/GCST90200077/GCST90200077_buildGRCh38.tsv.gz
GCST90200077	1-stearoyl-2-oleoyl-GPI (18:0/18:1) levels	Mantle cell lymphoma	Inverse variance weighted	24	-0.545174	0.215078	0.0112521	-0.966728	-0.123621	0.579741	0.380325	0.883715	Chen Y	8111 European	http://ftp.ebi.ac.uk/pub/databases/gwas/summary_statistics/GCST90200001-GCST90201000/GCST90200077/GCST90200077_buildGRCh38.tsv.gz
GCST90200077	1-stearoyl-2-oleoyl-GPI (18:0/18:1) levels	Mantle cell lymphoma	Simple mode	24	-0.621229	0.456816	0.187041	-1.51659	0.274131	0.537284	0.219459	1.31539	Chen Y	8111 European	http://ftp.ebi.ac.uk/pub/databases/gwas/summary_statistics/GCST90200001-GCST90201000/GCST90200077/GCST90200077_buildGRCh38.tsv.gz
GCST90200077	1-stearoyl-2-oleoyl-GPI (18:0/18:1) levels	Mantle cell lymphoma	Weighted mode	24	-0.406358	0.324489	0.223045	-1.04236	0.229641	0.666072	0.352623	1.25815	Chen Y	8111 European	http://ftp.ebi.ac.uk/pub/databases/gwas/summary_statistics/GCST90200001-GCST90201000/GCST90200077/GCST90200077_buildGRCh38.tsv.gz
GCST90200081	1-oleoyl-2-docosahexaenoyl-GPC (18:1/22:6) levels	Mantle cell lymphoma	MR Egger	31	1.1591	0.739239	0.127737	-0.289806	2.60801	3.18707	0.748408	13.572	Chen Y	8267 European	http://ftp.ebi.ac.uk/pub/databases/gwas/summary_statistics/GCST90200001-GCST90201000/GCST90200081/GCST90200081_buildGRCh38.tsv.gz
GCST90200081	1-oleoyl-2-docosahexaenoyl-GPC (18:1/22:6) levels	Mantle cell lymphoma	Weighted median	31	0.6255	0.369395	0.0903962	-0.0985134	1.34951	1.86918	0.906184	3.85555	Chen Y	8267 European	http://ftp.ebi.ac.uk/pub/databases/gwas/summary_statistics/GCST90200001-GCST90201000/GCST90200081/GCST90200081_buildGRCh38.tsv.gz
GCST90200081	1-oleoyl-2-docosahexaenoyl-GPC (18:1/22:6) levels	Mantle cell lymphoma	Inverse variance weighted	31	0.595774	0.252508	0.0183033	0.100858	1.09069	1.81443	1.10612	2.97632	Chen Y	8267 European	http://ftp.ebi.ac.uk/pub/databases/gwas/summary_statistics/GCST90200001-GCST90201000/GCST90200081/GCST90200081_buildGRCh38.tsv.gz
GCST90200081	1-oleoyl-2-docosahexaenoyl-GPC (18:1/22:6) levels	Mantle cell lymphoma	Simple mode	31	0.841334	0.716537	0.249565	-0.563078	2.24575	2.31946	0.569454	9.44746	Chen Y	8267 European	http://ftp.ebi.ac.uk/pub/databases/gwas/summary_statistics/GCST90200001-GCST90201000/GCST90200081/GCST90200081_buildGRCh38.tsv.gz
GCST90200081	1-oleoyl-2-docosahexaenoyl-GPC (18:1/22:6) levels	Mantle cell lymphoma	Weighted mode	31	0.820182	0.60999	0.188839	-0.375398	2.01576	2.27091	0.687016	7.50645	Chen Y	8267 European	http://ftp.ebi.ac.uk/pub/databases/gwas/summary_statistics/GCST90200001-GCST90201000/GCST90200081/GCST90200081_buildGRCh38.tsv.gz
GCST90200082	1-oleoyl-2-linoleoyl-GPE (18:1/18:2) levels	Mantle cell lymphoma	MR Egger	33	-0.455601	0.275929	0.108804	-0.996422	0.0852212	0.634067	0.369198	1.08896	Chen Y	8205 European	http://ftp.ebi.ac.uk/pub/databases/gwas/summary_statistics/GCST90200001-GCST90201000/GCST90200082/GCST90200082_buildGRCh38.tsv.gz
GCST90200082	1-oleoyl-2-linoleoyl-GPE (18:1/18:2) levels	Mantle cell lymphoma	Weighted median	33	-0.333908	0.232847	0.151566	-0.790288	0.122472	0.71612	0.453714	1.13029	Chen Y	8205 European	http://ftp.ebi.ac.uk/pub/databases/gwas/summary_statistics/GCST90200001-GCST90201000/GCST90200082/GCST90200082_buildGRCh38.tsv.gz
GCST90200082	1-oleoyl-2-linoleoyl-GPE (18:1/18:2) levels	Mantle cell lymphoma	Inverse variance weighted	33	-0.326133	0.154456	0.0347301	-0.628867	-0.0233988	0.721709	0.533195	0.976873	Chen Y	8205 European	http://ftp.ebi.ac.uk/pub/databases/gwas/summary_statistics/GCST90200001-GCST90201000/GCST90200082/GCST90200082_buildGRCh38.tsv.gz
GCST90200082	1-oleoyl-2-linoleoyl-GPE (18:1/18:2) levels	Mantle cell lymphoma	Simple mode	33	-0.719941	0.445508	0.115912	-1.59314	0.153254	0.486781	0.203287	1.16562	Chen Y	8205 European	http://ftp.ebi.ac.uk/pub/databases/gwas/summary_statistics/GCST90200001-GCST90201000/GCST90200082/GCST90200082_buildGRCh38.tsv.gz
GCST90200082	1-oleoyl-2-linoleoyl-GPE (18:1/18:2) levels	Mantle cell lymphoma	Weighted mode	33	-0.340009	0.214524	0.122812	-0.760476	0.0804578	0.711764	0.467444	1.08378	Chen Y	8205 European	http://ftp.ebi.ac.uk/pub/databases/gwas/summary_statistics/GCST90200001-GCST90201000/GCST90200082/GCST90200082_buildGRCh38.tsv.gz
GCST90200085	Glycosyl-N-palmitoyl-sphingosine (d18:1/16:0) levels	Mantle cell lymphoma	MR Egger	22	-0.572656	0.464117	0.231558	-1.48233	0.337013	0.564025	0.227109	1.40076	Chen Y	8245 European	http://ftp.ebi.ac.uk/pub/databases/gwas/summary_statistics/GCST90200001-GCST90201000/GCST90200085/GCST90200085_buildGRCh38.tsv.gz
GCST90200085	Glycosyl-N-palmitoyl-sphingosine (d18:1/16:0) levels	Mantle cell lymphoma	Weighted median	22	-0.770782	0.332662	0.0205032	-1.4228	-0.118763	0.462651	0.241038	0.888018	Chen Y	8245 European	http://ftp.ebi.ac.uk/pub/databases/gwas/summary_statistics/GCST90200001-GCST90201000/GCST90200085/GCST90200085_buildGRCh38.tsv.gz
GCST90200085	Glycosyl-N-palmitoyl-sphingosine (d18:1/16:0) levels	Mantle cell lymphoma	Inverse variance weighted	22	-0.544117	0.225934	0.0160267	-0.986947	-0.101288	0.580354	0.372713	0.903673	Chen Y	8245 European	http://ftp.ebi.ac.uk/pub/databases/gwas/summary_statistics/GCST90200001-GCST90201000/GCST90200085/GCST90200085_buildGRCh38.tsv.gz
GCST90200085	Glycosyl-N-palmitoyl-sphingosine (d18:1/16:0) levels	Mantle cell lymphoma	Simple mode	22	-0.860171	0.519958	0.112936	-1.87929	0.158946	0.42309	0.152699	1.17227	Chen Y	8245 European	http://ftp.ebi.ac.uk/pub/databases/gwas/summary_statistics/GCST90200001-GCST90201000/GCST90200085/GCST90200085_buildGRCh38.tsv.gz
GCST90200085	Glycosyl-N-palmitoyl-sphingosine (d18:1/16:0) levels	Mantle cell lymphoma	Weighted mode	22	-0.825627	0.344919	0.0260969	-1.50167	-0.149586	0.43796	0.222758	0.861065	Chen Y	8245 European	http://ftp.ebi.ac.uk/pub/databases/gwas/summary_statistics/GCST90200001-GCST90201000/GCST90200085/GCST90200085_buildGRCh38.tsv.gz
GCST90200168	Hydroxyasparagine levels	Mantle cell lymphoma	MR Egger	21	-1.58697	0.918848	0.100365	-3.38792	0.213968	0.204544	0.033779	1.23858	Chen Y	8206 European	http://ftp.ebi.ac.uk/pub/databases/gwas/summary_statistics/GCST90200001-GCST90201000/GCST90200168/GCST90200168_buildGRCh38.tsv.gz
GCST90200168	Hydroxyasparagine levels	Mantle cell lymphoma	Weighted median	21	-0.416586	0.501329	0.405994	-1.39919	0.566019	0.659293	0.246796	1.76124	Chen Y	8206 European	http://ftp.ebi.ac.uk/pub/databases/gwas/summary_statistics/GCST90200001-GCST90201000/GCST90200168/GCST90200168_buildGRCh38.tsv.gz
GCST90200168	Hydroxyasparagine levels	Mantle cell lymphoma	Inverse variance weighted	21	-0.787386	0.364421	0.0307227	-1.50165	-0.0731199	0.455033	0.222762	0.929489	Chen Y	8206 European	http://ftp.ebi.ac.uk/pub/databases/gwas/summary_statistics/GCST90200001-GCST90201000/GCST90200168/GCST90200168_buildGRCh38.tsv.gz
GCST90200168	Hydroxyasparagine levels	Mantle cell lymphoma	Simple mode	21	-0.200661	1.00182	0.843272	-2.16423	1.76291	0.81819	0.114838	5.82937	Chen Y	8206 European	http://ftp.ebi.ac.uk/pub/databases/gwas/summary_statistics/GCST90200001-GCST90201000/GCST90200168/GCST90200168_buildGRCh38.tsv.gz
GCST90200168	Hydroxyasparagine levels	Mantle cell lymphoma	Weighted mode	21	-0.200661	0.910507	0.827806	-1.98525	1.58393	0.81819	0.137346	4.87408	Chen Y	8206 European	http://ftp.ebi.ac.uk/pub/databases/gwas/summary_statistics/GCST90200001-GCST90201000/GCST90200168/GCST90200168_buildGRCh38.tsv.gz
GCST90200205	3-indoleglyoxylic acid levels	Mantle cell lymphoma	MR Egger	20	-0.49546	0.391323	0.221613	-1.26245	0.271533	0.609291	0.282959	1.31197	Chen Y	7848 European	http://ftp.ebi.ac.uk/pub/databases/gwas/summary_statistics/GCST90200001-GCST90201000/GCST90200205/GCST90200205_buildGRCh38.tsv.gz
GCST90200205	3-indoleglyoxylic acid levels	Mantle cell lymphoma	Weighted median	20	-0.399327	0.277784	0.150563	-0.943785	0.14513	0.670771	0.389152	1.15619	Chen Y	7848 European	http://ftp.ebi.ac.uk/pub/databases/gwas/summary_statistics/GCST90200001-GCST90201000/GCST90200205/GCST90200205_buildGRCh38.tsv.gz
GCST90200205	3-indoleglyoxylic acid levels	Mantle cell lymphoma	Inverse variance weighted	20	-0.507029	0.205212	0.0134828	-0.909244	-0.104813	0.602283	0.402829	0.900493	Chen Y	7848 European	http://ftp.ebi.ac.uk/pub/databases/gwas/summary_statistics/GCST90200001-GCST90201000/GCST90200205/GCST90200205_buildGRCh38.tsv.gz
GCST90200205	3-indoleglyoxylic acid levels	Mantle cell lymphoma	Simple mode	20	-0.190418	0.487495	0.700435	-1.14591	0.765073	0.826614	0.317935	2.14915	Chen Y	7848 European	http://ftp.ebi.ac.uk/pub/databases/gwas/summary_statistics/GCST90200001-GCST90201000/GCST90200205/GCST90200205_buildGRCh38.tsv.gz
GCST90200205	3-indoleglyoxylic acid levels	Mantle cell lymphoma	Weighted mode	20	-0.351426	0.294426	0.247327	-0.9285	0.225649	0.703684	0.395146	1.25314	Chen Y	7848 European	http://ftp.ebi.ac.uk/pub/databases/gwas/summary_statistics/GCST90200001-GCST90201000/GCST90200205/GCST90200205_buildGRCh38.tsv.gz
GCST90200226	5-hydroxy-2-methylpyridine sulfate levels	Mantle cell lymphoma	MR Egger	18	-0.244603	0.7017	0.731944	-1.61994	1.13073	0.783015	0.197912	3.09791	Chen Y	6977 European	http://ftp.ebi.ac.uk/pub/databases/gwas/summary_statistics/GCST90200001-GCST90201000/GCST90200226/GCST90200226_buildGRCh38.tsv.gz
GCST90200226	5-hydroxy-2-methylpyridine sulfate levels	Mantle cell lymphoma	Weighted median	18	-0.400959	0.387032	0.300209	-1.15954	0.357623	0.669678	0.31363	1.42993	Chen Y	6977 European	http://ftp.ebi.ac.uk/pub/databases/gwas/summary_statistics/GCST90200001-GCST90201000/GCST90200226/GCST90200226_buildGRCh38.tsv.gz
GCST90200226	5-hydroxy-2-methylpyridine sulfate levels	Mantle cell lymphoma	Inverse variance weighted	18	-0.568631	0.287691	0.0480947	-1.13251	-0.0047558	0.5663	0.322225	0.995255	Chen Y	6977 European	http://ftp.ebi.ac.uk/pub/databases/gwas/summary_statistics/GCST90200001-GCST90201000/GCST90200226/GCST90200226_buildGRCh38.tsv.gz
GCST90200226	5-hydroxy-2-methylpyridine sulfate levels	Mantle cell lymphoma	Simple mode	18	-0.363621	0.747557	0.632886	-1.82883	1.10159	0.695155	0.160601	3.00895	Chen Y	6977 European	http://ftp.ebi.ac.uk/pub/databases/gwas/summary_statistics/GCST90200001-GCST90201000/GCST90200226/GCST90200226_buildGRCh38.tsv.gz
GCST90200226	5-hydroxy-2-methylpyridine sulfate levels	Mantle cell lymphoma	Weighted mode	18	-0.231027	0.633802	0.719973	-1.47328	1.01123	0.793718	0.229173	2.74897	Chen Y	6977 European	http://ftp.ebi.ac.uk/pub/databases/gwas/summary_statistics/GCST90200001-GCST90201000/GCST90200226/GCST90200226_buildGRCh38.tsv.gz
GCST90200231	Lithocholate sulfate (1) levels	Mantle cell lymphoma	MR Egger	23	0.108756	0.608467	0.859857	-1.08384	1.30135	1.11489	0.338294	3.67426	Chen Y	7891 European	http://ftp.ebi.ac.uk/pub/databases/gwas/summary_statistics/GCST90200001-GCST90201000/GCST90200231/GCST90200231_buildGRCh38.tsv.gz
GCST90200231	Lithocholate sulfate (1) levels	Mantle cell lymphoma	Weighted median	23	0.536483	0.358279	0.134292	-0.165743	1.23871	1.70998	0.847264	3.45115	Chen Y	7891 European	http://ftp.ebi.ac.uk/pub/databases/gwas/summary_statistics/GCST90200001-GCST90201000/GCST90200231/GCST90200231_buildGRCh38.tsv.gz
GCST90200231	Lithocholate sulfate (1) levels	Mantle cell lymphoma	Inverse variance weighted	23	0.776409	0.266952	0.00363255	0.253184	1.29964	2.17365	1.28812	3.66796	Chen Y	7891 European	http://ftp.ebi.ac.uk/pub/databases/gwas/summary_statistics/GCST90200001-GCST90201000/GCST90200231/GCST90200231_buildGRCh38.tsv.gz
GCST90200231	Lithocholate sulfate (1) levels	Mantle cell lymphoma	Simple mode	23	1.48141	0.724574	0.0530507	0.0612422	2.90157	4.39913	1.06316	18.2027	Chen Y	7891 European	http://ftp.ebi.ac.uk/pub/databases/gwas/summary_statistics/GCST90200001-GCST90201000/GCST90200231/GCST90200231_buildGRCh38.tsv.gz
GCST90200231	Lithocholate sulfate (1) levels	Mantle cell lymphoma	Weighted mode	23	0.41736	0.420574	0.331812	-0.406964	1.24168	1.51795	0.665668	3.46144	Chen Y	7891 European	http://ftp.ebi.ac.uk/pub/databases/gwas/summary_statistics/GCST90200001-GCST90201000/GCST90200231/GCST90200231_buildGRCh38.tsv.gz
GCST90200273	2-methoxyhydroquinone sulfate (2) levels	Mantle cell lymphoma	MR Egger	22	0.453496	0.32768	0.181622	-0.188757	1.09575	1.5738	0.827988	2.99142	Chen Y	5778 European	http://ftp.ebi.ac.uk/pub/databases/gwas/summary_statistics/GCST90200001-GCST90201000/GCST90200273/GCST90200273_buildGRCh38.tsv.gz
GCST90200273	2-methoxyhydroquinone sulfate (2) levels	Mantle cell lymphoma	Weighted median	22	0.460211	0.287525	0.109466	-0.103337	1.02376	1.58441	0.901823	2.78364	Chen Y	5778 European	http://ftp.ebi.ac.uk/pub/databases/gwas/summary_statistics/GCST90200001-GCST90201000/GCST90200273/GCST90200273_buildGRCh38.tsv.gz
GCST90200273	2-methoxyhydroquinone sulfate (2) levels	Mantle cell lymphoma	Inverse variance weighted	22	0.419629	0.202233	0.0379886	0.0232524	0.816007	1.5214	1.02352	2.26145	Chen Y	5778 European	http://ftp.ebi.ac.uk/pub/databases/gwas/summary_statistics/GCST90200001-GCST90201000/GCST90200273/GCST90200273_buildGRCh38.tsv.gz
GCST90200273	2-methoxyhydroquinone sulfate (2) levels	Mantle cell lymphoma	Simple mode	22	0.404882	0.546108	0.466664	-0.66549	1.47525	1.49913	0.514022	4.37215	Chen Y	5778 European	http://ftp.ebi.ac.uk/pub/databases/gwas/summary_statistics/GCST90200001-GCST90201000/GCST90200273/GCST90200273_buildGRCh38.tsv.gz
GCST90200273	2-methoxyhydroquinone sulfate (2) levels	Mantle cell lymphoma	Weighted mode	22	0.425354	0.28354	0.14846	-0.130384	0.981092	1.53013	0.877758	2.66737	Chen Y	5778 European	http://ftp.ebi.ac.uk/pub/databases/gwas/summary_statistics/GCST90200001-GCST90201000/GCST90200273/GCST90200273_buildGRCh38.tsv.gz
GCST90200338	4-hydroxyphenylacetate levels	Mantle cell lymphoma	MR Egger	22	0.586049	0.416309	0.174565	-0.229916	1.40201	1.79688	0.7946	4.06338	Chen Y	7906 European	http://ftp.ebi.ac.uk/pub/databases/gwas/summary_statistics/GCST90200001-GCST90201000/GCST90200338/GCST90200338_buildGRCh38.tsv.gz
GCST90200338	4-hydroxyphenylacetate levels	Mantle cell lymphoma	Weighted median	22	0.62647	0.378309	0.0977272	-0.115016	1.36796	1.87099	0.891352	3.92731	Chen Y	7906 European	http://ftp.ebi.ac.uk/pub/databases/gwas/summary_statistics/GCST90200001-GCST90201000/GCST90200338/GCST90200338_buildGRCh38.tsv.gz
GCST90200338	4-hydroxyphenylacetate levels	Mantle cell lymphoma	Inverse variance weighted	22	0.543964	0.246602	0.0273952	0.0606248	1.0273	1.72282	1.0625	2.79352	Chen Y	7906 European	http://ftp.ebi.ac.uk/pub/databases/gwas/summary_statistics/GCST90200001-GCST90201000/GCST90200338/GCST90200338_buildGRCh38.tsv.gz
GCST90200338	4-hydroxyphenylacetate levels	Mantle cell lymphoma	Simple mode	22	1.13155	0.676757	0.109357	-0.194897	2.45799	3.10045	0.82292	11.6813	Chen Y	7906 European	http://ftp.ebi.ac.uk/pub/databases/gwas/summary_statistics/GCST90200001-GCST90201000/GCST90200338/GCST90200338_buildGRCh38.tsv.gz
GCST90200338	4-hydroxyphenylacetate levels	Mantle cell lymphoma	Weighted mode	22	0.459872	0.433918	0.301268	-0.390608	1.31035	1.58387	0.676646	3.70748	Chen Y	7906 European	http://ftp.ebi.ac.uk/pub/databases/gwas/summary_statistics/GCST90200001-GCST90201000/GCST90200338/GCST90200338_buildGRCh38.tsv.gz
GCST90200380	Glutarate (C5-DC) levels	Mantle cell lymphoma	MR Egger	26	-0.579429	0.350567	0.111388	-1.26654	0.107682	0.560218	0.281805	1.11369	Chen Y	7757 European	http://ftp.ebi.ac.uk/pub/databases/gwas/summary_statistics/GCST90200001-GCST90201000/GCST90200380/GCST90200380_buildGRCh38.tsv.gz
GCST90200380	Glutarate (C5-DC) levels	Mantle cell lymphoma	Weighted median	26	-0.536369	0.350819	0.126288	-1.22397	0.151236	0.584868	0.294059	1.16327	Chen Y	7757 European	http://ftp.ebi.ac.uk/pub/databases/gwas/summary_statistics/GCST90200001-GCST90201000/GCST90200380/GCST90200380_buildGRCh38.tsv.gz
GCST90200380	Glutarate (C5-DC) levels	Mantle cell lymphoma	Inverse variance weighted	26	-0.44187	0.218804	0.0434371	-0.870725	-0.0130149	0.642833	0.418648	0.987069	Chen Y	7757 European	http://ftp.ebi.ac.uk/pub/databases/gwas/summary_statistics/GCST90200001-GCST90201000/GCST90200380/GCST90200380_buildGRCh38.tsv.gz
GCST90200380	Glutarate (C5-DC) levels	Mantle cell lymphoma	Simple mode	26	-0.164907	0.554638	0.768677	-1.252	0.922184	0.847973	0.285933	2.51478	Chen Y	7757 European	http://ftp.ebi.ac.uk/pub/databases/gwas/summary_statistics/GCST90200001-GCST90201000/GCST90200380/GCST90200380_buildGRCh38.tsv.gz
GCST90200380	Glutarate (C5-DC) levels	Mantle cell lymphoma	Weighted mode	26	-0.400549	0.345957	0.257887	-1.07862	0.277526	0.669952	0.340063	1.31986	Chen Y	7757 European	http://ftp.ebi.ac.uk/pub/databases/gwas/summary_statistics/GCST90200001-GCST90201000/GCST90200380/GCST90200380_buildGRCh38.tsv.gz
GCST90200449	Sucrose levels	Mantle cell lymphoma	MR Egger	17	0.359498	0.29768	0.245873	-0.223955	0.942951	1.43261	0.799351	2.56755	Chen Y	7803 European	http://ftp.ebi.ac.uk/pub/databases/gwas/summary_statistics/GCST90200001-GCST90201000/GCST90200449/GCST90200449_buildGRCh38.tsv.gz
GCST90200449	Sucrose levels	Mantle cell lymphoma	Weighted median	17	0.40515	0.254655	0.111615	-0.0939736	0.904274	1.49953	0.910307	2.47014	Chen Y	7803 European	http://ftp.ebi.ac.uk/pub/databases/gwas/summary_statistics/GCST90200001-GCST90201000/GCST90200449/GCST90200449_buildGRCh38.tsv.gz
GCST90200449	Sucrose levels	Mantle cell lymphoma	Inverse variance weighted	17	0.454393	0.21031	0.0307274	0.042185	0.866601	1.57522	1.04309	2.37881	Chen Y	7803 European	http://ftp.ebi.ac.uk/pub/databases/gwas/summary_statistics/GCST90200001-GCST90201000/GCST90200449/GCST90200449_buildGRCh38.tsv.gz
GCST90200449	Sucrose levels	Mantle cell lymphoma	Simple mode	17	0.108049	0.588516	0.856637	-1.04544	1.26154	1.1141	0.351537	3.53085	Chen Y	7803 European	http://ftp.ebi.ac.uk/pub/databases/gwas/summary_statistics/GCST90200001-GCST90201000/GCST90200449/GCST90200449_buildGRCh38.tsv.gz
GCST90200449	Sucrose levels	Mantle cell lymphoma	Weighted mode	17	0.405314	0.246924	0.12021	-0.0786564	0.889284	1.49977	0.924358	2.43339	Chen Y	7803 European	http://ftp.ebi.ac.uk/pub/databases/gwas/summary_statistics/GCST90200001-GCST90201000/GCST90200449/GCST90200449_buildGRCh38.tsv.gz
GCST90200501	X-12731 levels	Mantle cell lymphoma	MR Egger	28	-0.878243	0.57792	0.140664	-2.01097	0.254479	0.415512	0.133859	1.28979	Chen Y	5770 European	http://ftp.ebi.ac.uk/pub/databases/gwas/summary_statistics/GCST90200001-GCST90201000/GCST90200501/GCST90200501_buildGRCh38.tsv.gz
GCST90200501	X-12731 levels	Mantle cell lymphoma	Weighted median	28	-0.528306	0.302954	0.0811853	-1.1221	0.0654836	0.589603	0.325597	1.06768	Chen Y	5770 European	http://ftp.ebi.ac.uk/pub/databases/gwas/summary_statistics/GCST90200001-GCST90201000/GCST90200501/GCST90200501_buildGRCh38.tsv.gz
GCST90200501	X-12731 levels	Mantle cell lymphoma	Inverse variance weighted	28	-0.610762	0.223925	0.00638108	-1.04965	-0.171869	0.542937	0.350059	0.84209	Chen Y	5770 European	http://ftp.ebi.ac.uk/pub/databases/gwas/summary_statistics/GCST90200001-GCST90201000/GCST90200501/GCST90200501_buildGRCh38.tsv.gz
GCST90200501	X-12731 levels	Mantle cell lymphoma	Simple mode	28	-0.799423	0.577351	0.177499	-1.93103	0.332184	0.449588	0.144999	1.39401	Chen Y	5770 European	http://ftp.ebi.ac.uk/pub/databases/gwas/summary_statistics/GCST90200001-GCST90201000/GCST90200501/GCST90200501_buildGRCh38.tsv.gz
GCST90200501	X-12731 levels	Mantle cell lymphoma	Weighted mode	28	-0.666827	0.587432	0.266287	-1.81819	0.484539	0.513335	0.162319	1.62343	Chen Y	5770 European	http://ftp.ebi.ac.uk/pub/databases/gwas/summary_statistics/GCST90200001-GCST90201000/GCST90200501/GCST90200501_buildGRCh38.tsv.gz
GCST90200502	X-12707 levels	Mantle cell lymphoma	MR Egger	30	-0.555818	0.320278	0.0936617	-1.18356	0.071928	0.573603	0.306186	1.07458	Chen Y	7461 European	http://ftp.ebi.ac.uk/pub/databases/gwas/summary_statistics/GCST90200001-GCST90201000/GCST90200502/GCST90200502_buildGRCh38.tsv.gz
GCST90200502	X-12707 levels	Mantle cell lymphoma	Weighted median	30	-0.466017	0.271857	0.0864917	-0.998856	0.0668218	0.627497	0.368301	1.0691	Chen Y	7461 European	http://ftp.ebi.ac.uk/pub/databases/gwas/summary_statistics/GCST90200001-GCST90201000/GCST90200502/GCST90200502_buildGRCh38.tsv.gz
GCST90200502	X-12707 levels	Mantle cell lymphoma	Inverse variance weighted	30	-0.422524	0.197986	0.0328333	-0.810576	-0.0344725	0.65539	0.444602	0.966115	Chen Y	7461 European	http://ftp.ebi.ac.uk/pub/databases/gwas/summary_statistics/GCST90200001-GCST90201000/GCST90200502/GCST90200502_buildGRCh38.tsv.gz
GCST90200502	X-12707 levels	Mantle cell lymphoma	Simple mode	30	-0.365177	0.516362	0.485079	-1.37725	0.646891	0.694074	0.252272	1.9096	Chen Y	7461 European	http://ftp.ebi.ac.uk/pub/databases/gwas/summary_statistics/GCST90200001-GCST90201000/GCST90200502/GCST90200502_buildGRCh38.tsv.gz
GCST90200502	X-12707 levels	Mantle cell lymphoma	Weighted mode	30	-0.528049	0.31778	0.107351	-1.1509	0.0947994	0.589754	0.316353	1.09944	Chen Y	7461 European	http://ftp.ebi.ac.uk/pub/databases/gwas/summary_statistics/GCST90200001-GCST90201000/GCST90200502/GCST90200502_buildGRCh38.tsv.gz
GCST90200543	X-15503 levels	Mantle cell lymphoma	MR Egger	20	-0.880923	0.610022	0.165896	-2.07657	0.31472	0.4144	0.12536	1.36988	Chen Y	8237 European	http://ftp.ebi.ac.uk/pub/databases/gwas/summary_statistics/GCST90200001-GCST90201000/GCST90200543/GCST90200543_buildGRCh38.tsv.gz
GCST90200543	X-15503 levels	Mantle cell lymphoma	Weighted median	20	-0.700915	0.379665	0.0648723	-1.44506	0.0432298	0.496131	0.235732	1.04418	Chen Y	8237 European	http://ftp.ebi.ac.uk/pub/databases/gwas/summary_statistics/GCST90200001-GCST90201000/GCST90200543/GCST90200543_buildGRCh38.tsv.gz
GCST90200543	X-15503 levels	Mantle cell lymphoma	Inverse variance weighted	20	-0.537515	0.264933	0.0424712	-1.05678	-0.0182468	0.584198	0.347572	0.981919	Chen Y	8237 European	http://ftp.ebi.ac.uk/pub/databases/gwas/summary_statistics/GCST90200001-GCST90201000/GCST90200543/GCST90200543_buildGRCh38.tsv.gz
GCST90200543	X-15503 levels	Mantle cell lymphoma	Simple mode	20	-1.60614	0.699695	0.0332584	-2.97755	-0.234741	0.20066	0.0509176	0.790776	Chen Y	8237 European	http://ftp.ebi.ac.uk/pub/databases/gwas/summary_statistics/GCST90200001-GCST90201000/GCST90200543/GCST90200543_buildGRCh38.tsv.gz
GCST90200543	X-15503 levels	Mantle cell lymphoma	Weighted mode	20	-0.851196	0.483787	0.0945953	-1.79942	0.0970269	0.426904	0.165395	1.10189	Chen Y	8237 European	http://ftp.ebi.ac.uk/pub/databases/gwas/summary_statistics/GCST90200001-GCST90201000/GCST90200543/GCST90200543_buildGRCh38.tsv.gz
GCST90200576	X-21285 levels	Mantle cell lymphoma	MR Egger	30	0.796312	0.34762	0.0297124	0.114976	1.47765	2.21735	1.12185	4.38262	Chen Y	6180 European	http://ftp.ebi.ac.uk/pub/databases/gwas/summary_statistics/GCST90200001-GCST90201000/GCST90200576/GCST90200576_buildGRCh38.tsv.gz
GCST90200576	X-21285 levels	Mantle cell lymphoma	Weighted median	30	0.422686	0.265296	0.111101	-0.0972932	0.942666	1.52606	0.90729	2.56681	Chen Y	6180 European	http://ftp.ebi.ac.uk/pub/databases/gwas/summary_statistics/GCST90200001-GCST90201000/GCST90200576/GCST90200576_buildGRCh38.tsv.gz
GCST90200576	X-21285 levels	Mantle cell lymphoma	Inverse variance weighted	30	0.40661	0.186349	0.0291106	0.0413667	0.771853	1.50172	1.04223	2.16377	Chen Y	6180 European	http://ftp.ebi.ac.uk/pub/databases/gwas/summary_statistics/GCST90200001-GCST90201000/GCST90200576/GCST90200576_buildGRCh38.tsv.gz
GCST90200576	X-21285 levels	Mantle cell lymphoma	Simple mode	30	0.723158	0.478454	0.141496	-0.214613	1.66093	2.06093	0.806854	5.26419	Chen Y	6180 European	http://ftp.ebi.ac.uk/pub/databases/gwas/summary_statistics/GCST90200001-GCST90201000/GCST90200576/GCST90200576_buildGRCh38.tsv.gz
GCST90200576	X-21285 levels	Mantle cell lymphoma	Weighted mode	30	0.507782	0.41188	0.227536	-0.299502	1.31507	1.6616	0.741187	3.725	Chen Y	6180 European	http://ftp.ebi.ac.uk/pub/databases/gwas/summary_statistics/GCST90200001-GCST90201000/GCST90200576/GCST90200576_buildGRCh38.tsv.gz
GCST90200615	X-23974 levels	Mantle cell lymphoma	MR Egger	20	-0.445106	0.702306	0.534197	-1.82163	0.931414	0.640756	0.161762	2.53809	Chen Y	7752 European	http://ftp.ebi.ac.uk/pub/databases/gwas/summary_statistics/GCST90200001-GCST90201000/GCST90200615/GCST90200615_buildGRCh38.tsv.gz
GCST90200615	X-23974 levels	Mantle cell lymphoma	Weighted median	20	-0.547592	0.390425	0.16075	-1.31283	0.217641	0.578341	0.269059	1.24314	Chen Y	7752 European	http://ftp.ebi.ac.uk/pub/databases/gwas/summary_statistics/GCST90200001-GCST90201000/GCST90200615/GCST90200615_buildGRCh38.tsv.gz
GCST90200615	X-23974 levels	Mantle cell lymphoma	Inverse variance weighted	20	-0.659296	0.29336	0.0246146	-1.23428	-0.0843109	0.517215	0.291044	0.919145	Chen Y	7752 European	http://ftp.ebi.ac.uk/pub/databases/gwas/summary_statistics/GCST90200001-GCST90201000/GCST90200615/GCST90200615_buildGRCh38.tsv.gz
GCST90200615	X-23974 levels	Mantle cell lymphoma	Simple mode	20	-0.191883	0.662282	0.775161	-1.48996	1.10619	0.825403	0.225383	3.02282	Chen Y	7752 European	http://ftp.ebi.ac.uk/pub/databases/gwas/summary_statistics/GCST90200001-GCST90201000/GCST90200615/GCST90200615_buildGRCh38.tsv.gz
GCST90200615	X-23974 levels	Mantle cell lymphoma	Weighted mode	20	-0.482973	0.613231	0.440654	-1.68491	0.718961	0.616947	0.185462	2.0523	Chen Y	7752 European	http://ftp.ebi.ac.uk/pub/databases/gwas/summary_statistics/GCST90200001-GCST90201000/GCST90200615/GCST90200615_buildGRCh38.tsv.gz
GCST90200621	X-23739 levels	Mantle cell lymphoma	MR Egger	27	0.295345	0.423942	0.492442	-0.535582	1.12627	1.34359	0.585328	3.08413	Chen Y	8249 European	http://ftp.ebi.ac.uk/pub/databases/gwas/summary_statistics/GCST90200001-GCST90201000/GCST90200621/GCST90200621_buildGRCh38.tsv.gz
GCST90200621	X-23739 levels	Mantle cell lymphoma	Weighted median	27	0.525584	0.333261	0.114774	-0.127608	1.17878	1.69145	0.880198	3.25039	Chen Y	8249 European	http://ftp.ebi.ac.uk/pub/databases/gwas/summary_statistics/GCST90200001-GCST90201000/GCST90200621/GCST90200621_buildGRCh38.tsv.gz
GCST90200621	X-23739 levels	Mantle cell lymphoma	Inverse variance weighted	27	0.456111	0.221347	0.0393393	0.0222718	0.889951	1.57793	1.02252	2.43501	Chen Y	8249 European	http://ftp.ebi.ac.uk/pub/databases/gwas/summary_statistics/GCST90200001-GCST90201000/GCST90200621/GCST90200621_buildGRCh38.tsv.gz
GCST90200621	X-23739 levels	Mantle cell lymphoma	Simple mode	27	0.290693	0.59029	0.626529	-0.866275	1.44766	1.33735	0.420515	4.25315	Chen Y	8249 European	http://ftp.ebi.ac.uk/pub/databases/gwas/summary_statistics/GCST90200001-GCST90201000/GCST90200621/GCST90200621_buildGRCh38.tsv.gz
GCST90200621	X-23739 levels	Mantle cell lymphoma	Weighted mode	27	0.442487	0.347064	0.213605	-0.237758	1.12273	1.55657	0.788394	3.07324	Chen Y	8249 European	http://ftp.ebi.ac.uk/pub/databases/gwas/summary_statistics/GCST90200001-GCST90201000/GCST90200621/GCST90200621_buildGRCh38.tsv.gz
GCST90200683	N-acetylcitrulline levels	Mantle cell lymphoma	MR Egger	23	-0.253819	0.216011	0.253135	-0.677201	0.169563	0.775832	0.508037	1.18479	Chen Y	7324 European	http://ftp.ebi.ac.uk/pub/databases/gwas/summary_statistics/GCST90200001-GCST90201000/GCST90200683/GCST90200683_buildGRCh38.tsv.gz
GCST90200683	N-acetylcitrulline levels	Mantle cell lymphoma	Weighted median	23	-0.0882499	0.194989	0.650845	-0.470429	0.293929	0.915532	0.624734	1.34169	Chen Y	7324 European	http://ftp.ebi.ac.uk/pub/databases/gwas/summary_statistics/GCST90200001-GCST90201000/GCST90200683/GCST90200683_buildGRCh38.tsv.gz
GCST90200683	N-acetylcitrulline levels	Mantle cell lymphoma	Inverse variance weighted	23	-0.283868	0.142603	0.0465234	-0.56337	-0.00436559	0.752866	0.569287	0.995644	Chen Y	7324 European	http://ftp.ebi.ac.uk/pub/databases/gwas/summary_statistics/GCST90200001-GCST90201000/GCST90200683/GCST90200683_buildGRCh38.tsv.gz
GCST90200683	N-acetylcitrulline levels	Mantle cell lymphoma	Simple mode	23	-0.116459	0.40694	0.777417	-0.914061	0.681144	0.890067	0.400893	1.97614	Chen Y	7324 European	http://ftp.ebi.ac.uk/pub/databases/gwas/summary_statistics/GCST90200001-GCST90201000/GCST90200683/GCST90200683_buildGRCh38.tsv.gz
GCST90200683	N-acetylcitrulline levels	Mantle cell lymphoma	Weighted mode	23	-0.116459	0.182868	0.530798	-0.474881	0.241963	0.890067	0.621959	1.27375	Chen Y	7324 European	http://ftp.ebi.ac.uk/pub/databases/gwas/summary_statistics/GCST90200001-GCST90201000/GCST90200683/GCST90200683_buildGRCh38.tsv.gz
GCST90200740	Arachidonate (20:4n6) to oleate to vaccenate (18:1) ratio	Mantle cell lymphoma	MR Egger	19	0.591347	0.312656	0.0757399	-0.0214586	1.20415	1.80642	0.97877	3.33394	Chen Y	8171 European	http://ftp.ebi.ac.uk/pub/databases/gwas/summary_statistics/GCST90200001-GCST90201000/GCST90200740/GCST90200740_buildGRCh38.tsv.gz
GCST90200740	Arachidonate (20:4n6) to oleate to vaccenate (18:1) ratio	Mantle cell lymphoma	Weighted median	19	0.453631	0.21298	0.033178	0.03619	0.871071	1.57402	1.03685	2.38947	Chen Y	8171 European	http://ftp.ebi.ac.uk/pub/databases/gwas/summary_statistics/GCST90200001-GCST90201000/GCST90200740/GCST90200740_buildGRCh38.tsv.gz
GCST90200740	Arachidonate (20:4n6) to oleate to vaccenate (18:1) ratio	Mantle cell lymphoma	Inverse variance weighted	19	0.592311	0.187211	0.00155691	0.225376	0.959245	1.80816	1.25279	2.60972	Chen Y	8171 European	http://ftp.ebi.ac.uk/pub/databases/gwas/summary_statistics/GCST90200001-GCST90201000/GCST90200740/GCST90200740_buildGRCh38.tsv.gz
GCST90200740	Arachidonate (20:4n6) to oleate to vaccenate (18:1) ratio	Mantle cell lymphoma	Simple mode	19	0.749938	0.610399	0.235042	-0.446444	1.94632	2.11687	0.6399	7.00287	Chen Y	8171 European	http://ftp.ebi.ac.uk/pub/databases/gwas/summary_statistics/GCST90200001-GCST90201000/GCST90200740/GCST90200740_buildGRCh38.tsv.gz
GCST90200740	Arachidonate (20:4n6) to oleate to vaccenate (18:1) ratio	Mantle cell lymphoma	Weighted mode	19	0.481337	0.222006	0.0437973	0.0462049	0.916469	1.61824	1.04729	2.50045	Chen Y	8171 European	http://ftp.ebi.ac.uk/pub/databases/gwas/summary_statistics/GCST90200001-GCST90201000/GCST90200740/GCST90200740_buildGRCh38.tsv.gz
GCST90200790	Thyroxine to taurocholate ratio	Mantle cell lymphoma	MR Egger	25	-0.630057	0.429856	0.156258	-1.47258	0.212462	0.532562	0.229334	1.23672	Chen Y	7615 European	http://ftp.ebi.ac.uk/pub/databases/gwas/summary_statistics/GCST90200001-GCST90201000/GCST90200790/GCST90200790_buildGRCh38.tsv.gz
GCST90200790	Thyroxine to taurocholate ratio	Mantle cell lymphoma	Weighted median	25	-0.573041	0.334431	0.0866241	-1.22853	0.0824437	0.563808	0.292724	1.08594	Chen Y	7615 European	http://ftp.ebi.ac.uk/pub/databases/gwas/summary_statistics/GCST90200001-GCST90201000/GCST90200790/GCST90200790_buildGRCh38.tsv.gz
GCST90200790	Thyroxine to taurocholate ratio	Mantle cell lymphoma	Inverse variance weighted	25	-0.487828	0.231301	0.0349392	-0.941178	-0.0344784	0.613958	0.390168	0.966109	Chen Y	7615 European	http://ftp.ebi.ac.uk/pub/databases/gwas/summary_statistics/GCST90200001-GCST90201000/GCST90200790/GCST90200790_buildGRCh38.tsv.gz
GCST90200790	Thyroxine to taurocholate ratio	Mantle cell lymphoma	Simple mode	25	-0.652417	0.648329	0.324307	-1.92314	0.618308	0.520785	0.146147	1.85578	Chen Y	7615 European	http://ftp.ebi.ac.uk/pub/databases/gwas/summary_statistics/GCST90200001-GCST90201000/GCST90200790/GCST90200790_buildGRCh38.tsv.gz
GCST90200790	Thyroxine to taurocholate ratio	Mantle cell lymphoma	Weighted mode	25	-0.56367	0.591295	0.349951	-1.72261	0.595268	0.569116	0.1786	1.81352	Chen Y	7615 European	http://ftp.ebi.ac.uk/pub/databases/gwas/summary_statistics/GCST90200001-GCST90201000/GCST90200790/GCST90200790_buildGRCh38.tsv.gz
GCST90200890	Cortisol to taurocholate ratio	Mantle cell lymphoma	MR Egger	24	-0.928447	0.49875	0.0760813	-1.906	0.0491033	0.395167	0.148674	1.05033	Chen Y	7610 European	http://ftp.ebi.ac.uk/pub/databases/gwas/summary_statistics/GCST90200001-GCST90201000/GCST90200890/GCST90200890_buildGRCh38.tsv.gz
GCST90200890	Cortisol to taurocholate ratio	Mantle cell lymphoma	Weighted median	24	-0.797956	0.393001	0.042314	-1.56824	-0.0276746	0.450248	0.208412	0.972705	Chen Y	7610 European	http://ftp.ebi.ac.uk/pub/databases/gwas/summary_statistics/GCST90200001-GCST90201000/GCST90200890/GCST90200890_buildGRCh38.tsv.gz
GCST90200890	Cortisol to taurocholate ratio	Mantle cell lymphoma	Inverse variance weighted	24	-0.831045	0.265215	0.0017275	-1.35087	-0.311223	0.435594	0.259016	0.73255	Chen Y	7610 European	http://ftp.ebi.ac.uk/pub/databases/gwas/summary_statistics/GCST90200001-GCST90201000/GCST90200890/GCST90200890_buildGRCh38.tsv.gz
GCST90200890	Cortisol to taurocholate ratio	Mantle cell lymphoma	Simple mode	24	-0.630659	0.759835	0.415074	-2.11994	0.858618	0.532241	0.120039	2.3599	Chen Y	7610 European	http://ftp.ebi.ac.uk/pub/databases/gwas/summary_statistics/GCST90200001-GCST90201000/GCST90200890/GCST90200890_buildGRCh38.tsv.gz
GCST90200890	Cortisol to taurocholate ratio	Mantle cell lymphoma	Weighted mode	24	-0.541398	0.575028	0.356225	-1.66845	0.585657	0.581934	0.188538	1.79617	Chen Y	7610 European	http://ftp.ebi.ac.uk/pub/databases/gwas/summary_statistics/GCST90200001-GCST90201000/GCST90200890/GCST90200890_buildGRCh38.tsv.gz
GCST90200918	N-palmitoyl-sphingosine (d18:1 to 16:0) to N-palmitoyl-sphinganine (d18:0 to 16:0) ratio	Mantle cell lymphoma	MR Egger	21	1.03373	0.556931	0.0790133	-0.0578507	2.12532	2.81154	0.943791	8.37556	Chen Y	8155 European	http://ftp.ebi.ac.uk/pub/databases/gwas/summary_statistics/GCST90200001-GCST90201000/GCST90200918/GCST90200918_buildGRCh38.tsv.gz
GCST90200918	N-palmitoyl-sphingosine (d18:1 to 16:0) to N-palmitoyl-sphinganine (d18:0 to 16:0) ratio	Mantle cell lymphoma	Weighted median	21	0.332655	0.356866	0.351255	-0.366801	1.03211	1.39467	0.692947	2.80699	Chen Y	8155 European	http://ftp.ebi.ac.uk/pub/databases/gwas/summary_statistics/GCST90200001-GCST90201000/GCST90200918/GCST90200918_buildGRCh38.tsv.gz
GCST90200918	N-palmitoyl-sphingosine (d18:1 to 16:0) to N-palmitoyl-sphinganine (d18:0 to 16:0) ratio	Mantle cell lymphoma	Inverse variance weighted	21	0.521919	0.249423	0.0363935	0.0330494	1.01079	1.68526	1.0336	2.74777	Chen Y	8155 European	http://ftp.ebi.ac.uk/pub/databases/gwas/summary_statistics/GCST90200001-GCST90201000/GCST90200918/GCST90200918_buildGRCh38.tsv.gz
GCST90200918	N-palmitoyl-sphingosine (d18:1 to 16:0) to N-palmitoyl-sphinganine (d18:0 to 16:0) ratio	Mantle cell lymphoma	Simple mode	21	0.39542	0.621649	0.531936	-0.823013	1.61385	1.48501	0.439107	5.02212	Chen Y	8155 European	http://ftp.ebi.ac.uk/pub/databases/gwas/summary_statistics/GCST90200001-GCST90201000/GCST90200918/GCST90200918_buildGRCh38.tsv.gz
GCST90200918	N-palmitoyl-sphingosine (d18:1 to 16:0) to N-palmitoyl-sphinganine (d18:0 to 16:0) ratio	Mantle cell lymphoma	Weighted mode	21	0.39542	0.508025	0.445476	-0.60031	1.39115	1.48501	0.548642	4.01946	Chen Y	8155 European	http://ftp.ebi.ac.uk/pub/databases/gwas/summary_statistics/GCST90200001-GCST90201000/GCST90200918/GCST90200918_buildGRCh38.tsv.gz
GCST90200926	N-stearoyl-sphingosine (d18:1 to 18:0) to N-palmitoyl-sphinganine (d18:0 to 16:0) ratio	Mantle cell lymphoma	MR Egger	31	0.581087	0.434822	0.191818	-0.271165	1.43334	1.78798	0.762491	4.19267	Chen Y	8159 European	http://ftp.ebi.ac.uk/pub/databases/gwas/summary_statistics/GCST90200001-GCST90201000/GCST90200926/GCST90200926_buildGRCh38.tsv.gz
GCST90200926	N-stearoyl-sphingosine (d18:1 to 18:0) to N-palmitoyl-sphinganine (d18:0 to 16:0) ratio	Mantle cell lymphoma	Weighted median	31	0.484561	0.274472	0.0774913	-0.0534036	1.02253	1.62346	0.947997	2.78021	Chen Y	8159 European	http://ftp.ebi.ac.uk/pub/databases/gwas/summary_statistics/GCST90200001-GCST90201000/GCST90200926/GCST90200926_buildGRCh38.tsv.gz
GCST90200926	N-stearoyl-sphingosine (d18:1 to 18:0) to N-palmitoyl-sphinganine (d18:0 to 16:0) ratio	Mantle cell lymphoma	Inverse variance weighted	31	0.485875	0.204222	0.0173523	0.0856008	0.886149	1.6256	1.08937	2.42577	Chen Y	8159 European	http://ftp.ebi.ac.uk/pub/databases/gwas/summary_statistics/GCST90200001-GCST90201000/GCST90200926/GCST90200926_buildGRCh38.tsv.gz
GCST90200926	N-stearoyl-sphingosine (d18:1 to 18:0) to N-palmitoyl-sphinganine (d18:0 to 16:0) ratio	Mantle cell lymphoma	Simple mode	31	0.571235	0.511751	0.273182	-0.431797	1.57427	1.77045	0.649341	4.8272	Chen Y	8159 European	http://ftp.ebi.ac.uk/pub/databases/gwas/summary_statistics/GCST90200001-GCST90201000/GCST90200926/GCST90200926_buildGRCh38.tsv.gz
GCST90200926	N-stearoyl-sphingosine (d18:1 to 18:0) to N-palmitoyl-sphinganine (d18:0 to 16:0) ratio	Mantle cell lymphoma	Weighted mode	31	0.506228	0.413349	0.230218	-0.303936	1.31639	1.65902	0.737908	3.72994	Chen Y	8159 European	http://ftp.ebi.ac.uk/pub/databases/gwas/summary_statistics/GCST90200001-GCST90201000/GCST90200926/GCST90200926_buildGRCh38.tsv.gz
GCST90200950	Glucose to mannitol to sorbitol ratio	Mantle cell lymphoma	MR Egger	26	-1.03861	0.471981	0.0376349	-1.96369	-0.113524	0.353947	0.140339	0.892682	Chen Y	8254 European	http://ftp.ebi.ac.uk/pub/databases/gwas/summary_statistics/GCST90200001-GCST90201000/GCST90200950/GCST90200950_buildGRCh38.tsv.gz
GCST90200950	Glucose to mannitol to sorbitol ratio	Mantle cell lymphoma	Weighted median	26	-0.54956	0.361481	0.128435	-1.25806	0.158943	0.577204	0.284204	1.17227	Chen Y	8254 European	http://ftp.ebi.ac.uk/pub/databases/gwas/summary_statistics/GCST90200001-GCST90201000/GCST90200950/GCST90200950_buildGRCh38.tsv.gz
GCST90200950	Glucose to mannitol to sorbitol ratio	Mantle cell lymphoma	Inverse variance weighted	26	-0.515702	0.23911	0.0310245	-0.984356	-0.0470469	0.597082	0.37368	0.954043	Chen Y	8254 European	http://ftp.ebi.ac.uk/pub/databases/gwas/summary_statistics/GCST90200001-GCST90201000/GCST90200950/GCST90200950_buildGRCh38.tsv.gz
GCST90200950	Glucose to mannitol to sorbitol ratio	Mantle cell lymphoma	Simple mode	26	-0.596911	0.648025	0.36579	-1.86704	0.673219	0.550509	0.15458	1.96054	Chen Y	8254 European	http://ftp.ebi.ac.uk/pub/databases/gwas/summary_statistics/GCST90200001-GCST90201000/GCST90200950/GCST90200950_buildGRCh38.tsv.gz
GCST90200950	Glucose to mannitol to sorbitol ratio	Mantle cell lymphoma	Weighted mode	26	-0.531189	0.446441	0.245291	-1.40621	0.343836	0.587906	0.245069	1.41035	Chen Y	8254 European	http://ftp.ebi.ac.uk/pub/databases/gwas/summary_statistics/GCST90200001-GCST90201000/GCST90200950/GCST90200950_buildGRCh38.tsv.gz
GCST90200996	Citrate to taurocholate ratio	Mantle cell lymphoma	MR Egger	18	-0.503617	0.522931	0.349845	-1.52856	0.521328	0.604341	0.216847	1.68426	Chen Y	7618 European	http://ftp.ebi.ac.uk/pub/databases/gwas/summary_statistics/GCST90200001-GCST90201000/GCST90200996/GCST90200996_buildGRCh38.tsv.gz
GCST90200996	Citrate to taurocholate ratio	Mantle cell lymphoma	Weighted median	18	-0.551089	0.381296	0.148372	-1.29843	0.196251	0.576322	0.27296	1.21683	Chen Y	7618 European	http://ftp.ebi.ac.uk/pub/databases/gwas/summary_statistics/GCST90200001-GCST90201000/GCST90200996/GCST90200996_buildGRCh38.tsv.gz
GCST90200996	Citrate to taurocholate ratio	Mantle cell lymphoma	Inverse variance weighted	18	-0.727939	0.280891	0.00955494	-1.27849	-0.177392	0.482903	0.278459	0.837451	Chen Y	7618 European	http://ftp.ebi.ac.uk/pub/databases/gwas/summary_statistics/GCST90200001-GCST90201000/GCST90200996/GCST90200996_buildGRCh38.tsv.gz
GCST90200996	Citrate to taurocholate ratio	Mantle cell lymphoma	Simple mode	18	-0.57053	0.71538	0.436147	-1.97267	0.831614	0.565226	0.139084	2.29702	Chen Y	7618 European	http://ftp.ebi.ac.uk/pub/databases/gwas/summary_statistics/GCST90200001-GCST90201000/GCST90200996/GCST90200996_buildGRCh38.tsv.gz
GCST90200996	Citrate to taurocholate ratio	Mantle cell lymphoma	Weighted mode	18	-0.588355	0.579544	0.32424	-1.72426	0.54755	0.55524	0.178305	1.72901	Chen Y	7618 European	http://ftp.ebi.ac.uk/pub/databases/gwas/summary_statistics/GCST90200001-GCST90201000/GCST90200996/GCST90200996_buildGRCh38.tsv.gz
GCST90201009	Threonine to pyruvate ratio	Mantle cell lymphoma	MR Egger	33	0.205939	0.351559	0.562259	-0.483116	0.894994	1.22868	0.616858	2.44732	Chen Y	8220 European	http://ftp.ebi.ac.uk/pub/databases/gwas/summary_statistics/GCST90201001-GCST90202000/GCST90201009/GCST90201009_buildGRCh38.tsv.gz
GCST90201009	Threonine to pyruvate ratio	Mantle cell lymphoma	Weighted median	33	0.432476	0.285238	0.129471	-0.126591	0.991542	1.54107	0.881094	2.69539	Chen Y	8220 European	http://ftp.ebi.ac.uk/pub/databases/gwas/summary_statistics/GCST90201001-GCST90202000/GCST90201009/GCST90201009_buildGRCh38.tsv.gz
GCST90201009	Threonine to pyruvate ratio	Mantle cell lymphoma	Inverse variance weighted	33	0.445995	0.192396	0.0204434	0.0688987	0.823092	1.56204	1.07133	2.27753	Chen Y	8220 European	http://ftp.ebi.ac.uk/pub/databases/gwas/summary_statistics/GCST90201001-GCST90202000/GCST90201009/GCST90201009_buildGRCh38.tsv.gz
GCST90201009	Threonine to pyruvate ratio	Mantle cell lymphoma	Simple mode	33	0.304457	0.530526	0.570063	-0.735374	1.34429	1.35589	0.479326	3.83546	Chen Y	8220 European	http://ftp.ebi.ac.uk/pub/databases/gwas/summary_statistics/GCST90201001-GCST90202000/GCST90201009/GCST90201009_buildGRCh38.tsv.gz
GCST90201009	Threonine to pyruvate ratio	Mantle cell lymphoma	Weighted mode	33	0.344441	0.442453	0.442004	-0.522766	1.21165	1.4112	0.592878	3.35902	Chen Y	8220 European	http://ftp.ebi.ac.uk/pub/databases/gwas/summary_statistics/GCST90201001-GCST90202000/GCST90201009/GCST90201009_buildGRCh38.tsv.gz
GCST90201010	Alpha-ketobutyrate to 4-methyl-2-oxopentanoate ratio	Mantle cell lymphoma	MR Egger	15	-1.33291	1.18409	0.280652	-3.65373	0.987904	0.263708	0.0258943	2.6856	Chen Y	8142 European	http://ftp.ebi.ac.uk/pub/databases/gwas/summary_statistics/GCST90201001-GCST90202000/GCST90201010/GCST90201010_buildGRCh38.tsv.gz
GCST90201010	Alpha-ketobutyrate to 4-methyl-2-oxopentanoate ratio	Mantle cell lymphoma	Weighted median	15	-1.06103	0.494223	0.0318039	-2.02971	-0.0923537	0.346099	0.131374	0.911783	Chen Y	8142 European	http://ftp.ebi.ac.uk/pub/databases/gwas/summary_statistics/GCST90201001-GCST90202000/GCST90201010/GCST90201010_buildGRCh38.tsv.gz
GCST90201010	Alpha-ketobutyrate to 4-methyl-2-oxopentanoate ratio	Mantle cell lymphoma	Inverse variance weighted	15	-0.809008	0.367169	0.0275688	-1.52866	-0.0893573	0.445299	0.216826	0.914519	Chen Y	8142 European	http://ftp.ebi.ac.uk/pub/databases/gwas/summary_statistics/GCST90201001-GCST90202000/GCST90201010/GCST90201010_buildGRCh38.tsv.gz
GCST90201010	Alpha-ketobutyrate to 4-methyl-2-oxopentanoate ratio	Mantle cell lymphoma	Simple mode	15	-1.22233	0.783678	0.141138	-2.75833	0.313683	0.294544	0.0633973	1.36846	Chen Y	8142 European	http://ftp.ebi.ac.uk/pub/databases/gwas/summary_statistics/GCST90201001-GCST90202000/GCST90201010/GCST90201010_buildGRCh38.tsv.gz
GCST90201010	Alpha-ketobutyrate to 4-methyl-2-oxopentanoate ratio	Mantle cell lymphoma	Weighted mode	15	-1.22233	0.730041	0.116251	-2.65321	0.208554	0.294544	0.0704251	1.2319	Chen Y	8142 European	http://ftp.ebi.ac.uk/pub/databases/gwas/summary_statistics/GCST90201001-GCST90202000/GCST90201010/GCST90201010_buildGRCh38.tsv.gz
Blue marked sections are Mendelian randomization bidirectional correlation groups.

## Sheet: table S2
Table S2. Mendelian randomization on the causal effect of Mantle cell lymphoma on metabolite.
outcome	exposure	outcome	method	nsnp	b	se	pval	lo_ci	up_ci	or	or_lci95	or_uci95
GCST90199720	Mantle cell lymphoma	Octanoylcarnitine (c8) levels	Inverse variance weighted	5	0.0447525	0.0165095	0.00671383	0.0123939	0.0771111	1.04577	1.01247	1.08016
GCST90200354	Mantle cell lymphoma	Linoleate (18:2n6) levels	Inverse variance weighted	5	0.0350696	0.0163222	0.031668	0.00307798	0.0670612	1.03569	1.00308	1.06936
GCST90200542	Mantle cell lymphoma	X-15728 levels	Inverse variance weighted	5	-0.0454533	0.0215726	0.0351183	-0.0877356	-0.003171	0.955564	0.916003	0.996834
GCST90200979	Mantle cell lymphoma	Arachidonate (20:4n6) to linoleate (18:2n6) ratio	Inverse variance weighted	5	-0.0495288	0.017862	0.00555646	-0.0845383	-0.0145194	0.951678	0.918936	0.985585
GCST90199645	Mantle cell lymphoma	Quinate levels	Inverse variance weighted	5	-0.00419105	0.017035	0.805662	-0.0375796	0.0291975	0.995818	0.963118	1.02963
GCST90199718	Mantle cell lymphoma	Sebacate (C10-DC) levels	Inverse variance weighted	5	0.0205377	0.0168023	0.221587	-0.0123947	0.0534701	1.02075	0.987682	1.05493
GCST90199728	Mantle cell lymphoma	10-nonadecenoate (19:1n9) levels	Inverse variance weighted	5	0.0269693	0.0194191	0.164893	-0.0110922	0.0650308	1.02734	0.988969	1.06719
GCST90199739	Mantle cell lymphoma	Salicyluric glucuronide levels	Inverse variance weighted	5	0.0179696	0.0208277	0.388263	-0.0228528	0.0587919	1.01813	0.977406	1.06055
GCST90199788	Mantle cell lymphoma	1-arachidonoyl-gpc (20:4n6) levels	Inverse variance weighted	5	-0.00765247	0.0180324	0.671293	-0.042996	0.027691	0.992377	0.957915	1.02808
GCST90199800	Mantle cell lymphoma	Carnitine C5:1 levels	Inverse variance weighted	5	-0.013381	0.0190882	0.483296	-0.0507938	0.0240318	0.986708	0.950475	1.02432
GCST90199818	Mantle cell lymphoma	Mannitol/sorbitol levels	Inverse variance weighted	5	0.0318874	0.0168733	0.0587831	-0.00118431	0.064959	1.0324	0.998816	1.06712
GCST90199921	Mantle cell lymphoma	Dihydroferulate levels	Inverse variance weighted	5	-0.0333005	0.0192682	0.0839424	-0.0710662	0.0044653	0.967248	0.9314	1.00448
GCST90200021	Mantle cell lymphoma	N-acetylglucosamine/n-acetylgalactosamine levels	Inverse variance weighted	5	0.0111338	0.0165013	0.499852	-0.0212088	0.0434764	1.0112	0.979015	1.04444
GCST90200022	Mantle cell lymphoma	Glycochenodeoxycholate 3-sulfate levels	Inverse variance weighted	5	0.0229293	0.0258878	0.375768	-0.0278107	0.0736694	1.02319	0.972572	1.07645
GCST90200037	Mantle cell lymphoma	1-stearoyl-2-linoleoyl-gpc (18:0/18:2) levels	Inverse variance weighted	5	0.0149676	0.0163569	0.360157	-0.0170919	0.0470271	1.01508	0.983053	1.04815
GCST90200046	Mantle cell lymphoma	1-stearoyl-2-docosahexaenoyl-gpc (18:0/22:6) levels	Inverse variance weighted	5	-0.0123938	0.0248231	0.61758	-0.0610471	0.0362596	0.987683	0.940779	1.03693
GCST90200077	Mantle cell lymphoma	1-stearoyl-2-oleoyl-GPI (18:0/18:1) levels	Inverse variance weighted	5	0.000102096	0.016776	0.995144	-0.0327788	0.032983	1.0001	0.967753	1.03353
GCST90200081	Mantle cell lymphoma	1-oleoyl-2-docosahexaenoyl-GPC (18:1/22:6) levels	Inverse variance weighted	5	-0.00299582	0.0181977	0.869238	-0.0386633	0.0326717	0.997009	0.962075	1.03321
GCST90200082	Mantle cell lymphoma	1-oleoyl-2-linoleoyl-GPE (18:1/18:2) levels	Inverse variance weighted	5	0.0180192	0.02084	0.387234	-0.0228271	0.0588655	1.01818	0.977431	1.06063
GCST90200085	Mantle cell lymphoma	Glycosyl-N-palmitoyl-sphingosine (d18:1/16:0) levels	Inverse variance weighted	5	-0.00567479	0.0173857	0.744118	-0.0397508	0.0284012	0.994341	0.961029	1.02881
GCST90200168	Mantle cell lymphoma	Hydroxyasparagine levels	Inverse variance weighted	5	-0.012325	0.0146037	0.39869	-0.0409484	0.0162983	0.987751	0.959879	1.01643
GCST90200205	Mantle cell lymphoma	3-indoleglyoxylic acid levels	Inverse variance weighted	5	-0.0179014	0.0172389	0.299068	-0.0516896	0.0158867	0.982258	0.949624	1.01601
GCST90200226	Mantle cell lymphoma	5-hydroxy-2-methylpyridine sulfate levels	Inverse variance weighted	5	-0.00520237	0.0184409	0.777858	-0.0413465	0.0309417	0.994811	0.959497	1.03143
GCST90200231	Mantle cell lymphoma	Lithocholate sulfate (1) levels	Inverse variance weighted	5	0.00534237	0.0261896	0.838363	-0.0459893	0.0566741	1.00536	0.955052	1.05831
GCST90200273	Mantle cell lymphoma	2-methoxyhydroquinone sulfate (2) levels	Inverse variance weighted	5	-0.0207138	0.02012	0.303238	-0.0601489	0.0187213	0.979499	0.941624	1.0189
GCST90200338	Mantle cell lymphoma	4-hydroxyphenylacetate levels	Inverse variance weighted	5	0.0116481	0.0168626	0.489713	-0.0214026	0.0446989	1.01172	0.978825	1.04571
GCST90200380	Mantle cell lymphoma	Glutarate (C5-DC) levels	Inverse variance weighted	5	-0.0232859	0.017386	0.180457	-0.0573625	0.0107906	0.976983	0.944252	1.01085
GCST90200449	Mantle cell lymphoma	Sucrose levels	Inverse variance weighted	5	-0.0143064	0.0171188	0.403316	-0.0478592	0.0192464	0.985795	0.953268	1.01943
GCST90200501	Mantle cell lymphoma	X-12731 levels	Inverse variance weighted	5	-0.0139013	0.0202173	0.49171	-0.0535273	0.0257247	0.986195	0.94788	1.02606
GCST90200502	Mantle cell lymphoma	X-12707 levels	Inverse variance weighted	5	-0.0187976	0.017226	0.275171	-0.0525606	0.0149654	0.981378	0.948797	1.01508
GCST90200543	Mantle cell lymphoma	X-15503 levels	Inverse variance weighted	5	-0.0182712	0.0166382	0.272141	-0.0508821	0.0143397	0.981895	0.950391	1.01444
GCST90200576	Mantle cell lymphoma	X-21285 levels	Inverse variance weighted	5	-0.00649514	0.027195	0.811233	-0.0597974	0.0468071	0.993526	0.941955	1.04792
GCST90200615	Mantle cell lymphoma	X-23974 levels	Inverse variance weighted	5	0.00960177	0.0212237	0.650976	-0.0319967	0.0512003	1.00965	0.96851	1.05253
GCST90200621	Mantle cell lymphoma	X-23739 levels	Inverse variance weighted	5	-0.00900923	0.0167842	0.591427	-0.0419062	0.0238878	0.991031	0.95896	1.02418
GCST90200683	Mantle cell lymphoma	N-acetylcitrulline levels	Inverse variance weighted	5	-0.00647499	0.0178242	0.716403	-0.0414104	0.0284604	0.993546	0.959435	1.02887
GCST90200740	Mantle cell lymphoma	Arachidonate (20:4n6) to oleate to vaccenate (18:1) ratio	Inverse variance weighted	5	-0.040808	0.0213325	0.055755	-0.0826197	0.00100378	0.960013	0.920701	1.001
GCST90200790	Mantle cell lymphoma	Thyroxine to taurocholate ratio	Inverse variance weighted	5	0.0247214	0.0176597	0.161551	-0.00989169	0.0593345	1.02503	0.990157	1.06113
GCST90200890	Mantle cell lymphoma	Cortisol to taurocholate ratio	Inverse variance weighted	5	0.00363667	0.0176229	0.83651	-0.0309043	0.0381776	1.00364	0.969568	1.03892
GCST90200918	Mantle cell lymphoma	N-palmitoyl-sphingosine (d18:1 to 16:0) to N-palmitoyl-sphinganine (d18:0 to 16:0) ratio	Inverse variance weighted	5	-0.0180986	0.0194256	0.351497	-0.0561727	0.0199755	0.982064	0.945376	1.02018
GCST90200926	Mantle cell lymphoma	N-stearoyl-sphingosine (d18:1 to 18:0) to N-palmitoyl-sphinganine (d18:0 to 16:0) ratio	Inverse variance weighted	5	-0.0233982	0.0181772	0.198015	-0.0590256	0.0122292	0.976873	0.942683	1.0123
GCST90200950	Mantle cell lymphoma	Glucose to mannitol to sorbitol ratio	Inverse variance weighted	5	-0.0216286	0.0208593	0.299792	-0.0625128	0.0192557	0.978604	0.939401	1.01944
GCST90200996	Mantle cell lymphoma	Citrate to taurocholate ratio	Inverse variance weighted	5	0.0219424	0.0176623	0.214116	-0.0126758	0.0565606	1.02218	0.987404	1.05819
GCST90201009	Mantle cell lymphoma	Threonine to pyruvate ratio	Inverse variance weighted	5	-0.005338	0.0170715	0.754519	-0.0387981	0.0281221	0.994676	0.961945	1.02852
GCST90201010	Mantle cell lymphoma	Alpha-ketobutyrate to 4-methyl-2-oxopentanoate ratio	Inverse variance weighted	5	0.0209227	0.0167773	0.212368	-0.0119609	0.0538063	1.02114	0.98811	1.05528
Blue marked sections are Mendelian randomization bidirectional correlation groups.

## Sheet: table S3
Table S3. Mendelian randomization analysis on the causal effect between immunocyte phenotypes and Mantle cell lymphoma.
id	exposure	outcome	method	nsnp	b	se	pval	lo_ci	up_ci	or	or_lci95	or_uci95	Trait	Statistical_trait_name	Panel	CatalogID	Trait_type	download_url
ebi-a-GCST90001795	CD25 on transitional	Mantle cell lymphoma	MR Egger	22	0.367465	0.217603	0.10681	-0.0590367	0.793966	1.44407	0.942672	2.21215	CD25 on transitional	Bcells.trait512	B cell	GCST90001795	MFI	https://gwas.mrcieu.ac.uk/files/ebi-a-GCST90001795/ebi-a-GCST90001795.vcf.gz
ebi-a-GCST90001795	CD25 on transitional	Mantle cell lymphoma	Weighted median	22	0.27827	0.216447	0.198572	-0.145965	0.702506	1.32084	0.864188	2.01881	CD25 on transitional	Bcells.trait512	B cell	GCST90001795	MFI	https://gwas.mrcieu.ac.uk/files/ebi-a-GCST90001795/ebi-a-GCST90001795.vcf.gz
ebi-a-GCST90001795	CD25 on transitional	Mantle cell lymphoma	Inverse variance weighted	22	0.305171	0.141482	0.0310087	0.0278665	0.582475	1.35686	1.02826	1.79046	CD25 on transitional	Bcells.trait512	B cell	GCST90001795	MFI	https://gwas.mrcieu.ac.uk/files/ebi-a-GCST90001795/ebi-a-GCST90001795.vcf.gz
ebi-a-GCST90001795	CD25 on transitional	Mantle cell lymphoma	Simple mode	22	0.385732	0.341539	0.271468	-0.283684	1.05515	1.47069	0.753004	2.8724	CD25 on transitional	Bcells.trait512	B cell	GCST90001795	MFI	https://gwas.mrcieu.ac.uk/files/ebi-a-GCST90001795/ebi-a-GCST90001795.vcf.gz
ebi-a-GCST90001795	CD25 on transitional	Mantle cell lymphoma	Weighted mode	22	0.376301	0.231845	0.119492	-0.078116	0.830717	1.45689	0.924857	2.29496	CD25 on transitional	Bcells.trait512	B cell	GCST90001795	MFI	https://gwas.mrcieu.ac.uk/files/ebi-a-GCST90001795/ebi-a-GCST90001795.vcf.gz
ebi-a-GCST90001399	IgD- CD27- %B cell	Mantle cell lymphoma	MR Egger	15	-0.4655	0.319798	0.169223	-1.0923	0.161304	0.627821	0.335443	1.17504	IgD- CD27- %B cell	BC_Trait19	B cell	GCST90001399	Relative count	https://gwas.mrcieu.ac.uk/files/ebi-a-GCST90001399/ebi-a-GCST90001399.vcf.gz
ebi-a-GCST90001399	IgD- CD27- %B cell	Mantle cell lymphoma	Weighted median	15	-0.380479	0.225709	0.0918531	-0.82287	0.0619116	0.683534	0.43917	1.06387	IgD- CD27- %B cell	BC_Trait19	B cell	GCST90001399	Relative count	https://gwas.mrcieu.ac.uk/files/ebi-a-GCST90001399/ebi-a-GCST90001399.vcf.gz
ebi-a-GCST90001399	IgD- CD27- %B cell	Mantle cell lymphoma	Inverse variance weighted	15	-0.338315	0.169974	0.0465485	-0.671465	-0.00516479	0.712971	0.51096	0.994849	IgD- CD27- %B cell	BC_Trait19	B cell	GCST90001399	Relative count	https://gwas.mrcieu.ac.uk/files/ebi-a-GCST90001399/ebi-a-GCST90001399.vcf.gz
ebi-a-GCST90001399	IgD- CD27- %B cell	Mantle cell lymphoma	Simple mode	15	-0.543425	0.3356	0.127691	-1.2012	0.114352	0.580756	0.300833	1.12115	IgD- CD27- %B cell	BC_Trait19	B cell	GCST90001399	Relative count	https://gwas.mrcieu.ac.uk/files/ebi-a-GCST90001399/ebi-a-GCST90001399.vcf.gz
ebi-a-GCST90001399	IgD- CD27- %B cell	Mantle cell lymphoma	Weighted mode	15	-0.433715	0.228558	0.0785633	-0.881687	0.0142583	0.648097	0.414084	1.01436	IgD- CD27- %B cell	BC_Trait19	B cell	GCST90001399	Relative count	https://gwas.mrcieu.ac.uk/files/ebi-a-GCST90001399/ebi-a-GCST90001399.vcf.gz
ebi-a-GCST90001412	IgD+ CD24+ AC	Mantle cell lymphoma	MR Egger	23	0.170798	0.327512	0.607474	-0.471125	0.812722	1.18625	0.624299	2.25404	IgD+ CD24+ AC	BC_Trait32	B cell	GCST90001412	Absolute count	https://gwas.mrcieu.ac.uk/files/ebi-a-GCST90001412/ebi-a-GCST90001412.vcf.gz
ebi-a-GCST90001412	IgD+ CD24+ AC	Mantle cell lymphoma	Weighted median	23	0.269998	0.264073	0.306574	-0.247585	0.78758	1.30996	0.780684	2.19807	IgD+ CD24+ AC	BC_Trait32	B cell	GCST90001412	Absolute count	https://gwas.mrcieu.ac.uk/files/ebi-a-GCST90001412/ebi-a-GCST90001412.vcf.gz
ebi-a-GCST90001412	IgD+ CD24+ AC	Mantle cell lymphoma	Inverse variance weighted	23	0.466955	0.171735	0.00654711	0.130354	0.803556	1.59513	1.13923	2.23347	IgD+ CD24+ AC	BC_Trait32	B cell	GCST90001412	Absolute count	https://gwas.mrcieu.ac.uk/files/ebi-a-GCST90001412/ebi-a-GCST90001412.vcf.gz
ebi-a-GCST90001412	IgD+ CD24+ AC	Mantle cell lymphoma	Simple mode	23	0.542695	0.441375	0.231852	-0.322401	1.40779	1.72064	0.724408	4.08692	IgD+ CD24+ AC	BC_Trait32	B cell	GCST90001412	Absolute count	https://gwas.mrcieu.ac.uk/files/ebi-a-GCST90001412/ebi-a-GCST90001412.vcf.gz
ebi-a-GCST90001412	IgD+ CD24+ AC	Mantle cell lymphoma	Weighted mode	23	0.272988	0.304843	0.380212	-0.324505	0.870481	1.31388	0.722885	2.38806	IgD+ CD24+ AC	BC_Trait32	B cell	GCST90001412	Absolute count	https://gwas.mrcieu.ac.uk/files/ebi-a-GCST90001412/ebi-a-GCST90001412.vcf.gz
ebi-a-GCST90001427	IgD- CD38- %lymphocyte	Mantle cell lymphoma	MR Egger	28	0.174805	0.242369	0.477199	-0.300237	0.649848	1.19101	0.740643	1.91525	IgD- CD38- %lymphocyte	BC_Trait49	B cell	GCST90001427	Relative count	https://gwas.mrcieu.ac.uk/files/ebi-a-GCST90001427/ebi-a-GCST90001427.vcf.gz
ebi-a-GCST90001427	IgD- CD38- %lymphocyte	Mantle cell lymphoma	Weighted median	28	0.28991	0.215234	0.177996	-0.131949	0.711768	1.33631	0.876386	2.03759	IgD- CD38- %lymphocyte	BC_Trait49	B cell	GCST90001427	Relative count	https://gwas.mrcieu.ac.uk/files/ebi-a-GCST90001427/ebi-a-GCST90001427.vcf.gz
ebi-a-GCST90001427	IgD- CD38- %lymphocyte	Mantle cell lymphoma	Inverse variance weighted	28	0.323155	0.141582	0.022462	0.0456548	0.600655	1.38148	1.04671	1.82331	IgD- CD38- %lymphocyte	BC_Trait49	B cell	GCST90001427	Relative count	https://gwas.mrcieu.ac.uk/files/ebi-a-GCST90001427/ebi-a-GCST90001427.vcf.gz
ebi-a-GCST90001427	IgD- CD38- %lymphocyte	Mantle cell lymphoma	Simple mode	28	0.157037	0.349886	0.657141	-0.52874	0.842813	1.17004	0.589347	2.32289	IgD- CD38- %lymphocyte	BC_Trait49	B cell	GCST90001427	Relative count	https://gwas.mrcieu.ac.uk/files/ebi-a-GCST90001427/ebi-a-GCST90001427.vcf.gz
ebi-a-GCST90001427	IgD- CD38- %lymphocyte	Mantle cell lymphoma	Weighted mode	28	0.232225	0.252575	0.366012	-0.262821	0.727271	1.2614	0.768879	2.06943	IgD- CD38- %lymphocyte	BC_Trait49	B cell	GCST90001427	Relative count	https://gwas.mrcieu.ac.uk/files/ebi-a-GCST90001427/ebi-a-GCST90001427.vcf.gz
ebi-a-GCST90001433	IgD- CD27- %lymphocyte	Mantle cell lymphoma	MR Egger	18	-0.216847	0.433937	0.624074	-1.06736	0.633669	0.805053	0.343914	1.88451	IgD- CD27- %lymphocyte	BC_Trait55	B cell	GCST90001433	Relative count	https://gwas.mrcieu.ac.uk/files/ebi-a-GCST90001433/ebi-a-GCST90001433.vcf.gz
ebi-a-GCST90001433	IgD- CD27- %lymphocyte	Mantle cell lymphoma	Weighted median	18	-0.450222	0.248333	0.0698349	-0.936954	0.0365098	0.637487	0.39182	1.03718	IgD- CD27- %lymphocyte	BC_Trait55	B cell	GCST90001433	Relative count	https://gwas.mrcieu.ac.uk/files/ebi-a-GCST90001433/ebi-a-GCST90001433.vcf.gz
ebi-a-GCST90001433	IgD- CD27- %lymphocyte	Mantle cell lymphoma	Inverse variance weighted	18	-0.397097	0.169752	0.0193213	-0.729811	-0.0643824	0.672269	0.482	0.937646	IgD- CD27- %lymphocyte	BC_Trait55	B cell	GCST90001433	Relative count	https://gwas.mrcieu.ac.uk/files/ebi-a-GCST90001433/ebi-a-GCST90001433.vcf.gz
ebi-a-GCST90001433	IgD- CD27- %lymphocyte	Mantle cell lymphoma	Simple mode	18	-0.585349	0.351913	0.11457	-1.2751	0.104401	0.556911	0.279403	1.11005	IgD- CD27- %lymphocyte	BC_Trait55	B cell	GCST90001433	Relative count	https://gwas.mrcieu.ac.uk/files/ebi-a-GCST90001433/ebi-a-GCST90001433.vcf.gz
ebi-a-GCST90001433	IgD- CD27- %lymphocyte	Mantle cell lymphoma	Weighted mode	18	-0.480372	0.273658	0.097197	-1.01674	0.0559974	0.618553	0.361772	1.05759	IgD- CD27- %lymphocyte	BC_Trait55	B cell	GCST90001433	Relative count	https://gwas.mrcieu.ac.uk/files/ebi-a-GCST90001433/ebi-a-GCST90001433.vcf.gz
ebi-a-GCST90001484	CD39+ resting Treg %resting Treg	Mantle cell lymphoma	MR Egger	28	0.185553	0.126736	0.155157	-0.0628502	0.433956	1.20388	0.939084	1.54335	CD39+ resting Treg %resting Treg	f_Treg_Trait507	Treg	GCST90001484	Relative count	https://gwas.mrcieu.ac.uk/files/ebi-a-GCST90001484/ebi-a-GCST90001484.vcf.gz
ebi-a-GCST90001484	CD39+ resting Treg %resting Treg	Mantle cell lymphoma	Weighted median	28	0.150625	0.102111	0.140184	-0.0495133	0.350763	1.16256	0.951693	1.42015	CD39+ resting Treg %resting Treg	f_Treg_Trait507	Treg	GCST90001484	Relative count	https://gwas.mrcieu.ac.uk/files/ebi-a-GCST90001484/ebi-a-GCST90001484.vcf.gz
ebi-a-GCST90001484	CD39+ resting Treg %resting Treg	Mantle cell lymphoma	Inverse variance weighted	28	0.17893	0.0864737	0.0385294	0.00944106	0.348418	1.19594	1.00949	1.41682	CD39+ resting Treg %resting Treg	f_Treg_Trait507	Treg	GCST90001484	Relative count	https://gwas.mrcieu.ac.uk/files/ebi-a-GCST90001484/ebi-a-GCST90001484.vcf.gz
ebi-a-GCST90001484	CD39+ resting Treg %resting Treg	Mantle cell lymphoma	Simple mode	28	0.111793	0.209781	0.598461	-0.299379	0.522965	1.11828	0.741279	1.68702	CD39+ resting Treg %resting Treg	f_Treg_Trait507	Treg	GCST90001484	Relative count	https://gwas.mrcieu.ac.uk/files/ebi-a-GCST90001484/ebi-a-GCST90001484.vcf.gz
ebi-a-GCST90001484	CD39+ resting Treg %resting Treg	Mantle cell lymphoma	Weighted mode	28	0.153426	0.0912166	0.104102	-0.0253585	0.332211	1.16582	0.97496	1.39405	CD39+ resting Treg %resting Treg	f_Treg_Trait507	Treg	GCST90001484	Relative count	https://gwas.mrcieu.ac.uk/files/ebi-a-GCST90001484/ebi-a-GCST90001484.vcf.gz
ebi-a-GCST90001510	CD25hi CD45RA- CD4 not Treg AC	Mantle cell lymphoma	MR Egger	20	-0.184978	0.0853427	0.043854	-0.352249	-0.0177062	0.831123	0.703105	0.98245	CD25hi CD45RA- CD4 not Treg AC	f_Treg_Trait539	Treg	GCST90001510	Absolute count	https://gwas.mrcieu.ac.uk/files/ebi-a-GCST90001510/ebi-a-GCST90001510.vcf.gz
ebi-a-GCST90001510	CD25hi CD45RA- CD4 not Treg AC	Mantle cell lymphoma	Weighted median	20	-0.154275	0.0814849	0.0583188	-0.313985	0.00543553	0.857036	0.73053	1.00545	CD25hi CD45RA- CD4 not Treg AC	f_Treg_Trait539	Treg	GCST90001510	Absolute count	https://gwas.mrcieu.ac.uk/files/ebi-a-GCST90001510/ebi-a-GCST90001510.vcf.gz
ebi-a-GCST90001510	CD25hi CD45RA- CD4 not Treg AC	Mantle cell lymphoma	Inverse variance weighted	20	-0.135104	0.061311	0.0275535	-0.255274	-0.0149345	0.873625	0.774704	0.985176	CD25hi CD45RA- CD4 not Treg AC	f_Treg_Trait539	Treg	GCST90001510	Absolute count	https://gwas.mrcieu.ac.uk/files/ebi-a-GCST90001510/ebi-a-GCST90001510.vcf.gz
ebi-a-GCST90001510	CD25hi CD45RA- CD4 not Treg AC	Mantle cell lymphoma	Simple mode	20	-0.150046	0.115093	0.207911	-0.375628	0.0755351	0.860668	0.686858	1.07846	CD25hi CD45RA- CD4 not Treg AC	f_Treg_Trait539	Treg	GCST90001510	Absolute count	https://gwas.mrcieu.ac.uk/files/ebi-a-GCST90001510/ebi-a-GCST90001510.vcf.gz
ebi-a-GCST90001510	CD25hi CD45RA- CD4 not Treg AC	Mantle cell lymphoma	Weighted mode	20	-0.150046	0.0748817	0.0595629	-0.296815	-0.00327834	0.860668	0.743182	0.996727	CD25hi CD45RA- CD4 not Treg AC	f_Treg_Trait539	Treg	GCST90001510	Absolute count	https://gwas.mrcieu.ac.uk/files/ebi-a-GCST90001510/ebi-a-GCST90001510.vcf.gz
ebi-a-GCST90001512	CD25hi CD45RA- CD4 not Treg %T cell	Mantle cell lymphoma	MR Egger	28	-0.0560534	0.0838961	0.509939	-0.22049	0.108383	0.945489	0.802126	1.11447	CD25hi CD45RA- CD4 not Treg %T cell	f_Treg_Trait541	Treg	GCST90001512	Relative count	https://gwas.mrcieu.ac.uk/files/ebi-a-GCST90001512/ebi-a-GCST90001512.vcf.gz
ebi-a-GCST90001512	CD25hi CD45RA- CD4 not Treg %T cell	Mantle cell lymphoma	Weighted median	28	-0.16904	0.10015	0.0914364	-0.365335	0.027254	0.844475	0.693964	1.02763	CD25hi CD45RA- CD4 not Treg %T cell	f_Treg_Trait541	Treg	GCST90001512	Relative count	https://gwas.mrcieu.ac.uk/files/ebi-a-GCST90001512/ebi-a-GCST90001512.vcf.gz
ebi-a-GCST90001512	CD25hi CD45RA- CD4 not Treg %T cell	Mantle cell lymphoma	Inverse variance weighted	28	-0.137772	0.0667121	0.0389071	-0.268527	-0.00701595	0.871298	0.764505	0.993009	CD25hi CD45RA- CD4 not Treg %T cell	f_Treg_Trait541	Treg	GCST90001512	Relative count	https://gwas.mrcieu.ac.uk/files/ebi-a-GCST90001512/ebi-a-GCST90001512.vcf.gz
ebi-a-GCST90001512	CD25hi CD45RA- CD4 not Treg %T cell	Mantle cell lymphoma	Simple mode	28	-0.169942	0.177859	0.347809	-0.518545	0.178661	0.843714	0.595386	1.19562	CD25hi CD45RA- CD4 not Treg %T cell	f_Treg_Trait541	Treg	GCST90001512	Relative count	https://gwas.mrcieu.ac.uk/files/ebi-a-GCST90001512/ebi-a-GCST90001512.vcf.gz
ebi-a-GCST90001512	CD25hi CD45RA- CD4 not Treg %T cell	Mantle cell lymphoma	Weighted mode	28	-0.108268	0.0790014	0.181833	-0.26311	0.046575	0.897387	0.768657	1.04768	CD25hi CD45RA- CD4 not Treg %T cell	f_Treg_Trait541	Treg	GCST90001512	Relative count	https://gwas.mrcieu.ac.uk/files/ebi-a-GCST90001512/ebi-a-GCST90001512.vcf.gz
ebi-a-GCST90001552	Naive CD8br %CD8br	Mantle cell lymphoma	MR Egger	36	0.0973971	0.0539345	0.0798036	-0.00831453	0.203109	1.1023	0.99172	1.22521	Naive CD8br %CD8br	MT_Trait526	Maturation stages of T cell	GCST90001552	Relative count	https://gwas.mrcieu.ac.uk/files/ebi-a-GCST90001552/ebi-a-GCST90001552.vcf.gz
ebi-a-GCST90001552	Naive CD8br %CD8br	Mantle cell lymphoma	Weighted median	36	0.111341	0.0615714	0.0705569	-0.00933925	0.232021	1.11778	0.990704	1.26115	Naive CD8br %CD8br	MT_Trait526	Maturation stages of T cell	GCST90001552	Relative count	https://gwas.mrcieu.ac.uk/files/ebi-a-GCST90001552/ebi-a-GCST90001552.vcf.gz
ebi-a-GCST90001552	Naive CD8br %CD8br	Mantle cell lymphoma	Inverse variance weighted	36	0.105546	0.0472221	0.0254108	0.0129908	0.198101	1.11132	1.01308	1.21909	Naive CD8br %CD8br	MT_Trait526	Maturation stages of T cell	GCST90001552	Relative count	https://gwas.mrcieu.ac.uk/files/ebi-a-GCST90001552/ebi-a-GCST90001552.vcf.gz
ebi-a-GCST90001552	Naive CD8br %CD8br	Mantle cell lymphoma	Simple mode	36	0.108214	0.110461	0.333979	-0.108289	0.324717	1.11429	0.897368	1.38364	Naive CD8br %CD8br	MT_Trait526	Maturation stages of T cell	GCST90001552	Relative count	https://gwas.mrcieu.ac.uk/files/ebi-a-GCST90001552/ebi-a-GCST90001552.vcf.gz
ebi-a-GCST90001552	Naive CD8br %CD8br	Mantle cell lymphoma	Weighted mode	36	0.121292	0.0547602	0.0333653	0.0139622	0.228622	1.12895	1.01406	1.25687	Naive CD8br %CD8br	MT_Trait526	Maturation stages of T cell	GCST90001552	Relative count	https://gwas.mrcieu.ac.uk/files/ebi-a-GCST90001552/ebi-a-GCST90001552.vcf.gz
ebi-a-GCST90001597	CD8dim %T cell	Mantle cell lymphoma	MR Egger	19	0.705784	0.278446	0.0213706	0.16003	1.25154	2.02543	1.17355	3.49572	CD8dim %T cell	TB_ry_Trait525	TBNK	GCST90001597	Relative count	https://gwas.mrcieu.ac.uk/files/ebi-a-GCST90001597/ebi-a-GCST90001597.vcf.gz
ebi-a-GCST90001597	CD8dim %T cell	Mantle cell lymphoma	Weighted median	19	0.42319	0.214685	0.0486999	0.0024065	0.843973	1.52682	1.00241	2.32559	CD8dim %T cell	TB_ry_Trait525	TBNK	GCST90001597	Relative count	https://gwas.mrcieu.ac.uk/files/ebi-a-GCST90001597/ebi-a-GCST90001597.vcf.gz
ebi-a-GCST90001597	CD8dim %T cell	Mantle cell lymphoma	Inverse variance weighted	19	0.294539	0.145788	0.0433495	0.00879487	0.580283	1.34251	1.00883	1.78654	CD8dim %T cell	TB_ry_Trait525	TBNK	GCST90001597	Relative count	https://gwas.mrcieu.ac.uk/files/ebi-a-GCST90001597/ebi-a-GCST90001597.vcf.gz
ebi-a-GCST90001597	CD8dim %T cell	Mantle cell lymphoma	Simple mode	19	0.370291	0.419176	0.388678	-0.451294	1.19188	1.44816	0.636803	3.29326	CD8dim %T cell	TB_ry_Trait525	TBNK	GCST90001597	Relative count	https://gwas.mrcieu.ac.uk/files/ebi-a-GCST90001597/ebi-a-GCST90001597.vcf.gz
ebi-a-GCST90001597	CD8dim %T cell	Mantle cell lymphoma	Weighted mode	19	0.561464	0.255634	0.0414079	0.0604212	1.06251	1.75324	1.06228	2.89362	CD8dim %T cell	TB_ry_Trait525	TBNK	GCST90001597	Relative count	https://gwas.mrcieu.ac.uk/files/ebi-a-GCST90001597/ebi-a-GCST90001597.vcf.gz
ebi-a-GCST90001649	HLA DR+ NK %NK	Mantle cell lymphoma	MR Egger	23	-0.2819	0.198719	0.170691	-0.67139	0.10759	0.754349	0.510998	1.11359	HLA DR+ NK %NK	TB_Trait570	TBNK	GCST90001649	Relative count	https://gwas.mrcieu.ac.uk/files/ebi-a-GCST90001649/ebi-a-GCST90001649.vcf.gz
ebi-a-GCST90001649	HLA DR+ NK %NK	Mantle cell lymphoma	Weighted median	23	-0.270684	0.16862	0.10843	-0.601178	0.0598113	0.762858	0.548165	1.06164	HLA DR+ NK %NK	TB_Trait570	TBNK	GCST90001649	Relative count	https://gwas.mrcieu.ac.uk/files/ebi-a-GCST90001649/ebi-a-GCST90001649.vcf.gz
ebi-a-GCST90001649	HLA DR+ NK %NK	Mantle cell lymphoma	Inverse variance weighted	23	-0.296007	0.120805	0.014274	-0.532784	-0.0592298	0.743782	0.586968	0.94249	HLA DR+ NK %NK	TB_Trait570	TBNK	GCST90001649	Relative count	https://gwas.mrcieu.ac.uk/files/ebi-a-GCST90001649/ebi-a-GCST90001649.vcf.gz
ebi-a-GCST90001649	HLA DR+ NK %NK	Mantle cell lymphoma	Simple mode	23	-0.341085	0.307788	0.279753	-0.94435	0.262181	0.710999	0.388932	1.29976	HLA DR+ NK %NK	TB_Trait570	TBNK	GCST90001649	Relative count	https://gwas.mrcieu.ac.uk/files/ebi-a-GCST90001649/ebi-a-GCST90001649.vcf.gz
ebi-a-GCST90001649	HLA DR+ NK %NK	Mantle cell lymphoma	Weighted mode	23	-0.291122	0.176647	0.113553	-0.637349	0.0551056	0.747425	0.528692	1.05665	HLA DR+ NK %NK	TB_Trait570	TBNK	GCST90001649	Relative count	https://gwas.mrcieu.ac.uk/files/ebi-a-GCST90001649/ebi-a-GCST90001649.vcf.gz
ebi-a-GCST90001726	CD19 on IgD+ CD38-	Mantle cell lymphoma	MR Egger	31	-0.13023	0.0791498	0.110694	-0.285363	0.024904	0.877894	0.751741	1.02522	CD19 on IgD+ CD38-	Bcells.trait310	B cell	GCST90001726	MFI	https://gwas.mrcieu.ac.uk/files/ebi-a-GCST90001726/ebi-a-GCST90001726.vcf.gz
ebi-a-GCST90001726	CD19 on IgD+ CD38-	Mantle cell lymphoma	Weighted median	31	-0.149569	0.0894034	0.0943335	-0.3248	0.0256616	0.861079	0.722672	1.02599	CD19 on IgD+ CD38-	Bcells.trait310	B cell	GCST90001726	MFI	https://gwas.mrcieu.ac.uk/files/ebi-a-GCST90001726/ebi-a-GCST90001726.vcf.gz
ebi-a-GCST90001726	CD19 on IgD+ CD38-	Mantle cell lymphoma	Inverse variance weighted	31	-0.140277	0.0650934	0.0311606	-0.26786	-0.0126942	0.869117	0.765015	0.987386	CD19 on IgD+ CD38-	Bcells.trait310	B cell	GCST90001726	MFI	https://gwas.mrcieu.ac.uk/files/ebi-a-GCST90001726/ebi-a-GCST90001726.vcf.gz
ebi-a-GCST90001726	CD19 on IgD+ CD38-	Mantle cell lymphoma	Simple mode	31	-0.171592	0.180179	0.348534	-0.524742	0.181558	0.842323	0.591708	1.19908	CD19 on IgD+ CD38-	Bcells.trait310	B cell	GCST90001726	MFI	https://gwas.mrcieu.ac.uk/files/ebi-a-GCST90001726/ebi-a-GCST90001726.vcf.gz
ebi-a-GCST90001726	CD19 on IgD+ CD38-	Mantle cell lymphoma	Weighted mode	31	-0.145596	0.0773585	0.069556	-0.297219	0.00602665	0.864507	0.742882	1.00604	CD19 on IgD+ CD38-	Bcells.trait310	B cell	GCST90001726	MFI	https://gwas.mrcieu.ac.uk/files/ebi-a-GCST90001726/ebi-a-GCST90001726.vcf.gz
ebi-a-GCST90001810	CD38 on CD3- CD19-	Mantle cell lymphoma	MR Egger	18	0.182928	0.212861	0.402825	-0.23428	0.600135	1.20073	0.79114	1.82237	CD38 on CD3- CD19-	Bcells.trait619	B cell	GCST90001810	MFI	https://gwas.mrcieu.ac.uk/files/ebi-a-GCST90001810/ebi-a-GCST90001810.vcf.gz
ebi-a-GCST90001810	CD38 on CD3- CD19-	Mantle cell lymphoma	Weighted median	18	0.325638	0.167469	0.051839	-0.00260105	0.653878	1.38491	0.997402	1.92298	CD38 on CD3- CD19-	Bcells.trait619	B cell	GCST90001810	MFI	https://gwas.mrcieu.ac.uk/files/ebi-a-GCST90001810/ebi-a-GCST90001810.vcf.gz
ebi-a-GCST90001810	CD38 on CD3- CD19-	Mantle cell lymphoma	Inverse variance weighted	18	0.244477	0.115825	0.0347938	0.0174606	0.471493	1.27695	1.01761	1.60238	CD38 on CD3- CD19-	Bcells.trait619	B cell	GCST90001810	MFI	https://gwas.mrcieu.ac.uk/files/ebi-a-GCST90001810/ebi-a-GCST90001810.vcf.gz
ebi-a-GCST90001810	CD38 on CD3- CD19-	Mantle cell lymphoma	Simple mode	18	0.287775	0.225346	0.218757	-0.153903	0.729452	1.33346	0.857355	2.07394	CD38 on CD3- CD19-	Bcells.trait619	B cell	GCST90001810	MFI	https://gwas.mrcieu.ac.uk/files/ebi-a-GCST90001810/ebi-a-GCST90001810.vcf.gz
ebi-a-GCST90001810	CD38 on CD3- CD19-	Mantle cell lymphoma	Weighted mode	18	0.296028	0.199677	0.156499	-0.0953388	0.687395	1.34451	0.909065	1.98853	CD38 on CD3- CD19-	Bcells.trait619	B cell	GCST90001810	MFI	https://gwas.mrcieu.ac.uk/files/ebi-a-GCST90001810/ebi-a-GCST90001810.vcf.gz
ebi-a-GCST90001817	CD38 on PB/PC	Mantle cell lymphoma	MR Egger	15	-0.20474	0.272274	0.465472	-0.738397	0.328918	0.814859	0.477879	1.38946	CD38 on PB/PC	Bcells.trait647	B cell	GCST90001817	MFI	https://gwas.mrcieu.ac.uk/files/ebi-a-GCST90001817/ebi-a-GCST90001817.vcf.gz
ebi-a-GCST90001817	CD38 on PB/PC	Mantle cell lymphoma	Weighted median	15	-0.429826	0.228759	0.0602524	-0.878194	0.0185427	0.650623	0.415533	1.01872	CD38 on PB/PC	Bcells.trait647	B cell	GCST90001817	MFI	https://gwas.mrcieu.ac.uk/files/ebi-a-GCST90001817/ebi-a-GCST90001817.vcf.gz
ebi-a-GCST90001817	CD38 on PB/PC	Mantle cell lymphoma	Inverse variance weighted	15	-0.33744	0.164401	0.0401171	-0.659666	-0.0152139	0.713595	0.517024	0.984901	CD38 on PB/PC	Bcells.trait647	B cell	GCST90001817	MFI	https://gwas.mrcieu.ac.uk/files/ebi-a-GCST90001817/ebi-a-GCST90001817.vcf.gz
ebi-a-GCST90001817	CD38 on PB/PC	Mantle cell lymphoma	Simple mode	15	-0.149698	0.376881	0.697207	-0.888384	0.588988	0.860968	0.41132	1.80216	CD38 on PB/PC	Bcells.trait647	B cell	GCST90001817	MFI	https://gwas.mrcieu.ac.uk/files/ebi-a-GCST90001817/ebi-a-GCST90001817.vcf.gz
ebi-a-GCST90001817	CD38 on PB/PC	Mantle cell lymphoma	Weighted mode	15	-0.364798	0.239685	0.150275	-0.834581	0.104985	0.694337	0.434056	1.11069	CD38 on PB/PC	Bcells.trait647	B cell	GCST90001817	MFI	https://gwas.mrcieu.ac.uk/files/ebi-a-GCST90001817/ebi-a-GCST90001817.vcf.gz
ebi-a-GCST90001871	HVEM on T cell	Mantle cell lymphoma	MR Egger	25	0.158266	0.162252	0.339492	-0.159747	0.476279	1.17148	0.85236	1.61007	HVEM on T cell	HVEM1000_150630.trait1	Maturation stages of T cell	GCST90001871	MFI	https://gwas.mrcieu.ac.uk/files/ebi-a-GCST90001871/ebi-a-GCST90001871.vcf.gz
ebi-a-GCST90001871	HVEM on T cell	Mantle cell lymphoma	Weighted median	25	0.1349	0.149795	0.367818	-0.158697	0.428497	1.14442	0.853255	1.53495	HVEM on T cell	HVEM1000_150630.trait1	Maturation stages of T cell	GCST90001871	MFI	https://gwas.mrcieu.ac.uk/files/ebi-a-GCST90001871/ebi-a-GCST90001871.vcf.gz
ebi-a-GCST90001871	HVEM on T cell	Mantle cell lymphoma	Inverse variance weighted	25	0.190153	0.0887144	0.0320789	0.0162725	0.364033	1.20943	1.01641	1.43912	HVEM on T cell	HVEM1000_150630.trait1	Maturation stages of T cell	GCST90001871	MFI	https://gwas.mrcieu.ac.uk/files/ebi-a-GCST90001871/ebi-a-GCST90001871.vcf.gz
ebi-a-GCST90001871	HVEM on T cell	Mantle cell lymphoma	Simple mode	25	0.332263	0.243797	0.185575	-0.145578	0.810104	1.39412	0.864523	2.24814	HVEM on T cell	HVEM1000_150630.trait1	Maturation stages of T cell	GCST90001871	MFI	https://gwas.mrcieu.ac.uk/files/ebi-a-GCST90001871/ebi-a-GCST90001871.vcf.gz
ebi-a-GCST90001871	HVEM on T cell	Mantle cell lymphoma	Weighted mode	25	0.194912	0.141985	0.182519	-0.0833793	0.473204	1.2152	0.920002	1.60513	HVEM on T cell	HVEM1000_150630.trait1	Maturation stages of T cell	GCST90001871	MFI	https://gwas.mrcieu.ac.uk/files/ebi-a-GCST90001871/ebi-a-GCST90001871.vcf.gz
ebi-a-GCST90001888	CD28 on CD39+ secreting Treg	Mantle cell lymphoma	MR Egger	21	0.167462	0.152764	0.286685	-0.131955	0.466878	1.1823	0.876381	1.59501	CD28 on CD39+ secreting Treg	Blue.585.42.Treg.trait12	Treg	GCST90001888	MFI	https://gwas.mrcieu.ac.uk/files/ebi-a-GCST90001888/ebi-a-GCST90001888.vcf.gz
ebi-a-GCST90001888	CD28 on CD39+ secreting Treg	Mantle cell lymphoma	Weighted median	21	0.176433	0.135929	0.194293	-0.0899871	0.442853	1.19295	0.913943	1.55714	CD28 on CD39+ secreting Treg	Blue.585.42.Treg.trait12	Treg	GCST90001888	MFI	https://gwas.mrcieu.ac.uk/files/ebi-a-GCST90001888/ebi-a-GCST90001888.vcf.gz
ebi-a-GCST90001888	CD28 on CD39+ secreting Treg	Mantle cell lymphoma	Inverse variance weighted	21	0.263604	0.107497	0.014199	0.0529091	0.474298	1.30161	1.05433	1.60689	CD28 on CD39+ secreting Treg	Blue.585.42.Treg.trait12	Treg	GCST90001888	MFI	https://gwas.mrcieu.ac.uk/files/ebi-a-GCST90001888/ebi-a-GCST90001888.vcf.gz
ebi-a-GCST90001888	CD28 on CD39+ secreting Treg	Mantle cell lymphoma	Simple mode	21	0.231046	0.20118	0.264332	-0.163267	0.625359	1.25992	0.849364	1.86892	CD28 on CD39+ secreting Treg	Blue.585.42.Treg.trait12	Treg	GCST90001888	MFI	https://gwas.mrcieu.ac.uk/files/ebi-a-GCST90001888/ebi-a-GCST90001888.vcf.gz
ebi-a-GCST90001888	CD28 on CD39+ secreting Treg	Mantle cell lymphoma	Weighted mode	21	0.135327	0.126071	0.295866	-0.111773	0.382426	1.14491	0.894248	1.46584	CD28 on CD39+ secreting Treg	Blue.585.42.Treg.trait12	Treg	GCST90001888	MFI	https://gwas.mrcieu.ac.uk/files/ebi-a-GCST90001888/ebi-a-GCST90001888.vcf.gz
ebi-a-GCST90001904	CD86 on CD62L+ myeloid DC	Mantle cell lymphoma	MR Egger	22	-0.261163	0.171378	0.143191	-0.597064	0.0747386	0.770156	0.550425	1.0776	CD86 on CD62L+ myeloid DC	Blue.670.LP.cDC.trait2	cDC	GCST90001904	MFI	https://gwas.mrcieu.ac.uk/files/ebi-a-GCST90001904/ebi-a-GCST90001904.vcf.gz
ebi-a-GCST90001904	CD86 on CD62L+ myeloid DC	Mantle cell lymphoma	Weighted median	22	-0.272118	0.178736	0.127893	-0.62244	0.0782035	0.761764	0.536633	1.08134	CD86 on CD62L+ myeloid DC	Blue.670.LP.cDC.trait2	cDC	GCST90001904	MFI	https://gwas.mrcieu.ac.uk/files/ebi-a-GCST90001904/ebi-a-GCST90001904.vcf.gz
ebi-a-GCST90001904	CD86 on CD62L+ myeloid DC	Mantle cell lymphoma	Inverse variance weighted	22	-0.448956	0.119311	0.000167955	-0.682806	-0.215106	0.638294	0.505198	0.806456	CD86 on CD62L+ myeloid DC	Blue.670.LP.cDC.trait2	cDC	GCST90001904	MFI	https://gwas.mrcieu.ac.uk/files/ebi-a-GCST90001904/ebi-a-GCST90001904.vcf.gz
ebi-a-GCST90001904	CD86 on CD62L+ myeloid DC	Mantle cell lymphoma	Simple mode	22	-0.567654	0.320675	0.0912141	-1.19618	0.0608681	0.566854	0.302348	1.06276	CD86 on CD62L+ myeloid DC	Blue.670.LP.cDC.trait2	cDC	GCST90001904	MFI	https://gwas.mrcieu.ac.uk/files/ebi-a-GCST90001904/ebi-a-GCST90001904.vcf.gz
ebi-a-GCST90001904	CD86 on CD62L+ myeloid DC	Mantle cell lymphoma	Weighted mode	22	-0.332695	0.182214	0.0821269	-0.689834	0.0244434	0.716989	0.501659	1.02474	CD86 on CD62L+ myeloid DC	Blue.670.LP.cDC.trait2	cDC	GCST90001904	MFI	https://gwas.mrcieu.ac.uk/files/ebi-a-GCST90001904/ebi-a-GCST90001904.vcf.gz
ebi-a-GCST90001939	CD25 on activated Treg	Mantle cell lymphoma	MR Egger	17	-0.555116	0.515851	0.298879	-1.56618	0.455951	0.574005	0.208841	1.57767	CD25 on activated Treg	Blue.780.60.CD25.trait5	Treg	GCST90001939	MFI	https://gwas.mrcieu.ac.uk/files/ebi-a-GCST90001939/ebi-a-GCST90001939.vcf.gz
ebi-a-GCST90001939	CD25 on activated Treg	Mantle cell lymphoma	Weighted median	17	-0.746841	0.306126	0.0147016	-1.34685	-0.146833	0.473861	0.260059	0.863438	CD25 on activated Treg	Blue.780.60.CD25.trait5	Treg	GCST90001939	MFI	https://gwas.mrcieu.ac.uk/files/ebi-a-GCST90001939/ebi-a-GCST90001939.vcf.gz
ebi-a-GCST90001939	CD25 on activated Treg	Mantle cell lymphoma	Inverse variance weighted	17	-0.5883	0.253291	0.0201991	-1.08475	-0.0918504	0.55527	0.337986	0.912242	CD25 on activated Treg	Blue.780.60.CD25.trait5	Treg	GCST90001939	MFI	https://gwas.mrcieu.ac.uk/files/ebi-a-GCST90001939/ebi-a-GCST90001939.vcf.gz
ebi-a-GCST90001939	CD25 on activated Treg	Mantle cell lymphoma	Simple mode	17	-1.27247	0.468073	0.0151844	-2.18989	-0.355045	0.280139	0.111929	0.701142	CD25 on activated Treg	Blue.780.60.CD25.trait5	Treg	GCST90001939	MFI	https://gwas.mrcieu.ac.uk/files/ebi-a-GCST90001939/ebi-a-GCST90001939.vcf.gz
ebi-a-GCST90001939	CD25 on activated Treg	Mantle cell lymphoma	Weighted mode	17	-0.888003	0.358402	0.0247606	-1.59047	-0.185535	0.411477	0.20383	0.83066	CD25 on activated Treg	Blue.780.60.CD25.trait5	Treg	GCST90001939	MFI	https://gwas.mrcieu.ac.uk/files/ebi-a-GCST90001939/ebi-a-GCST90001939.vcf.gz
ebi-a-GCST90001958	CD4 on monocyte	Mantle cell lymphoma	MR Egger	15	-0.265373	0.201035	0.209595	-0.659402	0.128655	0.766919	0.51716	1.1373	CD4 on monocyte	Blue.780.60.TBNK.trait1	TBNK	GCST90001958	MFI	https://gwas.mrcieu.ac.uk/files/ebi-a-GCST90001958/ebi-a-GCST90001958.vcf.gz
ebi-a-GCST90001958	CD4 on monocyte	Mantle cell lymphoma	Weighted median	15	-0.166464	0.216656	0.442288	-0.591109	0.258181	0.846653	0.553713	1.29457	CD4 on monocyte	Blue.780.60.TBNK.trait1	TBNK	GCST90001958	MFI	https://gwas.mrcieu.ac.uk/files/ebi-a-GCST90001958/ebi-a-GCST90001958.vcf.gz
ebi-a-GCST90001958	CD4 on monocyte	Mantle cell lymphoma	Inverse variance weighted	15	-0.348498	0.139994	0.0127965	-0.622886	-0.0741104	0.705747	0.536394	0.928569	CD4 on monocyte	Blue.780.60.TBNK.trait1	TBNK	GCST90001958	MFI	https://gwas.mrcieu.ac.uk/files/ebi-a-GCST90001958/ebi-a-GCST90001958.vcf.gz
ebi-a-GCST90001958	CD4 on monocyte	Mantle cell lymphoma	Simple mode	15	-0.109739	0.366121	0.768783	-0.827335	0.607857	0.896068	0.437213	1.83649	CD4 on monocyte	Blue.780.60.TBNK.trait1	TBNK	GCST90001958	MFI	https://gwas.mrcieu.ac.uk/files/ebi-a-GCST90001958/ebi-a-GCST90001958.vcf.gz
ebi-a-GCST90001958	CD4 on monocyte	Mantle cell lymphoma	Weighted mode	15	-0.140761	0.204281	0.502049	-0.541153	0.25963	0.868697	0.582077	1.29645	CD4 on monocyte	Blue.780.60.TBNK.trait1	TBNK	GCST90001958	MFI	https://gwas.mrcieu.ac.uk/files/ebi-a-GCST90001958/ebi-a-GCST90001958.vcf.gz
ebi-a-GCST90001965	FSC-A on monocyte	Mantle cell lymphoma	MR Egger	19	0.247851	0.106098	0.0319937	0.0398982	0.455804	1.28127	1.0407	1.57744	FSC-A on monocyte	FSC.cDC.trait4	cDC	GCST90001965	Morphological parameter	https://gwas.mrcieu.ac.uk/files/ebi-a-GCST90001965/ebi-a-GCST90001965.vcf.gz
ebi-a-GCST90001965	FSC-A on monocyte	Mantle cell lymphoma	Weighted median	19	0.234446	0.123044	0.0567305	-0.00672047	0.475613	1.26421	0.993302	1.609	FSC-A on monocyte	FSC.cDC.trait4	cDC	GCST90001965	Morphological parameter	https://gwas.mrcieu.ac.uk/files/ebi-a-GCST90001965/ebi-a-GCST90001965.vcf.gz
ebi-a-GCST90001965	FSC-A on monocyte	Mantle cell lymphoma	Inverse variance weighted	19	0.203951	0.0888819	0.0217546	0.0297422	0.378159	1.22624	1.03019	1.4596	FSC-A on monocyte	FSC.cDC.trait4	cDC	GCST90001965	Morphological parameter	https://gwas.mrcieu.ac.uk/files/ebi-a-GCST90001965/ebi-a-GCST90001965.vcf.gz
ebi-a-GCST90001965	FSC-A on monocyte	Mantle cell lymphoma	Simple mode	19	0.0699422	0.339461	0.839073	-0.595401	0.735286	1.07245	0.551341	2.08608	FSC-A on monocyte	FSC.cDC.trait4	cDC	GCST90001965	Morphological parameter	https://gwas.mrcieu.ac.uk/files/ebi-a-GCST90001965/ebi-a-GCST90001965.vcf.gz
ebi-a-GCST90001965	FSC-A on monocyte	Mantle cell lymphoma	Weighted mode	19	0.235362	0.112296	0.0504938	0.0152615	0.455462	1.26537	1.01538	1.5769	FSC-A on monocyte	FSC.cDC.trait4	cDC	GCST90001965	Morphological parameter	https://gwas.mrcieu.ac.uk/files/ebi-a-GCST90001965/ebi-a-GCST90001965.vcf.gz
ebi-a-GCST90002031	CD39 on CD39+ secreting Treg	Mantle cell lymphoma	MR Egger	23	0.142686	0.0884723	0.12172	-0.0307192	0.316092	1.15337	0.969748	1.37176	CD39 on CD39+ secreting Treg	Red.660.20.Treg.trait3	Treg	GCST90002031	MFI	https://gwas.mrcieu.ac.uk/files/ebi-a-GCST90002031/ebi-a-GCST90002031.vcf.gz
ebi-a-GCST90002031	CD39 on CD39+ secreting Treg	Mantle cell lymphoma	Weighted median	23	0.0841414	0.0820284	0.305005	-0.0766342	0.244917	1.08778	0.926229	1.27752	CD39 on CD39+ secreting Treg	Red.660.20.Treg.trait3	Treg	GCST90002031	MFI	https://gwas.mrcieu.ac.uk/files/ebi-a-GCST90002031/ebi-a-GCST90002031.vcf.gz
ebi-a-GCST90002031	CD39 on CD39+ secreting Treg	Mantle cell lymphoma	Inverse variance weighted	23	0.133474	0.0648792	0.0396607	0.00631053	0.260637	1.14279	1.00633	1.29776	CD39 on CD39+ secreting Treg	Red.660.20.Treg.trait3	Treg	GCST90002031	MFI	https://gwas.mrcieu.ac.uk/files/ebi-a-GCST90002031/ebi-a-GCST90002031.vcf.gz
ebi-a-GCST90002031	CD39 on CD39+ secreting Treg	Mantle cell lymphoma	Simple mode	23	0.0726173	0.172845	0.678466	-0.26616	0.411394	1.07532	0.766317	1.50892	CD39 on CD39+ secreting Treg	Red.660.20.Treg.trait3	Treg	GCST90002031	MFI	https://gwas.mrcieu.ac.uk/files/ebi-a-GCST90002031/ebi-a-GCST90002031.vcf.gz
ebi-a-GCST90002031	CD39 on CD39+ secreting Treg	Mantle cell lymphoma	Weighted mode	23	0.0938331	0.080534	0.256442	-0.0640136	0.25168	1.09838	0.937992	1.28618	CD39 on CD39+ secreting Treg	Red.660.20.Treg.trait3	Treg	GCST90002031	MFI	https://gwas.mrcieu.ac.uk/files/ebi-a-GCST90002031/ebi-a-GCST90002031.vcf.gz
ebi-a-GCST90002072	SSC-A on plasmacytoid DC	Mantle cell lymphoma	MR Egger	26	0.232713	0.175208	0.196602	-0.110695	0.576121	1.26202	0.895212	1.77912	SSC-A on plasmacytoid DC	SSC.cDC.trait3	cDC	GCST90002072	Morphological parameter	https://gwas.mrcieu.ac.uk/files/ebi-a-GCST90002072/ebi-a-GCST90002072.vcf.gz
ebi-a-GCST90002072	SSC-A on plasmacytoid DC	Mantle cell lymphoma	Weighted median	26	0.170126	0.169171	0.314584	-0.161448	0.5017	1.18545	0.850911	1.65153	SSC-A on plasmacytoid DC	SSC.cDC.trait3	cDC	GCST90002072	Morphological parameter	https://gwas.mrcieu.ac.uk/files/ebi-a-GCST90002072/ebi-a-GCST90002072.vcf.gz
ebi-a-GCST90002072	SSC-A on plasmacytoid DC	Mantle cell lymphoma	Inverse variance weighted	26	0.22816	0.112902	0.0432924	0.00687325	0.449448	1.25629	1.0069	1.56745	SSC-A on plasmacytoid DC	SSC.cDC.trait3	cDC	GCST90002072	Morphological parameter	https://gwas.mrcieu.ac.uk/files/ebi-a-GCST90002072/ebi-a-GCST90002072.vcf.gz
ebi-a-GCST90002072	SSC-A on plasmacytoid DC	Mantle cell lymphoma	Simple mode	26	0.253972	0.31318	0.42505	-0.359861	0.867806	1.28914	0.697773	2.38168	SSC-A on plasmacytoid DC	SSC.cDC.trait3	cDC	GCST90002072	Morphological parameter	https://gwas.mrcieu.ac.uk/files/ebi-a-GCST90002072/ebi-a-GCST90002072.vcf.gz
ebi-a-GCST90002072	SSC-A on plasmacytoid DC	Mantle cell lymphoma	Weighted mode	26	0.232084	0.136004	0.100318	-0.0344835	0.498652	1.26123	0.966104	1.6465	SSC-A on plasmacytoid DC	SSC.cDC.trait3	cDC	GCST90002072	Morphological parameter	https://gwas.mrcieu.ac.uk/files/ebi-a-GCST90002072/ebi-a-GCST90002072.vcf.gz
ebi-a-GCST90002080	SSC-A on T cell	Mantle cell lymphoma	MR Egger	22	0.293641	0.18306	0.124374	-0.0651563	0.652438	1.3413	0.936921	1.92022	SSC-A on T cell	SSC.TBNK.trait3	TBNK	GCST90002080	Morphological parameter	https://gwas.mrcieu.ac.uk/files/ebi-a-GCST90002080/ebi-a-GCST90002080.vcf.gz
ebi-a-GCST90002080	SSC-A on T cell	Mantle cell lymphoma	Weighted median	22	0.349914	0.181406	0.0537436	-0.00564226	0.705471	1.41895	0.994374	2.0248	SSC-A on T cell	SSC.TBNK.trait3	TBNK	GCST90002080	Morphological parameter	https://gwas.mrcieu.ac.uk/files/ebi-a-GCST90002080/ebi-a-GCST90002080.vcf.gz
ebi-a-GCST90002080	SSC-A on T cell	Mantle cell lymphoma	Inverse variance weighted	22	0.264812	0.132598	0.045814	0.00491975	0.524704	1.30319	1.00493	1.68996	SSC-A on T cell	SSC.TBNK.trait3	TBNK	GCST90002080	Morphological parameter	https://gwas.mrcieu.ac.uk/files/ebi-a-GCST90002080/ebi-a-GCST90002080.vcf.gz
ebi-a-GCST90002080	SSC-A on T cell	Mantle cell lymphoma	Simple mode	22	0.461731	0.301208	0.140221	-0.128637	1.0521	1.58682	0.879293	2.86366	SSC-A on T cell	SSC.TBNK.trait3	TBNK	GCST90002080	Morphological parameter	https://gwas.mrcieu.ac.uk/files/ebi-a-GCST90002080/ebi-a-GCST90002080.vcf.gz
ebi-a-GCST90002080	SSC-A on T cell	Mantle cell lymphoma	Weighted mode	22	0.350203	0.168777	0.050471	0.0194004	0.681005	1.41936	1.01959	1.97586	SSC-A on T cell	SSC.TBNK.trait3	TBNK	GCST90002080	Morphological parameter	https://gwas.mrcieu.ac.uk/files/ebi-a-GCST90002080/ebi-a-GCST90002080.vcf.gz
ebi-a-GCST90002089	CD11c on monocyte	Mantle cell lymphoma	MR Egger	19	0.426413	0.166811	0.0204445	0.0994635	0.753362	1.53175	1.10458	2.12413	CD11c on monocyte	Violet.450.50.cDC.trait3	cDC	GCST90002089	MFI	https://gwas.mrcieu.ac.uk/files/ebi-a-GCST90002089/ebi-a-GCST90002089.vcf.gz
ebi-a-GCST90002089	CD11c on monocyte	Mantle cell lymphoma	Weighted median	19	0.318144	0.156107	0.0415515	0.012174	0.624114	1.37457	1.01225	1.86659	CD11c on monocyte	Violet.450.50.cDC.trait3	cDC	GCST90002089	MFI	https://gwas.mrcieu.ac.uk/files/ebi-a-GCST90002089/ebi-a-GCST90002089.vcf.gz
ebi-a-GCST90002089	CD11c on monocyte	Mantle cell lymphoma	Inverse variance weighted	19	0.262475	0.107817	0.0149143	0.051154	0.473795	1.30014	1.05248	1.60608	CD11c on monocyte	Violet.450.50.cDC.trait3	cDC	GCST90002089	MFI	https://gwas.mrcieu.ac.uk/files/ebi-a-GCST90002089/ebi-a-GCST90002089.vcf.gz
ebi-a-GCST90002089	CD11c on monocyte	Mantle cell lymphoma	Simple mode	19	0.355098	0.261779	0.191718	-0.157989	0.868185	1.42632	0.853859	2.38258	CD11c on monocyte	Violet.450.50.cDC.trait3	cDC	GCST90002089	MFI	https://gwas.mrcieu.ac.uk/files/ebi-a-GCST90002089/ebi-a-GCST90002089.vcf.gz
ebi-a-GCST90002089	CD11c on monocyte	Mantle cell lymphoma	Weighted mode	19	0.279756	0.15333	0.0847148	-0.0207699	0.580283	1.32281	0.979444	1.78654	CD11c on monocyte	Violet.450.50.cDC.trait3	cDC	GCST90002089	MFI	https://gwas.mrcieu.ac.uk/files/ebi-a-GCST90002089/ebi-a-GCST90002089.vcf.gz
ebi-a-GCST90002091	CD11b on CD14+ monocyte	Mantle cell lymphoma	MR Egger	20	0.153945	0.119668	0.21459	-0.0806031	0.388494	1.16643	0.92256	1.47476	CD11b on CD14+ monocyte	Violet.450.50.MDSC.trait1	Myeloid cell	GCST90002091	MFI	https://gwas.mrcieu.ac.uk/files/ebi-a-GCST90002091/ebi-a-GCST90002091.vcf.gz
ebi-a-GCST90002091	CD11b on CD14+ monocyte	Mantle cell lymphoma	Weighted median	20	0.148342	0.108976	0.173439	-0.0652509	0.361936	1.15991	0.936832	1.43611	CD11b on CD14+ monocyte	Violet.450.50.MDSC.trait1	Myeloid cell	GCST90002091	MFI	https://gwas.mrcieu.ac.uk/files/ebi-a-GCST90002091/ebi-a-GCST90002091.vcf.gz
ebi-a-GCST90002091	CD11b on CD14+ monocyte	Mantle cell lymphoma	Inverse variance weighted	20	0.204685	0.0785722	0.00918583	0.0506837	0.358687	1.22714	1.05199	1.43145	CD11b on CD14+ monocyte	Violet.450.50.MDSC.trait1	Myeloid cell	GCST90002091	MFI	https://gwas.mrcieu.ac.uk/files/ebi-a-GCST90002091/ebi-a-GCST90002091.vcf.gz
ebi-a-GCST90002091	CD11b on CD14+ monocyte	Mantle cell lymphoma	Simple mode	20	0.262746	0.188527	0.179503	-0.106766	0.632258	1.3005	0.898736	1.88185	CD11b on CD14+ monocyte	Violet.450.50.MDSC.trait1	Myeloid cell	GCST90002091	MFI	https://gwas.mrcieu.ac.uk/files/ebi-a-GCST90002091/ebi-a-GCST90002091.vcf.gz
ebi-a-GCST90002091	CD11b on CD14+ monocyte	Mantle cell lymphoma	Weighted mode	20	0.195169	0.0954747	0.0550446	0.00803908	0.3823	1.21552	1.00807	1.46565	CD11b on CD14+ monocyte	Violet.450.50.MDSC.trait1	Myeloid cell	GCST90002091	MFI	https://gwas.mrcieu.ac.uk/files/ebi-a-GCST90002091/ebi-a-GCST90002091.vcf.gz
ebi-a-GCST90002099	CD4RA on TD CD4+	Mantle cell lymphoma	MR Egger	33	0.180877	0.0822471	0.0354514	0.0196728	0.342082	1.19827	1.01987	1.40788	CD4RA on TD CD4+	Violet.450.50.MT.trait2	Maturation stages of T cell	GCST90002099	MFI	https://gwas.mrcieu.ac.uk/files/ebi-a-GCST90002099/ebi-a-GCST90002099.vcf.gz
ebi-a-GCST90002099	CD4RA on TD CD4+	Mantle cell lymphoma	Weighted median	33	0.15157	0.0960411	0.114525	-0.0366708	0.33981	1.16366	0.963993	1.40468	CD4RA on TD CD4+	Violet.450.50.MT.trait2	Maturation stages of T cell	GCST90002099	MFI	https://gwas.mrcieu.ac.uk/files/ebi-a-GCST90002099/ebi-a-GCST90002099.vcf.gz
ebi-a-GCST90002099	CD4RA on TD CD4+	Mantle cell lymphoma	Inverse variance weighted	33	0.129172	0.0639366	0.0433507	0.00385633	0.254488	1.13789	1.00386	1.2898	CD4RA on TD CD4+	Violet.450.50.MT.trait2	Maturation stages of T cell	GCST90002099	MFI	https://gwas.mrcieu.ac.uk/files/ebi-a-GCST90002099/ebi-a-GCST90002099.vcf.gz
ebi-a-GCST90002099	CD4RA on TD CD4+	Mantle cell lymphoma	Simple mode	33	0.0331121	0.183236	0.857737	-0.326031	0.392255	1.03367	0.721783	1.48031	CD4RA on TD CD4+	Violet.450.50.MT.trait2	Maturation stages of T cell	GCST90002099	MFI	https://gwas.mrcieu.ac.uk/files/ebi-a-GCST90002099/ebi-a-GCST90002099.vcf.gz
ebi-a-GCST90002099	CD4RA on TD CD4+	Mantle cell lymphoma	Weighted mode	33	0.148549	0.0865261	0.0956796	-0.021042	0.31814	1.16015	0.979178	1.37457	CD4RA on TD CD4+	Violet.450.50.MT.trait2	Maturation stages of T cell	GCST90002099	MFI	https://gwas.mrcieu.ac.uk/files/ebi-a-GCST90002099/ebi-a-GCST90002099.vcf.gz
Blue marked sections are Mendelian randomization bidirectional correlation groups.

## Sheet: table S4
Table S4. Mendelian randomization on the causal effect of Mantle cell lymphoma on immunocyte phenotypes.
id	exposure	outcome	method	nsnp	b	se	pval	lo_ci	up_ci	or	or_lci95	or_uci95
ebi-a-GCST90001795	Mantle cell lymphoma	CD25 on transitional	Inverse variance weighted	6	-0.0584157	0.0247741	0.018377	-0.106973	-0.00985843	0.943258	0.89855	0.99019
ebi-a-GCST90001399	Mantle cell lymphoma	IgD- CD27- %B cell	Inverse variance weighted	6	-0.0156018	0.0248106	0.529456	-0.0642305	0.0330269	0.984519	0.937789	1.03358
ebi-a-GCST90001412	Mantle cell lymphoma	IgD+ CD24+ AC	Inverse variance weighted	6	0.0276195	0.0243924	0.257508	-0.0201895	0.0754285	1.028	0.980013	1.07835
ebi-a-GCST90001427	Mantle cell lymphoma	IgD- CD38- %lymphocyte	Inverse variance weighted	6	0.0284244	0.0249627	0.254839	-0.0205025	0.0773513	1.02883	0.979706	1.08042
ebi-a-GCST90001433	Mantle cell lymphoma	IgD- CD27- %lymphocyte	Inverse variance weighted	6	-0.00734504	0.0248974	0.767985	-0.056144	0.0414539	0.992682	0.945403	1.04233
ebi-a-GCST90001484	Mantle cell lymphoma	CD39+ resting Treg %resting Treg	Inverse variance weighted	6	0.00235868	0.0247841	0.92418	-0.0462182	0.0509356	1.00236	0.954834	1.05226
ebi-a-GCST90001510	Mantle cell lymphoma	CD25hi CD45RA- CD4 not Treg AC	Inverse variance weighted	6	-0.00424808	0.0259301	0.869866	-0.055071	0.0465749	0.995761	0.946418	1.04768
ebi-a-GCST90001512	Mantle cell lymphoma	CD25hi CD45RA- CD4 not Treg %T cell	Inverse variance weighted	6	-0.0285196	0.0254702	0.262831	-0.0784411	0.0214019	0.971883	0.924557	1.02163
ebi-a-GCST90001552	Mantle cell lymphoma	Naive CD8br %CD8br	Inverse variance weighted	6	-0.0172642	0.0186335	0.354179	-0.0537859	0.0192575	0.982884	0.947635	1.01944
ebi-a-GCST90001597	Mantle cell lymphoma	CD8dim %T cell	Inverse variance weighted	6	-0.00656156	0.0322312	0.838683	-0.0697348	0.0566117	0.99346	0.932641	1.05824
ebi-a-GCST90001649	Mantle cell lymphoma	HLA DR+ NK %NK	Inverse variance weighted	6	0.0308316	0.0251342	0.219944	-0.0184315	0.0800947	1.03131	0.981737	1.08339
ebi-a-GCST90001726	Mantle cell lymphoma	CD19 on IgD+ CD38-	Inverse variance weighted	6	0.0379677	0.024682	0.123981	-0.010409	0.0863445	1.0387	0.989645	1.09018
ebi-a-GCST90001810	Mantle cell lymphoma	CD38 on CD3- CD19-	Inverse variance weighted	6	-0.00270094	0.0409612	0.947426	-0.0829848	0.0775829	0.997303	0.920365	1.08067
ebi-a-GCST90001817	Mantle cell lymphoma	CD38 on PB/PC	Inverse variance weighted	6	-0.0269257	0.0336941	0.424219	-0.0929662	0.0391148	0.973434	0.911224	1.03989
ebi-a-GCST90001871	Mantle cell lymphoma	HVEM on T cell	Inverse variance weighted	6	0.0353299	0.0517315	0.49464	-0.0660638	0.136724	1.03596	0.936071	1.14651
ebi-a-GCST90001888	Mantle cell lymphoma	CD28 on CD39+ secreting Treg	Inverse variance weighted	6	-0.0245093	0.035217	0.48646	-0.0935346	0.0445161	0.975789	0.910706	1.04552
ebi-a-GCST90001904	Mantle cell lymphoma	CD86 on CD62L+ myeloid DC	Inverse variance weighted	6	-0.0124015	0.0401526	0.757429	-0.0911006	0.0662976	0.987675	0.912926	1.06854
ebi-a-GCST90001939	Mantle cell lymphoma	CD25 on activated Treg	Inverse variance weighted	6	-0.0204552	0.0264903	0.440009	-0.0723761	0.0314657	0.979753	0.930181	1.03197
ebi-a-GCST90001958	Mantle cell lymphoma	CD4 on monocyte	Inverse variance weighted	6	0.00190587	0.0271601	0.944057	-0.051328	0.0551397	1.00191	0.949967	1.05669
ebi-a-GCST90001965	Mantle cell lymphoma	FSC-A on monocyte	Inverse variance weighted	6	0.0100925	0.0341892	0.767843	-0.0569183	0.0771034	1.01014	0.944671	1.08015
ebi-a-GCST90002031	Mantle cell lymphoma	CD39 on CD39+ secreting Treg	Inverse variance weighted	6	0.0234438	0.0277948	0.398971	-0.031034	0.0779216	1.02372	0.969443	1.08104
ebi-a-GCST90002072	Mantle cell lymphoma	SSC-A on plasmacytoid DC	Inverse variance weighted	6	-0.0280998	0.0360208	0.435333	-0.0987006	0.042501	0.972291	0.906014	1.04342
ebi-a-GCST90002080	Mantle cell lymphoma	SSC-A on T cell	Inverse variance weighted	6	-0.0171456	0.0256342	0.503585	-0.0673886	0.0330973	0.983001	0.934832	1.03365
ebi-a-GCST90002089	Mantle cell lymphoma	CD11c on monocyte	Inverse variance weighted	6	0.000613403	0.0342017	0.985691	-0.0664218	0.0676487	1.00061	0.935736	1.06999
ebi-a-GCST90002091	Mantle cell lymphoma	CD11b on CD14+ monocyte	Inverse variance weighted	6	-0.03706	0.0361244	0.304939	-0.107864	0.0337438	0.963618	0.89775	1.03432
ebi-a-GCST90002099	Mantle cell lymphoma	CD4RA on TD CD4+	Inverse variance weighted	6	-0.0185265	0.0295167	0.530227	-0.0763793	0.0393263	0.981644	0.926465	1.04011
Blue marked sections are Mendelian randomization bidirectional correlation groups.

## Sheet: table S5
Table S5. Mendelian randomization analysis of the mediating effect of immunocyte phenotypes on the causal relationship between metabolites and Mantle cell lymphoma.
Metabolite	Immune.cell	Outcome	Mediated.effect	Mediated.proportion	p.value
Carnitine C5:1 levels	HVEM on T cell	Mantle cell lymphoma	-0.0421(-0.098, 0.0139)	5.47%(12.7%, -1.8%)	0.140359
Salicyluric glucuronide levels	IgD- CD38- %lymphocyte	Mantle cell lymphoma	0.0645(-0.0313, 0.16)	-10.5%(5.11%, -26.1%)	0.187276196197238
Mannitol/sorbitol levels	CD39+ resting Treg %resting Treg	Mantle cell lymphoma	0.0195(-0.0129, 0.0519)	3.04%(-2.01%, 8.09%)	0.238427584844673
Mannitol/sorbitol levels	CD25hi CD45RA- CD4 not Treg AC	Mantle cell lymphoma	-0.0195(-0.0422, 0.00326)	-3.03%(-6.58%, 0.507%)	0.0930928271636121
Mannitol/sorbitol levels	CD25hi CD45RA- CD4 not Treg %T cell	Mantle cell lymphoma	-0.0226(-0.0489, 0.00373)	-3.52%(-7.62%, 0.581%)	0.0925645362624841
Mannitol/sorbitol levels	CD8dim %T cell	Mantle cell lymphoma	-0.0461(-0.133, 0.0407)	-7.19%(-20.7%, 6.34%)	0.297803765717696
Mannitol/sorbitol levels	CD25 on activated Treg	Mantle cell lymphoma	-0.0645(-0.357, 0.228)	-10%(-55.6%, 35.5%)	0.665320806911801
Mannitol/sorbitol levels	FSC-A on monocyte	Mantle cell lymphoma	-0.0281(-0.0681, 0.0119)	-4.38%(-10.6%, 1.85%)	0.1679913980012
1-stearoyl-2-linoleoyl-gpc (18:0/18:2) levels	CD4RA on TD CD4+	Mantle cell lymphoma	0.0188(-0.00723, 0.0449)	-2.58%(0.993%, -6.16%)	0.156826905540485
1-stearoyl-2-oleoyl-GPI (18:0/18:1) levels	CD25hi CD45RA- CD4 not Treg AC	Mantle cell lymphoma	0.0175(-0.00536, 0.0404)	-3.21%(0.982%, -7.41%)	0.133342789814852
1-stearoyl-2-oleoyl-GPI (18:0/18:1) levels	CD25hi CD45RA- CD4 not Treg %T cell	Mantle cell lymphoma	0.0165(-0.00637, 0.0393)	-3.02%(1.17%, -7.2%)	0.157653292101328
1-stearoyl-2-oleoyl-GPI (18:0/18:1) levels	CD25 on activated Treg	Mantle cell lymphoma	0.0945(-0.198, 0.387)	-17.3%(36.3%, -71%)	0.526715821357383
1-oleoyl-2-docosahexaenoyl-GPC (18:1/22:6) levels	IgD+ CD24+ AC	Mantle cell lymphoma	-0.065(-0.223, 0.0929)	-10.9%(-37.4%, 15.6%)	0.419868267828187
1-oleoyl-2-docosahexaenoyl-GPC (18:1/22:6) levels	CD38 on CD3- CD19-	Mantle cell lymphoma	-0.0412(-0.102, 0.0199)	-6.91%(-17.2%, 3.34%)	0.186288401946418
Glycosyl-N-palmitoyl-sphingosine (d18:1/16:0) levels	CD86 on CD62L+ myeloid DC	Mantle cell lymphoma	-0.0749(-0.183, 0.0336)	13.8%(33.7%, -6.17%)	0.176061090258685
2-methoxyhydroquinone sulfate (2) levels	Naive CD8br %CD8br	Mantle cell lymphoma	0.0116(-0.00288, 0.0261)	2.76%(-0.686%, 6.21%)	0.116421936225008
2-methoxyhydroquinone sulfate (2) levels	FSC-A on monocyte	Mantle cell lymphoma	-0.0368(-0.0808, 0.00718)	-8.77%(-19.3%, 1.71%)	0.100991903201125
4-hydroxyphenylacetate levels	CD39 on CD39+ secreting Treg	Mantle cell lymphoma	-0.0357(-0.0812, 0.00979)	-6.57%(-14.9%, 1.8%)	0.123991274324831
Sucrose levels	IgD+ CD24+ AC	Mantle cell lymphoma	-0.0843(-0.244, 0.0754)	-18.5%(-53.7%, 16.6%)	0.301003168943976
Sucrose levels	HLA DR+ NK %NK	Mantle cell lymphoma	-0.0482(-0.123, 0.0267)	-10.6%(-27.1%, 5.87%)	0.207150792662767
Sucrose levels	CD38 on CD3- CD19-	Mantle cell lymphoma	-0.0641(-0.144, 0.0154)	-14.1%(-31.6%, 3.4%)	0.114200800583572
X-12707 levels	CD8dim %T cell	Mantle cell lymphoma	0.0309(-0.0539, 0.116)	-7.32%(12.8%, -27.4%)	0.474802655914005
X-15503 levels	IgD- CD38- %lymphocyte	Mantle cell lymphoma	-0.0626(-0.157, 0.0321)	11.6%(29.3%, -5.97%)	0.194938777901934
X-15503 levels	IgD- CD27- %lymphocyte	Mantle cell lymphoma	0.0754(-0.0605, 0.211)	-14%(11.3%, -39.3%)	0.276805815443936
X-15503 levels	CD28 on CD39+ secreting Treg	Mantle cell lymphoma	-0.0542(-0.124, 0.0154)	10.1%(23%, -2.86%)	0.126833522330323
X-15503 levels	CD39 on CD39+ secreting Treg	Mantle cell lymphoma	-0.0303(-0.0694, 0.00881)	5.64%(12.9%, -1.64%)	0.128859642402929
N-palmitoyl-sphingosine (d18:1 to 16:0) to N-palmitoyl-sphinganine (d18:0 to 16:0) ratio	HLA DR+ NK %NK	Mantle cell lymphoma	-0.0485(-0.122, 0.0249)	-9.3%(-23.4%, 4.78%)	0.195321491472341
N-palmitoyl-sphingosine (d18:1 to 16:0) to N-palmitoyl-sphinganine (d18:0 to 16:0) ratio	HVEM on T cell	Mantle cell lymphoma	-0.0497(-0.115, 0.0157)	-9.52%(-22%, 3%)	0.136163065393684
N-stearoyl-sphingosine (d18:1 to 18:0) to N-palmitoyl-sphinganine (d18:0 to 16:0) ratio	CD38 on PB/PC	Mantle cell lymphoma	0.0434(-0.0662, 0.153)	8.93%(-13.6%, 31.5%)	0.437934346452915
Glucose to mannitol to sorbitol ratio	CD25hi CD45RA- CD4 not Treg AC	Mantle cell lymphoma	0.024(-0.00453, 0.0526)	-4.66%(0.878%, -10.2%)	0.0991625118087989
Glucose to mannitol to sorbitol ratio	CD25hi CD45RA- CD4 not Treg %T cell	Mantle cell lymphoma	0.0243(-0.00479, 0.0534)	-4.72%(0.929%, -10.4%)	0.101540016352747
Threonine to pyruvate ratio	CD25hi CD45RA- CD4 not Treg AC	Mantle cell lymphoma	0.0184(-0.00465, 0.0415)	4.13%(-1.04%, 9.3%)	0.117655406699123
Alpha-ketobutyrate to 4-methyl-2-oxopentanoate ratio	SSC-A on plasmacytoid DC	Mantle cell lymphoma	-0.039(-0.0971, 0.0191)	4.82%(12%, -2.36%)	0.18850992261183
Blue marked sections are Mendelian randomization bidirectional correlation groups.
