# Supplementary material for: Metabolite, immunocyte phenotype, and lymphoma: a Mendelian randomization study
Source: Front Immunol. 2024 Sep 25;15:1431261. doi: 10.3389/fimmu.2024.1431261 (PMC11461196; doi:10.3389/fimmu.2024.1431261)
Supplement: Supplementary file 5 [file Table4.xlsx]

## Sheet: Table description
Tables	Description
Table S1	Mendelian randomization analysis on the causal effect between metabolite and Waldenstrom macroglobulinemia.
Table S2	Mendelian randomization on the causal effect of Waldenstrom macroglobulinemia on metabolite.
Table S3	Mendelian randomization analysis on the causal effect between immunocyte phenotypes and Waldenstrom macroglobulinemia.
Table S4	Mendelian randomization on the causal effect of Waldenstrom macroglobulinemia on immunocyte phenotypes.
Table S5	Mendelian randomization analysis of the mediating effect of immune traits on the causal relationship between metabolites and Waldenstrom macroglobulinemia.

## Sheet: table S1
Table S1. Mendelian randomization analysis on the causal effect between metabolite and Waldenstrom macroglobulinemia.
id	exposure	outcome	method	nsnp	b	se	pval	lo_ci	up_ci	or	or_lci95	or_uci95	firstAuthor	discoverySampleAncestry	summaryStatistics
GCST90199709	Adrenate (22:4n6) levels	Waldenstrom macroglobulinemia	MR Egger	24	-0.501301	0.202136	0.0212741	-0.897487	-0.105115	0.605742	0.407593	0.900221	Chen Y	8279 European	http://ftp.ebi.ac.uk/pub/databases/gwas/summary_statistics/GCST90199001-GCST90200000/GCST90199709/GCST90199709_buildGRCh38.tsv.gz
GCST90199709	Adrenate (22:4n6) levels	Waldenstrom macroglobulinemia	Weighted median	24	-0.40577	0.240158	0.091106	-0.87648	0.0649407	0.666464	0.416245	1.0671	Chen Y	8279 European	http://ftp.ebi.ac.uk/pub/databases/gwas/summary_statistics/GCST90199001-GCST90200000/GCST90199709/GCST90199709_buildGRCh38.tsv.gz
GCST90199709	Adrenate (22:4n6) levels	Waldenstrom macroglobulinemia	Inverse variance weighted	24	-0.38663	0.169256	0.0223542	-0.718371	-0.0548889	0.679342	0.487546	0.94659	Chen Y	8279 European	http://ftp.ebi.ac.uk/pub/databases/gwas/summary_statistics/GCST90199001-GCST90200000/GCST90199709/GCST90199709_buildGRCh38.tsv.gz
GCST90199709	Adrenate (22:4n6) levels	Waldenstrom macroglobulinemia	Simple mode	24	-0.294342	0.712257	0.683249	-1.69037	1.10168	0.745021	0.184452	3.00922	Chen Y	8279 European	http://ftp.ebi.ac.uk/pub/databases/gwas/summary_statistics/GCST90199001-GCST90200000/GCST90199709/GCST90199709_buildGRCh38.tsv.gz
GCST90199709	Adrenate (22:4n6) levels	Waldenstrom macroglobulinemia	Weighted mode	24	-0.418085	0.220015	0.0700064	-0.849314	0.0131437	0.658306	0.427708	1.01323	Chen Y	8279 European	http://ftp.ebi.ac.uk/pub/databases/gwas/summary_statistics/GCST90199001-GCST90200000/GCST90199709/GCST90199709_buildGRCh38.tsv.gz
GCST90199758	N4-acetylcytidine levels	Waldenstrom macroglobulinemia	MR Egger	35	0.882748	0.427495	0.0468592	0.0448578	1.72064	2.41753	1.04588	5.58809	Chen Y	7425 European	http://ftp.ebi.ac.uk/pub/databases/gwas/summary_statistics/GCST90199001-GCST90200000/GCST90199758/GCST90199758_buildGRCh38.tsv.gz
GCST90199758	N4-acetylcytidine levels	Waldenstrom macroglobulinemia	Weighted median	35	0.685205	0.399399	0.0862375	-0.097618	1.46803	1.98418	0.906995	4.34067	Chen Y	7425 European	http://ftp.ebi.ac.uk/pub/databases/gwas/summary_statistics/GCST90199001-GCST90200000/GCST90199758/GCST90199758_buildGRCh38.tsv.gz
GCST90199758	N4-acetylcytidine levels	Waldenstrom macroglobulinemia	Inverse variance weighted	35	0.559443	0.254533	0.0279548	0.0605584	1.05833	1.7497	1.06243	2.88155	Chen Y	7425 European	http://ftp.ebi.ac.uk/pub/databases/gwas/summary_statistics/GCST90199001-GCST90200000/GCST90199758/GCST90199758_buildGRCh38.tsv.gz
GCST90199758	N4-acetylcytidine levels	Waldenstrom macroglobulinemia	Simple mode	35	1.04246	0.723663	0.158864	-0.375923	2.46084	2.83617	0.686655	11.7146	Chen Y	7425 European	http://ftp.ebi.ac.uk/pub/databases/gwas/summary_statistics/GCST90199001-GCST90200000/GCST90199758/GCST90199758_buildGRCh38.tsv.gz
GCST90199758	N4-acetylcytidine levels	Waldenstrom macroglobulinemia	Weighted mode	35	0.651989	0.385173	0.0996549	-0.10295	1.40693	1.91935	0.902172	4.08339	Chen Y	7425 European	http://ftp.ebi.ac.uk/pub/databases/gwas/summary_statistics/GCST90199001-GCST90200000/GCST90199758/GCST90199758_buildGRCh38.tsv.gz
GCST90199864	Gamma-CEHC levels	Waldenstrom macroglobulinemia	MR Egger	36	-0.903694	0.587382	0.133179	-2.05496	0.247574	0.405071	0.128098	1.28091	Chen Y	8258 European	http://ftp.ebi.ac.uk/pub/databases/gwas/summary_statistics/GCST90199001-GCST90200000/GCST90199864/GCST90199864_buildGRCh38.tsv.gz
GCST90199864	Gamma-CEHC levels	Waldenstrom macroglobulinemia	Weighted median	36	-0.573749	0.491201	0.242785	-1.5365	0.389005	0.563409	0.215132	1.47551	Chen Y	8258 European	http://ftp.ebi.ac.uk/pub/databases/gwas/summary_statistics/GCST90199001-GCST90200000/GCST90199864/GCST90199864_buildGRCh38.tsv.gz
GCST90199864	Gamma-CEHC levels	Waldenstrom macroglobulinemia	Inverse variance weighted	36	-0.648352	0.295633	0.0283005	-1.22779	-0.0689109	0.522907	0.292939	0.93341	Chen Y	8258 European	http://ftp.ebi.ac.uk/pub/databases/gwas/summary_statistics/GCST90199001-GCST90200000/GCST90199864/GCST90199864_buildGRCh38.tsv.gz
GCST90199864	Gamma-CEHC levels	Waldenstrom macroglobulinemia	Simple mode	36	-1.13017	0.739754	0.135559	-2.58009	0.319747	0.322978	0.0757674	1.37678	Chen Y	8258 European	http://ftp.ebi.ac.uk/pub/databases/gwas/summary_statistics/GCST90199001-GCST90200000/GCST90199864/GCST90199864_buildGRCh38.tsv.gz
GCST90199864	Gamma-CEHC levels	Waldenstrom macroglobulinemia	Weighted mode	36	-0.650836	0.564345	0.25662	-1.75695	0.455281	0.52161	0.17257	1.57662	Chen Y	8258 European	http://ftp.ebi.ac.uk/pub/databases/gwas/summary_statistics/GCST90199001-GCST90200000/GCST90199864/GCST90199864_buildGRCh38.tsv.gz
GCST90199914	Oleoyl-linoleoyl-glycerol (18:1/18:2) [2] levels	Waldenstrom macroglobulinemia	MR Egger	28	0.876707	0.743176	0.248811	-0.579919	2.33333	2.40297	0.559944	10.3122	Chen Y	8069 European	http://ftp.ebi.ac.uk/pub/databases/gwas/summary_statistics/GCST90199001-GCST90200000/GCST90199914/GCST90199914_buildGRCh38.tsv.gz
GCST90199914	Oleoyl-linoleoyl-glycerol (18:1/18:2) [2] levels	Waldenstrom macroglobulinemia	Weighted median	28	1.30922	0.474353	0.00578004	0.379485	2.23895	3.70327	1.46153	9.38346	Chen Y	8069 European	http://ftp.ebi.ac.uk/pub/databases/gwas/summary_statistics/GCST90199001-GCST90200000/GCST90199914/GCST90199914_buildGRCh38.tsv.gz
GCST90199914	Oleoyl-linoleoyl-glycerol (18:1/18:2) [2] levels	Waldenstrom macroglobulinemia	Inverse variance weighted	28	0.705554	0.32155	0.0282191	0.0753157	1.33579	2.02497	1.07822	3.80301	Chen Y	8069 European	http://ftp.ebi.ac.uk/pub/databases/gwas/summary_statistics/GCST90199001-GCST90200000/GCST90199914/GCST90199914_buildGRCh38.tsv.gz
GCST90199914	Oleoyl-linoleoyl-glycerol (18:1/18:2) [2] levels	Waldenstrom macroglobulinemia	Simple mode	28	1.49022	0.791692	0.070611	-0.0614936	3.04194	4.43808	0.940359	20.9458	Chen Y	8069 European	http://ftp.ebi.ac.uk/pub/databases/gwas/summary_statistics/GCST90199001-GCST90200000/GCST90199914/GCST90199914_buildGRCh38.tsv.gz
GCST90199914	Oleoyl-linoleoyl-glycerol (18:1/18:2) [2] levels	Waldenstrom macroglobulinemia	Weighted mode	28	1.45167	0.67423	0.0404062	0.13018	2.77316	4.27025	1.13903	16.0092	Chen Y	8069 European	http://ftp.ebi.ac.uk/pub/databases/gwas/summary_statistics/GCST90199001-GCST90200000/GCST90199914/GCST90199914_buildGRCh38.tsv.gz
GCST90199922	Prolylglycine levels	Waldenstrom macroglobulinemia	MR Egger	30	0.622556	0.81492	0.451289	-0.974688	2.2198	1.86368	0.37731	9.20548	Chen Y	7907 European	http://ftp.ebi.ac.uk/pub/databases/gwas/summary_statistics/GCST90199001-GCST90200000/GCST90199922/GCST90199922_buildGRCh38.tsv.gz
GCST90199922	Prolylglycine levels	Waldenstrom macroglobulinemia	Weighted median	30	0.738517	0.5268	0.160947	-0.294011	1.77104	2.09283	0.745269	5.87699	Chen Y	7907 European	http://ftp.ebi.ac.uk/pub/databases/gwas/summary_statistics/GCST90199001-GCST90200000/GCST90199922/GCST90199922_buildGRCh38.tsv.gz
GCST90199922	Prolylglycine levels	Waldenstrom macroglobulinemia	Inverse variance weighted	30	0.750703	0.381457	0.0490692	0.00304771	1.49836	2.11849	1.00305	4.47434	Chen Y	7907 European	http://ftp.ebi.ac.uk/pub/databases/gwas/summary_statistics/GCST90199001-GCST90200000/GCST90199922/GCST90199922_buildGRCh38.tsv.gz
GCST90199922	Prolylglycine levels	Waldenstrom macroglobulinemia	Simple mode	30	1.1023	1.0623	0.308005	-0.979804	3.1844	3.01108	0.375385	24.1529	Chen Y	7907 European	http://ftp.ebi.ac.uk/pub/databases/gwas/summary_statistics/GCST90199001-GCST90200000/GCST90199922/GCST90199922_buildGRCh38.tsv.gz
GCST90199922	Prolylglycine levels	Waldenstrom macroglobulinemia	Weighted mode	30	1.76003	0.970541	0.0801238	-0.142229	3.66229	5.81261	0.867422	38.9504	Chen Y	7907 European	http://ftp.ebi.ac.uk/pub/databases/gwas/summary_statistics/GCST90199001-GCST90200000/GCST90199922/GCST90199922_buildGRCh38.tsv.gz
GCST90200036	1-palmitoleoylglycerol (16:1) levels	Waldenstrom macroglobulinemia	MR Egger	34	0.167315	0.550293	0.76306	-0.911258	1.24589	1.18213	0.402018	3.47602	Chen Y	6432 European	http://ftp.ebi.ac.uk/pub/databases/gwas/summary_statistics/GCST90200001-GCST90201000/GCST90200036/GCST90200036_buildGRCh38.tsv.gz
GCST90200036	1-palmitoleoylglycerol (16:1) levels	Waldenstrom macroglobulinemia	Weighted median	34	0.496476	0.395153	0.208966	-0.278025	1.27098	1.64292	0.757278	3.56433	Chen Y	6432 European	http://ftp.ebi.ac.uk/pub/databases/gwas/summary_statistics/GCST90200001-GCST90201000/GCST90200036/GCST90200036_buildGRCh38.tsv.gz
GCST90200036	1-palmitoleoylglycerol (16:1) levels	Waldenstrom macroglobulinemia	Inverse variance weighted	34	0.702404	0.275616	0.0108191	0.162197	1.24261	2.0186	1.17609	3.46465	Chen Y	6432 European	http://ftp.ebi.ac.uk/pub/databases/gwas/summary_statistics/GCST90200001-GCST90201000/GCST90200036/GCST90200036_buildGRCh38.tsv.gz
GCST90200036	1-palmitoleoylglycerol (16:1) levels	Waldenstrom macroglobulinemia	Simple mode	34	0.139946	0.743971	0.851945	-1.31824	1.59813	1.15021	0.267607	4.94377	Chen Y	6432 European	http://ftp.ebi.ac.uk/pub/databases/gwas/summary_statistics/GCST90200001-GCST90201000/GCST90200036/GCST90200036_buildGRCh38.tsv.gz
GCST90200036	1-palmitoleoylglycerol (16:1) levels	Waldenstrom macroglobulinemia	Weighted mode	34	0.22649	0.570001	0.693668	-0.890711	1.34369	1.25419	0.410364	3.83316	Chen Y	6432 European	http://ftp.ebi.ac.uk/pub/databases/gwas/summary_statistics/GCST90200001-GCST90201000/GCST90200036/GCST90200036_buildGRCh38.tsv.gz
GCST90200086	Arachidonoylcholine levels	Waldenstrom macroglobulinemia	MR Egger	19	-1.31106	0.879385	0.154315	-3.03465	0.412537	0.269535	0.0480915	1.51065	Chen Y	8170 European	http://ftp.ebi.ac.uk/pub/databases/gwas/summary_statistics/GCST90200001-GCST90201000/GCST90200086/GCST90200086_buildGRCh38.tsv.gz
GCST90200086	Arachidonoylcholine levels	Waldenstrom macroglobulinemia	Weighted median	19	-0.592841	0.582269	0.308604	-1.73409	0.548407	0.552755	0.176561	1.73049	Chen Y	8170 European	http://ftp.ebi.ac.uk/pub/databases/gwas/summary_statistics/GCST90200001-GCST90201000/GCST90200086/GCST90200086_buildGRCh38.tsv.gz
GCST90200086	Arachidonoylcholine levels	Waldenstrom macroglobulinemia	Inverse variance weighted	19	-0.823042	0.40669	0.0429949	-1.62015	-0.0259305	0.439094	0.197868	0.974403	Chen Y	8170 European	http://ftp.ebi.ac.uk/pub/databases/gwas/summary_statistics/GCST90200001-GCST90201000/GCST90200086/GCST90200086_buildGRCh38.tsv.gz
GCST90200086	Arachidonoylcholine levels	Waldenstrom macroglobulinemia	Simple mode	19	-0.59017	0.895663	0.518288	-2.34567	1.16533	0.554233	0.095783	3.20698	Chen Y	8170 European	http://ftp.ebi.ac.uk/pub/databases/gwas/summary_statistics/GCST90200001-GCST90201000/GCST90200086/GCST90200086_buildGRCh38.tsv.gz
GCST90200086	Arachidonoylcholine levels	Waldenstrom macroglobulinemia	Weighted mode	19	-0.538433	0.68477	0.441923	-1.88058	0.803717	0.583662	0.152501	2.23383	Chen Y	8170 European	http://ftp.ebi.ac.uk/pub/databases/gwas/summary_statistics/GCST90200001-GCST90201000/GCST90200086/GCST90200086_buildGRCh38.tsv.gz
GCST90200113	Stearoylcholine levels	Waldenstrom macroglobulinemia	MR Egger	17	-1.93113	1.12901	0.107777	-4.144	0.281734	0.144984	0.0158593	1.32543	Chen Y	7140 European	http://ftp.ebi.ac.uk/pub/databases/gwas/summary_statistics/GCST90200001-GCST90201000/GCST90200113/GCST90200113_buildGRCh38.tsv.gz
GCST90200113	Stearoylcholine levels	Waldenstrom macroglobulinemia	Weighted median	17	-0.766097	0.66421	0.248748	-2.06795	0.535754	0.464824	0.126445	1.70874	Chen Y	7140 European	http://ftp.ebi.ac.uk/pub/databases/gwas/summary_statistics/GCST90200001-GCST90201000/GCST90200113/GCST90200113_buildGRCh38.tsv.gz
GCST90200113	Stearoylcholine levels	Waldenstrom macroglobulinemia	Inverse variance weighted	17	-1.29934	0.501614	0.00958889	-2.2825	-0.316173	0.272713	0.102029	0.728933	Chen Y	7140 European	http://ftp.ebi.ac.uk/pub/databases/gwas/summary_statistics/GCST90200001-GCST90201000/GCST90200113/GCST90200113_buildGRCh38.tsv.gz
GCST90200113	Stearoylcholine levels	Waldenstrom macroglobulinemia	Simple mode	17	-0.345839	1.21932	0.78033	-2.73571	2.04403	0.707626	0.064848	7.72168	Chen Y	7140 European	http://ftp.ebi.ac.uk/pub/databases/gwas/summary_statistics/GCST90200001-GCST90201000/GCST90200113/GCST90200113_buildGRCh38.tsv.gz
GCST90200113	Stearoylcholine levels	Waldenstrom macroglobulinemia	Weighted mode	17	-0.194985	1.002	0.848159	-2.15891	1.76894	0.822847	0.115451	5.86465	Chen Y	7140 European	http://ftp.ebi.ac.uk/pub/databases/gwas/summary_statistics/GCST90200001-GCST90201000/GCST90200113/GCST90200113_buildGRCh38.tsv.gz
GCST90200115	N-palmitoyl-heptadecasphingosine (d17:1/16:0) levels	Waldenstrom macroglobulinemia	MR Egger	28	0.404622	0.722168	0.58008	-1.01083	1.82007	1.49874	0.363918	6.1723	Chen Y	7141 European	http://ftp.ebi.ac.uk/pub/databases/gwas/summary_statistics/GCST90200001-GCST90201000/GCST90200115/GCST90200115_buildGRCh38.tsv.gz
GCST90200115	N-palmitoyl-heptadecasphingosine (d17:1/16:0) levels	Waldenstrom macroglobulinemia	Weighted median	28	0.272734	0.500063	0.585479	-0.70739	1.25286	1.31355	0.492929	3.50033	Chen Y	7141 European	http://ftp.ebi.ac.uk/pub/databases/gwas/summary_statistics/GCST90200001-GCST90201000/GCST90200115/GCST90200115_buildGRCh38.tsv.gz
GCST90200115	N-palmitoyl-heptadecasphingosine (d17:1/16:0) levels	Waldenstrom macroglobulinemia	Inverse variance weighted	28	0.641493	0.323274	0.0472155	0.00787572	1.27511	1.89932	1.00791	3.5791	Chen Y	7141 European	http://ftp.ebi.ac.uk/pub/databases/gwas/summary_statistics/GCST90200001-GCST90201000/GCST90200115/GCST90200115_buildGRCh38.tsv.gz
GCST90200115	N-palmitoyl-heptadecasphingosine (d17:1/16:0) levels	Waldenstrom macroglobulinemia	Simple mode	28	0.489525	1.00998	0.631807	-1.49004	2.46909	1.63154	0.225364	11.8117	Chen Y	7141 European	http://ftp.ebi.ac.uk/pub/databases/gwas/summary_statistics/GCST90200001-GCST90201000/GCST90200115/GCST90200115_buildGRCh38.tsv.gz
GCST90200115	N-palmitoyl-heptadecasphingosine (d17:1/16:0) levels	Waldenstrom macroglobulinemia	Weighted mode	28	0.136581	0.826715	0.87001	-1.48378	1.75694	1.14635	0.226779	5.79469	Chen Y	7141 European	http://ftp.ebi.ac.uk/pub/databases/gwas/summary_statistics/GCST90200001-GCST90201000/GCST90200115/GCST90200115_buildGRCh38.tsv.gz
GCST90200152	2-butenoylglycine levels	Waldenstrom macroglobulinemia	MR Egger	27	0.858187	0.825034	0.30821	-0.75888	2.47525	2.35888	0.468191	11.8847	Chen Y	6253 European	http://ftp.ebi.ac.uk/pub/databases/gwas/summary_statistics/GCST90200001-GCST90201000/GCST90200152/GCST90200152_buildGRCh38.tsv.gz
GCST90200152	2-butenoylglycine levels	Waldenstrom macroglobulinemia	Weighted median	27	0.685775	0.459424	0.13552	-0.214697	1.58625	1.98531	0.806786	4.88538	Chen Y	6253 European	http://ftp.ebi.ac.uk/pub/databases/gwas/summary_statistics/GCST90200001-GCST90201000/GCST90200152/GCST90200152_buildGRCh38.tsv.gz
GCST90200152	2-butenoylglycine levels	Waldenstrom macroglobulinemia	Inverse variance weighted	27	0.854262	0.315037	0.00669534	0.236791	1.47173	2.34964	1.26718	4.35678	Chen Y	6253 European	http://ftp.ebi.ac.uk/pub/databases/gwas/summary_statistics/GCST90200001-GCST90201000/GCST90200152/GCST90200152_buildGRCh38.tsv.gz
GCST90200152	2-butenoylglycine levels	Waldenstrom macroglobulinemia	Simple mode	27	0.805707	0.728268	0.278714	-0.621699	2.23311	2.23828	0.537031	9.32887	Chen Y	6253 European	http://ftp.ebi.ac.uk/pub/databases/gwas/summary_statistics/GCST90200001-GCST90201000/GCST90200152/GCST90200152_buildGRCh38.tsv.gz
GCST90200152	2-butenoylglycine levels	Waldenstrom macroglobulinemia	Weighted mode	27	0.681049	0.492854	0.178777	-0.284944	1.64704	1.97595	0.752056	5.1916	Chen Y	6253 European	http://ftp.ebi.ac.uk/pub/databases/gwas/summary_statistics/GCST90200001-GCST90201000/GCST90200152/GCST90200152_buildGRCh38.tsv.gz
GCST90200155	2-furoylcarnitine levels	Waldenstrom macroglobulinemia	MR Egger	22	1.04488	0.705965	0.154434	-0.33881	2.42857	2.84306	0.712618	11.3427	Chen Y	6448 European	http://ftp.ebi.ac.uk/pub/databases/gwas/summary_statistics/GCST90200001-GCST90201000/GCST90200155/GCST90200155_buildGRCh38.tsv.gz
GCST90200155	2-furoylcarnitine levels	Waldenstrom macroglobulinemia	Weighted median	22	1.02099	0.537082	0.0573014	-0.0316852	2.07367	2.77595	0.968812	7.954	Chen Y	6448 European	http://ftp.ebi.ac.uk/pub/databases/gwas/summary_statistics/GCST90200001-GCST90201000/GCST90200155/GCST90200155_buildGRCh38.tsv.gz
GCST90200155	2-furoylcarnitine levels	Waldenstrom macroglobulinemia	Inverse variance weighted	22	0.979437	0.376142	0.00921697	0.242198	1.71668	2.66296	1.27405	5.566	Chen Y	6448 European	http://ftp.ebi.ac.uk/pub/databases/gwas/summary_statistics/GCST90200001-GCST90201000/GCST90200155/GCST90200155_buildGRCh38.tsv.gz
GCST90200155	2-furoylcarnitine levels	Waldenstrom macroglobulinemia	Simple mode	22	1.25662	0.857275	0.157507	-0.423635	2.93688	3.51354	0.654662	18.857	Chen Y	6448 European	http://ftp.ebi.ac.uk/pub/databases/gwas/summary_statistics/GCST90200001-GCST90201000/GCST90200155/GCST90200155_buildGRCh38.tsv.gz
GCST90200155	2-furoylcarnitine levels	Waldenstrom macroglobulinemia	Weighted mode	22	1.07739	0.703223	0.140432	-0.300929	2.45571	2.937	0.74013	11.6547	Chen Y	6448 European	http://ftp.ebi.ac.uk/pub/databases/gwas/summary_statistics/GCST90200001-GCST90201000/GCST90200155/GCST90200155_buildGRCh38.tsv.gz
GCST90200174	3-hydroxybutyroylglycine levels	Waldenstrom macroglobulinemia	MR Egger	27	0.667511	0.544798	0.231902	-0.400294	1.73531	1.94938	0.670123	5.67071	Chen Y	8171 European	http://ftp.ebi.ac.uk/pub/databases/gwas/summary_statistics/GCST90200001-GCST90201000/GCST90200174/GCST90200174_buildGRCh38.tsv.gz
GCST90200174	3-hydroxybutyroylglycine levels	Waldenstrom macroglobulinemia	Weighted median	27	0.669013	0.42447	0.114999	-0.162948	1.50097	1.95231	0.849635	4.48606	Chen Y	8171 European	http://ftp.ebi.ac.uk/pub/databases/gwas/summary_statistics/GCST90200001-GCST90201000/GCST90200174/GCST90200174_buildGRCh38.tsv.gz
GCST90200174	3-hydroxybutyroylglycine levels	Waldenstrom macroglobulinemia	Inverse variance weighted	27	0.693736	0.302357	0.0217659	0.101116	1.28635	2.00118	1.10641	3.61957	Chen Y	8171 European	http://ftp.ebi.ac.uk/pub/databases/gwas/summary_statistics/GCST90200001-GCST90201000/GCST90200174/GCST90200174_buildGRCh38.tsv.gz
GCST90200174	3-hydroxybutyroylglycine levels	Waldenstrom macroglobulinemia	Simple mode	27	0.553857	0.772065	0.479541	-0.95939	2.06711	1.73995	0.383126	7.90192	Chen Y	8171 European	http://ftp.ebi.ac.uk/pub/databases/gwas/summary_statistics/GCST90200001-GCST90201000/GCST90200174/GCST90200174_buildGRCh38.tsv.gz
GCST90200174	3-hydroxybutyroylglycine levels	Waldenstrom macroglobulinemia	Weighted mode	27	0.675952	0.379057	0.0862261	-0.0670003	1.4189	1.9659	0.935195	4.13259	Chen Y	8171 European	http://ftp.ebi.ac.uk/pub/databases/gwas/summary_statistics/GCST90200001-GCST90201000/GCST90200174/GCST90200174_buildGRCh38.tsv.gz
GCST90200218	11beta-hydroxyetiocholanolone glucuronide levels	Waldenstrom macroglobulinemia	MR Egger	23	2.37387	1.0442	0.0336211	0.327235	4.42051	10.7389	1.38713	83.1384	Chen Y	7220 European	http://ftp.ebi.ac.uk/pub/databases/gwas/summary_statistics/GCST90200001-GCST90201000/GCST90200218/GCST90200218_buildGRCh38.tsv.gz
GCST90200218	11beta-hydroxyetiocholanolone glucuronide levels	Waldenstrom macroglobulinemia	Weighted median	23	1.10045	0.593666	0.0637897	-0.0631381	2.26403	3.00551	0.938814	9.62182	Chen Y	7220 European	http://ftp.ebi.ac.uk/pub/databases/gwas/summary_statistics/GCST90200001-GCST90201000/GCST90200218/GCST90200218_buildGRCh38.tsv.gz
GCST90200218	11beta-hydroxyetiocholanolone glucuronide levels	Waldenstrom macroglobulinemia	Inverse variance weighted	23	0.931117	0.422711	0.0276139	0.102604	1.75963	2.53734	1.10805	5.81029	Chen Y	7220 European	http://ftp.ebi.ac.uk/pub/databases/gwas/summary_statistics/GCST90200001-GCST90201000/GCST90200218/GCST90200218_buildGRCh38.tsv.gz
GCST90200218	11beta-hydroxyetiocholanolone glucuronide levels	Waldenstrom macroglobulinemia	Simple mode	23	1.71302	1.16673	0.156199	-0.573781	3.99982	5.54568	0.563391	54.5882	Chen Y	7220 European	http://ftp.ebi.ac.uk/pub/databases/gwas/summary_statistics/GCST90200001-GCST90201000/GCST90200218/GCST90200218_buildGRCh38.tsv.gz
GCST90200218	11beta-hydroxyetiocholanolone glucuronide levels	Waldenstrom macroglobulinemia	Weighted mode	23	1.71302	0.949326	0.0848685	-0.14766	3.5737	5.54568	0.862724	35.6482	Chen Y	7220 European	http://ftp.ebi.ac.uk/pub/databases/gwas/summary_statistics/GCST90200001-GCST90201000/GCST90200218/GCST90200218_buildGRCh38.tsv.gz
GCST90200242	Taurochenodeoxycholic acid 3-sulfate levels	Waldenstrom macroglobulinemia	MR Egger	30	-0.366192	0.614419	0.555964	-1.57045	0.838068	0.693369	0.207951	2.3119	Chen Y	7157 European	http://ftp.ebi.ac.uk/pub/databases/gwas/summary_statistics/GCST90200001-GCST90201000/GCST90200242/GCST90200242_buildGRCh38.tsv.gz
GCST90200242	Taurochenodeoxycholic acid 3-sulfate levels	Waldenstrom macroglobulinemia	Weighted median	30	-0.490904	0.46662	0.292781	-1.40548	0.423672	0.612073	0.245249	1.52756	Chen Y	7157 European	http://ftp.ebi.ac.uk/pub/databases/gwas/summary_statistics/GCST90200001-GCST90201000/GCST90200242/GCST90200242_buildGRCh38.tsv.gz
GCST90200242	Taurochenodeoxycholic acid 3-sulfate levels	Waldenstrom macroglobulinemia	Inverse variance weighted	30	-0.640578	0.31616	0.0427526	-1.26025	-0.0209043	0.526988	0.283583	0.979313	Chen Y	7157 European	http://ftp.ebi.ac.uk/pub/databases/gwas/summary_statistics/GCST90200001-GCST90201000/GCST90200242/GCST90200242_buildGRCh38.tsv.gz
GCST90200242	Taurochenodeoxycholic acid 3-sulfate levels	Waldenstrom macroglobulinemia	Simple mode	30	-1.444	0.83192	0.0932259	-3.07456	0.186568	0.235983	0.04621	1.20511	Chen Y	7157 European	http://ftp.ebi.ac.uk/pub/databases/gwas/summary_statistics/GCST90200001-GCST90201000/GCST90200242/GCST90200242_buildGRCh38.tsv.gz
GCST90200242	Taurochenodeoxycholic acid 3-sulfate levels	Waldenstrom macroglobulinemia	Weighted mode	30	-1.31895	0.578822	0.0302335	-2.45344	-0.184454	0.267417	0.0859974	0.831558	Chen Y	7157 European	http://ftp.ebi.ac.uk/pub/databases/gwas/summary_statistics/GCST90200001-GCST90201000/GCST90200242/GCST90200242_buildGRCh38.tsv.gz
GCST90200304	Citrate levels	Waldenstrom macroglobulinemia	MR Egger	21	-0.73949	0.943274	0.442727	-2.58831	1.10933	0.477357	0.0751472	3.03232	Chen Y	8260 European	http://ftp.ebi.ac.uk/pub/databases/gwas/summary_statistics/GCST90200001-GCST90201000/GCST90200304/GCST90200304_buildGRCh38.tsv.gz
GCST90200304	Citrate levels	Waldenstrom macroglobulinemia	Weighted median	21	-0.855542	0.545908	0.11707	-1.92552	0.214438	0.425053	0.1458	1.23917	Chen Y	8260 European	http://ftp.ebi.ac.uk/pub/databases/gwas/summary_statistics/GCST90200001-GCST90201000/GCST90200304/GCST90200304_buildGRCh38.tsv.gz
GCST90200304	Citrate levels	Waldenstrom macroglobulinemia	Inverse variance weighted	21	-0.947595	0.405118	0.0193323	-1.74163	-0.153564	0.387672	0.175235	0.857646	Chen Y	8260 European	http://ftp.ebi.ac.uk/pub/databases/gwas/summary_statistics/GCST90200001-GCST90201000/GCST90200304/GCST90200304_buildGRCh38.tsv.gz
GCST90200304	Citrate levels	Waldenstrom macroglobulinemia	Simple mode	21	-1.10526	0.919933	0.243609	-2.90833	0.697809	0.331125	0.0545669	2.00935	Chen Y	8260 European	http://ftp.ebi.ac.uk/pub/databases/gwas/summary_statistics/GCST90200001-GCST90201000/GCST90200304/GCST90200304_buildGRCh38.tsv.gz
GCST90200304	Citrate levels	Waldenstrom macroglobulinemia	Weighted mode	21	-1.0057	0.778271	0.21101	-2.53111	0.519707	0.365787	0.0795703	1.68154	Chen Y	8260 European	http://ftp.ebi.ac.uk/pub/databases/gwas/summary_statistics/GCST90200001-GCST90201000/GCST90200304/GCST90200304_buildGRCh38.tsv.gz
GCST90200374	Sphinganine levels	Waldenstrom macroglobulinemia	MR Egger	22	1.91943	1.20877	0.127989	-0.44976	4.28862	6.81706	0.637781	72.8655	Chen Y	7429 European	http://ftp.ebi.ac.uk/pub/databases/gwas/summary_statistics/GCST90200001-GCST90201000/GCST90200374/GCST90200374_buildGRCh38.tsv.gz
GCST90200374	Sphinganine levels	Waldenstrom macroglobulinemia	Weighted median	22	0.661779	0.678033	0.329051	-0.667167	1.99072	1.93824	0.51316	7.32083	Chen Y	7429 European	http://ftp.ebi.ac.uk/pub/databases/gwas/summary_statistics/GCST90200001-GCST90201000/GCST90200374/GCST90200374_buildGRCh38.tsv.gz
GCST90200374	Sphinganine levels	Waldenstrom macroglobulinemia	Inverse variance weighted	22	0.863025	0.435424	0.0474756	0.00959363	1.71646	2.37032	1.00964	5.56477	Chen Y	7429 European	http://ftp.ebi.ac.uk/pub/databases/gwas/summary_statistics/GCST90200001-GCST90201000/GCST90200374/GCST90200374_buildGRCh38.tsv.gz
GCST90200374	Sphinganine levels	Waldenstrom macroglobulinemia	Simple mode	22	0.648339	1.10839	0.564823	-1.52411	2.82079	1.91236	0.217815	16.7901	Chen Y	7429 European	http://ftp.ebi.ac.uk/pub/databases/gwas/summary_statistics/GCST90200001-GCST90201000/GCST90200374/GCST90200374_buildGRCh38.tsv.gz
GCST90200374	Sphinganine levels	Waldenstrom macroglobulinemia	Weighted mode	22	0.922753	1.18803	0.445991	-1.40578	3.25129	2.51621	0.245176	25.8235	Chen Y	7429 European	http://ftp.ebi.ac.uk/pub/databases/gwas/summary_statistics/GCST90200001-GCST90201000/GCST90200374/GCST90200374_buildGRCh38.tsv.gz
GCST90200380	Glutarate (C5-DC) levels	Waldenstrom macroglobulinemia	MR Egger	26	0.901362	0.451413	0.0573136	0.0165934	1.78613	2.46296	1.01673	5.96633	Chen Y	7757 European	http://ftp.ebi.ac.uk/pub/databases/gwas/summary_statistics/GCST90200001-GCST90201000/GCST90200380/GCST90200380_buildGRCh38.tsv.gz
GCST90200380	Glutarate (C5-DC) levels	Waldenstrom macroglobulinemia	Weighted median	26	1.04781	0.491906	0.0331638	0.0836704	2.01194	2.85139	1.08727	7.47783	Chen Y	7757 European	http://ftp.ebi.ac.uk/pub/databases/gwas/summary_statistics/GCST90200001-GCST90201000/GCST90200380/GCST90200380_buildGRCh38.tsv.gz
GCST90200380	Glutarate (C5-DC) levels	Waldenstrom macroglobulinemia	Inverse variance weighted	26	0.623132	0.306943	0.0423441	0.0215237	1.22474	1.86476	1.02176	3.40328	Chen Y	7757 European	http://ftp.ebi.ac.uk/pub/databases/gwas/summary_statistics/GCST90200001-GCST90201000/GCST90200380/GCST90200380_buildGRCh38.tsv.gz
GCST90200380	Glutarate (C5-DC) levels	Waldenstrom macroglobulinemia	Simple mode	26	0.429928	0.900811	0.637317	-1.33566	2.19552	1.53715	0.262984	8.98465	Chen Y	7757 European	http://ftp.ebi.ac.uk/pub/databases/gwas/summary_statistics/GCST90200001-GCST90201000/GCST90200380/GCST90200380_buildGRCh38.tsv.gz
GCST90200380	Glutarate (C5-DC) levels	Waldenstrom macroglobulinemia	Weighted mode	26	0.953198	0.434585	0.0377988	0.101411	1.80498	2.59399	1.10673	6.07988	Chen Y	7757 European	http://ftp.ebi.ac.uk/pub/databases/gwas/summary_statistics/GCST90200001-GCST90201000/GCST90200380/GCST90200380_buildGRCh38.tsv.gz
GCST90200394	Inosine levels	Waldenstrom macroglobulinemia	MR Egger	22	0.854515	0.84321	0.32297	-0.798176	2.50721	2.35023	0.450149	12.2706	Chen Y	4940 European	http://ftp.ebi.ac.uk/pub/databases/gwas/summary_statistics/GCST90200001-GCST90201000/GCST90200394/GCST90200394_buildGRCh38.tsv.gz
GCST90200394	Inosine levels	Waldenstrom macroglobulinemia	Weighted median	22	0.567032	0.54258	0.295992	-0.496425	1.63049	1.76303	0.608703	5.10637	Chen Y	4940 European	http://ftp.ebi.ac.uk/pub/databases/gwas/summary_statistics/GCST90200001-GCST90201000/GCST90200394/GCST90200394_buildGRCh38.tsv.gz
GCST90200394	Inosine levels	Waldenstrom macroglobulinemia	Inverse variance weighted	22	0.948176	0.37848	0.0122376	0.206354	1.69	2.581	1.22919	5.41947	Chen Y	4940 European	http://ftp.ebi.ac.uk/pub/databases/gwas/summary_statistics/GCST90200001-GCST90201000/GCST90200394/GCST90200394_buildGRCh38.tsv.gz
GCST90200394	Inosine levels	Waldenstrom macroglobulinemia	Simple mode	22	1.90477	1.10634	0.0998253	-0.263653	4.0732	6.71788	0.76824	58.7446	Chen Y	4940 European	http://ftp.ebi.ac.uk/pub/databases/gwas/summary_statistics/GCST90200001-GCST90201000/GCST90200394/GCST90200394_buildGRCh38.tsv.gz
GCST90200394	Inosine levels	Waldenstrom macroglobulinemia	Weighted mode	22	0.495785	0.903927	0.589147	-1.27591	2.26748	1.64179	0.279176	9.65507	Chen Y	4940 European	http://ftp.ebi.ac.uk/pub/databases/gwas/summary_statistics/GCST90200001-GCST90201000/GCST90200394/GCST90200394_buildGRCh38.tsv.gz
GCST90200438	Alpha-ketobutyrate levels	Waldenstrom macroglobulinemia	MR Egger	17	-1.02149	0.939346	0.294005	-2.86261	0.819629	0.360059	0.0571197	2.26966	Chen Y	8192 European	http://ftp.ebi.ac.uk/pub/databases/gwas/summary_statistics/GCST90200001-GCST90201000/GCST90200438/GCST90200438_buildGRCh38.tsv.gz
GCST90200438	Alpha-ketobutyrate levels	Waldenstrom macroglobulinemia	Weighted median	17	-0.96174	0.661972	0.146268	-2.25921	0.335726	0.382227	0.104433	1.39896	Chen Y	8192 European	http://ftp.ebi.ac.uk/pub/databases/gwas/summary_statistics/GCST90200001-GCST90201000/GCST90200438/GCST90200438_buildGRCh38.tsv.gz
GCST90200438	Alpha-ketobutyrate levels	Waldenstrom macroglobulinemia	Inverse variance weighted	17	-1.16013	0.514844	0.0242365	-2.16922	-0.151034	0.313446	0.114266	0.859818	Chen Y	8192 European	http://ftp.ebi.ac.uk/pub/databases/gwas/summary_statistics/GCST90200001-GCST90201000/GCST90200438/GCST90200438_buildGRCh38.tsv.gz
GCST90200438	Alpha-ketobutyrate levels	Waldenstrom macroglobulinemia	Simple mode	17	-1.03644	1.09568	0.358254	-3.18398	1.11111	0.354717	0.0414206	3.03772	Chen Y	8192 European	http://ftp.ebi.ac.uk/pub/databases/gwas/summary_statistics/GCST90200001-GCST90201000/GCST90200438/GCST90200438_buildGRCh38.tsv.gz
GCST90200438	Alpha-ketobutyrate levels	Waldenstrom macroglobulinemia	Weighted mode	17	-0.937015	0.689045	0.192725	-2.28754	0.413513	0.391796	0.101516	1.51212	Chen Y	8192 European	http://ftp.ebi.ac.uk/pub/databases/gwas/summary_statistics/GCST90200001-GCST90201000/GCST90200438/GCST90200438_buildGRCh38.tsv.gz
GCST90200470	X-11470 levels	Waldenstrom macroglobulinemia	MR Egger	34	0.0223097	0.512227	0.96553	-0.981656	1.02628	1.02256	0.37469	2.79065	Chen Y	8134 European	http://ftp.ebi.ac.uk/pub/databases/gwas/summary_statistics/GCST90200001-GCST90201000/GCST90200470/GCST90200470_buildGRCh38.tsv.gz
GCST90200470	X-11470 levels	Waldenstrom macroglobulinemia	Weighted median	34	0.716422	0.451627	0.112669	-0.168768	1.60161	2.04709	0.844705	4.96102	Chen Y	8134 European	http://ftp.ebi.ac.uk/pub/databases/gwas/summary_statistics/GCST90200001-GCST90201000/GCST90200470/GCST90200470_buildGRCh38.tsv.gz
GCST90200470	X-11470 levels	Waldenstrom macroglobulinemia	Inverse variance weighted	34	0.752104	0.305431	0.0137998	0.153459	1.35075	2.12146	1.16586	3.86031	Chen Y	8134 European	http://ftp.ebi.ac.uk/pub/databases/gwas/summary_statistics/GCST90200001-GCST90201000/GCST90200470/GCST90200470_buildGRCh38.tsv.gz
GCST90200470	X-11470 levels	Waldenstrom macroglobulinemia	Simple mode	34	1.55217	0.80467	0.0623736	-0.0249787	3.12933	4.72173	0.975331	22.8586	Chen Y	8134 European	http://ftp.ebi.ac.uk/pub/databases/gwas/summary_statistics/GCST90200001-GCST90201000/GCST90200470/GCST90200470_buildGRCh38.tsv.gz
GCST90200470	X-11470 levels	Waldenstrom macroglobulinemia	Weighted mode	34	1.09958	0.603193	0.0773833	-0.0826733	2.28184	3.00292	0.920652	9.79471	Chen Y	8134 European	http://ftp.ebi.ac.uk/pub/databases/gwas/summary_statistics/GCST90200001-GCST90201000/GCST90200470/GCST90200470_buildGRCh38.tsv.gz
GCST90200508	X-12738 levels	Waldenstrom macroglobulinemia	MR Egger	18	-0.527911	1.06549	0.627009	-2.61627	1.56045	0.589836	0.073075	4.76095	Chen Y	5874 European	http://ftp.ebi.ac.uk/pub/databases/gwas/summary_statistics/GCST90200001-GCST90201000/GCST90200508/GCST90200508_buildGRCh38.tsv.gz
GCST90200508	X-12738 levels	Waldenstrom macroglobulinemia	Weighted median	18	-1.71699	0.661952	0.00949139	-3.01442	-0.419564	0.179606	0.0490744	0.657333	Chen Y	5874 European	http://ftp.ebi.ac.uk/pub/databases/gwas/summary_statistics/GCST90200001-GCST90201000/GCST90200508/GCST90200508_buildGRCh38.tsv.gz
GCST90200508	X-12738 levels	Waldenstrom macroglobulinemia	Inverse variance weighted	18	-1.29652	0.513289	0.0115401	-2.30257	-0.290472	0.273482	0.100002	0.747911	Chen Y	5874 European	http://ftp.ebi.ac.uk/pub/databases/gwas/summary_statistics/GCST90200001-GCST90201000/GCST90200508/GCST90200508_buildGRCh38.tsv.gz
GCST90200508	X-12738 levels	Waldenstrom macroglobulinemia	Simple mode	18	-2.59399	1.15237	0.0379074	-4.85264	-0.335346	0.0747211	0.00780773	0.715091	Chen Y	5874 European	http://ftp.ebi.ac.uk/pub/databases/gwas/summary_statistics/GCST90200001-GCST90201000/GCST90200508/GCST90200508_buildGRCh38.tsv.gz
GCST90200508	X-12738 levels	Waldenstrom macroglobulinemia	Weighted mode	18	-2.14951	0.988388	0.044054	-4.08675	-0.212273	0.116541	0.0167937	0.808744	Chen Y	5874 European	http://ftp.ebi.ac.uk/pub/databases/gwas/summary_statistics/GCST90200001-GCST90201000/GCST90200508/GCST90200508_buildGRCh38.tsv.gz
GCST90200544	X-16124 levels	Waldenstrom macroglobulinemia	MR Egger	30	0.842083	0.330608	0.0166433	0.194091	1.49008	2.3212	1.21421	4.43743	Chen Y	5337 European	http://ftp.ebi.ac.uk/pub/databases/gwas/summary_statistics/GCST90200001-GCST90201000/GCST90200544/GCST90200544_buildGRCh38.tsv.gz
GCST90200544	X-16124 levels	Waldenstrom macroglobulinemia	Weighted median	30	0.670411	0.364416	0.0658143	-0.0438441	1.38467	1.95504	0.957103	3.99349	Chen Y	5337 European	http://ftp.ebi.ac.uk/pub/databases/gwas/summary_statistics/GCST90200001-GCST90201000/GCST90200544/GCST90200544_buildGRCh38.tsv.gz
GCST90200544	X-16124 levels	Waldenstrom macroglobulinemia	Inverse variance weighted	30	0.557898	0.23331	0.0167922	0.10061	1.01519	1.747	1.10584	2.75988	Chen Y	5337 European	http://ftp.ebi.ac.uk/pub/databases/gwas/summary_statistics/GCST90200001-GCST90201000/GCST90200544/GCST90200544_buildGRCh38.tsv.gz
GCST90200544	X-16124 levels	Waldenstrom macroglobulinemia	Simple mode	30	0.615309	0.623954	0.332219	-0.60764	1.83826	1.85023	0.544634	6.28558	Chen Y	5337 European	http://ftp.ebi.ac.uk/pub/databases/gwas/summary_statistics/GCST90200001-GCST90201000/GCST90200544/GCST90200544_buildGRCh38.tsv.gz
GCST90200544	X-16124 levels	Waldenstrom macroglobulinemia	Weighted mode	30	0.588451	0.416978	0.168816	-0.228825	1.40573	1.8012	0.795468	4.07849	Chen Y	5337 European	http://ftp.ebi.ac.uk/pub/databases/gwas/summary_statistics/GCST90200001-GCST90201000/GCST90200544/GCST90200544_buildGRCh38.tsv.gz
GCST90200551	X-18886 levels	Waldenstrom macroglobulinemia	MR Egger	16	0.961838	0.809907	0.254754	-0.62558	2.54926	2.6165	0.534951	12.7976	Chen Y	8198 European	http://ftp.ebi.ac.uk/pub/databases/gwas/summary_statistics/GCST90200001-GCST90201000/GCST90200551/GCST90200551_buildGRCh38.tsv.gz
GCST90200551	X-18886 levels	Waldenstrom macroglobulinemia	Weighted median	16	1.0505	0.653318	0.107846	-0.229999	2.33101	2.85909	0.794534	10.2883	Chen Y	8198 European	http://ftp.ebi.ac.uk/pub/databases/gwas/summary_statistics/GCST90200001-GCST90201000/GCST90200551/GCST90200551_buildGRCh38.tsv.gz
GCST90200551	X-18886 levels	Waldenstrom macroglobulinemia	Inverse variance weighted	16	1.00882	0.453119	0.0259878	0.120708	1.89693	2.74236	1.1283	6.66542	Chen Y	8198 European	http://ftp.ebi.ac.uk/pub/databases/gwas/summary_statistics/GCST90200001-GCST90201000/GCST90200551/GCST90200551_buildGRCh38.tsv.gz
GCST90200551	X-18886 levels	Waldenstrom macroglobulinemia	Simple mode	16	1.14936	0.967232	0.253191	-0.746417	3.04513	3.15616	0.474062	21.0128	Chen Y	8198 European	http://ftp.ebi.ac.uk/pub/databases/gwas/summary_statistics/GCST90200001-GCST90201000/GCST90200551/GCST90200551_buildGRCh38.tsv.gz
GCST90200551	X-18886 levels	Waldenstrom macroglobulinemia	Weighted mode	16	1.26878	0.785898	0.127269	-0.271584	2.80914	3.5565	0.762171	16.5956	Chen Y	8198 European	http://ftp.ebi.ac.uk/pub/databases/gwas/summary_statistics/GCST90200001-GCST90201000/GCST90200551/GCST90200551_buildGRCh38.tsv.gz
GCST90200574	X-21310 levels	Waldenstrom macroglobulinemia	MR Egger	21	-1.16916	0.961596	0.238932	-3.05389	0.715569	0.310628	0.0471751	2.04535	Chen Y	7801 European	http://ftp.ebi.ac.uk/pub/databases/gwas/summary_statistics/GCST90200001-GCST90201000/GCST90200574/GCST90200574_buildGRCh38.tsv.gz
GCST90200574	X-21310 levels	Waldenstrom macroglobulinemia	Weighted median	21	-0.843944	0.578741	0.144774	-1.97828	0.290389	0.430011	0.138307	1.33695	Chen Y	7801 European	http://ftp.ebi.ac.uk/pub/databases/gwas/summary_statistics/GCST90200001-GCST90201000/GCST90200574/GCST90200574_buildGRCh38.tsv.gz
GCST90200574	X-21310 levels	Waldenstrom macroglobulinemia	Inverse variance weighted	21	-1.07351	0.447803	0.0165175	-1.9512	-0.195813	0.341808	0.142103	0.822166	Chen Y	7801 European	http://ftp.ebi.ac.uk/pub/databases/gwas/summary_statistics/GCST90200001-GCST90201000/GCST90200574/GCST90200574_buildGRCh38.tsv.gz
GCST90200574	X-21310 levels	Waldenstrom macroglobulinemia	Simple mode	21	-0.591819	1.10725	0.598893	-2.76204	1.5784	0.55332	0.063163	4.84719	Chen Y	7801 European	http://ftp.ebi.ac.uk/pub/databases/gwas/summary_statistics/GCST90200001-GCST90201000/GCST90200574/GCST90200574_buildGRCh38.tsv.gz
GCST90200574	X-21310 levels	Waldenstrom macroglobulinemia	Weighted mode	21	-0.560681	0.850096	0.517066	-2.22687	1.10551	0.57082	0.107866	3.02075	Chen Y	7801 European	http://ftp.ebi.ac.uk/pub/databases/gwas/summary_statistics/GCST90200001-GCST90201000/GCST90200574/GCST90200574_buildGRCh38.tsv.gz
GCST90200585	X-21829 levels	Waldenstrom macroglobulinemia	MR Egger	30	1.40304	0.783719	0.0842376	-0.133054	2.93913	4.06753	0.875418	18.8993	Chen Y	8217 European	http://ftp.ebi.ac.uk/pub/databases/gwas/summary_statistics/GCST90200001-GCST90201000/GCST90200585/GCST90200585_buildGRCh38.tsv.gz
GCST90200585	X-21829 levels	Waldenstrom macroglobulinemia	Weighted median	30	1.32836	0.480882	0.00573876	0.385834	2.27089	3.77485	1.47084	9.68802	Chen Y	8217 European	http://ftp.ebi.ac.uk/pub/databases/gwas/summary_statistics/GCST90200001-GCST90201000/GCST90200585/GCST90200585_buildGRCh38.tsv.gz
GCST90200585	X-21829 levels	Waldenstrom macroglobulinemia	Inverse variance weighted	30	1.02458	0.343066	0.00282154	0.352171	1.69699	2.78593	1.42215	5.45749	Chen Y	8217 European	http://ftp.ebi.ac.uk/pub/databases/gwas/summary_statistics/GCST90200001-GCST90201000/GCST90200585/GCST90200585_buildGRCh38.tsv.gz
GCST90200585	X-21829 levels	Waldenstrom macroglobulinemia	Simple mode	30	1.72591	0.893179	0.0631411	-0.0247238	3.47654	5.61761	0.975579	32.3475	Chen Y	8217 European	http://ftp.ebi.ac.uk/pub/databases/gwas/summary_statistics/GCST90200001-GCST90201000/GCST90200585/GCST90200585_buildGRCh38.tsv.gz
GCST90200585	X-21829 levels	Waldenstrom macroglobulinemia	Weighted mode	30	1.62627	0.774634	0.0445982	0.107989	3.14456	5.08488	1.11404	23.2093	Chen Y	8217 European	http://ftp.ebi.ac.uk/pub/databases/gwas/summary_statistics/GCST90200001-GCST90201000/GCST90200585/GCST90200585_buildGRCh38.tsv.gz
GCST90200604	X-23276 levels	Waldenstrom macroglobulinemia	MR Egger	24	0.563245	0.524571	0.294583	-0.464914	1.5914	1.75636	0.628189	4.91064	Chen Y	5407 European	http://ftp.ebi.ac.uk/pub/databases/gwas/summary_statistics/GCST90200001-GCST90201000/GCST90200604/GCST90200604_buildGRCh38.tsv.gz
GCST90200604	X-23276 levels	Waldenstrom macroglobulinemia	Weighted median	24	0.851227	0.476452	0.0740031	-0.0826195	1.78507	2.34252	0.920701	5.96002	Chen Y	5407 European	http://ftp.ebi.ac.uk/pub/databases/gwas/summary_statistics/GCST90200001-GCST90201000/GCST90200604/GCST90200604_buildGRCh38.tsv.gz
GCST90200604	X-23276 levels	Waldenstrom macroglobulinemia	Inverse variance weighted	24	0.62767	0.30863	0.0419787	0.0227557	1.23258	1.87324	1.02302	3.43008	Chen Y	5407 European	http://ftp.ebi.ac.uk/pub/databases/gwas/summary_statistics/GCST90200001-GCST90201000/GCST90200604/GCST90200604_buildGRCh38.tsv.gz
GCST90200604	X-23276 levels	Waldenstrom macroglobulinemia	Simple mode	24	1.20591	0.803533	0.147021	-0.369012	2.78084	3.3398	0.691417	16.1325	Chen Y	5407 European	http://ftp.ebi.ac.uk/pub/databases/gwas/summary_statistics/GCST90200001-GCST90201000/GCST90200604/GCST90200604_buildGRCh38.tsv.gz
GCST90200604	X-23276 levels	Waldenstrom macroglobulinemia	Weighted mode	24	1.01147	0.542941	0.0752911	-0.0526961	2.07563	2.74964	0.948668	7.96959	Chen Y	5407 European	http://ftp.ebi.ac.uk/pub/databases/gwas/summary_statistics/GCST90200001-GCST90201000/GCST90200604/GCST90200604_buildGRCh38.tsv.gz
GCST90200617	X-23665 levels	Waldenstrom macroglobulinemia	MR Egger	17	-1.78327	0.68288	0.0196478	-3.12172	-0.444829	0.168087	0.0440814	0.640934	Chen Y	8214 European	http://ftp.ebi.ac.uk/pub/databases/gwas/summary_statistics/GCST90200001-GCST90201000/GCST90200617/GCST90200617_buildGRCh38.tsv.gz
GCST90200617	X-23665 levels	Waldenstrom macroglobulinemia	Weighted median	17	-0.908279	0.623047	0.144895	-2.12945	0.312894	0.403218	0.118902	1.36738	Chen Y	8214 European	http://ftp.ebi.ac.uk/pub/databases/gwas/summary_statistics/GCST90200001-GCST90201000/GCST90200617/GCST90200617_buildGRCh38.tsv.gz
GCST90200617	X-23665 levels	Waldenstrom macroglobulinemia	Inverse variance weighted	17	-0.925966	0.364112	0.010988	-1.63963	-0.212306	0.396149	0.194053	0.808717	Chen Y	8214 European	http://ftp.ebi.ac.uk/pub/databases/gwas/summary_statistics/GCST90200001-GCST90201000/GCST90200617/GCST90200617_buildGRCh38.tsv.gz
GCST90200617	X-23665 levels	Waldenstrom macroglobulinemia	Simple mode	17	-1.13165	0.994763	0.272035	-3.08138	0.818088	0.322502	0.0458958	2.26616	Chen Y	8214 European	http://ftp.ebi.ac.uk/pub/databases/gwas/summary_statistics/GCST90200001-GCST90201000/GCST90200617/GCST90200617_buildGRCh38.tsv.gz
GCST90200617	X-23665 levels	Waldenstrom macroglobulinemia	Weighted mode	17	-0.971206	0.679261	0.172012	-2.30256	0.360146	0.378626	0.100003	1.43354	Chen Y	8214 European	http://ftp.ebi.ac.uk/pub/databases/gwas/summary_statistics/GCST90200001-GCST90201000/GCST90200617/GCST90200617_buildGRCh38.tsv.gz
GCST90200710	X-13431 levels	Waldenstrom macroglobulinemia	MR Egger	29	-0.593204	0.39733	0.147038	-1.37197	0.185564	0.552554	0.253607	1.2039	Chen Y	8161 European	http://ftp.ebi.ac.uk/pub/databases/gwas/summary_statistics/GCST90200001-GCST90201000/GCST90200710/GCST90200710_buildGRCh38.tsv.gz
GCST90200710	X-13431 levels	Waldenstrom macroglobulinemia	Weighted median	29	-0.715889	0.301774	0.017679	-1.30737	-0.124413	0.488757	0.270532	0.883015	Chen Y	8161 European	http://ftp.ebi.ac.uk/pub/databases/gwas/summary_statistics/GCST90200001-GCST90201000/GCST90200710/GCST90200710_buildGRCh38.tsv.gz
GCST90200710	X-13431 levels	Waldenstrom macroglobulinemia	Inverse variance weighted	29	-0.525507	0.236382	0.026207	-0.988815	-0.0621992	0.591255	0.372017	0.939696	Chen Y	8161 European	http://ftp.ebi.ac.uk/pub/databases/gwas/summary_statistics/GCST90200001-GCST90201000/GCST90200710/GCST90200710_buildGRCh38.tsv.gz
GCST90200710	X-13431 levels	Waldenstrom macroglobulinemia	Simple mode	29	-0.880757	0.674416	0.202196	-2.20261	0.4411	0.414469	0.110514	1.55442	Chen Y	8161 European	http://ftp.ebi.ac.uk/pub/databases/gwas/summary_statistics/GCST90200001-GCST90201000/GCST90200710/GCST90200710_buildGRCh38.tsv.gz
GCST90200710	X-13431 levels	Waldenstrom macroglobulinemia	Weighted mode	29	-0.738096	0.285634	0.0152732	-1.29794	-0.178255	0.478023	0.273094	0.836729	Chen Y	8161 European	http://ftp.ebi.ac.uk/pub/databases/gwas/summary_statistics/GCST90200001-GCST90201000/GCST90200710/GCST90200710_buildGRCh38.tsv.gz
GCST90200737	Adenosine 5'-diphosphate (ADP) to 2'-deoxyuridine ratio	Waldenstrom macroglobulinemia	MR Egger	21	0.837811	0.738772	0.270876	-0.610181	2.2858	2.3113	0.543253	9.83359	Chen Y	4391 European	http://ftp.ebi.ac.uk/pub/databases/gwas/summary_statistics/GCST90200001-GCST90201000/GCST90200737/GCST90200737_buildGRCh38.tsv.gz
GCST90200737	Adenosine 5'-diphosphate (ADP) to 2'-deoxyuridine ratio	Waldenstrom macroglobulinemia	Weighted median	21	0.708461	0.465279	0.127844	-0.203486	1.62041	2.03086	0.815882	5.05515	Chen Y	4391 European	http://ftp.ebi.ac.uk/pub/databases/gwas/summary_statistics/GCST90200001-GCST90201000/GCST90200737/GCST90200737_buildGRCh38.tsv.gz
GCST90200737	Adenosine 5'-diphosphate (ADP) to 2'-deoxyuridine ratio	Waldenstrom macroglobulinemia	Inverse variance weighted	21	0.913402	0.336958	0.00671361	0.252963	1.57384	2.49279	1.28784	4.82514	Chen Y	4391 European	http://ftp.ebi.ac.uk/pub/databases/gwas/summary_statistics/GCST90200001-GCST90201000/GCST90200737/GCST90200737_buildGRCh38.tsv.gz
GCST90200737	Adenosine 5'-diphosphate (ADP) to 2'-deoxyuridine ratio	Waldenstrom macroglobulinemia	Simple mode	21	0.525581	0.792629	0.514846	-1.02797	2.07913	1.69144	0.357732	7.99754	Chen Y	4391 European	http://ftp.ebi.ac.uk/pub/databases/gwas/summary_statistics/GCST90200001-GCST90201000/GCST90200737/GCST90200737_buildGRCh38.tsv.gz
GCST90200737	Adenosine 5'-diphosphate (ADP) to 2'-deoxyuridine ratio	Waldenstrom macroglobulinemia	Weighted mode	21	0.546061	0.79238	0.498653	-1.007	2.09913	1.72644	0.365312	8.15904	Chen Y	4391 European	http://ftp.ebi.ac.uk/pub/databases/gwas/summary_statistics/GCST90200001-GCST90201000/GCST90200737/GCST90200737_buildGRCh38.tsv.gz
GCST90200779	Pyruvate to N-acetylneuraminate ratio	Waldenstrom macroglobulinemia	MR Egger	29	0.734951	0.867132	0.404131	-0.964629	2.43453	2.08538	0.381125	11.4105	Chen Y	8194 European	http://ftp.ebi.ac.uk/pub/databases/gwas/summary_statistics/GCST90200001-GCST90201000/GCST90200779/GCST90200779_buildGRCh38.tsv.gz
GCST90200779	Pyruvate to N-acetylneuraminate ratio	Waldenstrom macroglobulinemia	Weighted median	29	0.290704	0.558268	0.602559	-0.803502	1.38491	1.33737	0.447758	3.99446	Chen Y	8194 European	http://ftp.ebi.ac.uk/pub/databases/gwas/summary_statistics/GCST90200001-GCST90201000/GCST90200779/GCST90200779_buildGRCh38.tsv.gz
GCST90200779	Pyruvate to N-acetylneuraminate ratio	Waldenstrom macroglobulinemia	Inverse variance weighted	29	0.761369	0.384908	0.0479223	0.00695015	1.51579	2.14121	1.00697	4.55301	Chen Y	8194 European	http://ftp.ebi.ac.uk/pub/databases/gwas/summary_statistics/GCST90200001-GCST90201000/GCST90200779/GCST90200779_buildGRCh38.tsv.gz
GCST90200779	Pyruvate to N-acetylneuraminate ratio	Waldenstrom macroglobulinemia	Simple mode	29	0.192393	1.05126	0.856107	-1.86807	2.25285	1.21215	0.154422	9.51486	Chen Y	8194 European	http://ftp.ebi.ac.uk/pub/databases/gwas/summary_statistics/GCST90200001-GCST90201000/GCST90200779/GCST90200779_buildGRCh38.tsv.gz
GCST90200779	Pyruvate to N-acetylneuraminate ratio	Waldenstrom macroglobulinemia	Weighted mode	29	0.287678	0.963831	0.767546	-1.60143	2.17679	1.33333	0.201608	8.81793	Chen Y	8194 European	http://ftp.ebi.ac.uk/pub/databases/gwas/summary_statistics/GCST90200001-GCST90201000/GCST90200779/GCST90200779_buildGRCh38.tsv.gz
GCST90200790	Thyroxine to taurocholate ratio	Waldenstrom macroglobulinemia	MR Egger	25	1.19293	0.649251	0.0791073	-0.0796048	2.46546	3.29672	0.923481	11.7689	Chen Y	7615 European	http://ftp.ebi.ac.uk/pub/databases/gwas/summary_statistics/GCST90200001-GCST90201000/GCST90200790/GCST90200790_buildGRCh38.tsv.gz
GCST90200790	Thyroxine to taurocholate ratio	Waldenstrom macroglobulinemia	Weighted median	25	0.376769	0.507161	0.457543	-0.617266	1.3708	1.45757	0.539417	3.93852	Chen Y	7615 European	http://ftp.ebi.ac.uk/pub/databases/gwas/summary_statistics/GCST90200001-GCST90201000/GCST90200790/GCST90200790_buildGRCh38.tsv.gz
GCST90200790	Thyroxine to taurocholate ratio	Waldenstrom macroglobulinemia	Inverse variance weighted	25	0.700191	0.348787	0.0446962	0.0165682	1.38381	2.01414	1.01671	3.99009	Chen Y	7615 European	http://ftp.ebi.ac.uk/pub/databases/gwas/summary_statistics/GCST90200001-GCST90201000/GCST90200790/GCST90200790_buildGRCh38.tsv.gz
GCST90200790	Thyroxine to taurocholate ratio	Waldenstrom macroglobulinemia	Simple mode	25	0.0836573	0.858283	0.923162	-1.59858	1.76589	1.08726	0.202184	5.84678	Chen Y	7615 European	http://ftp.ebi.ac.uk/pub/databases/gwas/summary_statistics/GCST90200001-GCST90201000/GCST90200790/GCST90200790_buildGRCh38.tsv.gz
GCST90200790	Thyroxine to taurocholate ratio	Waldenstrom macroglobulinemia	Weighted mode	25	0.255802	0.790551	0.749063	-1.29368	1.80528	1.2915	0.27426	6.08168	Chen Y	7615 European	http://ftp.ebi.ac.uk/pub/databases/gwas/summary_statistics/GCST90200001-GCST90201000/GCST90200790/GCST90200790_buildGRCh38.tsv.gz
GCST90200881	Aspartate to N-acetylglucosamine to N-acetylgalactosamine ratio	Waldenstrom macroglobulinemia	MR Egger	22	-0.699724	0.981531	0.484149	-2.62352	1.22408	0.496722	0.0725468	3.40102	Chen Y	7899 European	http://ftp.ebi.ac.uk/pub/databases/gwas/summary_statistics/GCST90200001-GCST90201000/GCST90200881/GCST90200881_buildGRCh38.tsv.gz
GCST90200881	Aspartate to N-acetylglucosamine to N-acetylgalactosamine ratio	Waldenstrom macroglobulinemia	Weighted median	22	-0.690647	0.57556	0.230156	-1.81875	0.43745	0.501251	0.162229	1.54875	Chen Y	7899 European	http://ftp.ebi.ac.uk/pub/databases/gwas/summary_statistics/GCST90200001-GCST90201000/GCST90200881/GCST90200881_buildGRCh38.tsv.gz
GCST90200881	Aspartate to N-acetylglucosamine to N-acetylgalactosamine ratio	Waldenstrom macroglobulinemia	Inverse variance weighted	22	-0.912308	0.407357	0.0251182	-1.71073	-0.113889	0.401596	0.180734	0.892357	Chen Y	7899 European	http://ftp.ebi.ac.uk/pub/databases/gwas/summary_statistics/GCST90200001-GCST90201000/GCST90200881/GCST90200881_buildGRCh38.tsv.gz
GCST90200881	Aspartate to N-acetylglucosamine to N-acetylgalactosamine ratio	Waldenstrom macroglobulinemia	Simple mode	22	-0.222578	1.02788	0.830656	-2.23723	1.79207	0.800453	0.106754	6.00187	Chen Y	7899 European	http://ftp.ebi.ac.uk/pub/databases/gwas/summary_statistics/GCST90200001-GCST90201000/GCST90200881/GCST90200881_buildGRCh38.tsv.gz
GCST90200881	Aspartate to N-acetylglucosamine to N-acetylgalactosamine ratio	Waldenstrom macroglobulinemia	Weighted mode	22	-0.634399	0.725545	0.391804	-2.05647	0.787669	0.530254	0.127905	2.19827	Chen Y	7899 European	http://ftp.ebi.ac.uk/pub/databases/gwas/summary_statistics/GCST90200001-GCST90201000/GCST90200881/GCST90200881_buildGRCh38.tsv.gz
GCST90200890	Cortisol to taurocholate ratio	Waldenstrom macroglobulinemia	MR Egger	24	1.02023	0.753529	0.189503	-0.456686	2.49715	2.77383	0.633379	12.1478	Chen Y	7610 European	http://ftp.ebi.ac.uk/pub/databases/gwas/summary_statistics/GCST90200001-GCST90201000/GCST90200890/GCST90200890_buildGRCh38.tsv.gz
GCST90200890	Cortisol to taurocholate ratio	Waldenstrom macroglobulinemia	Weighted median	24	0.887437	0.573412	0.121708	-0.23645	2.01132	2.4289	0.789426	7.47321	Chen Y	7610 European	http://ftp.ebi.ac.uk/pub/databases/gwas/summary_statistics/GCST90200001-GCST90201000/GCST90200890/GCST90200890_buildGRCh38.tsv.gz
GCST90200890	Cortisol to taurocholate ratio	Waldenstrom macroglobulinemia	Inverse variance weighted	24	1.01967	0.39966	0.0107308	0.236337	1.803	2.77228	1.2666	6.06785	Chen Y	7610 European	http://ftp.ebi.ac.uk/pub/databases/gwas/summary_statistics/GCST90200001-GCST90201000/GCST90200890/GCST90200890_buildGRCh38.tsv.gz
GCST90200890	Cortisol to taurocholate ratio	Waldenstrom macroglobulinemia	Simple mode	24	0.381272	1.05003	0.719841	-1.67678	2.43932	1.46415	0.186975	11.4653	Chen Y	7610 European	http://ftp.ebi.ac.uk/pub/databases/gwas/summary_statistics/GCST90200001-GCST90201000/GCST90200890/GCST90200890_buildGRCh38.tsv.gz
GCST90200890	Cortisol to taurocholate ratio	Waldenstrom macroglobulinemia	Weighted mode	24	0.619935	0.755445	0.420286	-0.860737	2.10061	1.85881	0.422851	8.17112	Chen Y	7610 European	http://ftp.ebi.ac.uk/pub/databases/gwas/summary_statistics/GCST90200001-GCST90201000/GCST90200890/GCST90200890_buildGRCh38.tsv.gz
GCST90200959	Choline phosphate to choline ratio	Waldenstrom macroglobulinemia	MR Egger	22	-2.13182	0.896736	0.0275307	-3.88943	-0.37422	0.118621	0.0204571	0.687826	Chen Y	8196 European	http://ftp.ebi.ac.uk/pub/databases/gwas/summary_statistics/GCST90200001-GCST90201000/GCST90200959/GCST90200959_buildGRCh38.tsv.gz
GCST90200959	Choline phosphate to choline ratio	Waldenstrom macroglobulinemia	Weighted median	22	-0.802345	0.564416	0.155158	-1.9086	0.303911	0.448277	0.148288	1.35515	Chen Y	8196 European	http://ftp.ebi.ac.uk/pub/databases/gwas/summary_statistics/GCST90200001-GCST90201000/GCST90200959/GCST90200959_buildGRCh38.tsv.gz
GCST90200959	Choline phosphate to choline ratio	Waldenstrom macroglobulinemia	Inverse variance weighted	22	-0.947826	0.401946	0.018369	-1.73564	-0.160012	0.387583	0.176287	0.852133	Chen Y	8196 European	http://ftp.ebi.ac.uk/pub/databases/gwas/summary_statistics/GCST90200001-GCST90201000/GCST90200959/GCST90200959_buildGRCh38.tsv.gz
GCST90200959	Choline phosphate to choline ratio	Waldenstrom macroglobulinemia	Simple mode	22	-0.705777	0.962066	0.4713	-2.59143	1.17987	0.493725	0.074913	3.25396	Chen Y	8196 European	http://ftp.ebi.ac.uk/pub/databases/gwas/summary_statistics/GCST90200001-GCST90201000/GCST90200959/GCST90200959_buildGRCh38.tsv.gz
GCST90200959	Choline phosphate to choline ratio	Waldenstrom macroglobulinemia	Weighted mode	22	-0.849328	0.977368	0.394674	-2.76497	1.06631	0.427702	0.0629781	2.90465	Chen Y	8196 European	http://ftp.ebi.ac.uk/pub/databases/gwas/summary_statistics/GCST90200001-GCST90201000/GCST90200959/GCST90200959_buildGRCh38.tsv.gz
GCST90200996	Citrate to taurocholate ratio	Waldenstrom macroglobulinemia	MR Egger	18	1.29789	0.681404	0.0749534	-0.0376655	2.63344	3.66155	0.963035	13.9216	Chen Y	7618 European	http://ftp.ebi.ac.uk/pub/databases/gwas/summary_statistics/GCST90200001-GCST90201000/GCST90200996/GCST90200996_buildGRCh38.tsv.gz
GCST90200996	Citrate to taurocholate ratio	Waldenstrom macroglobulinemia	Weighted median	18	0.477159	0.556587	0.391282	-0.613751	1.56807	1.61149	0.541316	4.79738	Chen Y	7618 European	http://ftp.ebi.ac.uk/pub/databases/gwas/summary_statistics/GCST90200001-GCST90201000/GCST90200996/GCST90200996_buildGRCh38.tsv.gz
GCST90200996	Citrate to taurocholate ratio	Waldenstrom macroglobulinemia	Inverse variance weighted	18	1.04809	0.379464	0.00574439	0.30434	1.79184	2.85219	1.35573	6.00047	Chen Y	7618 European	http://ftp.ebi.ac.uk/pub/databases/gwas/summary_statistics/GCST90200001-GCST90201000/GCST90200996/GCST90200996_buildGRCh38.tsv.gz
GCST90200996	Citrate to taurocholate ratio	Waldenstrom macroglobulinemia	Simple mode	18	0.14156	0.944657	0.882644	-1.70997	1.99309	1.15207	0.180872	7.33816	Chen Y	7618 European	http://ftp.ebi.ac.uk/pub/databases/gwas/summary_statistics/GCST90200001-GCST90201000/GCST90200996/GCST90200996_buildGRCh38.tsv.gz
GCST90200996	Citrate to taurocholate ratio	Waldenstrom macroglobulinemia	Weighted mode	18	0.120944	0.953437	0.900547	-1.74779	1.98968	1.12856	0.174158	7.3132	Chen Y	7618 European	http://ftp.ebi.ac.uk/pub/databases/gwas/summary_statistics/GCST90200001-GCST90201000/GCST90200996/GCST90200996_buildGRCh38.tsv.gz
Blue marked sections are Mendelian randomization bidirectional correlation groups.

## Sheet: table S2
Table S2. Mendelian randomization on the causal effect of Waldenstrom macroglobulinemia on metabolite.
id	exposure	outcome	method	nsnp	b	se	pval	lo_ci	up_ci	or	or_lci95	or_uci95
GCST90199709	Waldenstrom macroglobulinemia	Adrenate (22:4n6) levels	Inverse variance weighted	11	-0.0137822	0.0132541	0.298413	-0.0397602	0.0121959	0.986312	0.96102	1.01227
GCST90199758	Waldenstrom macroglobulinemia	N4-acetylcytidine levels	Inverse variance weighted	11	-0.0117927	0.00933915	0.206693	-0.0300974	0.00651207	0.988277	0.970351	1.00653
GCST90199864	Waldenstrom macroglobulinemia	Gamma-CEHC levels	Inverse variance weighted	11	0.0024003	0.00917572	0.793635	-0.0155841	0.0203847	1.0024	0.984537	1.02059
GCST90199914	Waldenstrom macroglobulinemia	Oleoyl-linoleoyl-glycerol (18:1/18:2) [2] levels	Inverse variance weighted	11	0.00221607	0.00986377	0.822238	-0.0171169	0.0215491	1.00222	0.983029	1.02178
GCST90199922	Waldenstrom macroglobulinemia	Prolylglycine levels	Inverse variance weighted	11	0.00649201	0.0131808	0.622341	-0.0193424	0.0323264	1.00651	0.980843	1.03285
GCST90200036	Waldenstrom macroglobulinemia	1-palmitoleoylglycerol (16:1) levels	Inverse variance weighted	11	-0.000468058	0.0103384	0.963889	-0.0207314	0.0197953	0.999532	0.979482	1.01999
GCST90200086	Waldenstrom macroglobulinemia	Arachidonoylcholine levels	Inverse variance weighted	11	-0.00651946	0.012683	0.60723	-0.0313782	0.0183392	0.993502	0.969109	1.01851
GCST90200113	Waldenstrom macroglobulinemia	Stearoylcholine levels	Inverse variance weighted	11	-0.00310933	0.0119341	0.794446	-0.0265001	0.0202815	0.996896	0.973848	1.02049
GCST90200115	Waldenstrom macroglobulinemia	N-palmitoyl-heptadecasphingosine (d17:1/16:0) levels	Inverse variance weighted	11	0.00298693	0.00962626	0.756341	-0.0158806	0.0218544	1.00299	0.984245	1.02209
GCST90200152	Waldenstrom macroglobulinemia	2-butenoylglycine levels	Inverse variance weighted	11	-0.00802643	0.0100821	0.425971	-0.0277874	0.0117346	0.992006	0.972595	1.0118
GCST90200155	Waldenstrom macroglobulinemia	2-furoylcarnitine levels	Inverse variance weighted	11	0.0108948	0.0118106	0.35629	-0.012254	0.0340435	1.01095	0.987821	1.03463
GCST90200174	Waldenstrom macroglobulinemia	3-hydroxybutyroylglycine levels	Inverse variance weighted	11	-0.0043452	0.0100951	0.666885	-0.0241316	0.0154412	0.995664	0.976157	1.01556
GCST90200218	Waldenstrom macroglobulinemia	11beta-hydroxyetiocholanolone glucuronide levels	Inverse variance weighted	11	0.0112454	0.0129107	0.383744	-0.0140595	0.0365503	1.01131	0.986039	1.03723
GCST90200242	Waldenstrom macroglobulinemia	Taurochenodeoxycholic acid 3-sulfate levels	Inverse variance weighted	11	-0.00507554	0.00980336	0.604643	-0.0242901	0.014139	0.994937	0.976003	1.01424
GCST90200304	Waldenstrom macroglobulinemia	Citrate levels	Inverse variance weighted	11	-0.0143416	0.00890747	0.107384	-0.0318003	0.00311703	0.985761	0.9687	1.00312
GCST90200374	Waldenstrom macroglobulinemia	Sphinganine levels	Inverse variance weighted	11	-0.00475986	0.00973799	0.624988	-0.0238463	0.0143266	0.995251	0.976436	1.01443
GCST90200380	Waldenstrom macroglobulinemia	Glutarate (C5-DC) levels	Inverse variance weighted	11	0.0109218	0.0101564	0.282213	-0.00898478	0.0308285	1.01098	0.991055	1.03131
GCST90200394	Waldenstrom macroglobulinemia	Inosine levels	Inverse variance weighted	11	-0.00652858	0.0119014	0.583311	-0.0298553	0.0167982	0.993493	0.970586	1.01694
GCST90200438	Waldenstrom macroglobulinemia	Alpha-ketobutyrate levels	Inverse variance weighted	11	-0.0062607	0.00923782	0.497947	-0.0243668	0.0118454	0.993759	0.975928	1.01192
GCST90200470	Waldenstrom macroglobulinemia	X-11470 levels	Inverse variance weighted	11	0.00351158	0.0115028	0.760153	-0.0190339	0.0260571	1.00352	0.981146	1.0264
GCST90200508	Waldenstrom macroglobulinemia	X-12738 levels	Inverse variance weighted	11	0.0141344	0.010891	0.194354	-0.00721197	0.0354807	1.01423	0.992814	1.03612
GCST90200544	Waldenstrom macroglobulinemia	X-16124 levels	Inverse variance weighted	11	-0.0100357	0.011381	0.377891	-0.0323425	0.0122712	0.990015	0.968175	1.01235
GCST90200551	Waldenstrom macroglobulinemia	X-18886 levels	Inverse variance weighted	11	-0.00587934	0.00901934	0.514492	-0.0235572	0.0117986	0.994138	0.976718	1.01187
GCST90200574	Waldenstrom macroglobulinemia	X-21310 levels	Inverse variance weighted	11	0.000496961	0.00943506	0.957993	-0.0179957	0.0189897	1.0005	0.982165	1.01917
GCST90200585	Waldenstrom macroglobulinemia	X-21829 levels	Inverse variance weighted	11	-0.0133694	0.00950527	0.159568	-0.0319997	0.00526092	0.98672	0.968507	1.00527
GCST90200604	Waldenstrom macroglobulinemia	X-23276 levels	Inverse variance weighted	11	-0.0123055	0.0147043	0.402666	-0.0411259	0.0165148	0.98777	0.959708	1.01665
GCST90200617	Waldenstrom macroglobulinemia	X-23665 levels	Inverse variance weighted	11	-0.0062279	0.00921776	0.499269	-0.0242947	0.0118389	0.993791	0.975998	1.01191
GCST90200710	Waldenstrom macroglobulinemia	X-13431 levels	Inverse variance weighted	11	0.0155381	0.00903393	0.0854386	-0.00216845	0.0332446	1.01566	0.997834	1.0338
GCST90200737	Waldenstrom macroglobulinemia	Adenosine 5'-diphosphate (ADP) to 2'-deoxyuridine ratio	Inverse variance weighted	11	0.00249445	0.0140445	0.859029	-0.0250328	0.0300217	1.0025	0.975278	1.03048
GCST90200779	Waldenstrom macroglobulinemia	Pyruvate to N-acetylneuraminate ratio	Inverse variance weighted	11	0.00240871	0.0115767	0.835178	-0.0202816	0.0250991	1.00241	0.979923	1.02542
GCST90200790	Waldenstrom macroglobulinemia	Thyroxine to taurocholate ratio	Inverse variance weighted	11	-0.00459185	0.0104034	0.658939	-0.0249826	0.0157989	0.995419	0.975327	1.01592
GCST90200881	Waldenstrom macroglobulinemia	Aspartate to N-acetylglucosamine to N-acetylgalactosamine ratio	Inverse variance weighted	11	-0.00375853	0.011726	0.748567	-0.0267415	0.0192245	0.996249	0.973613	1.01941
GCST90200890	Waldenstrom macroglobulinemia	Cortisol to taurocholate ratio	Inverse variance weighted	11	0.00374773	0.0132837	0.777844	-0.0222883	0.0297837	1.00375	0.977958	1.03023
GCST90200959	Waldenstrom macroglobulinemia	Choline phosphate to choline ratio	Inverse variance weighted	11	0.0123815	0.00874581	0.156862	-0.0047603	0.0295233	1.01246	0.995251	1.02996
GCST90200996	Waldenstrom macroglobulinemia	Citrate to taurocholate ratio	Inverse variance weighted	11	-0.00395429	0.0115879	0.73292	-0.0266665	0.0187579	0.996054	0.973686	1.01893
Blue marked sections are Mendelian randomization bidirectional correlation groups.

## Sheet: table S3
Table S3. Mendelian randomization analysis on the causal effect between immunocyte phenotypes and Waldenstrom macroglobulinemia.
id	exposure	outcome	method	nsnp	b	se	pval	lo_ci	up_ci	or	or_lci95	or_uci95	Trait	Statistical_trait_name	Panel	CatalogID	Trait_type	download_url
ebi-a-GCST90001994	CX3CR1 on CD14- CD16-	Waldenstrom macroglobulinemia	MR Egger	19	0.199277	0.131154	0.147038	-0.057785	0.456338	1.22052	0.943853	1.57828	CX3CR1 on CD14- CD16-	mono.trait3	Monocyte	GCST90001994	MFI	https://gwas.mrcieu.ac.uk/files/ebi-a-GCST90001994/ebi-a-GCST90001994.vcf.gz
ebi-a-GCST90001994	CX3CR1 on CD14- CD16-	Waldenstrom macroglobulinemia	Weighted median	19	0.239165	0.143692	0.0960259	-0.0424705	0.5208	1.27019	0.958419	1.68337	CX3CR1 on CD14- CD16-	mono.trait3	Monocyte	GCST90001994	MFI	https://gwas.mrcieu.ac.uk/files/ebi-a-GCST90001994/ebi-a-GCST90001994.vcf.gz
ebi-a-GCST90001994	CX3CR1 on CD14- CD16-	Waldenstrom macroglobulinemia	Inverse variance weighted	19	0.234473	0.10091	0.0201481	0.0366888	0.432257	1.26424	1.03737	1.54073	CX3CR1 on CD14- CD16-	mono.trait3	Monocyte	GCST90001994	MFI	https://gwas.mrcieu.ac.uk/files/ebi-a-GCST90001994/ebi-a-GCST90001994.vcf.gz
ebi-a-GCST90001994	CX3CR1 on CD14- CD16-	Waldenstrom macroglobulinemia	Simple mode	19	0.656728	0.248525	0.0165488	0.16962	1.14384	1.92847	1.18485	3.13879	CX3CR1 on CD14- CD16-	mono.trait3	Monocyte	GCST90001994	MFI	https://gwas.mrcieu.ac.uk/files/ebi-a-GCST90001994/ebi-a-GCST90001994.vcf.gz
ebi-a-GCST90001994	CX3CR1 on CD14- CD16-	Waldenstrom macroglobulinemia	Weighted mode	19	0.202557	0.118195	0.103742	-0.0291047	0.434218	1.22453	0.971315	1.54376	CX3CR1 on CD14- CD16-	mono.trait3	Monocyte	GCST90001994	MFI	https://gwas.mrcieu.ac.uk/files/ebi-a-GCST90001994/ebi-a-GCST90001994.vcf.gz
ebi-a-GCST90002051	CD45 on basophil	Waldenstrom macroglobulinemia	MR Egger	17	0.424855	0.476897	0.387064	-0.509863	1.35957	1.52937	0.600578	3.89453	CD45 on basophil	Red.780.60.MDSC.trait7	Myeloid cell	GCST90002051	MFI	https://gwas.mrcieu.ac.uk/files/ebi-a-GCST90002051/ebi-a-GCST90002051.vcf.gz
ebi-a-GCST90002051	CD45 on basophil	Waldenstrom macroglobulinemia	Weighted median	17	0.260161	0.284912	0.361175	-0.298267	0.81859	1.29714	0.742103	2.2673	CD45 on basophil	Red.780.60.MDSC.trait7	Myeloid cell	GCST90002051	MFI	https://gwas.mrcieu.ac.uk/files/ebi-a-GCST90002051/ebi-a-GCST90002051.vcf.gz
ebi-a-GCST90002051	CD45 on basophil	Waldenstrom macroglobulinemia	Inverse variance weighted	17	0.484916	0.197785	0.0142168	0.0972581	0.872574	1.62404	1.10214	2.39306	CD45 on basophil	Red.780.60.MDSC.trait7	Myeloid cell	GCST90002051	MFI	https://gwas.mrcieu.ac.uk/files/ebi-a-GCST90002051/ebi-a-GCST90002051.vcf.gz
ebi-a-GCST90002051	CD45 on basophil	Waldenstrom macroglobulinemia	Simple mode	17	0.0871507	0.486548	0.860092	-0.866483	1.04078	1.09106	0.420428	2.83144	CD45 on basophil	Red.780.60.MDSC.trait7	Myeloid cell	GCST90002051	MFI	https://gwas.mrcieu.ac.uk/files/ebi-a-GCST90002051/ebi-a-GCST90002051.vcf.gz
ebi-a-GCST90002051	CD45 on basophil	Waldenstrom macroglobulinemia	Weighted mode	17	0.112959	0.426348	0.794435	-0.722683	0.9486	1.11959	0.485448	2.58209	CD45 on basophil	Red.780.60.MDSC.trait7	Myeloid cell	GCST90002051	MFI	https://gwas.mrcieu.ac.uk/files/ebi-a-GCST90002051/ebi-a-GCST90002051.vcf.gz
ebi-a-GCST90001392	IgD+ CD38br AC	Waldenstrom macroglobulinemia	MR Egger	29	0.201946	0.0667693	0.00540986	0.0710782	0.332814	1.22378	1.07367	1.39489	IgD+ CD38br AC	BC_Trait10	B cell	GCST90001392	Absolute count	https://gwas.mrcieu.ac.uk/files/ebi-a-GCST90001392/ebi-a-GCST90001392.vcf.gz
ebi-a-GCST90001392	IgD+ CD38br AC	Waldenstrom macroglobulinemia	Weighted median	29	0.164725	0.0853706	0.0536657	-0.00260167	0.332051	1.17907	0.997402	1.39382	IgD+ CD38br AC	BC_Trait10	B cell	GCST90001392	Absolute count	https://gwas.mrcieu.ac.uk/files/ebi-a-GCST90001392/ebi-a-GCST90001392.vcf.gz
ebi-a-GCST90001392	IgD+ CD38br AC	Waldenstrom macroglobulinemia	Inverse variance weighted	29	0.160458	0.0617695	0.00938539	0.0393897	0.281526	1.17405	1.04018	1.32515	IgD+ CD38br AC	BC_Trait10	B cell	GCST90001392	Absolute count	https://gwas.mrcieu.ac.uk/files/ebi-a-GCST90001392/ebi-a-GCST90001392.vcf.gz
ebi-a-GCST90001392	IgD+ CD38br AC	Waldenstrom macroglobulinemia	Simple mode	29	0.0734071	0.298655	0.807636	-0.511957	0.658771	1.07617	0.599322	1.93242	IgD+ CD38br AC	BC_Trait10	B cell	GCST90001392	Absolute count	https://gwas.mrcieu.ac.uk/files/ebi-a-GCST90001392/ebi-a-GCST90001392.vcf.gz
ebi-a-GCST90001392	IgD+ CD38br AC	Waldenstrom macroglobulinemia	Weighted mode	29	0.166956	0.0760357	0.0365592	0.017926	0.315986	1.1817	1.01809	1.37161	IgD+ CD38br AC	BC_Trait10	B cell	GCST90001392	Absolute count	https://gwas.mrcieu.ac.uk/files/ebi-a-GCST90001392/ebi-a-GCST90001392.vcf.gz
ebi-a-GCST90001474	Plasmacytoid DC %DC	Waldenstrom macroglobulinemia	MR Egger	24	-0.231697	0.233433	0.331716	-0.689226	0.225833	0.793187	0.501964	1.25337	Plasmacytoid DC %DC	f_DC_Trait522	cDC	GCST90001474	Relative count	https://gwas.mrcieu.ac.uk/files/ebi-a-GCST90001474/ebi-a-GCST90001474.vcf.gz
ebi-a-GCST90001474	Plasmacytoid DC %DC	Waldenstrom macroglobulinemia	Weighted median	24	-0.31531	0.249684	0.206649	-0.804691	0.174071	0.729563	0.447226	1.19014	Plasmacytoid DC %DC	f_DC_Trait522	cDC	GCST90001474	Relative count	https://gwas.mrcieu.ac.uk/files/ebi-a-GCST90001474/ebi-a-GCST90001474.vcf.gz
ebi-a-GCST90001474	Plasmacytoid DC %DC	Waldenstrom macroglobulinemia	Inverse variance weighted	24	-0.313807	0.157937	0.0469323	-0.623364	-0.00425025	0.73066	0.536138	0.995759	Plasmacytoid DC %DC	f_DC_Trait522	cDC	GCST90001474	Relative count	https://gwas.mrcieu.ac.uk/files/ebi-a-GCST90001474/ebi-a-GCST90001474.vcf.gz
ebi-a-GCST90001474	Plasmacytoid DC %DC	Waldenstrom macroglobulinemia	Simple mode	24	-0.481997	0.412313	0.254374	-1.29013	0.326137	0.617549	0.275235	1.3856	Plasmacytoid DC %DC	f_DC_Trait522	cDC	GCST90001474	Relative count	https://gwas.mrcieu.ac.uk/files/ebi-a-GCST90001474/ebi-a-GCST90001474.vcf.gz
ebi-a-GCST90001474	Plasmacytoid DC %DC	Waldenstrom macroglobulinemia	Weighted mode	24	-0.41677	0.238789	0.094272	-0.884796	0.0512562	0.659172	0.412798	1.05259	Plasmacytoid DC %DC	f_DC_Trait522	cDC	GCST90001474	Relative count	https://gwas.mrcieu.ac.uk/files/ebi-a-GCST90001474/ebi-a-GCST90001474.vcf.gz
ebi-a-GCST90001526	CD33dim HLA DR+ CD11b+ %CD33dim HLA DR+	Waldenstrom macroglobulinemia	MR Egger	24	-0.319235	0.149774	0.0444693	-0.612793	-0.0256777	0.726704	0.541835	0.974649	CD33dim HLA DR+ CD11b+ %CD33dim HLA DR+	MDSC_Trait26	Myeloid cell	GCST90001526	Relative count	https://gwas.mrcieu.ac.uk/files/ebi-a-GCST90001526/ebi-a-GCST90001526.vcf.gz
ebi-a-GCST90001526	CD33dim HLA DR+ CD11b+ %CD33dim HLA DR+	Waldenstrom macroglobulinemia	Weighted median	24	-0.2138	0.152352	0.160519	-0.512411	0.0848101	0.807509	0.599049	1.08851	CD33dim HLA DR+ CD11b+ %CD33dim HLA DR+	MDSC_Trait26	Myeloid cell	GCST90001526	Relative count	https://gwas.mrcieu.ac.uk/files/ebi-a-GCST90001526/ebi-a-GCST90001526.vcf.gz
ebi-a-GCST90001526	CD33dim HLA DR+ CD11b+ %CD33dim HLA DR+	Waldenstrom macroglobulinemia	Inverse variance weighted	24	-0.227687	0.10158	0.0249973	-0.426785	-0.0285893	0.796374	0.652604	0.971816	CD33dim HLA DR+ CD11b+ %CD33dim HLA DR+	MDSC_Trait26	Myeloid cell	GCST90001526	Relative count	https://gwas.mrcieu.ac.uk/files/ebi-a-GCST90001526/ebi-a-GCST90001526.vcf.gz
ebi-a-GCST90001526	CD33dim HLA DR+ CD11b+ %CD33dim HLA DR+	Waldenstrom macroglobulinemia	Simple mode	24	-0.0563538	0.228181	0.807122	-0.503588	0.39088	0.945205	0.604359	1.47828	CD33dim HLA DR+ CD11b+ %CD33dim HLA DR+	MDSC_Trait26	Myeloid cell	GCST90001526	Relative count	https://gwas.mrcieu.ac.uk/files/ebi-a-GCST90001526/ebi-a-GCST90001526.vcf.gz
ebi-a-GCST90001526	CD33dim HLA DR+ CD11b+ %CD33dim HLA DR+	Waldenstrom macroglobulinemia	Weighted mode	24	-0.236503	0.134686	0.0924058	-0.500487	0.0274817	0.789384	0.606235	1.02786	CD33dim HLA DR+ CD11b+ %CD33dim HLA DR+	MDSC_Trait26	Myeloid cell	GCST90001526	Relative count	https://gwas.mrcieu.ac.uk/files/ebi-a-GCST90001526/ebi-a-GCST90001526.vcf.gz
ebi-a-GCST90001617	TCRgd %lymphocyte	Waldenstrom macroglobulinemia	MR Egger	20	0.170619	0.127041	0.195955	-0.0783813	0.419619	1.18604	0.924612	1.52138	TCRgd %lymphocyte	TB_Trait535	TBNK	GCST90001617	Relative count	https://gwas.mrcieu.ac.uk/files/ebi-a-GCST90001617/ebi-a-GCST90001617.vcf.gz
ebi-a-GCST90001617	TCRgd %lymphocyte	Waldenstrom macroglobulinemia	Weighted median	20	0.211575	0.147324	0.150967	-0.0771797	0.50033	1.23562	0.925724	1.64927	TCRgd %lymphocyte	TB_Trait535	TBNK	GCST90001617	Relative count	https://gwas.mrcieu.ac.uk/files/ebi-a-GCST90001617/ebi-a-GCST90001617.vcf.gz
ebi-a-GCST90001617	TCRgd %lymphocyte	Waldenstrom macroglobulinemia	Inverse variance weighted	20	0.256563	0.109711	0.0193595	0.0415295	0.471596	1.29248	1.0424	1.60255	TCRgd %lymphocyte	TB_Trait535	TBNK	GCST90001617	Relative count	https://gwas.mrcieu.ac.uk/files/ebi-a-GCST90001617/ebi-a-GCST90001617.vcf.gz
ebi-a-GCST90001617	TCRgd %lymphocyte	Waldenstrom macroglobulinemia	Simple mode	20	0.100505	0.329361	0.763569	-0.545042	0.746052	1.10573	0.579817	2.10866	TCRgd %lymphocyte	TB_Trait535	TBNK	GCST90001617	Relative count	https://gwas.mrcieu.ac.uk/files/ebi-a-GCST90001617/ebi-a-GCST90001617.vcf.gz
ebi-a-GCST90001617	TCRgd %lymphocyte	Waldenstrom macroglobulinemia	Weighted mode	20	0.216332	0.127946	0.107212	-0.0344413	0.467106	1.24151	0.966145	1.59537	TCRgd %lymphocyte	TB_Trait535	TBNK	GCST90001617	Relative count	https://gwas.mrcieu.ac.uk/files/ebi-a-GCST90001617/ebi-a-GCST90001617.vcf.gz
ebi-a-GCST90001645	NK AC	Waldenstrom macroglobulinemia	MR Egger	22	-0.30834	0.407387	0.45795	-1.10682	0.490138	0.734665	0.330609	1.63254	NK AC	TB_Trait566	TBNK	GCST90001645	Absolute count	https://gwas.mrcieu.ac.uk/files/ebi-a-GCST90001645/ebi-a-GCST90001645.vcf.gz
ebi-a-GCST90001645	NK AC	Waldenstrom macroglobulinemia	Weighted median	22	-0.692525	0.335066	0.0387498	-1.34925	-0.0357964	0.500311	0.259434	0.964837	NK AC	TB_Trait566	TBNK	GCST90001645	Absolute count	https://gwas.mrcieu.ac.uk/files/ebi-a-GCST90001645/ebi-a-GCST90001645.vcf.gz
ebi-a-GCST90001645	NK AC	Waldenstrom macroglobulinemia	Inverse variance weighted	22	-0.620093	0.232391	0.00762326	-1.07558	-0.164606	0.537895	0.3411	0.848228	NK AC	TB_Trait566	TBNK	GCST90001645	Absolute count	https://gwas.mrcieu.ac.uk/files/ebi-a-GCST90001645/ebi-a-GCST90001645.vcf.gz
ebi-a-GCST90001645	NK AC	Waldenstrom macroglobulinemia	Simple mode	22	-0.701257	0.535612	0.204591	-1.75106	0.348543	0.495961	0.17359	1.417	NK AC	TB_Trait566	TBNK	GCST90001645	Absolute count	https://gwas.mrcieu.ac.uk/files/ebi-a-GCST90001645/ebi-a-GCST90001645.vcf.gz
ebi-a-GCST90001645	NK AC	Waldenstrom macroglobulinemia	Weighted mode	22	-0.720547	0.379595	0.0715005	-1.46455	0.0234591	0.486486	0.231181	1.02374	NK AC	TB_Trait566	TBNK	GCST90001645	Absolute count	https://gwas.mrcieu.ac.uk/files/ebi-a-GCST90001645/ebi-a-GCST90001645.vcf.gz
ebi-a-GCST90001664	CD28+ CD45RA+ CD8dim %T cell	Waldenstrom macroglobulinemia	MR Egger	38	-0.114464	0.0523757	0.0354448	-0.21712	-0.0118076	0.891844	0.804833	0.988262	CD28+ CD45RA+ CD8dim %T cell	Treg_Trait577	Treg	GCST90001664	Relative count	https://gwas.mrcieu.ac.uk/files/ebi-a-GCST90001664/ebi-a-GCST90001664.vcf.gz
ebi-a-GCST90001664	CD28+ CD45RA+ CD8dim %T cell	Waldenstrom macroglobulinemia	Weighted median	38	-0.145974	0.0679727	0.0317502	-0.279201	-0.0127477	0.86418	0.756388	0.987333	CD28+ CD45RA+ CD8dim %T cell	Treg_Trait577	Treg	GCST90001664	Relative count	https://gwas.mrcieu.ac.uk/files/ebi-a-GCST90001664/ebi-a-GCST90001664.vcf.gz
ebi-a-GCST90001664	CD28+ CD45RA+ CD8dim %T cell	Waldenstrom macroglobulinemia	Inverse variance weighted	38	-0.110738	0.0468613	0.0181225	-0.202586	-0.01889	0.895173	0.816616	0.981287	CD28+ CD45RA+ CD8dim %T cell	Treg_Trait577	Treg	GCST90001664	Relative count	https://gwas.mrcieu.ac.uk/files/ebi-a-GCST90001664/ebi-a-GCST90001664.vcf.gz
ebi-a-GCST90001664	CD28+ CD45RA+ CD8dim %T cell	Waldenstrom macroglobulinemia	Simple mode	38	-0.134843	0.107167	0.216184	-0.344891	0.0752045	0.873853	0.708298	1.0781	CD28+ CD45RA+ CD8dim %T cell	Treg_Trait577	Treg	GCST90001664	Relative count	https://gwas.mrcieu.ac.uk/files/ebi-a-GCST90001664/ebi-a-GCST90001664.vcf.gz
ebi-a-GCST90001664	CD28+ CD45RA+ CD8dim %T cell	Waldenstrom macroglobulinemia	Weighted mode	38	-0.116963	0.0522638	0.0313293	-0.219401	-0.0145263	0.889618	0.803	0.985579	CD28+ CD45RA+ CD8dim %T cell	Treg_Trait577	Treg	GCST90001664	Relative count	https://gwas.mrcieu.ac.uk/files/ebi-a-GCST90001664/ebi-a-GCST90001664.vcf.gz
ebi-a-GCST90001668	CD28+ CD45RA- CD8dim %CD8dim	Waldenstrom macroglobulinemia	MR Egger	28	0.317608	0.136216	0.0277378	0.0506254	0.584591	1.37384	1.05193	1.79426	CD28+ CD45RA- CD8dim %CD8dim	Treg_Trait581	Treg	GCST90001668	Relative count	https://gwas.mrcieu.ac.uk/files/ebi-a-GCST90001668/ebi-a-GCST90001668.vcf.gz
ebi-a-GCST90001668	CD28+ CD45RA- CD8dim %CD8dim	Waldenstrom macroglobulinemia	Weighted median	28	0.321456	0.151159	0.0334529	0.0251838	0.617728	1.37913	1.0255	1.85471	CD28+ CD45RA- CD8dim %CD8dim	Treg_Trait581	Treg	GCST90001668	Relative count	https://gwas.mrcieu.ac.uk/files/ebi-a-GCST90001668/ebi-a-GCST90001668.vcf.gz
ebi-a-GCST90001668	CD28+ CD45RA- CD8dim %CD8dim	Waldenstrom macroglobulinemia	Inverse variance weighted	28	0.257042	0.111235	0.0208445	0.0390202	0.475063	1.2931	1.03979	1.60812	CD28+ CD45RA- CD8dim %CD8dim	Treg_Trait581	Treg	GCST90001668	Relative count	https://gwas.mrcieu.ac.uk/files/ebi-a-GCST90001668/ebi-a-GCST90001668.vcf.gz
ebi-a-GCST90001668	CD28+ CD45RA- CD8dim %CD8dim	Waldenstrom macroglobulinemia	Simple mode	28	0.324387	0.233145	0.175477	-0.132577	0.78135	1.38318	0.875836	2.18442	CD28+ CD45RA- CD8dim %CD8dim	Treg_Trait581	Treg	GCST90001668	Relative count	https://gwas.mrcieu.ac.uk/files/ebi-a-GCST90001668/ebi-a-GCST90001668.vcf.gz
ebi-a-GCST90001668	CD28+ CD45RA- CD8dim %CD8dim	Waldenstrom macroglobulinemia	Weighted mode	28	0.362258	0.131467	0.0103673	0.104583	0.619933	1.43657	1.11025	1.8588	CD28+ CD45RA- CD8dim %CD8dim	Treg_Trait581	Treg	GCST90001668	Relative count	https://gwas.mrcieu.ac.uk/files/ebi-a-GCST90001668/ebi-a-GCST90001668.vcf.gz
ebi-a-GCST90001696	CD45RA- CD28- CD8br %CD8br	Waldenstrom macroglobulinemia	MR Egger	49	-0.00501024	0.00375664	0.188729	-0.0123732	0.00235278	0.995002	0.987703	1.00236	CD45RA- CD28- CD8br %CD8br	Treg_Trait701	Treg	GCST90001696	Relative count	https://gwas.mrcieu.ac.uk/files/ebi-a-GCST90001696/ebi-a-GCST90001696.vcf.gz
ebi-a-GCST90001696	CD45RA- CD28- CD8br %CD8br	Waldenstrom macroglobulinemia	Weighted median	49	-0.0065141	0.00458791	0.155654	-0.0155064	0.0024782	0.993507	0.984613	1.00248	CD45RA- CD28- CD8br %CD8br	Treg_Trait701	Treg	GCST90001696	Relative count	https://gwas.mrcieu.ac.uk/files/ebi-a-GCST90001696/ebi-a-GCST90001696.vcf.gz
ebi-a-GCST90001696	CD45RA- CD28- CD8br %CD8br	Waldenstrom macroglobulinemia	Inverse variance weighted	49	-0.00808584	0.00313925	0.0100031	-0.0142388	-0.00193291	0.991947	0.985862	0.998069	CD45RA- CD28- CD8br %CD8br	Treg_Trait701	Treg	GCST90001696	Relative count	https://gwas.mrcieu.ac.uk/files/ebi-a-GCST90001696/ebi-a-GCST90001696.vcf.gz
ebi-a-GCST90001696	CD45RA- CD28- CD8br %CD8br	Waldenstrom macroglobulinemia	Simple mode	49	-0.00859533	0.00643281	0.187794	-0.0212036	0.00401298	0.991442	0.97902	1.00402	CD45RA- CD28- CD8br %CD8br	Treg_Trait701	Treg	GCST90001696	Relative count	https://gwas.mrcieu.ac.uk/files/ebi-a-GCST90001696/ebi-a-GCST90001696.vcf.gz
ebi-a-GCST90001696	CD45RA- CD28- CD8br %CD8br	Waldenstrom macroglobulinemia	Weighted mode	49	-0.00767232	0.00381344	0.0498601	-0.0151467	-0.000197974	0.992357	0.984967	0.999802	CD45RA- CD28- CD8br %CD8br	Treg_Trait701	Treg	GCST90001696	Relative count	https://gwas.mrcieu.ac.uk/files/ebi-a-GCST90001696/ebi-a-GCST90001696.vcf.gz
ebi-a-GCST90001813	CD38 on IgD+ CD38dim	Waldenstrom macroglobulinemia	MR Egger	23	0.357487	0.269353	0.198689	-0.170444	0.885418	1.42973	0.84329	2.424	CD38 on IgD+ CD38dim	Bcells.trait641	B cell	GCST90001813	MFI	https://gwas.mrcieu.ac.uk/files/ebi-a-GCST90001813/ebi-a-GCST90001813.vcf.gz
ebi-a-GCST90001813	CD38 on IgD+ CD38dim	Waldenstrom macroglobulinemia	Weighted median	23	0.455531	0.243925	0.0618313	-0.0225622	0.933623	1.57701	0.97769	2.54371	CD38 on IgD+ CD38dim	Bcells.trait641	B cell	GCST90001813	MFI	https://gwas.mrcieu.ac.uk/files/ebi-a-GCST90001813/ebi-a-GCST90001813.vcf.gz
ebi-a-GCST90001813	CD38 on IgD+ CD38dim	Waldenstrom macroglobulinemia	Inverse variance weighted	23	0.530287	0.178288	0.0029363	0.180843	0.879732	1.69942	1.19823	2.41025	CD38 on IgD+ CD38dim	Bcells.trait641	B cell	GCST90001813	MFI	https://gwas.mrcieu.ac.uk/files/ebi-a-GCST90001813/ebi-a-GCST90001813.vcf.gz
ebi-a-GCST90001813	CD38 on IgD+ CD38dim	Waldenstrom macroglobulinemia	Simple mode	23	0.544829	0.375056	0.160433	-0.19028	1.27994	1.72431	0.826727	3.59642	CD38 on IgD+ CD38dim	Bcells.trait641	B cell	GCST90001813	MFI	https://gwas.mrcieu.ac.uk/files/ebi-a-GCST90001813/ebi-a-GCST90001813.vcf.gz
ebi-a-GCST90001813	CD38 on IgD+ CD38dim	Waldenstrom macroglobulinemia	Weighted mode	23	0.414976	0.279617	0.151972	-0.133073	0.963025	1.51433	0.875402	2.61961	CD38 on IgD+ CD38dim	Bcells.trait641	B cell	GCST90001813	MFI	https://gwas.mrcieu.ac.uk/files/ebi-a-GCST90001813/ebi-a-GCST90001813.vcf.gz
ebi-a-GCST90001874	HVEM on TD CD8br	Waldenstrom macroglobulinemia	MR Egger	25	0.407788	0.28624	0.16769	-0.153242	0.968818	1.50349	0.857922	2.63483	HVEM on TD CD8br	HVEM1000_150630.trait12	Maturation stages of T cell	GCST90001874	MFI	https://gwas.mrcieu.ac.uk/files/ebi-a-GCST90001874/ebi-a-GCST90001874.vcf.gz
ebi-a-GCST90001874	HVEM on TD CD8br	Waldenstrom macroglobulinemia	Weighted median	25	0.164236	0.186389	0.37824	-0.201087	0.529558	1.17849	0.817841	1.69818	HVEM on TD CD8br	HVEM1000_150630.trait12	Maturation stages of T cell	GCST90001874	MFI	https://gwas.mrcieu.ac.uk/files/ebi-a-GCST90001874/ebi-a-GCST90001874.vcf.gz
ebi-a-GCST90001874	HVEM on TD CD8br	Waldenstrom macroglobulinemia	Inverse variance weighted	25	0.272701	0.138618	0.0491499	0.00101044	0.544392	1.31351	1.00101	1.72356	HVEM on TD CD8br	HVEM1000_150630.trait12	Maturation stages of T cell	GCST90001874	MFI	https://gwas.mrcieu.ac.uk/files/ebi-a-GCST90001874/ebi-a-GCST90001874.vcf.gz
ebi-a-GCST90001874	HVEM on TD CD8br	Waldenstrom macroglobulinemia	Simple mode	25	0.107169	0.324095	0.743762	-0.528057	0.742396	1.11312	0.589749	2.10096	HVEM on TD CD8br	HVEM1000_150630.trait12	Maturation stages of T cell	GCST90001874	MFI	https://gwas.mrcieu.ac.uk/files/ebi-a-GCST90001874/ebi-a-GCST90001874.vcf.gz
ebi-a-GCST90001874	HVEM on TD CD8br	Waldenstrom macroglobulinemia	Weighted mode	25	0.0288984	0.323699	0.929604	-0.605552	0.663349	1.02932	0.545773	1.94128	HVEM on TD CD8br	HVEM1000_150630.trait12	Maturation stages of T cell	GCST90001874	MFI	https://gwas.mrcieu.ac.uk/files/ebi-a-GCST90001874/ebi-a-GCST90001874.vcf.gz
ebi-a-GCST90001875	HVEM on CD4+	Waldenstrom macroglobulinemia	MR Egger	20	0.369377	0.233879	0.131668	-0.0890267	0.82778	1.44683	0.914821	2.28823	HVEM on CD4+	HVEM1000_150630.trait2	Maturation stages of T cell	GCST90001875	MFI	https://gwas.mrcieu.ac.uk/files/ebi-a-GCST90001875/ebi-a-GCST90001875.vcf.gz
ebi-a-GCST90001875	HVEM on CD4+	Waldenstrom macroglobulinemia	Weighted median	20	0.373187	0.213028	0.0798044	-0.0443477	0.790721	1.45236	0.956621	2.20499	HVEM on CD4+	HVEM1000_150630.trait2	Maturation stages of T cell	GCST90001875	MFI	https://gwas.mrcieu.ac.uk/files/ebi-a-GCST90001875/ebi-a-GCST90001875.vcf.gz
ebi-a-GCST90001875	HVEM on CD4+	Waldenstrom macroglobulinemia	Inverse variance weighted	20	0.293367	0.144013	0.0416409	0.0111021	0.575632	1.34093	1.01116	1.77825	HVEM on CD4+	HVEM1000_150630.trait2	Maturation stages of T cell	GCST90001875	MFI	https://gwas.mrcieu.ac.uk/files/ebi-a-GCST90001875/ebi-a-GCST90001875.vcf.gz
ebi-a-GCST90001875	HVEM on CD4+	Waldenstrom macroglobulinemia	Simple mode	20	0.599978	0.366884	0.118438	-0.119115	1.31907	1.82208	0.887706	3.73994	HVEM on CD4+	HVEM1000_150630.trait2	Maturation stages of T cell	GCST90001875	MFI	https://gwas.mrcieu.ac.uk/files/ebi-a-GCST90001875/ebi-a-GCST90001875.vcf.gz
ebi-a-GCST90001875	HVEM on CD4+	Waldenstrom macroglobulinemia	Weighted mode	20	0.341129	0.230658	0.155546	-0.110962	0.79322	1.40653	0.894973	2.2105	HVEM on CD4+	HVEM1000_150630.trait2	Maturation stages of T cell	GCST90001875	MFI	https://gwas.mrcieu.ac.uk/files/ebi-a-GCST90001875/ebi-a-GCST90001875.vcf.gz
ebi-a-GCST90001903	CD86 on myeloid DC	Waldenstrom macroglobulinemia	MR Egger	22	0.449719	0.422652	0.299988	-0.378678	1.27812	1.56787	0.684766	3.58987	CD86 on myeloid DC	Blue.670.LP.cDC.trait1	cDC	GCST90001903	MFI	https://gwas.mrcieu.ac.uk/files/ebi-a-GCST90001903/ebi-a-GCST90001903.vcf.gz
ebi-a-GCST90001903	CD86 on myeloid DC	Waldenstrom macroglobulinemia	Weighted median	22	0.462366	0.327352	0.157819	-0.179244	1.10398	1.58783	0.835902	3.01613	CD86 on myeloid DC	Blue.670.LP.cDC.trait1	cDC	GCST90001903	MFI	https://gwas.mrcieu.ac.uk/files/ebi-a-GCST90001903/ebi-a-GCST90001903.vcf.gz
ebi-a-GCST90001903	CD86 on myeloid DC	Waldenstrom macroglobulinemia	Inverse variance weighted	22	0.551579	0.220901	0.0125265	0.118614	0.984544	1.73599	1.12593	2.67659	CD86 on myeloid DC	Blue.670.LP.cDC.trait1	cDC	GCST90001903	MFI	https://gwas.mrcieu.ac.uk/files/ebi-a-GCST90001903/ebi-a-GCST90001903.vcf.gz
ebi-a-GCST90001903	CD86 on myeloid DC	Waldenstrom macroglobulinemia	Simple mode	22	0.548767	0.52514	0.307907	-0.480507	1.57804	1.73112	0.61847	4.84545	CD86 on myeloid DC	Blue.670.LP.cDC.trait1	cDC	GCST90001903	MFI	https://gwas.mrcieu.ac.uk/files/ebi-a-GCST90001903/ebi-a-GCST90001903.vcf.gz
ebi-a-GCST90001903	CD86 on myeloid DC	Waldenstrom macroglobulinemia	Weighted mode	22	0.470388	0.365472	0.212076	-0.245937	1.18671	1.60061	0.781972	3.27629	CD86 on myeloid DC	Blue.670.LP.cDC.trait1	cDC	GCST90001903	MFI	https://gwas.mrcieu.ac.uk/files/ebi-a-GCST90001903/ebi-a-GCST90001903.vcf.gz
ebi-a-GCST90001986	CD14 on CD14+ CD16- monocyte	Waldenstrom macroglobulinemia	MR Egger	16	0.723336	0.365405	0.0677641	0.00714239	1.43953	2.0613	1.00717	4.21871	CD14 on CD14+ CD16- monocyte	mono.trait19	Monocyte	GCST90001986	MFI	https://gwas.mrcieu.ac.uk/files/ebi-a-GCST90001986/ebi-a-GCST90001986.vcf.gz
ebi-a-GCST90001986	CD14 on CD14+ CD16- monocyte	Waldenstrom macroglobulinemia	Weighted median	16	0.768464	0.353794	0.0298507	0.0750277	1.4619	2.15645	1.07791	4.31415	CD14 on CD14+ CD16- monocyte	mono.trait19	Monocyte	GCST90001986	MFI	https://gwas.mrcieu.ac.uk/files/ebi-a-GCST90001986/ebi-a-GCST90001986.vcf.gz
ebi-a-GCST90001986	CD14 on CD14+ CD16- monocyte	Waldenstrom macroglobulinemia	Inverse variance weighted	16	0.698321	0.23777	0.00331444	0.232292	1.16435	2.01038	1.26149	3.20384	CD14 on CD14+ CD16- monocyte	mono.trait19	Monocyte	GCST90001986	MFI	https://gwas.mrcieu.ac.uk/files/ebi-a-GCST90001986/ebi-a-GCST90001986.vcf.gz
ebi-a-GCST90001986	CD14 on CD14+ CD16- monocyte	Waldenstrom macroglobulinemia	Simple mode	16	0.70366	0.573259	0.23856	-0.419927	1.82725	2.02114	0.657095	6.21675	CD14 on CD14+ CD16- monocyte	mono.trait19	Monocyte	GCST90001986	MFI	https://gwas.mrcieu.ac.uk/files/ebi-a-GCST90001986/ebi-a-GCST90001986.vcf.gz
ebi-a-GCST90001986	CD14 on CD14+ CD16- monocyte	Waldenstrom macroglobulinemia	Weighted mode	16	0.765833	0.343151	0.0413083	0.0932565	1.43841	2.15079	1.09774	4.21399	CD14 on CD14+ CD16- monocyte	mono.trait19	Monocyte	GCST90001986	MFI	https://gwas.mrcieu.ac.uk/files/ebi-a-GCST90001986/ebi-a-GCST90001986.vcf.gz
ebi-a-GCST90001990	CD64 on CD14- CD16+ monocyte	Waldenstrom macroglobulinemia	MR Egger	20	-0.48492	0.509359	0.353696	-1.48326	0.513423	0.615746	0.226896	1.671	CD64 on CD14- CD16+ monocyte	mono.trait24	Monocyte	GCST90001990	MFI	https://gwas.mrcieu.ac.uk/files/ebi-a-GCST90001990/ebi-a-GCST90001990.vcf.gz
ebi-a-GCST90001990	CD64 on CD14- CD16+ monocyte	Waldenstrom macroglobulinemia	Weighted median	20	-0.566387	0.390473	0.146914	-1.33171	0.198939	0.567572	0.264024	1.22011	CD64 on CD14- CD16+ monocyte	mono.trait24	Monocyte	GCST90001990	MFI	https://gwas.mrcieu.ac.uk/files/ebi-a-GCST90001990/ebi-a-GCST90001990.vcf.gz
ebi-a-GCST90001990	CD64 on CD14- CD16+ monocyte	Waldenstrom macroglobulinemia	Inverse variance weighted	20	-0.745413	0.281101	0.00800733	-1.29637	-0.194455	0.474538	0.273523	0.823284	CD64 on CD14- CD16+ monocyte	mono.trait24	Monocyte	GCST90001990	MFI	https://gwas.mrcieu.ac.uk/files/ebi-a-GCST90001990/ebi-a-GCST90001990.vcf.gz
ebi-a-GCST90001990	CD64 on CD14- CD16+ monocyte	Waldenstrom macroglobulinemia	Simple mode	20	-0.429793	0.596887	0.480254	-1.59969	0.740105	0.650644	0.201959	2.09616	CD64 on CD14- CD16+ monocyte	mono.trait24	Monocyte	GCST90001990	MFI	https://gwas.mrcieu.ac.uk/files/ebi-a-GCST90001990/ebi-a-GCST90001990.vcf.gz
ebi-a-GCST90001990	CD64 on CD14- CD16+ monocyte	Waldenstrom macroglobulinemia	Weighted mode	20	-0.498955	0.360432	0.182304	-1.2054	0.207492	0.607165	0.299572	1.23059	CD64 on CD14- CD16+ monocyte	mono.trait24	Monocyte	GCST90001990	MFI	https://gwas.mrcieu.ac.uk/files/ebi-a-GCST90001990/ebi-a-GCST90001990.vcf.gz
ebi-a-GCST90002011	CD64 on CD14+ CD16+ monocyte	Waldenstrom macroglobulinemia	MR Egger	12	-1.14235	1.07972	0.314938	-3.2586	0.973894	0.319068	0.0384422	2.64824	CD64 on CD14+ CD16+ monocyte	mono.trait6	Monocyte	GCST90002011	MFI	https://gwas.mrcieu.ac.uk/files/ebi-a-GCST90002011/ebi-a-GCST90002011.vcf.gz
ebi-a-GCST90002011	CD64 on CD14+ CD16+ monocyte	Waldenstrom macroglobulinemia	Weighted median	12	-0.511075	0.539433	0.343419	-1.56836	0.546212	0.59985	0.208386	1.7267	CD64 on CD14+ CD16+ monocyte	mono.trait6	Monocyte	GCST90002011	MFI	https://gwas.mrcieu.ac.uk/files/ebi-a-GCST90002011/ebi-a-GCST90002011.vcf.gz
ebi-a-GCST90002011	CD64 on CD14+ CD16+ monocyte	Waldenstrom macroglobulinemia	Inverse variance weighted	12	-0.994598	0.45424	0.0285543	-1.88491	-0.104287	0.369872	0.151843	0.900966	CD64 on CD14+ CD16+ monocyte	mono.trait6	Monocyte	GCST90002011	MFI	https://gwas.mrcieu.ac.uk/files/ebi-a-GCST90002011/ebi-a-GCST90002011.vcf.gz
ebi-a-GCST90002011	CD64 on CD14+ CD16+ monocyte	Waldenstrom macroglobulinemia	Simple mode	12	-0.354421	0.803205	0.667574	-1.9287	1.21986	0.70158	0.145337	3.38672	CD64 on CD14+ CD16+ monocyte	mono.trait6	Monocyte	GCST90002011	MFI	https://gwas.mrcieu.ac.uk/files/ebi-a-GCST90002011/ebi-a-GCST90002011.vcf.gz
ebi-a-GCST90002011	CD64 on CD14+ CD16+ monocyte	Waldenstrom macroglobulinemia	Weighted mode	12	-0.414048	0.786919	0.60922	-1.95641	1.12831	0.660969	0.141365	3.09044	CD64 on CD14+ CD16+ monocyte	mono.trait6	Monocyte	GCST90002011	MFI	https://gwas.mrcieu.ac.uk/files/ebi-a-GCST90002011/ebi-a-GCST90002011.vcf.gz
ebi-a-GCST90002012	CX3CR1 on CD14- CD16+ monocyte	Waldenstrom macroglobulinemia	MR Egger	18	0.30048	0.257042	0.259529	-0.203322	0.804283	1.35051	0.816015	2.23509	CX3CR1 on CD14- CD16+ monocyte	mono.trait7	Monocyte	GCST90002012	MFI	https://gwas.mrcieu.ac.uk/files/ebi-a-GCST90002012/ebi-a-GCST90002012.vcf.gz
ebi-a-GCST90002012	CX3CR1 on CD14- CD16+ monocyte	Waldenstrom macroglobulinemia	Weighted median	18	0.336971	0.237204	0.155434	-0.127949	0.801892	1.4007	0.879898	2.22975	CX3CR1 on CD14- CD16+ monocyte	mono.trait7	Monocyte	GCST90002012	MFI	https://gwas.mrcieu.ac.uk/files/ebi-a-GCST90002012/ebi-a-GCST90002012.vcf.gz
ebi-a-GCST90002012	CX3CR1 on CD14- CD16+ monocyte	Waldenstrom macroglobulinemia	Inverse variance weighted	18	0.402513	0.179739	0.0251279	0.0502245	0.754802	1.49558	1.05151	2.12719	CX3CR1 on CD14- CD16+ monocyte	mono.trait7	Monocyte	GCST90002012	MFI	https://gwas.mrcieu.ac.uk/files/ebi-a-GCST90002012/ebi-a-GCST90002012.vcf.gz
ebi-a-GCST90002012	CX3CR1 on CD14- CD16+ monocyte	Waldenstrom macroglobulinemia	Simple mode	18	0.365155	0.350733	0.312401	-0.322281	1.05259	1.44074	0.724495	2.86506	CX3CR1 on CD14- CD16+ monocyte	mono.trait7	Monocyte	GCST90002012	MFI	https://gwas.mrcieu.ac.uk/files/ebi-a-GCST90002012/ebi-a-GCST90002012.vcf.gz
ebi-a-GCST90002012	CX3CR1 on CD14- CD16+ monocyte	Waldenstrom macroglobulinemia	Weighted mode	18	0.345191	0.208467	0.116092	-0.0634045	0.753786	1.41226	0.938564	2.12503	CX3CR1 on CD14- CD16+ monocyte	mono.trait7	Monocyte	GCST90002012	MFI	https://gwas.mrcieu.ac.uk/files/ebi-a-GCST90002012/ebi-a-GCST90002012.vcf.gz
ebi-a-GCST90002013	CCR2 on myeloid DC	Waldenstrom macroglobulinemia	MR Egger	14	-0.342431	0.147579	0.0387447	-0.631687	-0.0531758	0.710042	0.531694	0.948213	CCR2 on myeloid DC	Red.660.20.cDC.trait1	cDC	GCST90002013	MFI	https://gwas.mrcieu.ac.uk/files/ebi-a-GCST90002013/ebi-a-GCST90002013.vcf.gz
ebi-a-GCST90002013	CCR2 on myeloid DC	Waldenstrom macroglobulinemia	Weighted median	14	-0.345585	0.140041	0.0135967	-0.620065	-0.0711049	0.707806	0.537909	0.931364	CCR2 on myeloid DC	Red.660.20.cDC.trait1	cDC	GCST90002013	MFI	https://gwas.mrcieu.ac.uk/files/ebi-a-GCST90002013/ebi-a-GCST90002013.vcf.gz
ebi-a-GCST90002013	CCR2 on myeloid DC	Waldenstrom macroglobulinemia	Inverse variance weighted	14	-0.274549	0.12579	0.029065	-0.521098	-0.0280013	0.759914	0.593868	0.972387	CCR2 on myeloid DC	Red.660.20.cDC.trait1	cDC	GCST90002013	MFI	https://gwas.mrcieu.ac.uk/files/ebi-a-GCST90002013/ebi-a-GCST90002013.vcf.gz
ebi-a-GCST90002013	CCR2 on myeloid DC	Waldenstrom macroglobulinemia	Simple mode	14	-0.715504	0.401831	0.0983443	-1.50309	0.0720855	0.488946	0.222441	1.07475	CCR2 on myeloid DC	Red.660.20.cDC.trait1	cDC	GCST90002013	MFI	https://gwas.mrcieu.ac.uk/files/ebi-a-GCST90002013/ebi-a-GCST90002013.vcf.gz
ebi-a-GCST90002013	CCR2 on myeloid DC	Waldenstrom macroglobulinemia	Weighted mode	14	-0.329995	0.118913	0.0157635	-0.563065	-0.0969248	0.718927	0.569461	0.907624	CCR2 on myeloid DC	Red.660.20.cDC.trait1	cDC	GCST90002013	MFI	https://gwas.mrcieu.ac.uk/files/ebi-a-GCST90002013/ebi-a-GCST90002013.vcf.gz
ebi-a-GCST90002077	SSC-A on HLA DR+ NK	Waldenstrom macroglobulinemia	MR Egger	28	-0.290996	0.18202	0.121969	-0.647755	0.0657626	0.747518	0.523219	1.06797	SSC-A on HLA DR+ NK	SSC.TBNK.trait12	TBNK	GCST90002077	Morphological parameter	https://gwas.mrcieu.ac.uk/files/ebi-a-GCST90002077/ebi-a-GCST90002077.vcf.gz
ebi-a-GCST90002077	SSC-A on HLA DR+ NK	Waldenstrom macroglobulinemia	Weighted median	28	-0.347614	0.186662	0.0625664	-0.713471	0.0182443	0.706372	0.489941	1.01841	SSC-A on HLA DR+ NK	SSC.TBNK.trait12	TBNK	GCST90002077	Morphological parameter	https://gwas.mrcieu.ac.uk/files/ebi-a-GCST90002077/ebi-a-GCST90002077.vcf.gz
ebi-a-GCST90002077	SSC-A on HLA DR+ NK	Waldenstrom macroglobulinemia	Inverse variance weighted	28	-0.308459	0.133575	0.0209289	-0.570265	-0.0466529	0.734578	0.565376	0.954419	SSC-A on HLA DR+ NK	SSC.TBNK.trait12	TBNK	GCST90002077	Morphological parameter	https://gwas.mrcieu.ac.uk/files/ebi-a-GCST90002077/ebi-a-GCST90002077.vcf.gz
ebi-a-GCST90002077	SSC-A on HLA DR+ NK	Waldenstrom macroglobulinemia	Simple mode	28	-0.269001	0.303978	0.384004	-0.864798	0.326795	0.764142	0.421137	1.38652	SSC-A on HLA DR+ NK	SSC.TBNK.trait12	TBNK	GCST90002077	Morphological parameter	https://gwas.mrcieu.ac.uk/files/ebi-a-GCST90002077/ebi-a-GCST90002077.vcf.gz
ebi-a-GCST90002077	SSC-A on HLA DR+ NK	Waldenstrom macroglobulinemia	Weighted mode	28	-0.284956	0.176167	0.117388	-0.630244	0.0603315	0.752047	0.532462	1.06219	SSC-A on HLA DR+ NK	SSC.TBNK.trait12	TBNK	GCST90002077	Morphological parameter	https://gwas.mrcieu.ac.uk/files/ebi-a-GCST90002077/ebi-a-GCST90002077.vcf.gz
ebi-a-GCST90002095	CD11b on CD33dim HLA DR-	Waldenstrom macroglobulinemia	MR Egger	23	0.0897433	0.303014	0.77001	-0.504165	0.683651	1.09389	0.60401	1.9811	CD11b on CD33dim HLA DR-	Violet.450.50.MDSC.trait4	Myeloid cell	GCST90002095	MFI	https://gwas.mrcieu.ac.uk/files/ebi-a-GCST90002095/ebi-a-GCST90002095.vcf.gz
ebi-a-GCST90002095	CD11b on CD33dim HLA DR-	Waldenstrom macroglobulinemia	Weighted median	23	0.31684	0.218508	0.147054	-0.111435	0.745116	1.37278	0.894549	2.10669	CD11b on CD33dim HLA DR-	Violet.450.50.MDSC.trait4	Myeloid cell	GCST90002095	MFI	https://gwas.mrcieu.ac.uk/files/ebi-a-GCST90002095/ebi-a-GCST90002095.vcf.gz
ebi-a-GCST90002095	CD11b on CD33dim HLA DR-	Waldenstrom macroglobulinemia	Inverse variance weighted	23	0.311838	0.152428	0.0407753	0.0130794	0.610597	1.36593	1.01317	1.84153	CD11b on CD33dim HLA DR-	Violet.450.50.MDSC.trait4	Myeloid cell	GCST90002095	MFI	https://gwas.mrcieu.ac.uk/files/ebi-a-GCST90002095/ebi-a-GCST90002095.vcf.gz
ebi-a-GCST90002095	CD11b on CD33dim HLA DR-	Waldenstrom macroglobulinemia	Simple mode	23	0.276374	0.381257	0.476152	-0.47089	1.02364	1.31834	0.624446	2.7833	CD11b on CD33dim HLA DR-	Violet.450.50.MDSC.trait4	Myeloid cell	GCST90002095	MFI	https://gwas.mrcieu.ac.uk/files/ebi-a-GCST90002095/ebi-a-GCST90002095.vcf.gz
ebi-a-GCST90002095	CD11b on CD33dim HLA DR-	Waldenstrom macroglobulinemia	Weighted mode	23	0.398648	0.270832	0.1552	-0.132183	0.929479	1.48981	0.87618	2.53319	CD11b on CD33dim HLA DR-	Violet.450.50.MDSC.trait4	Myeloid cell	GCST90002095	MFI	https://gwas.mrcieu.ac.uk/files/ebi-a-GCST90002095/ebi-a-GCST90002095.vcf.gz
Blue marked sections are Mendelian randomization bidirectional correlation groups.

## Sheet: table S4
Table S4. Mendelian randomization on the causal effect of Waldenstrom macroglobulinemia on immunocyte phenotypes.
id	exposure	outcome	method	nsnp	b	se	pval	lo_ci	up_ci	or	or_lci95	or_uci95
ebi-a-GCST90001994	Waldenstrom macroglobulinemia	CX3CR1 on CD14- CD16-	Inverse variance weighted	11	0.0298282	0.0128425	0.0201992	0.00465703	0.0549995	1.03028	1.00467	1.05654
ebi-a-GCST90002051	Waldenstrom macroglobulinemia	CD45 on basophil	Inverse variance weighted	11	0.0391548	0.0193663	0.0431971	0.00119682	0.0771127	1.03993	1.0012	1.08016
ebi-a-GCST90001392	Waldenstrom macroglobulinemia	IgD+ CD38br AC	Inverse variance weighted	11	2.13383e-05	0.013981	0.998782	-0.0273815	0.0274242	1.00002	0.97299	1.0278
ebi-a-GCST90001474	Waldenstrom macroglobulinemia	Plasmacytoid DC %DC	Inverse variance weighted	11	-0.00160675	0.0131006	0.902387	-0.027284	0.0240705	0.998395	0.973085	1.02436
ebi-a-GCST90001526	Waldenstrom macroglobulinemia	CD33dim HLA DR+ CD11b+ %CD33dim HLA DR+	Inverse variance weighted	11	-0.00452176	0.0177136	0.798514	-0.0392404	0.0301968	0.995488	0.96152	1.03066
ebi-a-GCST90001617	Waldenstrom macroglobulinemia	TCRgd %lymphocyte	Inverse variance weighted	11	-0.00506054	0.0127427	0.69127	-0.0300363	0.0199152	0.994952	0.97041	1.02011
ebi-a-GCST90001645	Waldenstrom macroglobulinemia	NK AC	Inverse variance weighted	11	0.00536604	0.0123617	0.664227	-0.018863	0.029595	1.00538	0.981314	1.03004
ebi-a-GCST90001664	Waldenstrom macroglobulinemia	CD28+ CD45RA+ CD8dim %T cell	Inverse variance weighted	11	0.00907967	0.0120982	0.452954	-0.0146327	0.0327921	1.00912	0.985474	1.03334
ebi-a-GCST90001668	Waldenstrom macroglobulinemia	CD28+ CD45RA- CD8dim %CD8dim	Inverse variance weighted	11	0.00260635	0.0128006	0.838657	-0.0224829	0.0276956	1.00261	0.977768	1.02808
ebi-a-GCST90001696	Waldenstrom macroglobulinemia	CD45RA- CD28- CD8br %CD8br	Inverse variance weighted	11	-0.141639	0.156856	0.366535	-0.449077	0.1658	0.867935	0.638217	1.18034
ebi-a-GCST90001813	Waldenstrom macroglobulinemia	CD38 on IgD+ CD38dim	Inverse variance weighted	11	-0.0104235	0.0212399	0.623603	-0.0520537	0.0312067	0.989631	0.949278	1.0317
ebi-a-GCST90001874	Waldenstrom macroglobulinemia	HVEM on TD CD8br	Inverse variance weighted	10	-0.00103774	0.0209745	0.96054	-0.0421477	0.0400722	0.998963	0.958728	1.04089
ebi-a-GCST90001875	Waldenstrom macroglobulinemia	HVEM on CD4+	Inverse variance weighted	10	-0.0120095	0.0284103	0.672501	-0.0676937	0.0436746	0.988062	0.934547	1.04464
ebi-a-GCST90001903	Waldenstrom macroglobulinemia	CD86 on myeloid DC	Inverse variance weighted	11	0.0210376	0.01445	0.145424	-0.00728446	0.0493597	1.02126	0.992742	1.0506
ebi-a-GCST90001986	Waldenstrom macroglobulinemia	CD14 on CD14+ CD16- monocyte	Inverse variance weighted	11	0.00846015	0.0126161	0.502487	-0.0162675	0.0331878	1.0085	0.983864	1.03374
ebi-a-GCST90001990	Waldenstrom macroglobulinemia	CD64 on CD14- CD16+ monocyte	Inverse variance weighted	11	0.0062074	0.0133353	0.641583	-0.0199298	0.0323446	1.00623	0.980268	1.03287
ebi-a-GCST90002011	Waldenstrom macroglobulinemia	CD64 on CD14+ CD16+ monocyte	Inverse variance weighted	10	0.00617529	0.0131952	0.639789	-0.0196873	0.0320379	1.00619	0.980505	1.03256
ebi-a-GCST90002012	Waldenstrom macroglobulinemia	CX3CR1 on CD14- CD16+ monocyte	Inverse variance weighted	11	-0.00289563	0.0127404	0.820206	-0.0278667	0.0220755	0.997109	0.972518	1.02232
ebi-a-GCST90002013	Waldenstrom macroglobulinemia	CCR2 on myeloid DC	Inverse variance weighted	11	-0.00307437	0.0176112	0.861418	-0.0375924	0.0314436	0.99693	0.963105	1.03194
ebi-a-GCST90002077	Waldenstrom macroglobulinemia	SSC-A on HLA DR+ NK	Inverse variance weighted	11	-0.00853674	0.0193167	0.658536	-0.0463974	0.029324	0.9915	0.954662	1.02976
ebi-a-GCST90002095	Waldenstrom macroglobulinemia	CD11b on CD33dim HLA DR-	Inverse variance weighted	11	-0.0281362	0.0195707	0.150529	-0.0664948	0.0102224	0.972256	0.935668	1.01027
Blue marked sections are Mendelian randomization bidirectional correlation groups.

## Sheet: table S5
Table S5. Mendelian randomization analysis of the mediating effect of immunocyte phenotypes on the causal relationship between metabolites and Waldenstrom macroglobulinemia.
Metabolite	Immune.cell	Outcome	Mediated.effect	Mediated.proportion	p.value
Adrenate (22:4n6) levels	SSC-A on HLA DR+ NK	Waldenstrom macroglobulinemia	-0.0487(-0.133, 0.0353)	12.6%(34.3%, -9.13%)	0.255944
N4-acetylcytidine levels	CD64 on CD14- CD16+ monocyte	Waldenstrom macroglobulinemia	0.103(-0.308, 0.514)	18.4%(-55.1%, 91.8%)	0.624239475233698
N4-acetylcytidine levels	CX3CR1 on CD14- CD16+ monocyte	Waldenstrom macroglobulinemia	0.0476(-0.0947, 0.19)	8.51%(-16.9%, 33.9%)	0.511895301071404
Gamma-CEHC levels	CD28+ CD45RA- CD8dim %CD8dim	Waldenstrom macroglobulinemia	-0.0247(-0.0814, 0.032)	3.81%(12.6%, -4.93%)	0.393075846999119
Gamma-CEHC levels	CD86 on myeloid DC	Waldenstrom macroglobulinemia	-0.0748(-0.314, 0.164)	11.5%(48.4%, -25.4%)	0.540034213849591
Oleoyl-linoleoyl-glycerol (18:1/18:2) [2] levels	TCRgd %lymphocyte	Waldenstrom macroglobulinemia	0.0357(-0.0216, 0.0931)	5.06%(-3.06%, 13.2%)	0.222118895005127
Oleoyl-linoleoyl-glycerol (18:1/18:2) [2] levels	CD14 on CD14+ CD16- monocyte	Waldenstrom macroglobulinemia	-0.085(-0.411, 0.241)	-12%(-58.2%, 34.1%)	0.609017594506123
Arachidonoylcholine levels	Plasmacytoid DC %DC	Waldenstrom macroglobulinemia	0.0606(-0.0401, 0.161)	-7.36%(4.87%, -19.6%)	0.238113771246461
Stearoylcholine levels	SSC-A on HLA DR+ NK	Waldenstrom macroglobulinemia	0.0673(-0.0232, 0.158)	-5.18%(1.79%, -12.2%)	0.144970978724255
3-hydroxybutyroylglycine levels	CD11b on CD33dim HLA DR-	Waldenstrom macroglobulinemia	-0.0469(-0.143, 0.049)	-6.76%(-20.6%, 7.06%)	0.337700985339123
Sphinganine levels	CD86 on myeloid DC	Waldenstrom macroglobulinemia	-0.0979(-0.339, 0.143)	-11.3%(-39.3%, 16.6%)	0.425512226243805
Glutarate (C5-DC) levels	CD33dim HLA DR+ CD11b+ %CD33dim HLA DR+	Waldenstrom macroglobulinemia	-0.0514(-0.111, 0.00772)	-8.25%(-17.7%, 1.24%)	0.0883987211717946
Glutarate (C5-DC) levels	HVEM on CD4+	Waldenstrom macroglobulinemia	0.0625(-0.0303, 0.155)	10%(-4.86%, 24.9%)	0.186943455153429
Glutarate (C5-DC) levels	CD64 on CD14- CD16+ monocyte	Waldenstrom macroglobulinemia	-0.106(-0.517, 0.305)	-17%(-82.9%, 49%)	0.614205722565594
Alpha-ketobutyrate levels	CD86 on myeloid DC	Waldenstrom macroglobulinemia	0.125(-0.119, 0.369)	-10.8%(10.2%, -31.8%)	0.313607869002262
Alpha-ketobutyrate levels	SSC-A on HLA DR+ NK	Waldenstrom macroglobulinemia	0.0796(-0.0174, 0.177)	-6.86%(1.5%, -15.2%)	0.107648343694536
Alpha-ketobutyrate levels	CD11b on CD33dim HLA DR-	Waldenstrom macroglobulinemia	-0.082(-0.197, 0.0331)	7.07%(17%, -2.86%)	0.162640094591153
X-12738 levels	HVEM on TD CD8br	Waldenstrom macroglobulinemia	0.0837(-0.0249, 0.192)	-6.45%(1.92%, -14.8%)	0.130792114319364
X-23665 levels	HVEM on TD CD8br	Waldenstrom macroglobulinemia	0.112(-0.0232, 0.247)	-12.1%(2.5%, -26.7%)	0.104342552096499
X-23665 levels	CX3CR1 on CD14- CD16-	Waldenstrom macroglobulinemia	-0.0395(-0.0934, 0.0143)	4.27%(10.1%, -1.54%)	0.150039580263668
X-13431 levels	IgD+ CD38br AC	Waldenstrom macroglobulinemia	0.016(-0.00489, 0.0368)	-3.04%(0.93%, -7%)	0.133502303918249
X-13431 levels	CD45RA- CD28- CD8br %CD8br	Waldenstrom macroglobulinemia	0.01(-1.45, 1.47)	-1.9%(277%, -280%)	0.989315056814287
Pyruvate to N-acetylneuraminate ratio	TCRgd %lymphocyte	Waldenstrom macroglobulinemia	-0.0352(-0.0926, 0.0222)	-4.63%(-12.2%, 2.91%)	0.228936929416965
Aspartate to N-acetylglucosamine to N-acetylgalactosamine ratio	CD33dim HLA DR+ CD11b+ %CD33dim HLA DR+	Waldenstrom macroglobulinemia	0.0413(-0.0142, 0.0968)	-4.53%(1.56%, -10.6%)	0.144859723163465
Citrate to taurocholate ratio	CD33dim HLA DR+ CD11b+ %CD33dim HLA DR+	Waldenstrom macroglobulinemia	-0.0637(-0.15, 0.0224)	-6.08%(-14.3%, 2.14%)	0.147118063394957
