# Supplementary material for: Metabolite, immunocyte phenotype, and lymphoma: a Mendelian randomization study
Source: Front Immunol. 2024 Sep 25;15:1431261. doi: 10.3389/fimmu.2024.1431261 (PMC11461196; doi:10.3389/fimmu.2024.1431261)
Supplement: Supplementary file 6 [file Table5.xlsx]

## Sheet: Table description
Tables	Description
Table S1	Mendelian randomization analysis on the causal effect between metabolite and Chronic lymphocytic leukaemia.
Table S2	Mendelian randomization on the causal effect of Chronic lymphocytic leukaemia on metabolite.
Table S3	Mendelian randomization analysis on the causal effect between immunocyte phenotypes and Chronic lymphocytic leukaemia.
Table S4	Mendelian randomization on the causal effect of Chronic lymphocytic leukaemia on immunocyte phenotypes.
Table S5	Mendelian randomization analysis of the mediating effect of immune traits on the causal relationship between metabolites and Chronic lymphocytic leukaemia.

## Sheet: table S1
Table S1. Mendelian randomization analysis on the causal effect between metabolite and Chronic lymphocytic leukaemia.
id	exposure	outcome	method	nsnp	b	se	pval	lo_ci	up_ci	or	or_lci95	or_uci95	firstAuthor	discoverySampleAncestry	summaryStatistics
GCST90200762	Palmitate (16:0) to myristate (14:0) ratio	Chronic lymphocytic leukaemia	MR Egger	17	-0.539345	0.499096	0.296924	-1.51757	0.438882	0.58313	0.219243	1.55097	Chen Y	8215 European	http://ftp.ebi.ac.uk/pub/databases/gwas/summary_statistics/GCST90200001-GCST90201000/GCST90200762/GCST90200762_buildGRCh38.tsv.gz
GCST90200762	Palmitate (16:0) to myristate (14:0) ratio	Chronic lymphocytic leukaemia	Weighted median	17	-0.457346	0.294876	0.120907	-1.0353	0.12061	0.632961	0.355119	1.12819	Chen Y	8215 European	http://ftp.ebi.ac.uk/pub/databases/gwas/summary_statistics/GCST90200001-GCST90201000/GCST90200762/GCST90200762_buildGRCh38.tsv.gz
GCST90200762	Palmitate (16:0) to myristate (14:0) ratio	Chronic lymphocytic leukaemia	Inverse variance weighted	17	-0.463683	0.224642	0.0390084	-0.903981	-0.0233849	0.628963	0.404954	0.976886	Chen Y	8215 European	http://ftp.ebi.ac.uk/pub/databases/gwas/summary_statistics/GCST90200001-GCST90201000/GCST90200762/GCST90200762_buildGRCh38.tsv.gz
GCST90200762	Palmitate (16:0) to myristate (14:0) ratio	Chronic lymphocytic leukaemia	Simple mode	17	-0.570127	0.532235	0.299975	-1.61331	0.473054	0.565454	0.199228	1.60489	Chen Y	8215 European	http://ftp.ebi.ac.uk/pub/databases/gwas/summary_statistics/GCST90200001-GCST90201000/GCST90200762/GCST90200762_buildGRCh38.tsv.gz
GCST90200762	Palmitate (16:0) to myristate (14:0) ratio	Chronic lymphocytic leukaemia	Weighted mode	17	-0.504004	0.486103	0.315234	-1.45677	0.448758	0.604107	0.232988	1.56637	Chen Y	8215 European	http://ftp.ebi.ac.uk/pub/databases/gwas/summary_statistics/GCST90200001-GCST90201000/GCST90200762/GCST90200762_buildGRCh38.tsv.gz
GCST90200781	Glucose to maltose ratio	Chronic lymphocytic leukaemia	MR Egger	16	-0.268088	0.558288	0.638504	-1.36233	0.826157	0.76484	0.256062	2.28452	Chen Y	6308 European	http://ftp.ebi.ac.uk/pub/databases/gwas/summary_statistics/GCST90200001-GCST90201000/GCST90200781/GCST90200781_buildGRCh38.tsv.gz
GCST90200781	Glucose to maltose ratio	Chronic lymphocytic leukaemia	Weighted median	16	-0.428651	0.237482	0.0710776	-0.894115	0.0368141	0.651388	0.408969	1.0375	Chen Y	6308 European	http://ftp.ebi.ac.uk/pub/databases/gwas/summary_statistics/GCST90200001-GCST90201000/GCST90200781/GCST90200781_buildGRCh38.tsv.gz
GCST90200781	Glucose to maltose ratio	Chronic lymphocytic leukaemia	Inverse variance weighted	16	-0.418359	0.17408	0.0162496	-0.759556	-0.0771627	0.658126	0.467874	0.925739	Chen Y	6308 European	http://ftp.ebi.ac.uk/pub/databases/gwas/summary_statistics/GCST90200001-GCST90201000/GCST90200781/GCST90200781_buildGRCh38.tsv.gz
GCST90200781	Glucose to maltose ratio	Chronic lymphocytic leukaemia	Simple mode	16	-0.551552	0.446133	0.235358	-1.42597	0.322869	0.576055	0.240274	1.38108	Chen Y	6308 European	http://ftp.ebi.ac.uk/pub/databases/gwas/summary_statistics/GCST90200001-GCST90201000/GCST90200781/GCST90200781_buildGRCh38.tsv.gz
GCST90200781	Glucose to maltose ratio	Chronic lymphocytic leukaemia	Weighted mode	16	-0.667724	0.492831	0.195513	-1.63367	0.298225	0.512875	0.195211	1.34747	Chen Y	6308 European	http://ftp.ebi.ac.uk/pub/databases/gwas/summary_statistics/GCST90200001-GCST90201000/GCST90200781/GCST90200781_buildGRCh38.tsv.gz
GCST90200834	Adenosine 5'-diphosphate (ADP) to glycerol 3-phosphate ratio	Chronic lymphocytic leukaemia	MR Egger	23	-0.195369	0.258717	0.458549	-0.702455	0.311717	0.822531	0.495368	1.36577	Chen Y	4588 European	http://ftp.ebi.ac.uk/pub/databases/gwas/summary_statistics/GCST90200001-GCST90201000/GCST90200834/GCST90200834_buildGRCh38.tsv.gz
GCST90200834	Adenosine 5'-diphosphate (ADP) to glycerol 3-phosphate ratio	Chronic lymphocytic leukaemia	Weighted median	23	-0.28951	0.180559	0.108845	-0.643406	0.064386	0.74863	0.525499	1.0665	Chen Y	4588 European	http://ftp.ebi.ac.uk/pub/databases/gwas/summary_statistics/GCST90200001-GCST90201000/GCST90200834/GCST90200834_buildGRCh38.tsv.gz
GCST90200834	Adenosine 5'-diphosphate (ADP) to glycerol 3-phosphate ratio	Chronic lymphocytic leukaemia	Inverse variance weighted	23	-0.246835	0.122332	0.043618	-0.486606	-0.00706385	0.78127	0.614709	0.992961	Chen Y	4588 European	http://ftp.ebi.ac.uk/pub/databases/gwas/summary_statistics/GCST90200001-GCST90201000/GCST90200834/GCST90200834_buildGRCh38.tsv.gz
GCST90200834	Adenosine 5'-diphosphate (ADP) to glycerol 3-phosphate ratio	Chronic lymphocytic leukaemia	Simple mode	23	-0.368214	0.297623	0.229063	-0.951555	0.215127	0.691969	0.38614	1.24002	Chen Y	4588 European	http://ftp.ebi.ac.uk/pub/databases/gwas/summary_statistics/GCST90200001-GCST90201000/GCST90200834/GCST90200834_buildGRCh38.tsv.gz
GCST90200834	Adenosine 5'-diphosphate (ADP) to glycerol 3-phosphate ratio	Chronic lymphocytic leukaemia	Weighted mode	23	-0.352561	0.232097	0.142998	-0.80747	0.102349	0.702886	0.445985	1.10777	Chen Y	4588 European	http://ftp.ebi.ac.uk/pub/databases/gwas/summary_statistics/GCST90200001-GCST90201000/GCST90200834/GCST90200834_buildGRCh38.tsv.gz
GCST90199634	5-hydroxylysine levels	Chronic lymphocytic leukaemia	MR Egger	29	0.224651	0.186224	0.238146	-0.140347	0.58965	1.25189	0.869056	1.80336	Chen Y	8128 European	http://ftp.ebi.ac.uk/pub/databases/gwas/summary_statistics/GCST90199001-GCST90200000/GCST90199634/GCST90199634_buildGRCh38.tsv.gz
GCST90199634	5-hydroxylysine levels	Chronic lymphocytic leukaemia	Weighted median	29	0.212172	0.16345	0.194258	-0.10819	0.532535	1.23636	0.897457	1.70324	Chen Y	8128 European	http://ftp.ebi.ac.uk/pub/databases/gwas/summary_statistics/GCST90199001-GCST90200000/GCST90199634/GCST90199634_buildGRCh38.tsv.gz
GCST90199634	5-hydroxylysine levels	Chronic lymphocytic leukaemia	Inverse variance weighted	29	0.245033	0.120836	0.0425802	0.00819324	0.481872	1.27766	1.00823	1.6191	Chen Y	8128 European	http://ftp.ebi.ac.uk/pub/databases/gwas/summary_statistics/GCST90199001-GCST90200000/GCST90199634/GCST90199634_buildGRCh38.tsv.gz
GCST90199634	5-hydroxylysine levels	Chronic lymphocytic leukaemia	Simple mode	29	0.308156	0.26605	0.25654	-0.213301	0.829614	1.36091	0.807913	2.29243	Chen Y	8128 European	http://ftp.ebi.ac.uk/pub/databases/gwas/summary_statistics/GCST90199001-GCST90200000/GCST90199634/GCST90199634_buildGRCh38.tsv.gz
GCST90199634	5-hydroxylysine levels	Chronic lymphocytic leukaemia	Weighted mode	29	0.225299	0.160418	0.171181	-0.0891198	0.539718	1.2527	0.914736	1.71552	Chen Y	8128 European	http://ftp.ebi.ac.uk/pub/databases/gwas/summary_statistics/GCST90199001-GCST90200000/GCST90199634/GCST90199634_buildGRCh38.tsv.gz
GCST90199644	Theobromine levels	Chronic lymphocytic leukaemia	MR Egger	26	-0.661126	0.419901	0.128468	-1.48413	0.161881	0.51627	0.226699	1.17572	Chen Y	8137 European	http://ftp.ebi.ac.uk/pub/databases/gwas/summary_statistics/GCST90199001-GCST90200000/GCST90199644/GCST90199644_buildGRCh38.tsv.gz
GCST90199644	Theobromine levels	Chronic lymphocytic leukaemia	Weighted median	26	-0.194106	0.214661	0.365866	-0.61484	0.226629	0.823571	0.540727	1.25436	Chen Y	8137 European	http://ftp.ebi.ac.uk/pub/databases/gwas/summary_statistics/GCST90199001-GCST90200000/GCST90199644/GCST90199644_buildGRCh38.tsv.gz
GCST90199644	Theobromine levels	Chronic lymphocytic leukaemia	Inverse variance weighted	26	-0.31998	0.149985	0.0328909	-0.61395	-0.0260092	0.726164	0.541209	0.974326	Chen Y	8137 European	http://ftp.ebi.ac.uk/pub/databases/gwas/summary_statistics/GCST90199001-GCST90200000/GCST90199644/GCST90199644_buildGRCh38.tsv.gz
GCST90199644	Theobromine levels	Chronic lymphocytic leukaemia	Simple mode	26	-0.179992	0.384979	0.644167	-0.934551	0.574568	0.835277	0.392762	1.77636	Chen Y	8137 European	http://ftp.ebi.ac.uk/pub/databases/gwas/summary_statistics/GCST90199001-GCST90200000/GCST90199644/GCST90199644_buildGRCh38.tsv.gz
GCST90199644	Theobromine levels	Chronic lymphocytic leukaemia	Weighted mode	26	-0.215045	0.370088	0.566399	-0.940419	0.510328	0.806505	0.390464	1.66584	Chen Y	8137 European	http://ftp.ebi.ac.uk/pub/databases/gwas/summary_statistics/GCST90199001-GCST90200000/GCST90199644/GCST90199644_buildGRCh38.tsv.gz
GCST90199646	Gentisate levels	Chronic lymphocytic leukaemia	MR Egger	28	-0.342995	0.278727	0.229499	-0.889299	0.20331	0.709642	0.410944	1.22545	Chen Y	8013 European	http://ftp.ebi.ac.uk/pub/databases/gwas/summary_statistics/GCST90199001-GCST90200000/GCST90199646/GCST90199646_buildGRCh38.tsv.gz
GCST90199646	Gentisate levels	Chronic lymphocytic leukaemia	Weighted median	28	-0.277178	0.210145	0.187174	-0.689061	0.134706	0.75792	0.502047	1.1442	Chen Y	8013 European	http://ftp.ebi.ac.uk/pub/databases/gwas/summary_statistics/GCST90199001-GCST90200000/GCST90199646/GCST90199646_buildGRCh38.tsv.gz
GCST90199646	Gentisate levels	Chronic lymphocytic leukaemia	Inverse variance weighted	28	-0.29902	0.145007	0.0391981	-0.583234	-0.0148054	0.741545	0.558091	0.985304	Chen Y	8013 European	http://ftp.ebi.ac.uk/pub/databases/gwas/summary_statistics/GCST90199001-GCST90200000/GCST90199646/GCST90199646_buildGRCh38.tsv.gz
GCST90199646	Gentisate levels	Chronic lymphocytic leukaemia	Simple mode	28	-0.184062	0.371103	0.623918	-0.911425	0.543301	0.831884	0.401951	1.72168	Chen Y	8013 European	http://ftp.ebi.ac.uk/pub/databases/gwas/summary_statistics/GCST90199001-GCST90200000/GCST90199646/GCST90199646_buildGRCh38.tsv.gz
GCST90199646	Gentisate levels	Chronic lymphocytic leukaemia	Weighted mode	28	-0.245078	0.318682	0.448548	-0.869694	0.379539	0.782644	0.41908	1.46161	Chen Y	8013 European	http://ftp.ebi.ac.uk/pub/databases/gwas/summary_statistics/GCST90199001-GCST90200000/GCST90199646/GCST90199646_buildGRCh38.tsv.gz
GCST90199658	Alpha-hydroxyisocaproate levels	Chronic lymphocytic leukaemia	MR Egger	22	0.813887	0.440351	0.0794059	-0.0492021	1.67698	2.25666	0.951989	5.34935	Chen Y	8250 European	http://ftp.ebi.ac.uk/pub/databases/gwas/summary_statistics/GCST90199001-GCST90200000/GCST90199658/GCST90199658_buildGRCh38.tsv.gz
GCST90199658	Alpha-hydroxyisocaproate levels	Chronic lymphocytic leukaemia	Weighted median	22	0.196848	0.252207	0.435096	-0.297478	0.691175	1.21756	0.742689	1.99606	Chen Y	8250 European	http://ftp.ebi.ac.uk/pub/databases/gwas/summary_statistics/GCST90199001-GCST90200000/GCST90199658/GCST90199658_buildGRCh38.tsv.gz
GCST90199658	Alpha-hydroxyisocaproate levels	Chronic lymphocytic leukaemia	Inverse variance weighted	22	0.402342	0.186582	0.0310534	0.0366423	0.768042	1.49532	1.03732	2.15554	Chen Y	8250 European	http://ftp.ebi.ac.uk/pub/databases/gwas/summary_statistics/GCST90199001-GCST90200000/GCST90199658/GCST90199658_buildGRCh38.tsv.gz
GCST90199658	Alpha-hydroxyisocaproate levels	Chronic lymphocytic leukaemia	Simple mode	22	0.0200001	0.510832	0.969139	-0.981231	1.02123	1.0202	0.374849	2.77661	Chen Y	8250 European	http://ftp.ebi.ac.uk/pub/databases/gwas/summary_statistics/GCST90199001-GCST90200000/GCST90199658/GCST90199658_buildGRCh38.tsv.gz
GCST90199658	Alpha-hydroxyisocaproate levels	Chronic lymphocytic leukaemia	Weighted mode	22	0.00944035	0.48376	0.984615	-0.938728	0.957609	1.00949	0.391125	2.60546	Chen Y	8250 European	http://ftp.ebi.ac.uk/pub/databases/gwas/summary_statistics/GCST90199001-GCST90200000/GCST90199658/GCST90199658_buildGRCh38.tsv.gz
GCST90199678	Tartronate (hydroxymalonate) levels	Chronic lymphocytic leukaemia	MR Egger	19	0.111965	0.150887	0.468191	-0.183774	0.407704	1.11847	0.832123	1.50336	Chen Y	8125 European	http://ftp.ebi.ac.uk/pub/databases/gwas/summary_statistics/GCST90199001-GCST90200000/GCST90199678/GCST90199678_buildGRCh38.tsv.gz
GCST90199678	Tartronate (hydroxymalonate) levels	Chronic lymphocytic leukaemia	Weighted median	19	0.149725	0.159876	0.349014	-0.163633	0.463082	1.16151	0.849054	1.58896	Chen Y	8125 European	http://ftp.ebi.ac.uk/pub/databases/gwas/summary_statistics/GCST90199001-GCST90200000/GCST90199678/GCST90199678_buildGRCh38.tsv.gz
GCST90199678	Tartronate (hydroxymalonate) levels	Chronic lymphocytic leukaemia	Inverse variance weighted	19	0.230817	0.11441	0.043647	0.0065746	0.45506	1.25963	1.0066	1.57627	Chen Y	8125 European	http://ftp.ebi.ac.uk/pub/databases/gwas/summary_statistics/GCST90199001-GCST90200000/GCST90199678/GCST90199678_buildGRCh38.tsv.gz
GCST90199678	Tartronate (hydroxymalonate) levels	Chronic lymphocytic leukaemia	Simple mode	19	0.225764	0.271772	0.417021	-0.306909	0.758437	1.25328	0.735717	2.13494	Chen Y	8125 European	http://ftp.ebi.ac.uk/pub/databases/gwas/summary_statistics/GCST90199001-GCST90200000/GCST90199678/GCST90199678_buildGRCh38.tsv.gz
GCST90199678	Tartronate (hydroxymalonate) levels	Chronic lymphocytic leukaemia	Weighted mode	19	0.153709	0.150548	0.320782	-0.141364	0.448782	1.16615	0.868173	1.5664	Chen Y	8125 European	http://ftp.ebi.ac.uk/pub/databases/gwas/summary_statistics/GCST90199001-GCST90200000/GCST90199678/GCST90199678_buildGRCh38.tsv.gz
GCST90199682	Homocitrulline levels	Chronic lymphocytic leukaemia	MR Egger	29	0.067026	0.227342	0.770383	-0.378564	0.512616	1.06932	0.684844	1.66965	Chen Y	7998 European	http://ftp.ebi.ac.uk/pub/databases/gwas/summary_statistics/GCST90199001-GCST90200000/GCST90199682/GCST90199682_buildGRCh38.tsv.gz
GCST90199682	Homocitrulline levels	Chronic lymphocytic leukaemia	Weighted median	29	0.244506	0.181355	0.177588	-0.11095	0.599961	1.27699	0.894984	1.82205	Chen Y	7998 European	http://ftp.ebi.ac.uk/pub/databases/gwas/summary_statistics/GCST90199001-GCST90200000/GCST90199682/GCST90199682_buildGRCh38.tsv.gz
GCST90199682	Homocitrulline levels	Chronic lymphocytic leukaemia	Inverse variance weighted	29	0.355841	0.117605	0.00248037	0.125335	0.586348	1.42738	1.13353	1.79741	Chen Y	7998 European	http://ftp.ebi.ac.uk/pub/databases/gwas/summary_statistics/GCST90199001-GCST90200000/GCST90199682/GCST90199682_buildGRCh38.tsv.gz
GCST90199682	Homocitrulline levels	Chronic lymphocytic leukaemia	Simple mode	29	0.325305	0.264842	0.229559	-0.193785	0.844395	1.38445	0.823835	2.32657	Chen Y	7998 European	http://ftp.ebi.ac.uk/pub/databases/gwas/summary_statistics/GCST90199001-GCST90200000/GCST90199682/GCST90199682_buildGRCh38.tsv.gz
GCST90199682	Homocitrulline levels	Chronic lymphocytic leukaemia	Weighted mode	29	0.264803	0.196918	0.189502	-0.121156	0.650761	1.30317	0.885896	1.917	Chen Y	7998 European	http://ftp.ebi.ac.uk/pub/databases/gwas/summary_statistics/GCST90199001-GCST90200000/GCST90199682/GCST90199682_buildGRCh38.tsv.gz
GCST90199710	Docosatrienoate (22:3n3) levels	Chronic lymphocytic leukaemia	MR Egger	23	-0.301618	0.236134	0.215433	-0.76444	0.161205	0.739621	0.465595	1.17493	Chen Y	6511 European	http://ftp.ebi.ac.uk/pub/databases/gwas/summary_statistics/GCST90199001-GCST90200000/GCST90199710/GCST90199710_buildGRCh38.tsv.gz
GCST90199710	Docosatrienoate (22:3n3) levels	Chronic lymphocytic leukaemia	Weighted median	23	-0.336959	0.178071	0.0584546	-0.685979	0.0120602	0.713938	0.503597	1.01213	Chen Y	6511 European	http://ftp.ebi.ac.uk/pub/databases/gwas/summary_statistics/GCST90199001-GCST90200000/GCST90199710/GCST90199710_buildGRCh38.tsv.gz
GCST90199710	Docosatrienoate (22:3n3) levels	Chronic lymphocytic leukaemia	Inverse variance weighted	23	-0.356267	0.125371	0.00448751	-0.601995	-0.110539	0.700286	0.547718	0.895352	Chen Y	6511 European	http://ftp.ebi.ac.uk/pub/databases/gwas/summary_statistics/GCST90199001-GCST90200000/GCST90199710/GCST90199710_buildGRCh38.tsv.gz
GCST90199710	Docosatrienoate (22:3n3) levels	Chronic lymphocytic leukaemia	Simple mode	23	-0.644978	0.304451	0.0456632	-1.2417	-0.0482527	0.524674	0.288892	0.952893	Chen Y	6511 European	http://ftp.ebi.ac.uk/pub/databases/gwas/summary_statistics/GCST90199001-GCST90200000/GCST90199710/GCST90199710_buildGRCh38.tsv.gz
GCST90199710	Docosatrienoate (22:3n3) levels	Chronic lymphocytic leukaemia	Weighted mode	23	-0.381732	0.197966	0.0668263	-0.769746	0.00628158	0.682678	0.463131	1.0063	Chen Y	6511 European	http://ftp.ebi.ac.uk/pub/databases/gwas/summary_statistics/GCST90199001-GCST90200000/GCST90199710/GCST90199710_buildGRCh38.tsv.gz
GCST90199719	Tauro-beta-muricholate levels	Chronic lymphocytic leukaemia	MR Egger	26	-0.027367	0.105742	0.797989	-0.234622	0.179888	0.973004	0.79087	1.19708	Chen Y	4661 European	http://ftp.ebi.ac.uk/pub/databases/gwas/summary_statistics/GCST90199001-GCST90200000/GCST90199719/GCST90199719_buildGRCh38.tsv.gz
GCST90199719	Tauro-beta-muricholate levels	Chronic lymphocytic leukaemia	Weighted median	26	-0.0432428	0.103996	0.677547	-0.247075	0.160589	0.957679	0.781082	1.1742	Chen Y	4661 European	http://ftp.ebi.ac.uk/pub/databases/gwas/summary_statistics/GCST90199001-GCST90200000/GCST90199719/GCST90199719_buildGRCh38.tsv.gz
GCST90199719	Tauro-beta-muricholate levels	Chronic lymphocytic leukaemia	Inverse variance weighted	26	-0.162077	0.0768633	0.0349753	-0.31273	-0.0114253	0.850375	0.731448	0.98864	Chen Y	4661 European	http://ftp.ebi.ac.uk/pub/databases/gwas/summary_statistics/GCST90199001-GCST90200000/GCST90199719/GCST90199719_buildGRCh38.tsv.gz
GCST90199719	Tauro-beta-muricholate levels	Chronic lymphocytic leukaemia	Simple mode	26	-0.026949	0.191765	0.889367	-0.402809	0.348911	0.973411	0.66844	1.41752	Chen Y	4661 European	http://ftp.ebi.ac.uk/pub/databases/gwas/summary_statistics/GCST90199001-GCST90200000/GCST90199719/GCST90199719_buildGRCh38.tsv.gz
GCST90199719	Tauro-beta-muricholate levels	Chronic lymphocytic leukaemia	Weighted mode	26	-0.026949	0.0969673	0.783361	-0.217005	0.163107	0.973411	0.804926	1.17716	Chen Y	4661 European	http://ftp.ebi.ac.uk/pub/databases/gwas/summary_statistics/GCST90199001-GCST90200000/GCST90199719/GCST90199719_buildGRCh38.tsv.gz
GCST90199723	5-dodecenoate (12:1n7) levels	Chronic lymphocytic leukaemia	MR Egger	15	0.876641	0.441258	0.0684515	0.0117752	1.74151	2.40282	1.01184	5.70594	Chen Y	8248 European	http://ftp.ebi.ac.uk/pub/databases/gwas/summary_statistics/GCST90199001-GCST90200000/GCST90199723/GCST90199723_buildGRCh38.tsv.gz
GCST90199723	5-dodecenoate (12:1n7) levels	Chronic lymphocytic leukaemia	Weighted median	15	0.273536	0.283815	0.335155	-0.282742	0.829815	1.31461	0.753714	2.29289	Chen Y	8248 European	http://ftp.ebi.ac.uk/pub/databases/gwas/summary_statistics/GCST90199001-GCST90200000/GCST90199723/GCST90199723_buildGRCh38.tsv.gz
GCST90199723	5-dodecenoate (12:1n7) levels	Chronic lymphocytic leukaemia	Inverse variance weighted	15	0.417968	0.204613	0.0410794	0.0169271	0.819009	1.51887	1.01707	2.26825	Chen Y	8248 European	http://ftp.ebi.ac.uk/pub/databases/gwas/summary_statistics/GCST90199001-GCST90200000/GCST90199723/GCST90199723_buildGRCh38.tsv.gz
GCST90199723	5-dodecenoate (12:1n7) levels	Chronic lymphocytic leukaemia	Simple mode	15	0.0522159	0.482314	0.915325	-0.893119	0.997551	1.0536	0.409377	2.71163	Chen Y	8248 European	http://ftp.ebi.ac.uk/pub/databases/gwas/summary_statistics/GCST90199001-GCST90200000/GCST90199723/GCST90199723_buildGRCh38.tsv.gz
GCST90199723	5-dodecenoate (12:1n7) levels	Chronic lymphocytic leukaemia	Weighted mode	15	0.446986	0.389002	0.269786	-0.315459	1.20943	1.56359	0.729454	3.35158	Chen Y	8248 European	http://ftp.ebi.ac.uk/pub/databases/gwas/summary_statistics/GCST90199001-GCST90200000/GCST90199723/GCST90199723_buildGRCh38.tsv.gz
GCST90199773	Phenol sulfate levels	Chronic lymphocytic leukaemia	MR Egger	20	0.257707	0.546446	0.642875	-0.813328	1.32874	1.29396	0.44338	3.77629	Chen Y	8249 European	http://ftp.ebi.ac.uk/pub/databases/gwas/summary_statistics/GCST90199001-GCST90200000/GCST90199773/GCST90199773_buildGRCh38.tsv.gz
GCST90199773	Phenol sulfate levels	Chronic lymphocytic leukaemia	Weighted median	20	0.221627	0.248367	0.372213	-0.265173	0.708427	1.24811	0.767073	2.03079	Chen Y	8249 European	http://ftp.ebi.ac.uk/pub/databases/gwas/summary_statistics/GCST90199001-GCST90200000/GCST90199773/GCST90199773_buildGRCh38.tsv.gz
GCST90199773	Phenol sulfate levels	Chronic lymphocytic leukaemia	Inverse variance weighted	20	0.412086	0.179547	0.0217252	0.0601731	0.763999	1.50996	1.06202	2.14684	Chen Y	8249 European	http://ftp.ebi.ac.uk/pub/databases/gwas/summary_statistics/GCST90199001-GCST90200000/GCST90199773/GCST90199773_buildGRCh38.tsv.gz
GCST90199773	Phenol sulfate levels	Chronic lymphocytic leukaemia	Simple mode	20	0.0821667	0.415252	0.845247	-0.731726	0.89606	1.08564	0.481078	2.44993	Chen Y	8249 European	http://ftp.ebi.ac.uk/pub/databases/gwas/summary_statistics/GCST90199001-GCST90200000/GCST90199773/GCST90199773_buildGRCh38.tsv.gz
GCST90199773	Phenol sulfate levels	Chronic lymphocytic leukaemia	Weighted mode	20	0.0979199	0.417059	0.816886	-0.719515	0.915355	1.10287	0.486988	2.49766	Chen Y	8249 European	http://ftp.ebi.ac.uk/pub/databases/gwas/summary_statistics/GCST90199001-GCST90200000/GCST90199773/GCST90199773_buildGRCh38.tsv.gz
GCST90199777	1-palmitoleoyl-GPC (16:1) levels	Chronic lymphocytic leukaemia	MR Egger	34	0.330671	0.350123	0.35202	-0.35557	1.01691	1.3919	0.700774	2.76465	Chen Y	8227 European	http://ftp.ebi.ac.uk/pub/databases/gwas/summary_statistics/GCST90199001-GCST90200000/GCST90199777/GCST90199777_buildGRCh38.tsv.gz
GCST90199777	1-palmitoleoyl-GPC (16:1) levels	Chronic lymphocytic leukaemia	Weighted median	34	0.415147	0.1913	0.0299964	0.0401993	0.790095	1.51459	1.04102	2.20361	Chen Y	8227 European	http://ftp.ebi.ac.uk/pub/databases/gwas/summary_statistics/GCST90199001-GCST90200000/GCST90199777/GCST90199777_buildGRCh38.tsv.gz
GCST90199777	1-palmitoleoyl-GPC (16:1) levels	Chronic lymphocytic leukaemia	Inverse variance weighted	34	0.316811	0.135269	0.0191765	0.0516839	0.581937	1.37274	1.05304	1.7895	Chen Y	8227 European	http://ftp.ebi.ac.uk/pub/databases/gwas/summary_statistics/GCST90199001-GCST90200000/GCST90199777/GCST90199777_buildGRCh38.tsv.gz
GCST90199777	1-palmitoleoyl-GPC (16:1) levels	Chronic lymphocytic leukaemia	Simple mode	34	0.40601	0.351778	0.256723	-0.283475	1.0955	1.50082	0.753162	2.99067	Chen Y	8227 European	http://ftp.ebi.ac.uk/pub/databases/gwas/summary_statistics/GCST90199001-GCST90200000/GCST90199777/GCST90199777_buildGRCh38.tsv.gz
GCST90199777	1-palmitoleoyl-GPC (16:1) levels	Chronic lymphocytic leukaemia	Weighted mode	34	0.504834	0.286668	0.0874969	-0.057036	1.0667	1.65671	0.94456	2.90578	Chen Y	8227 European	http://ftp.ebi.ac.uk/pub/databases/gwas/summary_statistics/GCST90199001-GCST90200000/GCST90199777/GCST90199777_buildGRCh38.tsv.gz
GCST90199793	1-linoleoyl-GPE (18:2) levels	Chronic lymphocytic leukaemia	MR Egger	33	0.0290645	0.191409	0.880293	-0.346096	0.404225	1.02949	0.707444	1.49814	Chen Y	8279 European	http://ftp.ebi.ac.uk/pub/databases/gwas/summary_statistics/GCST90199001-GCST90200000/GCST90199793/GCST90199793_buildGRCh38.tsv.gz
GCST90199793	1-linoleoyl-GPE (18:2) levels	Chronic lymphocytic leukaemia	Weighted median	33	0.148285	0.153997	0.335593	-0.153549	0.450118	1.15984	0.857659	1.5685	Chen Y	8279 European	http://ftp.ebi.ac.uk/pub/databases/gwas/summary_statistics/GCST90199001-GCST90200000/GCST90199793/GCST90199793_buildGRCh38.tsv.gz
GCST90199793	1-linoleoyl-GPE (18:2) levels	Chronic lymphocytic leukaemia	Inverse variance weighted	33	0.215165	0.102409	0.035639	0.014442	0.415887	1.24007	1.01455	1.51571	Chen Y	8279 European	http://ftp.ebi.ac.uk/pub/databases/gwas/summary_statistics/GCST90199001-GCST90200000/GCST90199793/GCST90199793_buildGRCh38.tsv.gz
GCST90199793	1-linoleoyl-GPE (18:2) levels	Chronic lymphocytic leukaemia	Simple mode	33	0.171778	0.261541	0.516011	-0.340843	0.684399	1.18741	0.711171	1.98258	Chen Y	8279 European	http://ftp.ebi.ac.uk/pub/databases/gwas/summary_statistics/GCST90199001-GCST90200000/GCST90199793/GCST90199793_buildGRCh38.tsv.gz
GCST90199793	1-linoleoyl-GPE (18:2) levels	Chronic lymphocytic leukaemia	Weighted mode	33	0.143477	0.157492	0.3691	-0.165207	0.45216	1.15428	0.847719	1.5717	Chen Y	8279 European	http://ftp.ebi.ac.uk/pub/databases/gwas/summary_statistics/GCST90199001-GCST90200000/GCST90199793/GCST90199793_buildGRCh38.tsv.gz
GCST90199801	Hydroquinone sulfate levels	Chronic lymphocytic leukaemia	MR Egger	19	0.675702	0.485497	0.181935	-0.275873	1.62728	1.96541	0.758909	5.08999	Chen Y	7682 European	http://ftp.ebi.ac.uk/pub/databases/gwas/summary_statistics/GCST90199001-GCST90200000/GCST90199801/GCST90199801_buildGRCh38.tsv.gz
GCST90199801	Hydroquinone sulfate levels	Chronic lymphocytic leukaemia	Weighted median	19	0.285214	0.244251	0.242925	-0.193519	0.763946	1.33005	0.824055	2.14673	Chen Y	7682 European	http://ftp.ebi.ac.uk/pub/databases/gwas/summary_statistics/GCST90199001-GCST90200000/GCST90199801/GCST90199801_buildGRCh38.tsv.gz
GCST90199801	Hydroquinone sulfate levels	Chronic lymphocytic leukaemia	Inverse variance weighted	19	0.374678	0.189569	0.0481004	0.0031241	0.746233	1.45452	1.00313	2.10904	Chen Y	7682 European	http://ftp.ebi.ac.uk/pub/databases/gwas/summary_statistics/GCST90199001-GCST90200000/GCST90199801/GCST90199801_buildGRCh38.tsv.gz
GCST90199801	Hydroquinone sulfate levels	Chronic lymphocytic leukaemia	Simple mode	19	0.160242	0.463147	0.733365	-0.747526	1.06801	1.1738	0.473536	2.90959	Chen Y	7682 European	http://ftp.ebi.ac.uk/pub/databases/gwas/summary_statistics/GCST90199001-GCST90200000/GCST90199801/GCST90199801_buildGRCh38.tsv.gz
GCST90199801	Hydroquinone sulfate levels	Chronic lymphocytic leukaemia	Weighted mode	19	0.258441	0.45145	0.574087	-0.626402	1.14328	1.29491	0.534511	3.13705	Chen Y	7682 European	http://ftp.ebi.ac.uk/pub/databases/gwas/summary_statistics/GCST90199001-GCST90200000/GCST90199801/GCST90199801_buildGRCh38.tsv.gz
GCST90199847	4-allylphenol sulfate levels	Chronic lymphocytic leukaemia	MR Egger	24	-0.3682	0.298502	0.230408	-0.953264	0.216863	0.691978	0.385481	1.24217	Chen Y	8240 European	http://ftp.ebi.ac.uk/pub/databases/gwas/summary_statistics/GCST90199001-GCST90200000/GCST90199847/GCST90199847_buildGRCh38.tsv.gz
GCST90199847	4-allylphenol sulfate levels	Chronic lymphocytic leukaemia	Weighted median	24	-0.46185	0.19419	0.0173911	-0.842463	-0.0812364	0.630117	0.430649	0.921976	Chen Y	8240 European	http://ftp.ebi.ac.uk/pub/databases/gwas/summary_statistics/GCST90199001-GCST90200000/GCST90199847/GCST90199847_buildGRCh38.tsv.gz
GCST90199847	4-allylphenol sulfate levels	Chronic lymphocytic leukaemia	Inverse variance weighted	24	-0.357836	0.136322	0.00866669	-0.625027	-0.0906446	0.699188	0.535247	0.913342	Chen Y	8240 European	http://ftp.ebi.ac.uk/pub/databases/gwas/summary_statistics/GCST90199001-GCST90200000/GCST90199847/GCST90199847_buildGRCh38.tsv.gz
GCST90199847	4-allylphenol sulfate levels	Chronic lymphocytic leukaemia	Simple mode	24	-0.540708	0.374823	0.162623	-1.27536	0.193945	0.582336	0.27933	1.21403	Chen Y	8240 European	http://ftp.ebi.ac.uk/pub/databases/gwas/summary_statistics/GCST90199001-GCST90200000/GCST90199847/GCST90199847_buildGRCh38.tsv.gz
GCST90199847	4-allylphenol sulfate levels	Chronic lymphocytic leukaemia	Weighted mode	24	-0.345507	0.364269	0.352738	-1.05947	0.36846	0.707861	0.346638	1.44551	Chen Y	8240 European	http://ftp.ebi.ac.uk/pub/databases/gwas/summary_statistics/GCST90199001-GCST90200000/GCST90199847/GCST90199847_buildGRCh38.tsv.gz
GCST90199886	3-methylglutaconate levels	Chronic lymphocytic leukaemia	MR Egger	21	-0.0380692	0.160508	0.815056	-0.352665	0.276527	0.962646	0.702812	1.31854	Chen Y	8197 European	http://ftp.ebi.ac.uk/pub/databases/gwas/summary_statistics/GCST90199001-GCST90200000/GCST90199886/GCST90199886_buildGRCh38.tsv.gz
GCST90199886	3-methylglutaconate levels	Chronic lymphocytic leukaemia	Weighted median	21	-0.161325	0.12568	0.199278	-0.407658	0.0850086	0.851016	0.665206	1.08873	Chen Y	8197 European	http://ftp.ebi.ac.uk/pub/databases/gwas/summary_statistics/GCST90199001-GCST90200000/GCST90199886/GCST90199886_buildGRCh38.tsv.gz
GCST90199886	3-methylglutaconate levels	Chronic lymphocytic leukaemia	Inverse variance weighted	21	-0.217803	0.0961314	0.023471	-0.40622	-0.0293854	0.804284	0.666163	0.971042	Chen Y	8197 European	http://ftp.ebi.ac.uk/pub/databases/gwas/summary_statistics/GCST90199001-GCST90200000/GCST90199886/GCST90199886_buildGRCh38.tsv.gz
GCST90199886	3-methylglutaconate levels	Chronic lymphocytic leukaemia	Simple mode	21	-0.356699	0.261631	0.187919	-0.869496	0.156098	0.699983	0.419163	1.16894	Chen Y	8197 European	http://ftp.ebi.ac.uk/pub/databases/gwas/summary_statistics/GCST90199001-GCST90200000/GCST90199886/GCST90199886_buildGRCh38.tsv.gz
GCST90199886	3-methylglutaconate levels	Chronic lymphocytic leukaemia	Weighted mode	21	-0.174863	0.117374	0.15188	-0.404916	0.0551898	0.839572	0.667033	1.05674	Chen Y	8197 European	http://ftp.ebi.ac.uk/pub/databases/gwas/summary_statistics/GCST90199001-GCST90200000/GCST90199886/GCST90199886_buildGRCh38.tsv.gz
GCST90199916	Carnitine C18:2 levels	Chronic lymphocytic leukaemia	MR Egger	28	0.268364	0.136609	0.0602489	0.00060997	0.536118	1.30782	1.00061	1.70936	Chen Y	8268 European	http://ftp.ebi.ac.uk/pub/databases/gwas/summary_statistics/GCST90199001-GCST90200000/GCST90199916/GCST90199916_buildGRCh38.tsv.gz
GCST90199916	Carnitine C18:2 levels	Chronic lymphocytic leukaemia	Weighted median	28	0.208136	0.139099	0.134572	-0.0644987	0.48077	1.23138	0.937537	1.61732	Chen Y	8268 European	http://ftp.ebi.ac.uk/pub/databases/gwas/summary_statistics/GCST90199001-GCST90200000/GCST90199916/GCST90199916_buildGRCh38.tsv.gz
GCST90199916	Carnitine C18:2 levels	Chronic lymphocytic leukaemia	Inverse variance weighted	28	0.241457	0.0938258	0.0100689	0.0575579	0.425355	1.2731	1.05925	1.53013	Chen Y	8268 European	http://ftp.ebi.ac.uk/pub/databases/gwas/summary_statistics/GCST90199001-GCST90200000/GCST90199916/GCST90199916_buildGRCh38.tsv.gz
GCST90199916	Carnitine C18:2 levels	Chronic lymphocytic leukaemia	Simple mode	28	0.444146	0.242843	0.078474	-0.0318251	0.920118	1.55916	0.968676	2.50959	Chen Y	8268 European	http://ftp.ebi.ac.uk/pub/databases/gwas/summary_statistics/GCST90199001-GCST90200000/GCST90199916/GCST90199916_buildGRCh38.tsv.gz
GCST90199916	Carnitine C18:2 levels	Chronic lymphocytic leukaemia	Weighted mode	28	0.285447	0.115457	0.0200156	0.0591506	0.511743	1.33036	1.06093	1.6682	Chen Y	8268 European	http://ftp.ebi.ac.uk/pub/databases/gwas/summary_statistics/GCST90199001-GCST90200000/GCST90199916/GCST90199916_buildGRCh38.tsv.gz
GCST90199966	1-(1-enyl-oleoyl)-GPE (p-18:1) levels	Chronic lymphocytic leukaemia	MR Egger	18	-0.28159	0.203908	0.186276	-0.68125	0.11807	0.754583	0.505984	1.12532	Chen Y	8157 European	http://ftp.ebi.ac.uk/pub/databases/gwas/summary_statistics/GCST90199001-GCST90200000/GCST90199966/GCST90199966_buildGRCh38.tsv.gz
GCST90199966	1-(1-enyl-oleoyl)-GPE (p-18:1) levels	Chronic lymphocytic leukaemia	Weighted median	18	-0.222023	0.189006	0.24012	-0.592474	0.148429	0.800897	0.552957	1.16001	Chen Y	8157 European	http://ftp.ebi.ac.uk/pub/databases/gwas/summary_statistics/GCST90199001-GCST90200000/GCST90199966/GCST90199966_buildGRCh38.tsv.gz
GCST90199966	1-(1-enyl-oleoyl)-GPE (p-18:1) levels	Chronic lymphocytic leukaemia	Inverse variance weighted	18	-0.299638	0.140444	0.0328835	-0.574909	-0.0243676	0.741086	0.562756	0.975927	Chen Y	8157 European	http://ftp.ebi.ac.uk/pub/databases/gwas/summary_statistics/GCST90199001-GCST90200000/GCST90199966/GCST90199966_buildGRCh38.tsv.gz
GCST90199966	1-(1-enyl-oleoyl)-GPE (p-18:1) levels	Chronic lymphocytic leukaemia	Simple mode	18	-0.141726	0.324772	0.668048	-0.778278	0.494826	0.867859	0.459196	1.64021	Chen Y	8157 European	http://ftp.ebi.ac.uk/pub/databases/gwas/summary_statistics/GCST90199001-GCST90200000/GCST90199966/GCST90199966_buildGRCh38.tsv.gz
GCST90199966	1-(1-enyl-oleoyl)-GPE (p-18:1) levels	Chronic lymphocytic leukaemia	Weighted mode	18	-0.202708	0.176351	0.266283	-0.548357	0.14294	0.816516	0.577898	1.15366	Chen Y	8157 European	http://ftp.ebi.ac.uk/pub/databases/gwas/summary_statistics/GCST90199001-GCST90200000/GCST90199966/GCST90199966_buildGRCh38.tsv.gz
GCST90199967	N-acetyltaurine levels	Chronic lymphocytic leukaemia	MR Egger	20	-0.366418	0.272883	0.196037	-0.901269	0.168433	0.693213	0.406054	1.18345	Chen Y	8160 European	http://ftp.ebi.ac.uk/pub/databases/gwas/summary_statistics/GCST90199001-GCST90200000/GCST90199967/GCST90199967_buildGRCh38.tsv.gz
GCST90199967	N-acetyltaurine levels	Chronic lymphocytic leukaemia	Weighted median	20	-0.465772	0.211087	0.0273459	-0.879501	-0.0520421	0.627651	0.41499	0.949289	Chen Y	8160 European	http://ftp.ebi.ac.uk/pub/databases/gwas/summary_statistics/GCST90199001-GCST90200000/GCST90199967/GCST90199967_buildGRCh38.tsv.gz
GCST90199967	N-acetyltaurine levels	Chronic lymphocytic leukaemia	Inverse variance weighted	20	-0.433248	0.159839	0.00671759	-0.746532	-0.119964	0.6484	0.474008	0.886953	Chen Y	8160 European	http://ftp.ebi.ac.uk/pub/databases/gwas/summary_statistics/GCST90199001-GCST90200000/GCST90199967/GCST90199967_buildGRCh38.tsv.gz
GCST90199967	N-acetyltaurine levels	Chronic lymphocytic leukaemia	Simple mode	20	-0.59059	0.377928	0.134625	-1.33133	0.150148	0.554	0.264126	1.16201	Chen Y	8160 European	http://ftp.ebi.ac.uk/pub/databases/gwas/summary_statistics/GCST90199001-GCST90200000/GCST90199967/GCST90199967_buildGRCh38.tsv.gz
GCST90199967	N-acetyltaurine levels	Chronic lymphocytic leukaemia	Weighted mode	20	-0.494176	0.241735	0.0550349	-0.967977	-0.0203761	0.610073	0.379851	0.97983	Chen Y	8160 European	http://ftp.ebi.ac.uk/pub/databases/gwas/summary_statistics/GCST90199001-GCST90200000/GCST90199967/GCST90199967_buildGRCh38.tsv.gz
GCST90199978	Vanillactate levels	Chronic lymphocytic leukaemia	MR Egger	23	-0.231866	0.379204	0.547462	-0.975106	0.511374	0.793053	0.377152	1.66758	Chen Y	7935 European	http://ftp.ebi.ac.uk/pub/databases/gwas/summary_statistics/GCST90199001-GCST90200000/GCST90199978/GCST90199978_buildGRCh38.tsv.gz
GCST90199978	Vanillactate levels	Chronic lymphocytic leukaemia	Weighted median	23	-0.304459	0.226735	0.179338	-0.74886	0.139942	0.737522	0.472905	1.15021	Chen Y	7935 European	http://ftp.ebi.ac.uk/pub/databases/gwas/summary_statistics/GCST90199001-GCST90200000/GCST90199978/GCST90199978_buildGRCh38.tsv.gz
GCST90199978	Vanillactate levels	Chronic lymphocytic leukaemia	Inverse variance weighted	23	-0.360809	0.165551	0.0292993	-0.68529	-0.0363279	0.697112	0.503944	0.964324	Chen Y	7935 European	http://ftp.ebi.ac.uk/pub/databases/gwas/summary_statistics/GCST90199001-GCST90200000/GCST90199978/GCST90199978_buildGRCh38.tsv.gz
GCST90199978	Vanillactate levels	Chronic lymphocytic leukaemia	Simple mode	23	-0.224365	0.365598	0.545713	-0.940938	0.492208	0.799023	0.390262	1.63592	Chen Y	7935 European	http://ftp.ebi.ac.uk/pub/databases/gwas/summary_statistics/GCST90199001-GCST90200000/GCST90199978/GCST90199978_buildGRCh38.tsv.gz
GCST90199978	Vanillactate levels	Chronic lymphocytic leukaemia	Weighted mode	23	-0.158261	0.327914	0.634125	-0.800972	0.48445	0.853627	0.448892	1.62328	Chen Y	7935 European	http://ftp.ebi.ac.uk/pub/databases/gwas/summary_statistics/GCST90199001-GCST90200000/GCST90199978/GCST90199978_buildGRCh38.tsv.gz
GCST90200092	Glycocholate glucuronide (1) levels	Chronic lymphocytic leukaemia	MR Egger	22	0.351534	0.209215	0.108463	-0.0585285	0.761596	1.42125	0.943151	2.14169	Chen Y	4381 European	http://ftp.ebi.ac.uk/pub/databases/gwas/summary_statistics/GCST90200001-GCST90201000/GCST90200092/GCST90200092_buildGRCh38.tsv.gz
GCST90200092	Glycocholate glucuronide (1) levels	Chronic lymphocytic leukaemia	Weighted median	22	0.218617	0.164538	0.183956	-0.103877	0.541111	1.24435	0.901336	1.71792	Chen Y	4381 European	http://ftp.ebi.ac.uk/pub/databases/gwas/summary_statistics/GCST90200001-GCST90201000/GCST90200092/GCST90200092_buildGRCh38.tsv.gz
GCST90200092	Glycocholate glucuronide (1) levels	Chronic lymphocytic leukaemia	Inverse variance weighted	22	0.256022	0.109456	0.0193339	0.0414871	0.470556	1.29178	1.04236	1.60088	Chen Y	4381 European	http://ftp.ebi.ac.uk/pub/databases/gwas/summary_statistics/GCST90200001-GCST90201000/GCST90200092/GCST90200092_buildGRCh38.tsv.gz
GCST90200092	Glycocholate glucuronide (1) levels	Chronic lymphocytic leukaemia	Simple mode	22	0.215633	0.289153	0.464092	-0.351108	0.782374	1.24065	0.703908	2.18666	Chen Y	4381 European	http://ftp.ebi.ac.uk/pub/databases/gwas/summary_statistics/GCST90200001-GCST90201000/GCST90200092/GCST90200092_buildGRCh38.tsv.gz
GCST90200092	Glycocholate glucuronide (1) levels	Chronic lymphocytic leukaemia	Weighted mode	22	0.196535	0.248041	0.437018	-0.289626	0.682695	1.21718	0.748544	1.97921	Chen Y	4381 European	http://ftp.ebi.ac.uk/pub/databases/gwas/summary_statistics/GCST90200001-GCST90201000/GCST90200092/GCST90200092_buildGRCh38.tsv.gz
GCST90200097	Furaneol sulfate levels	Chronic lymphocytic leukaemia	MR Egger	15	-0.220825	0.362941	0.553384	-0.932189	0.49054	0.801857	0.393691	1.6332	Chen Y	5882 European	http://ftp.ebi.ac.uk/pub/databases/gwas/summary_statistics/GCST90200001-GCST90201000/GCST90200097/GCST90200097_buildGRCh38.tsv.gz
GCST90200097	Furaneol sulfate levels	Chronic lymphocytic leukaemia	Weighted median	15	-0.287172	0.201611	0.154336	-0.68233	0.107987	0.750383	0.505438	1.11403	Chen Y	5882 European	http://ftp.ebi.ac.uk/pub/databases/gwas/summary_statistics/GCST90200001-GCST90201000/GCST90200097/GCST90200097_buildGRCh38.tsv.gz
GCST90200097	Furaneol sulfate levels	Chronic lymphocytic leukaemia	Inverse variance weighted	15	-0.357572	0.169227	0.0346032	-0.689257	-0.025887	0.699372	0.501949	0.974445	Chen Y	5882 European	http://ftp.ebi.ac.uk/pub/databases/gwas/summary_statistics/GCST90200001-GCST90201000/GCST90200097/GCST90200097_buildGRCh38.tsv.gz
GCST90200097	Furaneol sulfate levels	Chronic lymphocytic leukaemia	Simple mode	15	-0.119773	0.334439	0.725588	-0.775272	0.535727	0.887122	0.460578	1.70869	Chen Y	5882 European	http://ftp.ebi.ac.uk/pub/databases/gwas/summary_statistics/GCST90200001-GCST90201000/GCST90200097/GCST90200097_buildGRCh38.tsv.gz
GCST90200097	Furaneol sulfate levels	Chronic lymphocytic leukaemia	Weighted mode	15	-0.279543	0.206415	0.197103	-0.684116	0.12503	0.756129	0.504536	1.13318	Chen Y	5882 European	http://ftp.ebi.ac.uk/pub/databases/gwas/summary_statistics/GCST90200001-GCST90201000/GCST90200097/GCST90200097_buildGRCh38.tsv.gz
GCST90200144	Dihomo-linoleoylcarnitine (C20:2) levels	Chronic lymphocytic leukaemia	MR Egger	30	0.387787	0.210143	0.075587	-0.0240925	0.799667	1.47372	0.976195	2.2248	Chen Y	7887 European	http://ftp.ebi.ac.uk/pub/databases/gwas/summary_statistics/GCST90200001-GCST90201000/GCST90200144/GCST90200144_buildGRCh38.tsv.gz
GCST90200144	Dihomo-linoleoylcarnitine (C20:2) levels	Chronic lymphocytic leukaemia	Weighted median	30	0.314771	0.153854	0.0407658	0.0132167	0.616326	1.36995	1.0133	1.85211	Chen Y	7887 European	http://ftp.ebi.ac.uk/pub/databases/gwas/summary_statistics/GCST90200001-GCST90201000/GCST90200144/GCST90200144_buildGRCh38.tsv.gz
GCST90200144	Dihomo-linoleoylcarnitine (C20:2) levels	Chronic lymphocytic leukaemia	Inverse variance weighted	30	0.247544	0.104096	0.0174049	0.0435164	0.451572	1.28088	1.04448	1.57078	Chen Y	7887 European	http://ftp.ebi.ac.uk/pub/databases/gwas/summary_statistics/GCST90200001-GCST90201000/GCST90200144/GCST90200144_buildGRCh38.tsv.gz
GCST90200144	Dihomo-linoleoylcarnitine (C20:2) levels	Chronic lymphocytic leukaemia	Simple mode	30	0.342971	0.237458	0.15936	-0.122446	0.808389	1.40913	0.884753	2.24429	Chen Y	7887 European	http://ftp.ebi.ac.uk/pub/databases/gwas/summary_statistics/GCST90200001-GCST90201000/GCST90200144/GCST90200144_buildGRCh38.tsv.gz
GCST90200144	Dihomo-linoleoylcarnitine (C20:2) levels	Chronic lymphocytic leukaemia	Weighted mode	30	0.334436	0.194173	0.0956541	-0.0461422	0.715015	1.39715	0.954906	2.04422	Chen Y	7887 European	http://ftp.ebi.ac.uk/pub/databases/gwas/summary_statistics/GCST90200001-GCST90201000/GCST90200144/GCST90200144_buildGRCh38.tsv.gz
GCST90200148	Eicosenoylcarnitine (C20:1) levels	Chronic lymphocytic leukaemia	MR Egger	31	0.103117	0.349551	0.770098	-0.582004	0.788237	1.10862	0.558778	2.19952	Chen Y	8145 European	http://ftp.ebi.ac.uk/pub/databases/gwas/summary_statistics/GCST90200001-GCST90201000/GCST90200148/GCST90200148_buildGRCh38.tsv.gz
GCST90200148	Eicosenoylcarnitine (C20:1) levels	Chronic lymphocytic leukaemia	Weighted median	31	0.293962	0.186142	0.114282	-0.0708757	0.658799	1.34173	0.931578	1.93247	Chen Y	8145 European	http://ftp.ebi.ac.uk/pub/databases/gwas/summary_statistics/GCST90200001-GCST90201000/GCST90200148/GCST90200148_buildGRCh38.tsv.gz
GCST90200148	Eicosenoylcarnitine (C20:1) levels	Chronic lymphocytic leukaemia	Inverse variance weighted	31	0.261966	0.132265	0.0476352	0.0027258	0.521206	1.29948	1.00273	1.68406	Chen Y	8145 European	http://ftp.ebi.ac.uk/pub/databases/gwas/summary_statistics/GCST90200001-GCST90201000/GCST90200148/GCST90200148_buildGRCh38.tsv.gz
GCST90200148	Eicosenoylcarnitine (C20:1) levels	Chronic lymphocytic leukaemia	Simple mode	31	0.133238	0.368417	0.720147	-0.588858	0.855335	1.14252	0.554961	2.35216	Chen Y	8145 European	http://ftp.ebi.ac.uk/pub/databases/gwas/summary_statistics/GCST90200001-GCST90201000/GCST90200148/GCST90200148_buildGRCh38.tsv.gz
GCST90200148	Eicosenoylcarnitine (C20:1) levels	Chronic lymphocytic leukaemia	Weighted mode	31	0.609269	0.355211	0.0966163	-0.0869451	1.30548	1.83909	0.916727	3.68947	Chen Y	8145 European	http://ftp.ebi.ac.uk/pub/databases/gwas/summary_statistics/GCST90200001-GCST90201000/GCST90200148/GCST90200148_buildGRCh38.tsv.gz
GCST90200154	Hydroxy-cmpf levels	Chronic lymphocytic leukaemia	MR Egger	21	0.604955	0.462361	0.206344	-0.301272	1.51118	1.83117	0.739876	4.53209	Chen Y	8254 European	http://ftp.ebi.ac.uk/pub/databases/gwas/summary_statistics/GCST90200001-GCST90201000/GCST90200154/GCST90200154_buildGRCh38.tsv.gz
GCST90200154	Hydroxy-cmpf levels	Chronic lymphocytic leukaemia	Weighted median	21	0.375901	0.247304	0.128513	-0.108816	0.860617	1.4563	0.896896	2.36462	Chen Y	8254 European	http://ftp.ebi.ac.uk/pub/databases/gwas/summary_statistics/GCST90200001-GCST90201000/GCST90200154/GCST90200154_buildGRCh38.tsv.gz
GCST90200154	Hydroxy-cmpf levels	Chronic lymphocytic leukaemia	Inverse variance weighted	21	0.442835	0.172689	0.0103368	0.104365	0.781305	1.55712	1.11001	2.18432	Chen Y	8254 European	http://ftp.ebi.ac.uk/pub/databases/gwas/summary_statistics/GCST90200001-GCST90201000/GCST90200154/GCST90200154_buildGRCh38.tsv.gz
GCST90200154	Hydroxy-cmpf levels	Chronic lymphocytic leukaemia	Simple mode	21	0.263478	0.451013	0.565623	-0.620507	1.14746	1.30145	0.537672	3.15019	Chen Y	8254 European	http://ftp.ebi.ac.uk/pub/databases/gwas/summary_statistics/GCST90200001-GCST90201000/GCST90200154/GCST90200154_buildGRCh38.tsv.gz
GCST90200154	Hydroxy-cmpf levels	Chronic lymphocytic leukaemia	Weighted mode	21	0.427936	0.37394	0.265971	-0.304987	1.16086	1.53409	0.737133	3.19268	Chen Y	8254 European	http://ftp.ebi.ac.uk/pub/databases/gwas/summary_statistics/GCST90200001-GCST90201000/GCST90200154/GCST90200154_buildGRCh38.tsv.gz
GCST90200212	Glucuronide of piperine metabolite C17H21NO3 (5) levels	Chronic lymphocytic leukaemia	MR Egger	22	0.584252	0.348315	0.109031	-0.0984459	1.26695	1.79365	0.906245	3.55001	Chen Y	6582 European	http://ftp.ebi.ac.uk/pub/databases/gwas/summary_statistics/GCST90200001-GCST90201000/GCST90200212/GCST90200212_buildGRCh38.tsv.gz
GCST90200212	Glucuronide of piperine metabolite C17H21NO3 (5) levels	Chronic lymphocytic leukaemia	Weighted median	22	0.246065	0.199931	0.218417	-0.1458	0.637929	1.27898	0.864331	1.89256	Chen Y	6582 European	http://ftp.ebi.ac.uk/pub/databases/gwas/summary_statistics/GCST90200001-GCST90201000/GCST90200212/GCST90200212_buildGRCh38.tsv.gz
GCST90200212	Glucuronide of piperine metabolite C17H21NO3 (5) levels	Chronic lymphocytic leukaemia	Inverse variance weighted	22	0.293846	0.142995	0.0398847	0.0135761	0.574117	1.34158	1.01367	1.77556	Chen Y	6582 European	http://ftp.ebi.ac.uk/pub/databases/gwas/summary_statistics/GCST90200001-GCST90201000/GCST90200212/GCST90200212_buildGRCh38.tsv.gz
GCST90200212	Glucuronide of piperine metabolite C17H21NO3 (5) levels	Chronic lymphocytic leukaemia	Simple mode	22	0.0202635	0.384255	0.958442	-0.732876	0.773403	1.02047	0.480525	2.16713	Chen Y	6582 European	http://ftp.ebi.ac.uk/pub/databases/gwas/summary_statistics/GCST90200001-GCST90201000/GCST90200212/GCST90200212_buildGRCh38.tsv.gz
GCST90200212	Glucuronide of piperine metabolite C17H21NO3 (5) levels	Chronic lymphocytic leukaemia	Weighted mode	22	0.648972	0.279202	0.0302158	0.101737	1.19621	1.91357	1.10709	3.30755	Chen Y	6582 European	http://ftp.ebi.ac.uk/pub/databases/gwas/summary_statistics/GCST90200001-GCST90201000/GCST90200212/GCST90200212_buildGRCh38.tsv.gz
GCST90200216	Sulfate of piperine metabolite C18H21NO3 (3) levels	Chronic lymphocytic leukaemia	MR Egger	23	0.0961634	0.39791	0.811379	-0.68374	0.876067	1.10094	0.504726	2.40144	Chen Y	7006 European	http://ftp.ebi.ac.uk/pub/databases/gwas/summary_statistics/GCST90200001-GCST90201000/GCST90200216/GCST90200216_buildGRCh38.tsv.gz
GCST90200216	Sulfate of piperine metabolite C18H21NO3 (3) levels	Chronic lymphocytic leukaemia	Weighted median	23	0.359377	0.207164	0.0827857	-0.0466643	0.765418	1.43244	0.954408	2.14989	Chen Y	7006 European	http://ftp.ebi.ac.uk/pub/databases/gwas/summary_statistics/GCST90200001-GCST90201000/GCST90200216/GCST90200216_buildGRCh38.tsv.gz
GCST90200216	Sulfate of piperine metabolite C18H21NO3 (3) levels	Chronic lymphocytic leukaemia	Inverse variance weighted	23	0.318677	0.147184	0.0303752	0.0301966	0.607157	1.37531	1.03066	1.83521	Chen Y	7006 European	http://ftp.ebi.ac.uk/pub/databases/gwas/summary_statistics/GCST90200001-GCST90201000/GCST90200216/GCST90200216_buildGRCh38.tsv.gz
GCST90200216	Sulfate of piperine metabolite C18H21NO3 (3) levels	Chronic lymphocytic leukaemia	Simple mode	23	0.536267	0.406936	0.201124	-0.261328	1.33386	1.70961	0.770028	3.79567	Chen Y	7006 European	http://ftp.ebi.ac.uk/pub/databases/gwas/summary_statistics/GCST90200001-GCST90201000/GCST90200216/GCST90200216_buildGRCh38.tsv.gz
GCST90200216	Sulfate of piperine metabolite C18H21NO3 (3) levels	Chronic lymphocytic leukaemia	Weighted mode	23	0.471815	0.346696	0.187327	-0.207708	1.15134	1.6029	0.812444	3.16242	Chen Y	7006 European	http://ftp.ebi.ac.uk/pub/databases/gwas/summary_statistics/GCST90200001-GCST90201000/GCST90200216/GCST90200216_buildGRCh38.tsv.gz
GCST90200305	2-aminobutyrate levels	Chronic lymphocytic leukaemia	MR Egger	20	0.0845415	0.399865	0.834931	-0.699193	0.868277	1.08822	0.496986	2.3828	Chen Y	8242 European	http://ftp.ebi.ac.uk/pub/databases/gwas/summary_statistics/GCST90200001-GCST90201000/GCST90200305/GCST90200305_buildGRCh38.tsv.gz
GCST90200305	2-aminobutyrate levels	Chronic lymphocytic leukaemia	Weighted median	20	0.272567	0.220015	0.215399	-0.158663	0.703797	1.31333	0.853284	2.02141	Chen Y	8242 European	http://ftp.ebi.ac.uk/pub/databases/gwas/summary_statistics/GCST90200001-GCST90201000/GCST90200305/GCST90200305_buildGRCh38.tsv.gz
GCST90200305	2-aminobutyrate levels	Chronic lymphocytic leukaemia	Inverse variance weighted	20	0.350782	0.159896	0.0282483	0.0373869	0.664178	1.42018	1.03809	1.94289	Chen Y	8242 European	http://ftp.ebi.ac.uk/pub/databases/gwas/summary_statistics/GCST90200001-GCST90201000/GCST90200305/GCST90200305_buildGRCh38.tsv.gz
GCST90200305	2-aminobutyrate levels	Chronic lymphocytic leukaemia	Simple mode	20	0.395985	0.318988	0.229573	-0.229231	1.0212	1.48585	0.795145	2.77653	Chen Y	8242 European	http://ftp.ebi.ac.uk/pub/databases/gwas/summary_statistics/GCST90200001-GCST90201000/GCST90200305/GCST90200305_buildGRCh38.tsv.gz
GCST90200305	2-aminobutyrate levels	Chronic lymphocytic leukaemia	Weighted mode	20	0.304751	0.223153	0.187997	-0.13263	0.742132	1.35629	0.875789	2.10041	Chen Y	8242 European	http://ftp.ebi.ac.uk/pub/databases/gwas/summary_statistics/GCST90200001-GCST90201000/GCST90200305/GCST90200305_buildGRCh38.tsv.gz
GCST90200306	Butyrate/isobutyrate (4:0) levels	Chronic lymphocytic leukaemia	MR Egger	20	1.1515	0.463987	0.0231701	0.24208	2.06091	3.16292	1.2739	7.85312	Chen Y	8004 European	http://ftp.ebi.ac.uk/pub/databases/gwas/summary_statistics/GCST90200001-GCST90201000/GCST90200306/GCST90200306_buildGRCh38.tsv.gz
GCST90200306	Butyrate/isobutyrate (4:0) levels	Chronic lymphocytic leukaemia	Weighted median	20	0.402458	0.236155	0.0883419	-0.0604062	0.865322	1.4955	0.941382	2.37577	Chen Y	8004 European	http://ftp.ebi.ac.uk/pub/databases/gwas/summary_statistics/GCST90200001-GCST90201000/GCST90200306/GCST90200306_buildGRCh38.tsv.gz
GCST90200306	Butyrate/isobutyrate (4:0) levels	Chronic lymphocytic leukaemia	Inverse variance weighted	20	0.468373	0.171102	0.00619283	0.133013	0.803732	1.59739	1.14227	2.23386	Chen Y	8004 European	http://ftp.ebi.ac.uk/pub/databases/gwas/summary_statistics/GCST90200001-GCST90201000/GCST90200306/GCST90200306_buildGRCh38.tsv.gz
GCST90200306	Butyrate/isobutyrate (4:0) levels	Chronic lymphocytic leukaemia	Simple mode	20	0.443124	0.390565	0.270666	-0.322383	1.20863	1.55757	0.724421	3.3489	Chen Y	8004 European	http://ftp.ebi.ac.uk/pub/databases/gwas/summary_statistics/GCST90200001-GCST90201000/GCST90200306/GCST90200306_buildGRCh38.tsv.gz
GCST90200306	Butyrate/isobutyrate (4:0) levels	Chronic lymphocytic leukaemia	Weighted mode	20	0.410477	0.367102	0.27744	-0.309043	1.13	1.50754	0.734149	3.09565	Chen Y	8004 European	http://ftp.ebi.ac.uk/pub/databases/gwas/summary_statistics/GCST90200001-GCST90201000/GCST90200306/GCST90200306_buildGRCh38.tsv.gz
GCST90200340	1-palmitoyl-2-oleoyl-gpc (16:0/18:1) levels	Chronic lymphocytic leukaemia	MR Egger	23	-0.414708	0.283702	0.158607	-0.970764	0.141347	0.660533	0.378793	1.15182	Chen Y	8249 European	http://ftp.ebi.ac.uk/pub/databases/gwas/summary_statistics/GCST90200001-GCST90201000/GCST90200340/GCST90200340_buildGRCh38.tsv.gz
GCST90200340	1-palmitoyl-2-oleoyl-gpc (16:0/18:1) levels	Chronic lymphocytic leukaemia	Weighted median	23	-0.220536	0.194595	0.257084	-0.601942	0.16087	0.802089	0.547747	1.17453	Chen Y	8249 European	http://ftp.ebi.ac.uk/pub/databases/gwas/summary_statistics/GCST90200001-GCST90201000/GCST90200340/GCST90200340_buildGRCh38.tsv.gz
GCST90200340	1-palmitoyl-2-oleoyl-gpc (16:0/18:1) levels	Chronic lymphocytic leukaemia	Inverse variance weighted	23	-0.334075	0.140078	0.0170832	-0.608629	-0.0595212	0.716	0.544096	0.942216	Chen Y	8249 European	http://ftp.ebi.ac.uk/pub/databases/gwas/summary_statistics/GCST90200001-GCST90201000/GCST90200340/GCST90200340_buildGRCh38.tsv.gz
GCST90200340	1-palmitoyl-2-oleoyl-gpc (16:0/18:1) levels	Chronic lymphocytic leukaemia	Simple mode	23	-0.200631	0.339844	0.560963	-0.866725	0.465462	0.818214	0.420326	1.59275	Chen Y	8249 European	http://ftp.ebi.ac.uk/pub/databases/gwas/summary_statistics/GCST90200001-GCST90201000/GCST90200340/GCST90200340_buildGRCh38.tsv.gz
GCST90200340	1-palmitoyl-2-oleoyl-gpc (16:0/18:1) levels	Chronic lymphocytic leukaemia	Weighted mode	23	-0.220965	0.271844	0.42502	-0.753779	0.311849	0.801745	0.470585	1.36595	Chen Y	8249 European	http://ftp.ebi.ac.uk/pub/databases/gwas/summary_statistics/GCST90200001-GCST90201000/GCST90200340/GCST90200340_buildGRCh38.tsv.gz
GCST90200363	Phosphocholine levels	Chronic lymphocytic leukaemia	MR Egger	35	-0.240957	0.0947121	0.0158214	-0.426593	-0.0553212	0.785875	0.652729	0.946181	Chen Y	8245 European	http://ftp.ebi.ac.uk/pub/databases/gwas/summary_statistics/GCST90200001-GCST90201000/GCST90200363/GCST90200363_buildGRCh38.tsv.gz
GCST90200363	Phosphocholine levels	Chronic lymphocytic leukaemia	Weighted median	35	-0.219217	0.107964	0.0423092	-0.430826	-0.00760772	0.803148	0.649972	0.992421	Chen Y	8245 European	http://ftp.ebi.ac.uk/pub/databases/gwas/summary_statistics/GCST90200001-GCST90201000/GCST90200363/GCST90200363_buildGRCh38.tsv.gz
GCST90200363	Phosphocholine levels	Chronic lymphocytic leukaemia	Inverse variance weighted	35	-0.17634	0.0725752	0.0151088	-0.318588	-0.034093	0.838333	0.727175	0.966482	Chen Y	8245 European	http://ftp.ebi.ac.uk/pub/databases/gwas/summary_statistics/GCST90200001-GCST90201000/GCST90200363/GCST90200363_buildGRCh38.tsv.gz
GCST90200363	Phosphocholine levels	Chronic lymphocytic leukaemia	Simple mode	35	-0.345616	0.260932	0.194156	-0.857042	0.165809	0.707784	0.424416	1.18035	Chen Y	8245 European	http://ftp.ebi.ac.uk/pub/databases/gwas/summary_statistics/GCST90200001-GCST90201000/GCST90200363/GCST90200363_buildGRCh38.tsv.gz
GCST90200363	Phosphocholine levels	Chronic lymphocytic leukaemia	Weighted mode	35	-0.2216	0.0984801	0.0310175	-0.414621	-0.0285794	0.801236	0.66059	0.971825	Chen Y	8245 European	http://ftp.ebi.ac.uk/pub/databases/gwas/summary_statistics/GCST90200001-GCST90201000/GCST90200363/GCST90200363_buildGRCh38.tsv.gz
GCST90200415	Serine levels	Chronic lymphocytic leukaemia	MR Egger	36	0.0452881	0.243035	0.853282	-0.43106	0.521636	1.04633	0.64982	1.68478	Chen Y	8271 European	http://ftp.ebi.ac.uk/pub/databases/gwas/summary_statistics/GCST90200001-GCST90201000/GCST90200415/GCST90200415_buildGRCh38.tsv.gz
GCST90200415	Serine levels	Chronic lymphocytic leukaemia	Weighted median	36	0.164025	0.163933	0.31704	-0.157284	0.485334	1.17824	0.854461	1.62472	Chen Y	8271 European	http://ftp.ebi.ac.uk/pub/databases/gwas/summary_statistics/GCST90200001-GCST90201000/GCST90200415/GCST90200415_buildGRCh38.tsv.gz
GCST90200415	Serine levels	Chronic lymphocytic leukaemia	Inverse variance weighted	36	0.234966	0.109415	0.0317544	0.0205139	0.449419	1.26487	1.02073	1.5674	Chen Y	8271 European	http://ftp.ebi.ac.uk/pub/databases/gwas/summary_statistics/GCST90200001-GCST90201000/GCST90200415/GCST90200415_buildGRCh38.tsv.gz
GCST90200415	Serine levels	Chronic lymphocytic leukaemia	Simple mode	36	0.170996	0.33004	0.607642	-0.475881	0.817874	1.18649	0.621337	2.26568	Chen Y	8271 European	http://ftp.ebi.ac.uk/pub/databases/gwas/summary_statistics/GCST90200001-GCST90201000/GCST90200415/GCST90200415_buildGRCh38.tsv.gz
GCST90200415	Serine levels	Chronic lymphocytic leukaemia	Weighted mode	36	0.0282831	0.26321	0.915042	-0.487609	0.544175	1.02869	0.614093	1.72319	Chen Y	8271 European	http://ftp.ebi.ac.uk/pub/databases/gwas/summary_statistics/GCST90200001-GCST90201000/GCST90200415/GCST90200415_buildGRCh38.tsv.gz
GCST90200420	Taurine levels	Chronic lymphocytic leukaemia	MR Egger	15	-0.905636	0.449351	0.0650168	-1.78636	-0.0249079	0.404285	0.167568	0.9754	Chen Y	8219 European	http://ftp.ebi.ac.uk/pub/databases/gwas/summary_statistics/GCST90200001-GCST90201000/GCST90200420/GCST90200420_buildGRCh38.tsv.gz
GCST90200420	Taurine levels	Chronic lymphocytic leukaemia	Weighted median	15	-0.283658	0.28288	0.315981	-0.838102	0.270787	0.753024	0.432531	1.311	Chen Y	8219 European	http://ftp.ebi.ac.uk/pub/databases/gwas/summary_statistics/GCST90200001-GCST90201000/GCST90200420/GCST90200420_buildGRCh38.tsv.gz
GCST90200420	Taurine levels	Chronic lymphocytic leukaemia	Inverse variance weighted	15	-0.456414	0.208901	0.0289013	-0.865861	-0.0469673	0.633551	0.420689	0.954119	Chen Y	8219 European	http://ftp.ebi.ac.uk/pub/databases/gwas/summary_statistics/GCST90200001-GCST90201000/GCST90200420/GCST90200420_buildGRCh38.tsv.gz
GCST90200420	Taurine levels	Chronic lymphocytic leukaemia	Simple mode	15	-0.281602	0.420531	0.513985	-1.10584	0.54264	0.754574	0.330932	1.72054	Chen Y	8219 European	http://ftp.ebi.ac.uk/pub/databases/gwas/summary_statistics/GCST90200001-GCST90201000/GCST90200420/GCST90200420_buildGRCh38.tsv.gz
GCST90200420	Taurine levels	Chronic lymphocytic leukaemia	Weighted mode	15	-0.253797	0.372207	0.506446	-0.983322	0.475729	0.77585	0.374066	1.60919	Chen Y	8219 European	http://ftp.ebi.ac.uk/pub/databases/gwas/summary_statistics/GCST90200001-GCST90201000/GCST90200420/GCST90200420_buildGRCh38.tsv.gz
GCST90200453	X-07765 levels	Chronic lymphocytic leukaemia	MR Egger	24	-0.0794347	0.30868	0.799311	-0.684448	0.525578	0.923638	0.504369	1.69144	Chen Y	8127 European	http://ftp.ebi.ac.uk/pub/databases/gwas/summary_statistics/GCST90200001-GCST90201000/GCST90200453/GCST90200453_buildGRCh38.tsv.gz
GCST90200453	X-07765 levels	Chronic lymphocytic leukaemia	Weighted median	24	-0.351247	0.210703	0.0955097	-0.764224	0.061731	0.70381	0.465695	1.06368	Chen Y	8127 European	http://ftp.ebi.ac.uk/pub/databases/gwas/summary_statistics/GCST90200001-GCST90201000/GCST90200453/GCST90200453_buildGRCh38.tsv.gz
GCST90200453	X-07765 levels	Chronic lymphocytic leukaemia	Inverse variance weighted	24	-0.372495	0.142847	0.00911682	-0.652476	-0.092514	0.689013	0.520755	0.911636	Chen Y	8127 European	http://ftp.ebi.ac.uk/pub/databases/gwas/summary_statistics/GCST90200001-GCST90201000/GCST90200453/GCST90200453_buildGRCh38.tsv.gz
GCST90200453	X-07765 levels	Chronic lymphocytic leukaemia	Simple mode	24	-0.131388	0.33282	0.696649	-0.783714	0.520939	0.876878	0.456707	1.68361	Chen Y	8127 European	http://ftp.ebi.ac.uk/pub/databases/gwas/summary_statistics/GCST90200001-GCST90201000/GCST90200453/GCST90200453_buildGRCh38.tsv.gz
GCST90200453	X-07765 levels	Chronic lymphocytic leukaemia	Weighted mode	24	-0.274388	0.262798	0.307289	-0.789473	0.240697	0.760037	0.454084	1.27214	Chen Y	8127 European	http://ftp.ebi.ac.uk/pub/databases/gwas/summary_statistics/GCST90200001-GCST90201000/GCST90200453/GCST90200453_buildGRCh38.tsv.gz
GCST90200483	X-12216 levels	Chronic lymphocytic leukaemia	MR Egger	23	0.981889	0.419709	0.0292725	0.159258	1.80452	2.66949	1.17264	6.07705	Chen Y	8181 European	http://ftp.ebi.ac.uk/pub/databases/gwas/summary_statistics/GCST90200001-GCST90201000/GCST90200483/GCST90200483_buildGRCh38.tsv.gz
GCST90200483	X-12216 levels	Chronic lymphocytic leukaemia	Weighted median	23	0.501856	0.204202	0.013985	0.101621	0.902092	1.65178	1.10696	2.46475	Chen Y	8181 European	http://ftp.ebi.ac.uk/pub/databases/gwas/summary_statistics/GCST90200001-GCST90201000/GCST90200483/GCST90200483_buildGRCh38.tsv.gz
GCST90200483	X-12216 levels	Chronic lymphocytic leukaemia	Inverse variance weighted	23	0.530892	0.148278	0.000343098	0.240267	0.821517	1.70045	1.27159	2.27395	Chen Y	8181 European	http://ftp.ebi.ac.uk/pub/databases/gwas/summary_statistics/GCST90200001-GCST90201000/GCST90200483/GCST90200483_buildGRCh38.tsv.gz
GCST90200483	X-12216 levels	Chronic lymphocytic leukaemia	Simple mode	23	0.428337	0.361217	0.248345	-0.279649	1.13632	1.5347	0.756049	3.11529	Chen Y	8181 European	http://ftp.ebi.ac.uk/pub/databases/gwas/summary_statistics/GCST90200001-GCST90201000/GCST90200483/GCST90200483_buildGRCh38.tsv.gz
GCST90200483	X-12216 levels	Chronic lymphocytic leukaemia	Weighted mode	23	0.49125	0.310885	0.128341	-0.118085	1.10058	1.63436	0.88862	3.00592	Chen Y	8181 European	http://ftp.ebi.ac.uk/pub/databases/gwas/summary_statistics/GCST90200001-GCST90201000/GCST90200483/GCST90200483_buildGRCh38.tsv.gz
GCST90200550	X-17357 levels	Chronic lymphocytic leukaemia	MR Egger	30	0.445079	0.26554	0.104846	-0.0753802	0.965538	1.56061	0.927391	2.6262	Chen Y	8041 European	http://ftp.ebi.ac.uk/pub/databases/gwas/summary_statistics/GCST90200001-GCST90201000/GCST90200550/GCST90200550_buildGRCh38.tsv.gz
GCST90200550	X-17357 levels	Chronic lymphocytic leukaemia	Weighted median	30	0.443624	0.165434	0.00732747	0.119374	0.767874	1.55834	1.12679	2.15518	Chen Y	8041 European	http://ftp.ebi.ac.uk/pub/databases/gwas/summary_statistics/GCST90200001-GCST90201000/GCST90200550/GCST90200550_buildGRCh38.tsv.gz
GCST90200550	X-17357 levels	Chronic lymphocytic leukaemia	Inverse variance weighted	30	0.270244	0.119033	0.0231877	0.0369393	0.503549	1.31028	1.03763	1.65458	Chen Y	8041 European	http://ftp.ebi.ac.uk/pub/databases/gwas/summary_statistics/GCST90200001-GCST90201000/GCST90200550/GCST90200550_buildGRCh38.tsv.gz
GCST90200550	X-17357 levels	Chronic lymphocytic leukaemia	Simple mode	30	0.404064	0.333788	0.235845	-0.25016	1.05829	1.4979	0.778676	2.88144	Chen Y	8041 European	http://ftp.ebi.ac.uk/pub/databases/gwas/summary_statistics/GCST90200001-GCST90201000/GCST90200550/GCST90200550_buildGRCh38.tsv.gz
GCST90200550	X-17357 levels	Chronic lymphocytic leukaemia	Weighted mode	30	0.404064	0.212074	0.0666997	-0.0116004	0.819729	1.4979	0.988467	2.26988	Chen Y	8041 European	http://ftp.ebi.ac.uk/pub/databases/gwas/summary_statistics/GCST90200001-GCST90201000/GCST90200550/GCST90200550_buildGRCh38.tsv.gz
GCST90200642	X-24795 levels	Chronic lymphocytic leukaemia	MR Egger	28	-0.126667	0.103319	0.231193	-0.329172	0.0758375	0.881027	0.719519	1.07879	Chen Y	4986 European	http://ftp.ebi.ac.uk/pub/databases/gwas/summary_statistics/GCST90200001-GCST90201000/GCST90200642/GCST90200642_buildGRCh38.tsv.gz
GCST90200642	X-24795 levels	Chronic lymphocytic leukaemia	Weighted median	28	-0.167716	0.103979	0.10675	-0.371516	0.0360832	0.845594	0.689688	1.03674	Chen Y	4986 European	http://ftp.ebi.ac.uk/pub/databases/gwas/summary_statistics/GCST90200001-GCST90201000/GCST90200642/GCST90200642_buildGRCh38.tsv.gz
GCST90200642	X-24795 levels	Chronic lymphocytic leukaemia	Inverse variance weighted	28	-0.153962	0.0771249	0.0459039	-0.305127	-0.00279776	0.857304	0.73703	0.997206	Chen Y	4986 European	http://ftp.ebi.ac.uk/pub/databases/gwas/summary_statistics/GCST90200001-GCST90201000/GCST90200642/GCST90200642_buildGRCh38.tsv.gz
GCST90200642	X-24795 levels	Chronic lymphocytic leukaemia	Simple mode	28	-0.144183	0.203765	0.485262	-0.543563	0.255198	0.86573	0.580676	1.29072	Chen Y	4986 European	http://ftp.ebi.ac.uk/pub/databases/gwas/summary_statistics/GCST90200001-GCST90201000/GCST90200642/GCST90200642_buildGRCh38.tsv.gz
GCST90200642	X-24795 levels	Chronic lymphocytic leukaemia	Weighted mode	28	-0.18048	0.0864457	0.0463834	-0.349914	-0.0110465	0.834869	0.704749	0.989014	Chen Y	4986 European	http://ftp.ebi.ac.uk/pub/databases/gwas/summary_statistics/GCST90200001-GCST90201000/GCST90200642/GCST90200642_buildGRCh38.tsv.gz
GCST90200666	X-25343 levels	Chronic lymphocytic leukaemia	MR Egger	22	0.268781	0.404367	0.513837	-0.523778	1.06134	1.30837	0.592279	2.89024	Chen Y	8195 European	http://ftp.ebi.ac.uk/pub/databases/gwas/summary_statistics/GCST90200001-GCST90201000/GCST90200666/GCST90200666_buildGRCh38.tsv.gz
GCST90200666	X-25343 levels	Chronic lymphocytic leukaemia	Weighted median	22	0.409289	0.232423	0.0782449	-0.0462612	0.864839	1.50575	0.954793	2.37462	Chen Y	8195 European	http://ftp.ebi.ac.uk/pub/databases/gwas/summary_statistics/GCST90200001-GCST90201000/GCST90200666/GCST90200666_buildGRCh38.tsv.gz
GCST90200666	X-25343 levels	Chronic lymphocytic leukaemia	Inverse variance weighted	22	0.384355	0.169054	0.022992	0.0530097	0.715701	1.46867	1.05444	2.04562	Chen Y	8195 European	http://ftp.ebi.ac.uk/pub/databases/gwas/summary_statistics/GCST90200001-GCST90201000/GCST90200666/GCST90200666_buildGRCh38.tsv.gz
GCST90200666	X-25343 levels	Chronic lymphocytic leukaemia	Simple mode	22	0.367045	0.374126	0.337725	-0.366242	1.10033	1.44346	0.693335	3.00516	Chen Y	8195 European	http://ftp.ebi.ac.uk/pub/databases/gwas/summary_statistics/GCST90200001-GCST90201000/GCST90200666/GCST90200666_buildGRCh38.tsv.gz
GCST90200666	X-25343 levels	Chronic lymphocytic leukaemia	Weighted mode	22	0.33649	0.335983	0.327982	-0.322036	0.995016	1.40002	0.724672	2.70477	Chen Y	8195 European	http://ftp.ebi.ac.uk/pub/databases/gwas/summary_statistics/GCST90200001-GCST90201000/GCST90200666/GCST90200666_buildGRCh38.tsv.gz
GCST90200674	Androsterone sulfate levels	Chronic lymphocytic leukaemia	MR Egger	37	0.139117	0.0858934	0.114286	-0.0292345	0.307468	1.14926	0.971189	1.35998	Chen Y	8182 European	http://ftp.ebi.ac.uk/pub/databases/gwas/summary_statistics/GCST90200001-GCST90201000/GCST90200674/GCST90200674_buildGRCh38.tsv.gz
GCST90200674	Androsterone sulfate levels	Chronic lymphocytic leukaemia	Weighted median	37	0.149256	0.0854935	0.0808433	-0.0183115	0.316823	1.16097	0.981855	1.37276	Chen Y	8182 European	http://ftp.ebi.ac.uk/pub/databases/gwas/summary_statistics/GCST90200001-GCST90201000/GCST90200674/GCST90200674_buildGRCh38.tsv.gz
GCST90200674	Androsterone sulfate levels	Chronic lymphocytic leukaemia	Inverse variance weighted	37	0.154832	0.0680803	0.0229509	0.0213943	0.288269	1.16746	1.02162	1.33412	Chen Y	8182 European	http://ftp.ebi.ac.uk/pub/databases/gwas/summary_statistics/GCST90200001-GCST90201000/GCST90200674/GCST90200674_buildGRCh38.tsv.gz
GCST90200674	Androsterone sulfate levels	Chronic lymphocytic leukaemia	Simple mode	37	0.460412	0.220495	0.0439259	0.0282424	0.892581	1.58473	1.02864	2.44142	Chen Y	8182 European	http://ftp.ebi.ac.uk/pub/databases/gwas/summary_statistics/GCST90200001-GCST90201000/GCST90200674/GCST90200674_buildGRCh38.tsv.gz
GCST90200674	Androsterone sulfate levels	Chronic lymphocytic leukaemia	Weighted mode	37	0.156427	0.0813082	0.0623037	-0.00293661	0.315791	1.16933	0.997068	1.37134	Chen Y	8182 European	http://ftp.ebi.ac.uk/pub/databases/gwas/summary_statistics/GCST90200001-GCST90201000/GCST90200674/GCST90200674_buildGRCh38.tsv.gz
GCST90200713	Spermidine to ornithine ratio	Chronic lymphocytic leukaemia	MR Egger	17	-0.372283	0.29451	0.225494	-0.949523	0.204957	0.689159	0.386926	1.22747	Chen Y	7309 European	http://ftp.ebi.ac.uk/pub/databases/gwas/summary_statistics/GCST90200001-GCST90201000/GCST90200713/GCST90200713_buildGRCh38.tsv.gz
GCST90200713	Spermidine to ornithine ratio	Chronic lymphocytic leukaemia	Weighted median	17	-0.626399	0.214803	0.00354369	-1.04741	-0.205386	0.534513	0.350845	0.814333	Chen Y	7309 European	http://ftp.ebi.ac.uk/pub/databases/gwas/summary_statistics/GCST90200001-GCST90201000/GCST90200713/GCST90200713_buildGRCh38.tsv.gz
GCST90200713	Spermidine to ornithine ratio	Chronic lymphocytic leukaemia	Inverse variance weighted	17	-0.398202	0.168028	0.0177954	-0.727538	-0.0688661	0.671526	0.483097	0.933452	Chen Y	7309 European	http://ftp.ebi.ac.uk/pub/databases/gwas/summary_statistics/GCST90200001-GCST90201000/GCST90200713/GCST90200713_buildGRCh38.tsv.gz
GCST90200713	Spermidine to ornithine ratio	Chronic lymphocytic leukaemia	Simple mode	17	-0.736247	0.338039	0.0447115	-1.3988	-0.0736903	0.478908	0.246892	0.928959	Chen Y	7309 European	http://ftp.ebi.ac.uk/pub/databases/gwas/summary_statistics/GCST90200001-GCST90201000/GCST90200713/GCST90200713_buildGRCh38.tsv.gz
GCST90200713	Spermidine to ornithine ratio	Chronic lymphocytic leukaemia	Weighted mode	17	-0.704848	0.259752	0.0153403	-1.21396	-0.195735	0.494184	0.297018	0.82223	Chen Y	7309 European	http://ftp.ebi.ac.uk/pub/databases/gwas/summary_statistics/GCST90200001-GCST90201000/GCST90200713/GCST90200713_buildGRCh38.tsv.gz
GCST90200744	Arginine to glutamate ratio	Chronic lymphocytic leukaemia	MR Egger	25	0.189745	0.351191	0.594191	-0.498589	0.878079	1.20894	0.607387	2.40627	Chen Y	8194 European	http://ftp.ebi.ac.uk/pub/databases/gwas/summary_statistics/GCST90200001-GCST90201000/GCST90200744/GCST90200744_buildGRCh38.tsv.gz
GCST90200744	Arginine to glutamate ratio	Chronic lymphocytic leukaemia	Weighted median	25	0.451329	0.209708	0.0313835	0.0403008	0.862356	1.5704	1.04112	2.36874	Chen Y	8194 European	http://ftp.ebi.ac.uk/pub/databases/gwas/summary_statistics/GCST90200001-GCST90201000/GCST90200744/GCST90200744_buildGRCh38.tsv.gz
GCST90200744	Arginine to glutamate ratio	Chronic lymphocytic leukaemia	Inverse variance weighted	25	0.334468	0.157498	0.0337006	0.0257723	0.643163	1.3972	1.02611	1.90249	Chen Y	8194 European	http://ftp.ebi.ac.uk/pub/databases/gwas/summary_statistics/GCST90200001-GCST90201000/GCST90200744/GCST90200744_buildGRCh38.tsv.gz
GCST90200744	Arginine to glutamate ratio	Chronic lymphocytic leukaemia	Simple mode	25	0.492969	0.326355	0.143964	-0.146687	1.13263	1.63717	0.863564	3.1038	Chen Y	8194 European	http://ftp.ebi.ac.uk/pub/databases/gwas/summary_statistics/GCST90200001-GCST90201000/GCST90200744/GCST90200744_buildGRCh38.tsv.gz
GCST90200744	Arginine to glutamate ratio	Chronic lymphocytic leukaemia	Weighted mode	25	0.515914	0.326177	0.126809	-0.123393	1.15522	1.67517	0.883916	3.17472	Chen Y	8194 European	http://ftp.ebi.ac.uk/pub/databases/gwas/summary_statistics/GCST90200001-GCST90201000/GCST90200744/GCST90200744_buildGRCh38.tsv.gz
GCST90200789	Alpha-tocopherol to sulfate ratio	Chronic lymphocytic leukaemia	MR Egger	18	-1.04488	0.467477	0.0400169	-1.96113	-0.128622	0.351735	0.140699	0.879306	Chen Y	8201 European	http://ftp.ebi.ac.uk/pub/databases/gwas/summary_statistics/GCST90200001-GCST90201000/GCST90200789/GCST90200789_buildGRCh38.tsv.gz
GCST90200789	Alpha-tocopherol to sulfate ratio	Chronic lymphocytic leukaemia	Weighted median	18	-0.49852	0.267706	0.0625757	-1.02322	0.0261832	0.607429	0.359435	1.02653	Chen Y	8201 European	http://ftp.ebi.ac.uk/pub/databases/gwas/summary_statistics/GCST90200001-GCST90201000/GCST90200789/GCST90200789_buildGRCh38.tsv.gz
GCST90200789	Alpha-tocopherol to sulfate ratio	Chronic lymphocytic leukaemia	Inverse variance weighted	18	-0.54335	0.195147	0.00536428	-0.925839	-0.160861	0.5808	0.396199	0.851411	Chen Y	8201 European	http://ftp.ebi.ac.uk/pub/databases/gwas/summary_statistics/GCST90200001-GCST90201000/GCST90200789/GCST90200789_buildGRCh38.tsv.gz
GCST90200789	Alpha-tocopherol to sulfate ratio	Chronic lymphocytic leukaemia	Simple mode	18	-0.413	0.450353	0.37194	-1.29569	0.469692	0.661662	0.273708	1.5995	Chen Y	8201 European	http://ftp.ebi.ac.uk/pub/databases/gwas/summary_statistics/GCST90200001-GCST90201000/GCST90200789/GCST90200789_buildGRCh38.tsv.gz
GCST90200789	Alpha-tocopherol to sulfate ratio	Chronic lymphocytic leukaemia	Weighted mode	18	-0.422871	0.449854	0.360374	-1.30458	0.458842	0.655163	0.271285	1.58224	Chen Y	8201 European	http://ftp.ebi.ac.uk/pub/databases/gwas/summary_statistics/GCST90200001-GCST90201000/GCST90200789/GCST90200789_buildGRCh38.tsv.gz
GCST90200792	Carnitine to palmitoylcarnitine (C16) ratio	Chronic lymphocytic leukaemia	MR Egger	31	-0.211198	0.263781	0.429841	-0.72821	0.305813	0.809613	0.482773	1.35773	Chen Y	8146 European	http://ftp.ebi.ac.uk/pub/databases/gwas/summary_statistics/GCST90200001-GCST90201000/GCST90200792/GCST90200792_buildGRCh38.tsv.gz
GCST90200792	Carnitine to palmitoylcarnitine (C16) ratio	Chronic lymphocytic leukaemia	Weighted median	31	-0.28882	0.162355	0.0752494	-0.607035	0.0293958	0.749147	0.544964	1.02983	Chen Y	8146 European	http://ftp.ebi.ac.uk/pub/databases/gwas/summary_statistics/GCST90200001-GCST90201000/GCST90200792/GCST90200792_buildGRCh38.tsv.gz
GCST90200792	Carnitine to palmitoylcarnitine (C16) ratio	Chronic lymphocytic leukaemia	Inverse variance weighted	31	-0.236925	0.119604	0.0476017	-0.471349	-0.00250056	0.789051	0.62416	0.997503	Chen Y	8146 European	http://ftp.ebi.ac.uk/pub/databases/gwas/summary_statistics/GCST90200001-GCST90201000/GCST90200792/GCST90200792_buildGRCh38.tsv.gz
GCST90200792	Carnitine to palmitoylcarnitine (C16) ratio	Chronic lymphocytic leukaemia	Simple mode	31	-0.217119	0.308618	0.487155	-0.82201	0.387771	0.804834	0.439547	1.47369	Chen Y	8146 European	http://ftp.ebi.ac.uk/pub/databases/gwas/summary_statistics/GCST90200001-GCST90201000/GCST90200792/GCST90200792_buildGRCh38.tsv.gz
GCST90200792	Carnitine to palmitoylcarnitine (C16) ratio	Chronic lymphocytic leukaemia	Weighted mode	31	-0.326912	0.255083	0.209804	-0.826875	0.173051	0.721147	0.437414	1.18893	Chen Y	8146 European	http://ftp.ebi.ac.uk/pub/databases/gwas/summary_statistics/GCST90200001-GCST90201000/GCST90200792/GCST90200792_buildGRCh38.tsv.gz
GCST90200815	3-hydroxyisobutyrate to adenosine 5'-diphosphate (ADP) ratio	Chronic lymphocytic leukaemia	MR Egger	25	0.069922	0.141582	0.626087	-0.207579	0.347423	1.07242	0.812549	1.41541	Chen Y	4488 European	http://ftp.ebi.ac.uk/pub/databases/gwas/summary_statistics/GCST90200001-GCST90201000/GCST90200815/GCST90200815_buildGRCh38.tsv.gz
GCST90200815	3-hydroxyisobutyrate to adenosine 5'-diphosphate (ADP) ratio	Chronic lymphocytic leukaemia	Weighted median	25	0.15329	0.127526	0.229354	-0.0966618	0.403241	1.16566	0.907863	1.49667	Chen Y	4488 European	http://ftp.ebi.ac.uk/pub/databases/gwas/summary_statistics/GCST90200001-GCST90201000/GCST90200815/GCST90200815_buildGRCh38.tsv.gz
GCST90200815	3-hydroxyisobutyrate to adenosine 5'-diphosphate (ADP) ratio	Chronic lymphocytic leukaemia	Inverse variance weighted	25	0.186829	0.0864484	0.0306825	0.0173905	0.356268	1.20542	1.01754	1.42799	Chen Y	4488 European	http://ftp.ebi.ac.uk/pub/databases/gwas/summary_statistics/GCST90200001-GCST90201000/GCST90200815/GCST90200815_buildGRCh38.tsv.gz
GCST90200815	3-hydroxyisobutyrate to adenosine 5'-diphosphate (ADP) ratio	Chronic lymphocytic leukaemia	Simple mode	25	0.155485	0.198671	0.441501	-0.23391	0.54488	1.16822	0.791433	1.7244	Chen Y	4488 European	http://ftp.ebi.ac.uk/pub/databases/gwas/summary_statistics/GCST90200001-GCST90201000/GCST90200815/GCST90200815_buildGRCh38.tsv.gz
GCST90200815	3-hydroxyisobutyrate to adenosine 5'-diphosphate (ADP) ratio	Chronic lymphocytic leukaemia	Weighted mode	25	0.151304	0.142161	0.297778	-0.127332	0.42994	1.16335	0.880441	1.53717	Chen Y	4488 European	http://ftp.ebi.ac.uk/pub/databases/gwas/summary_statistics/GCST90200001-GCST90201000/GCST90200815/GCST90200815_buildGRCh38.tsv.gz
GCST90200816	Alpha-ketoglutarate to aspartate ratio	Chronic lymphocytic leukaemia	MR Egger	25	0.355804	0.238819	0.14985	-0.11228	0.823889	1.42733	0.893794	2.27935	Chen Y	8272 European	http://ftp.ebi.ac.uk/pub/databases/gwas/summary_statistics/GCST90200001-GCST90201000/GCST90200816/GCST90200816_buildGRCh38.tsv.gz
GCST90200816	Alpha-ketoglutarate to aspartate ratio	Chronic lymphocytic leukaemia	Weighted median	25	0.382663	0.201653	0.057744	-0.0125758	0.777902	1.46618	0.987503	2.1769	Chen Y	8272 European	http://ftp.ebi.ac.uk/pub/databases/gwas/summary_statistics/GCST90200001-GCST90201000/GCST90200816/GCST90200816_buildGRCh38.tsv.gz
GCST90200816	Alpha-ketoglutarate to aspartate ratio	Chronic lymphocytic leukaemia	Inverse variance weighted	25	0.305476	0.147545	0.0384155	0.0162881	0.594665	1.35727	1.01642	1.81242	Chen Y	8272 European	http://ftp.ebi.ac.uk/pub/databases/gwas/summary_statistics/GCST90200001-GCST90201000/GCST90200816/GCST90200816_buildGRCh38.tsv.gz
GCST90200816	Alpha-ketoglutarate to aspartate ratio	Chronic lymphocytic leukaemia	Simple mode	25	0.340696	0.332403	0.315607	-0.310813	0.992205	1.40593	0.732851	2.69718	Chen Y	8272 European	http://ftp.ebi.ac.uk/pub/databases/gwas/summary_statistics/GCST90200001-GCST90201000/GCST90200816/GCST90200816_buildGRCh38.tsv.gz
GCST90200816	Alpha-ketoglutarate to aspartate ratio	Chronic lymphocytic leukaemia	Weighted mode	25	0.365623	0.194452	0.0722615	-0.0155023	0.746748	1.44141	0.984617	2.11013	Chen Y	8272 European	http://ftp.ebi.ac.uk/pub/databases/gwas/summary_statistics/GCST90200001-GCST90201000/GCST90200816/GCST90200816_buildGRCh38.tsv.gz
GCST90200880	Glutarate (C5-DC) to salicylate ratio	Chronic lymphocytic leukaemia	MR Egger	18	-0.359501	0.29629	0.242609	-0.940229	0.221228	0.698025	0.390538	1.24761	Chen Y	7684 European	http://ftp.ebi.ac.uk/pub/databases/gwas/summary_statistics/GCST90200001-GCST90201000/GCST90200880/GCST90200880_buildGRCh38.tsv.gz
GCST90200880	Glutarate (C5-DC) to salicylate ratio	Chronic lymphocytic leukaemia	Weighted median	18	-0.448574	0.221068	0.0424458	-0.881867	-0.0152808	0.638538	0.414009	0.984835	Chen Y	7684 European	http://ftp.ebi.ac.uk/pub/databases/gwas/summary_statistics/GCST90200001-GCST90201000/GCST90200880/GCST90200880_buildGRCh38.tsv.gz
GCST90200880	Glutarate (C5-DC) to salicylate ratio	Chronic lymphocytic leukaemia	Inverse variance weighted	18	-0.399948	0.162656	0.013938	-0.718754	-0.0811422	0.670355	0.487359	0.922063	Chen Y	7684 European	http://ftp.ebi.ac.uk/pub/databases/gwas/summary_statistics/GCST90200001-GCST90201000/GCST90200880/GCST90200880_buildGRCh38.tsv.gz
GCST90200880	Glutarate (C5-DC) to salicylate ratio	Chronic lymphocytic leukaemia	Simple mode	18	-0.365936	0.351946	0.31302	-1.05575	0.323879	0.693547	0.347931	1.38248	Chen Y	7684 European	http://ftp.ebi.ac.uk/pub/databases/gwas/summary_statistics/GCST90200001-GCST90201000/GCST90200880/GCST90200880_buildGRCh38.tsv.gz
GCST90200880	Glutarate (C5-DC) to salicylate ratio	Chronic lymphocytic leukaemia	Weighted mode	18	-0.452245	0.266052	0.107384	-0.973707	0.0692171	0.636198	0.37768	1.07167	Chen Y	7684 European	http://ftp.ebi.ac.uk/pub/databases/gwas/summary_statistics/GCST90200001-GCST90201000/GCST90200880/GCST90200880_buildGRCh38.tsv.gz
GCST90200890	Cortisol to taurocholate ratio	Chronic lymphocytic leukaemia	MR Egger	24	-0.264302	0.278648	0.35317	-0.810451	0.281848	0.767742	0.444657	1.32558	Chen Y	7610 European	http://ftp.ebi.ac.uk/pub/databases/gwas/summary_statistics/GCST90200001-GCST90201000/GCST90200890/GCST90200890_buildGRCh38.tsv.gz
GCST90200890	Cortisol to taurocholate ratio	Chronic lymphocytic leukaemia	Weighted median	24	-0.232638	0.218754	0.287569	-0.661395	0.196119	0.79244	0.516131	1.21667	Chen Y	7610 European	http://ftp.ebi.ac.uk/pub/databases/gwas/summary_statistics/GCST90200001-GCST90201000/GCST90200890/GCST90200890_buildGRCh38.tsv.gz
GCST90200890	Cortisol to taurocholate ratio	Chronic lymphocytic leukaemia	Inverse variance weighted	24	-0.301557	0.148678	0.0425343	-0.592967	-0.0101479	0.739665	0.552685	0.989903	Chen Y	7610 European	http://ftp.ebi.ac.uk/pub/databases/gwas/summary_statistics/GCST90200001-GCST90201000/GCST90200890/GCST90200890_buildGRCh38.tsv.gz
GCST90200890	Cortisol to taurocholate ratio	Chronic lymphocytic leukaemia	Simple mode	24	-0.286682	0.400327	0.481125	-1.07132	0.497958	0.75075	0.342555	1.64536	Chen Y	7610 European	http://ftp.ebi.ac.uk/pub/databases/gwas/summary_statistics/GCST90200001-GCST90201000/GCST90200890/GCST90200890_buildGRCh38.tsv.gz
GCST90200890	Cortisol to taurocholate ratio	Chronic lymphocytic leukaemia	Weighted mode	24	-0.182467	0.336094	0.592419	-0.841212	0.476278	0.833212	0.431188	1.61007	Chen Y	7610 European	http://ftp.ebi.ac.uk/pub/databases/gwas/summary_statistics/GCST90200001-GCST90201000/GCST90200890/GCST90200890_buildGRCh38.tsv.gz
GCST90200893	Taurine to cysteine ratio	Chronic lymphocytic leukaemia	MR Egger	20	-0.577712	0.39336	0.159185	-1.3487	0.193274	0.561181	0.259578	1.21321	Chen Y	8186 European	http://ftp.ebi.ac.uk/pub/databases/gwas/summary_statistics/GCST90200001-GCST90201000/GCST90200893/GCST90200893_buildGRCh38.tsv.gz
GCST90200893	Taurine to cysteine ratio	Chronic lymphocytic leukaemia	Weighted median	20	-0.413275	0.258466	0.109831	-0.919868	0.0933185	0.661481	0.398572	1.09781	Chen Y	8186 European	http://ftp.ebi.ac.uk/pub/databases/gwas/summary_statistics/GCST90200001-GCST90201000/GCST90200893/GCST90200893_buildGRCh38.tsv.gz
GCST90200893	Taurine to cysteine ratio	Chronic lymphocytic leukaemia	Inverse variance weighted	20	-0.354131	0.179284	0.048239	-0.705527	-0.0027353	0.701783	0.493848	0.997268	Chen Y	8186 European	http://ftp.ebi.ac.uk/pub/databases/gwas/summary_statistics/GCST90200001-GCST90201000/GCST90200893/GCST90200893_buildGRCh38.tsv.gz
GCST90200893	Taurine to cysteine ratio	Chronic lymphocytic leukaemia	Simple mode	20	-0.128228	0.448428	0.778011	-1.00715	0.75069	0.879653	0.36526	2.11846	Chen Y	8186 European	http://ftp.ebi.ac.uk/pub/databases/gwas/summary_statistics/GCST90200001-GCST90201000/GCST90200893/GCST90200893_buildGRCh38.tsv.gz
GCST90200893	Taurine to cysteine ratio	Chronic lymphocytic leukaemia	Weighted mode	20	-0.392013	0.415669	0.357474	-1.20672	0.422698	0.675696	0.299176	1.52607	Chen Y	8186 European	http://ftp.ebi.ac.uk/pub/databases/gwas/summary_statistics/GCST90200001-GCST90201000/GCST90200893/GCST90200893_buildGRCh38.tsv.gz
GCST90200958	Adenosine 5'-diphosphate (ADP) to choline ratio	Chronic lymphocytic leukaemia	MR Egger	20	-0.190739	0.362274	0.604965	-0.900796	0.519317	0.826348	0.406246	1.68088	Chen Y	4560 European	http://ftp.ebi.ac.uk/pub/databases/gwas/summary_statistics/GCST90200001-GCST90201000/GCST90200958/GCST90200958_buildGRCh38.tsv.gz
GCST90200958	Adenosine 5'-diphosphate (ADP) to choline ratio	Chronic lymphocytic leukaemia	Weighted median	20	-0.394319	0.181789	0.0300749	-0.750625	-0.0380126	0.674139	0.472071	0.962701	Chen Y	4560 European	http://ftp.ebi.ac.uk/pub/databases/gwas/summary_statistics/GCST90200001-GCST90201000/GCST90200958/GCST90200958_buildGRCh38.tsv.gz
GCST90200958	Adenosine 5'-diphosphate (ADP) to choline ratio	Chronic lymphocytic leukaemia	Inverse variance weighted	20	-0.3263	0.133381	0.0144297	-0.587726	-0.0648743	0.721588	0.555589	0.937185	Chen Y	4560 European	http://ftp.ebi.ac.uk/pub/databases/gwas/summary_statistics/GCST90200001-GCST90201000/GCST90200958/GCST90200958_buildGRCh38.tsv.gz
GCST90200958	Adenosine 5'-diphosphate (ADP) to choline ratio	Chronic lymphocytic leukaemia	Simple mode	20	-0.754256	0.337997	0.0378865	-1.41673	-0.0917813	0.47036	0.242505	0.912305	Chen Y	4560 European	http://ftp.ebi.ac.uk/pub/databases/gwas/summary_statistics/GCST90200001-GCST90201000/GCST90200958/GCST90200958_buildGRCh38.tsv.gz
GCST90200958	Adenosine 5'-diphosphate (ADP) to choline ratio	Chronic lymphocytic leukaemia	Weighted mode	20	-0.649402	0.311205	0.0506253	-1.25936	-0.0394412	0.522358	0.283835	0.961326	Chen Y	4560 European	http://ftp.ebi.ac.uk/pub/databases/gwas/summary_statistics/GCST90200001-GCST90201000/GCST90200958/GCST90200958_buildGRCh38.tsv.gz
GCST90200999	Taurocholate to oxalate (ethanedioate) ratio	Chronic lymphocytic leukaemia	MR Egger	19	-1.4169	0.512515	0.013256	-2.42143	-0.412367	0.242465	0.0887948	0.662081	Chen Y	7755 European	http://ftp.ebi.ac.uk/pub/databases/gwas/summary_statistics/GCST90200001-GCST90201000/GCST90200999/GCST90200999_buildGRCh38.tsv.gz
GCST90200999	Taurocholate to oxalate (ethanedioate) ratio	Chronic lymphocytic leukaemia	Weighted median	19	-0.665415	0.260377	0.0106009	-1.17575	-0.155077	0.51406	0.308586	0.856349	Chen Y	7755 European	http://ftp.ebi.ac.uk/pub/databases/gwas/summary_statistics/GCST90200001-GCST90201000/GCST90200999/GCST90200999_buildGRCh38.tsv.gz
GCST90200999	Taurocholate to oxalate (ethanedioate) ratio	Chronic lymphocytic leukaemia	Inverse variance weighted	19	-0.43681	0.196903	0.0265272	-0.822739	-0.0508806	0.646094	0.439227	0.950392	Chen Y	7755 European	http://ftp.ebi.ac.uk/pub/databases/gwas/summary_statistics/GCST90200001-GCST90201000/GCST90200999/GCST90200999_buildGRCh38.tsv.gz
GCST90200999	Taurocholate to oxalate (ethanedioate) ratio	Chronic lymphocytic leukaemia	Simple mode	19	-0.86385	0.419813	0.0544008	-1.68668	-0.0410164	0.421536	0.185132	0.959813	Chen Y	7755 European	http://ftp.ebi.ac.uk/pub/databases/gwas/summary_statistics/GCST90200001-GCST90201000/GCST90200999/GCST90200999_buildGRCh38.tsv.gz
GCST90200999	Taurocholate to oxalate (ethanedioate) ratio	Chronic lymphocytic leukaemia	Weighted mode	19	-0.851859	0.390772	0.0427823	-1.61777	-0.0859468	0.426621	0.19834	0.917643	Chen Y	7755 European	http://ftp.ebi.ac.uk/pub/databases/gwas/summary_statistics/GCST90200001-GCST90201000/GCST90200999/GCST90200999_buildGRCh38.tsv.gz
Blue marked sections are Mendelian randomization bidirectional correlation groups.

## Sheet: table S2
Table S2. Mendelian randomization on the causal effect of Chronic lymphocytic leukaemia on metabolite.
id	exposure	outcome	method	nsnp	b	se	pval	lo_ci	up_ci	or	or_lci95	or_uci95
GCST90200762	Chronic lymphocytic leukaemia	Palmitate (16:0) to myristate (14:0) ratio	Inverse variance weighted	38	-0.0226608	0.00946213	0.0166253	-0.0412066	-0.004115	0.977594	0.959631	0.995893
GCST90200781	Chronic lymphocytic leukaemia	Glucose to maltose ratio	Inverse variance weighted	38	-0.0296712	0.0127433	0.019892	-0.054648	-0.00469436	0.970765	0.946818	0.995317
GCST90200834	Chronic lymphocytic leukaemia	Adenosine 5'-diphosphate (ADP) to glycerol 3-phosphate ratio	Inverse variance weighted	38	-0.0278844	0.0141821	0.0492794	-0.0556813	-8.74483e-05	0.972501	0.945841	0.999913
GCST90199634	Chronic lymphocytic leukaemia	5-hydroxylysine levels	Inverse variance weighted	38	0.00779709	0.00983802	0.428042	-0.0114854	0.0270796	1.00783	0.98858	1.02745
GCST90199644	Chronic lymphocytic leukaemia	Theobromine levels	Inverse variance weighted	38	0.00620824	0.0100008	0.53475	-0.0133934	0.0258099	1.00623	0.986696	1.02615
GCST90199646	Chronic lymphocytic leukaemia	Gentisate levels	Inverse variance weighted	38	0.00174135	0.00988477	0.860165	-0.0176328	0.0211155	1.00174	0.982522	1.02134
GCST90199658	Chronic lymphocytic leukaemia	Alpha-hydroxyisocaproate levels	Inverse variance weighted	38	-0.013252	0.00926668	0.152696	-0.0314147	0.00491068	0.986835	0.969074	1.00492
GCST90199678	Chronic lymphocytic leukaemia	Tartronate (hydroxymalonate) levels	Inverse variance weighted	38	0.00379244	0.00987531	0.700954	-0.0155632	0.023148	1.0038	0.984557	1.02342
GCST90199682	Chronic lymphocytic leukaemia	Homocitrulline levels	Inverse variance weighted	38	0.0166001	0.0105997	0.117328	-0.00417538	0.0373756	1.01674	0.995833	1.03808
GCST90199710	Chronic lymphocytic leukaemia	Docosatrienoate (22:3n3) levels	Inverse variance weighted	38	-0.00606555	0.0111284	0.585717	-0.0278771	0.015746	0.993953	0.972508	1.01587
GCST90199719	Chronic lymphocytic leukaemia	Tauro-beta-muricholate levels	Inverse variance weighted	38	0.00412053	0.0163252	0.80073	-0.0278769	0.036118	1.00413	0.972508	1.03678
GCST90199723	Chronic lymphocytic leukaemia	5-dodecenoate (12:1n7) levels	Inverse variance weighted	38	0.00816339	0.00916796	0.373237	-0.00980582	0.0261326	1.0082	0.990242	1.02648
GCST90199773	Chronic lymphocytic leukaemia	Phenol sulfate levels	Inverse variance weighted	38	-0.0094917	0.0116974	0.417117	-0.0324187	0.0134353	0.990553	0.968101	1.01353
GCST90199777	Chronic lymphocytic leukaemia	1-palmitoleoyl-GPC (16:1) levels	Inverse variance weighted	38	0.0130552	0.00973854	0.180061	-0.00603238	0.0321427	1.01314	0.993986	1.03266
GCST90199793	Chronic lymphocytic leukaemia	1-linoleoyl-GPE (18:2) levels	Inverse variance weighted	38	0.0198746	0.0101416	0.0500291	-2.89007e-06	0.0397522	1.02007	0.999997	1.04055
GCST90199801	Chronic lymphocytic leukaemia	Hydroquinone sulfate levels	Inverse variance weighted	38	0.00731643	0.0102672	0.476091	-0.0128072	0.0274401	1.00734	0.987274	1.02782
GCST90199847	Chronic lymphocytic leukaemia	4-allylphenol sulfate levels	Inverse variance weighted	38	0.00282354	0.00986483	0.774707	-0.0165115	0.0221586	1.00283	0.983624	1.02241
GCST90199886	Chronic lymphocytic leukaemia	3-methylglutaconate levels	Inverse variance weighted	38	0.00402021	0.00948447	0.671658	-0.0145693	0.0226098	1.00403	0.985536	1.02287
GCST90199916	Chronic lymphocytic leukaemia	Carnitine C18:2 levels	Inverse variance weighted	38	-0.00937262	0.00971163	0.334499	-0.0284074	0.00966218	0.990671	0.971992	1.00971
GCST90199966	Chronic lymphocytic leukaemia	1-(1-enyl-oleoyl)-GPE (p-18:1) levels	Inverse variance weighted	38	0.00122356	0.00987967	0.901437	-0.0181406	0.0205877	1.00122	0.982023	1.0208
GCST90199967	Chronic lymphocytic leukaemia	N-acetyltaurine levels	Inverse variance weighted	38	0.0108492	0.00922569	0.239603	-0.00723314	0.0289316	1.01091	0.992793	1.02935
GCST90199978	Chronic lymphocytic leukaemia	Vanillactate levels	Inverse variance weighted	38	0.00733351	0.0100456	0.465378	-0.0123559	0.0270229	1.00736	0.98772	1.02739
GCST90200092	Chronic lymphocytic leukaemia	Glycocholate glucuronide (1) levels	Inverse variance weighted	38	-0.0150101	0.0142045	0.290641	-0.0428509	0.0128307	0.985102	0.958054	1.01291
GCST90200097	Chronic lymphocytic leukaemia	Furaneol sulfate levels	Inverse variance weighted	38	-0.000215163	0.0117287	0.985364	-0.0232035	0.0227732	0.999785	0.977064	1.02303
GCST90200144	Chronic lymphocytic leukaemia	Dihomo-linoleoylcarnitine (C20:2) levels	Inverse variance weighted	38	0.00676187	0.00985901	0.492804	-0.0125618	0.0260855	1.00678	0.987517	1.02643
GCST90200148	Chronic lymphocytic leukaemia	Eicosenoylcarnitine (C20:1) levels	Inverse variance weighted	38	0.00272148	0.0096708	0.778394	-0.0162333	0.0216762	1.00273	0.983898	1.02191
GCST90200154	Chronic lymphocytic leukaemia	Hydroxy-cmpf levels	Inverse variance weighted	38	-0.00243739	0.0105313	0.816971	-0.0230787	0.0182039	0.997566	0.977186	1.01837
GCST90200212	Chronic lymphocytic leukaemia	Glucuronide of piperine metabolite C17H21NO3 (5) levels	Inverse variance weighted	38	0.00318502	0.0115683	0.783068	-0.0194888	0.0258589	1.00319	0.9807	1.0262
GCST90200216	Chronic lymphocytic leukaemia	Sulfate of piperine metabolite C18H21NO3 (3) levels	Inverse variance weighted	38	-0.00439798	0.0106504	0.67965	-0.0252727	0.0164768	0.995612	0.975044	1.01661
GCST90200305	Chronic lymphocytic leukaemia	2-aminobutyrate levels	Inverse variance weighted	38	-0.013752	0.0101811	0.176779	-0.033707	0.00620296	0.986342	0.966855	1.00622
GCST90200306	Chronic lymphocytic leukaemia	Butyrate/isobutyrate (4:0) levels	Inverse variance weighted	38	0.00825509	0.0107377	0.442013	-0.0127907	0.0293009	1.00829	0.987291	1.02973
GCST90200340	Chronic lymphocytic leukaemia	1-palmitoyl-2-oleoyl-gpc (16:0/18:1) levels	Inverse variance weighted	38	0.0148443	0.00991465	0.134338	-0.00458838	0.034277	1.01496	0.995422	1.03487
GCST90200363	Chronic lymphocytic leukaemia	Phosphocholine levels	Inverse variance weighted	38	-0.00424843	0.0106811	0.690812	-0.0251834	0.0166865	0.995761	0.975131	1.01683
GCST90200415	Chronic lymphocytic leukaemia	Serine levels	Inverse variance weighted	38	-0.0140096	0.00984946	0.154919	-0.0333145	0.00529538	0.986088	0.967234	1.00531
GCST90200420	Chronic lymphocytic leukaemia	Taurine levels	Inverse variance weighted	38	-0.00256747	0.0105963	0.808549	-0.0233363	0.0182014	0.997436	0.976934	1.01837
GCST90200453	Chronic lymphocytic leukaemia	X-07765 levels	Inverse variance weighted	38	0.000833973	0.0115007	0.942192	-0.0217074	0.0233753	1.00083	0.978527	1.02365
GCST90200483	Chronic lymphocytic leukaemia	X-12216 levels	Inverse variance weighted	38	-0.00456012	0.0102383	0.656032	-0.0246272	0.0155069	0.99545	0.975674	1.01563
GCST90200550	Chronic lymphocytic leukaemia	X-17357 levels	Inverse variance weighted	38	-0.0193629	0.0125817	0.123812	-0.0440231	0.00529729	0.980823	0.956932	1.00531
GCST90200642	Chronic lymphocytic leukaemia	X-24795 levels	Inverse variance weighted	38	0.00457637	0.0132673	0.730141	-0.0214274	0.0305802	1.00459	0.9788	1.03105
GCST90200666	Chronic lymphocytic leukaemia	X-25343 levels	Inverse variance weighted	38	0.00512611	0.00985281	0.602876	-0.0141854	0.0244376	1.00514	0.985915	1.02474
GCST90200674	Chronic lymphocytic leukaemia	Androsterone sulfate levels	Inverse variance weighted	38	-4.61265e-05	0.0118069	0.996883	-0.0231877	0.0230955	0.999954	0.977079	1.02336
GCST90200713	Chronic lymphocytic leukaemia	Spermidine to ornithine ratio	Inverse variance weighted	38	0.00222669	0.0119736	0.85247	-0.0212415	0.0256949	1.00223	0.978983	1.02603
GCST90200744	Chronic lymphocytic leukaemia	Arginine to glutamate ratio	Inverse variance weighted	38	0.00531058	0.00953382	0.57751	-0.0133757	0.0239969	1.00532	0.986713	1.02429
GCST90200789	Chronic lymphocytic leukaemia	Alpha-tocopherol to sulfate ratio	Inverse variance weighted	38	-0.0133835	0.0109772	0.222766	-0.0348989	0.00813188	0.986706	0.965703	1.00817
GCST90200792	Chronic lymphocytic leukaemia	Carnitine to palmitoylcarnitine (C16) ratio	Inverse variance weighted	38	-0.00725289	0.00991504	0.464472	-0.0266864	0.0121806	0.992773	0.973667	1.01226
GCST90200815	Chronic lymphocytic leukaemia	3-hydroxyisobutyrate to adenosine 5'-diphosphate (ADP) ratio	Inverse variance weighted	38	0.0175301	0.0134789	0.19341	-0.00888856	0.0439487	1.01768	0.991151	1.04493
GCST90200816	Chronic lymphocytic leukaemia	Alpha-ketoglutarate to aspartate ratio	Inverse variance weighted	38	0.0129517	0.00953594	0.174402	-0.00573879	0.0316421	1.01304	0.994278	1.03215
GCST90200880	Chronic lymphocytic leukaemia	Glutarate (C5-DC) to salicylate ratio	Inverse variance weighted	38	0.0058933	0.0102423	0.56503	-0.0141817	0.0259683	1.00591	0.985918	1.02631
GCST90200890	Chronic lymphocytic leukaemia	Cortisol to taurocholate ratio	Inverse variance weighted	38	-0.00420483	0.0103141	0.68351	-0.0244205	0.0160108	0.995804	0.975875	1.01614
GCST90200893	Chronic lymphocytic leukaemia	Taurine to cysteine ratio	Inverse variance weighted	38	0.00869933	0.0102061	0.394012	-0.0113047	0.0287033	1.00874	0.988759	1.02912
GCST90200958	Chronic lymphocytic leukaemia	Adenosine 5'-diphosphate (ADP) to choline ratio	Inverse variance weighted	38	-0.019936	0.0132227	0.131628	-0.0458525	0.00598043	0.980261	0.955183	1.006
GCST90200999	Chronic lymphocytic leukaemia	Taurocholate to oxalate (ethanedioate) ratio	Inverse variance weighted	38	0.00300597	0.0102635	0.769615	-0.0171105	0.0231225	1.00301	0.983035	1.02339
Blue marked sections are Mendelian randomization bidirectional correlation groups.

## Sheet: table S3
Table S3. Mendelian randomization analysis on the causal effect between immunocyte phenotypes and Chronic lymphocytic leukaemia.
id	outcome	exposure	method	nsnp	b	se	pval	lo_ci	up_ci	or	or_lci95	or_uci95	Trait	Statistical_trait_name	Panel	CatalogID	Trait_type	download_url
ebi-a-GCST90001398	Chronic lymphocytic leukaemia	Unsw mem AC	MR Egger	20	0.0694966	0.155686	0.66064	-0.235649	0.374642	1.07197	0.790058	1.45447	Unsw mem AC	BC_Trait18	B cell	GCST90001398	Absolute count	https://gwas.mrcieu.ac.uk/files/ebi-a-GCST90001398/ebi-a-GCST90001398.vcf.gz
ebi-a-GCST90001398	Chronic lymphocytic leukaemia	Unsw mem AC	Weighted median	20	0.0305584	0.124122	0.80553	-0.21272	0.273837	1.03103	0.808382	1.315	Unsw mem AC	BC_Trait18	B cell	GCST90001398	Absolute count	https://gwas.mrcieu.ac.uk/files/ebi-a-GCST90001398/ebi-a-GCST90001398.vcf.gz
ebi-a-GCST90001398	Chronic lymphocytic leukaemia	Unsw mem AC	Inverse variance weighted	20	0.186909	0.0911287	0.0402632	0.00829626	0.365521	1.20552	1.00833	1.44126	Unsw mem AC	BC_Trait18	B cell	GCST90001398	Absolute count	https://gwas.mrcieu.ac.uk/files/ebi-a-GCST90001398/ebi-a-GCST90001398.vcf.gz
ebi-a-GCST90001398	Chronic lymphocytic leukaemia	Unsw mem AC	Simple mode	20	0.179987	0.191178	0.358285	-0.194723	0.554697	1.1972	0.823063	1.74141	Unsw mem AC	BC_Trait18	B cell	GCST90001398	Absolute count	https://gwas.mrcieu.ac.uk/files/ebi-a-GCST90001398/ebi-a-GCST90001398.vcf.gz
ebi-a-GCST90001398	Chronic lymphocytic leukaemia	Unsw mem AC	Weighted mode	20	0.0584061	0.136254	0.672994	-0.208652	0.325464	1.06015	0.811678	1.38467	Unsw mem AC	BC_Trait18	B cell	GCST90001398	Absolute count	https://gwas.mrcieu.ac.uk/files/ebi-a-GCST90001398/ebi-a-GCST90001398.vcf.gz
ebi-a-GCST90001466	Chronic lymphocytic leukaemia	CD86+ plasmacytoid DC AC	MR Egger	20	-0.188835	0.151516	0.228629	-0.485807	0.108136	0.827923	0.615201	1.1142	CD86+ plasmacytoid DC AC	f_DC_Trait514	cDC	GCST90001466	Absolute count	https://gwas.mrcieu.ac.uk/files/ebi-a-GCST90001466/ebi-a-GCST90001466.vcf.gz
ebi-a-GCST90001466	Chronic lymphocytic leukaemia	CD86+ plasmacytoid DC AC	Weighted median	20	-0.114648	0.130069	0.378078	-0.369583	0.140287	0.89168	0.691022	1.1506	CD86+ plasmacytoid DC AC	f_DC_Trait514	cDC	GCST90001466	Absolute count	https://gwas.mrcieu.ac.uk/files/ebi-a-GCST90001466/ebi-a-GCST90001466.vcf.gz
ebi-a-GCST90001466	Chronic lymphocytic leukaemia	CD86+ plasmacytoid DC AC	Inverse variance weighted	20	-0.211033	0.0913194	0.0208365	-0.390019	-0.0320471	0.809747	0.677044	0.968461	CD86+ plasmacytoid DC AC	f_DC_Trait514	cDC	GCST90001466	Absolute count	https://gwas.mrcieu.ac.uk/files/ebi-a-GCST90001466/ebi-a-GCST90001466.vcf.gz
ebi-a-GCST90001466	Chronic lymphocytic leukaemia	CD86+ plasmacytoid DC AC	Simple mode	20	-0.0823612	0.195769	0.67869	-0.466069	0.301346	0.920939	0.627464	1.35168	CD86+ plasmacytoid DC AC	f_DC_Trait514	cDC	GCST90001466	Absolute count	https://gwas.mrcieu.ac.uk/files/ebi-a-GCST90001466/ebi-a-GCST90001466.vcf.gz
ebi-a-GCST90001466	Chronic lymphocytic leukaemia	CD86+ plasmacytoid DC AC	Weighted mode	20	-0.130816	0.147373	0.385829	-0.419668	0.158036	0.877379	0.657265	1.17121	CD86+ plasmacytoid DC AC	f_DC_Trait514	cDC	GCST90001466	Absolute count	https://gwas.mrcieu.ac.uk/files/ebi-a-GCST90001466/ebi-a-GCST90001466.vcf.gz
ebi-a-GCST90001928	Chronic lymphocytic leukaemia	CD127 on CD28+ CD45RA- CD8br	MR Egger	19	-0.072957	0.0835214	0.394556	-0.236659	0.0907449	0.929641	0.78926	1.09499	CD127 on CD28+ CD45RA- CD8br	Blue.670.LP.Treg.trait3	Treg	GCST90001928	MFI	https://gwas.mrcieu.ac.uk/files/ebi-a-GCST90001928/ebi-a-GCST90001928.vcf.gz
ebi-a-GCST90001928	Chronic lymphocytic leukaemia	CD127 on CD28+ CD45RA- CD8br	Weighted median	19	-0.0975853	0.0869842	0.261916	-0.268074	0.0729037	0.907025	0.764851	1.07563	CD127 on CD28+ CD45RA- CD8br	Blue.670.LP.Treg.trait3	Treg	GCST90001928	MFI	https://gwas.mrcieu.ac.uk/files/ebi-a-GCST90001928/ebi-a-GCST90001928.vcf.gz
ebi-a-GCST90001928	Chronic lymphocytic leukaemia	CD127 on CD28+ CD45RA- CD8br	Inverse variance weighted	19	-0.146083	0.0594985	0.0140791	-0.2627	-0.0294659	0.864086	0.768972	0.970964	CD127 on CD28+ CD45RA- CD8br	Blue.670.LP.Treg.trait3	Treg	GCST90001928	MFI	https://gwas.mrcieu.ac.uk/files/ebi-a-GCST90001928/ebi-a-GCST90001928.vcf.gz
ebi-a-GCST90001928	Chronic lymphocytic leukaemia	CD127 on CD28+ CD45RA- CD8br	Simple mode	19	-0.149652	0.138022	0.292558	-0.420176	0.120871	0.861007	0.656931	1.12848	CD127 on CD28+ CD45RA- CD8br	Blue.670.LP.Treg.trait3	Treg	GCST90001928	MFI	https://gwas.mrcieu.ac.uk/files/ebi-a-GCST90001928/ebi-a-GCST90001928.vcf.gz
ebi-a-GCST90001928	Chronic lymphocytic leukaemia	CD127 on CD28+ CD45RA- CD8br	Weighted mode	19	-0.0893235	0.0761913	0.256337	-0.238658	0.0600115	0.91455	0.787684	1.06185	CD127 on CD28+ CD45RA- CD8br	Blue.670.LP.Treg.trait3	Treg	GCST90001928	MFI	https://gwas.mrcieu.ac.uk/files/ebi-a-GCST90001928/ebi-a-GCST90001928.vcf.gz
ebi-a-GCST90001437	Chronic lymphocytic leukaemia	Naive-mature B cell %lymphocyte	MR Egger	21	0.0155141	0.242454	0.949648	-0.459696	0.490725	1.01564	0.631475	1.6335	Naive-mature B cell %lymphocyte	BC_Trait59	B cell	GCST90001437	Relative count	https://gwas.mrcieu.ac.uk/files/ebi-a-GCST90001437/ebi-a-GCST90001437.vcf.gz
ebi-a-GCST90001437	Chronic lymphocytic leukaemia	Naive-mature B cell %lymphocyte	Weighted median	21	0.231106	0.143334	0.106883	-0.0498285	0.512041	1.25999	0.951393	1.66869	Naive-mature B cell %lymphocyte	BC_Trait59	B cell	GCST90001437	Relative count	https://gwas.mrcieu.ac.uk/files/ebi-a-GCST90001437/ebi-a-GCST90001437.vcf.gz
ebi-a-GCST90001437	Chronic lymphocytic leukaemia	Naive-mature B cell %lymphocyte	Inverse variance weighted	21	0.239413	0.10078	0.0175208	0.0418837	0.436943	1.2705	1.04277	1.54797	Naive-mature B cell %lymphocyte	BC_Trait59	B cell	GCST90001437	Relative count	https://gwas.mrcieu.ac.uk/files/ebi-a-GCST90001437/ebi-a-GCST90001437.vcf.gz
ebi-a-GCST90001437	Chronic lymphocytic leukaemia	Naive-mature B cell %lymphocyte	Simple mode	21	0.168687	0.23385	0.479045	-0.289659	0.627033	1.18375	0.748519	1.87205	Naive-mature B cell %lymphocyte	BC_Trait59	B cell	GCST90001437	Relative count	https://gwas.mrcieu.ac.uk/files/ebi-a-GCST90001437/ebi-a-GCST90001437.vcf.gz
ebi-a-GCST90001437	Chronic lymphocytic leukaemia	Naive-mature B cell %lymphocyte	Weighted mode	21	0.198793	0.189547	0.306788	-0.172719	0.570304	1.21993	0.841374	1.7688	Naive-mature B cell %lymphocyte	BC_Trait59	B cell	GCST90001437	Relative count	https://gwas.mrcieu.ac.uk/files/ebi-a-GCST90001437/ebi-a-GCST90001437.vcf.gz
ebi-a-GCST90001441	Chronic lymphocytic leukaemia	IgD+ CD24- %lymphocyte	MR Egger	21	0.095379	0.224253	0.675383	-0.344158	0.534916	1.10008	0.708817	1.7073	IgD+ CD24- %lymphocyte	BC_Trait63	B cell	GCST90001441	Relative count	https://gwas.mrcieu.ac.uk/files/ebi-a-GCST90001441/ebi-a-GCST90001441.vcf.gz
ebi-a-GCST90001441	Chronic lymphocytic leukaemia	IgD+ CD24- %lymphocyte	Weighted median	21	0.173512	0.155455	0.264354	-0.131179	0.478204	1.18948	0.87706	1.61317	IgD+ CD24- %lymphocyte	BC_Trait63	B cell	GCST90001441	Relative count	https://gwas.mrcieu.ac.uk/files/ebi-a-GCST90001441/ebi-a-GCST90001441.vcf.gz
ebi-a-GCST90001441	Chronic lymphocytic leukaemia	IgD+ CD24- %lymphocyte	Inverse variance weighted	21	0.207151	0.101613	0.0414877	0.00798909	0.406312	1.23017	1.00802	1.50127	IgD+ CD24- %lymphocyte	BC_Trait63	B cell	GCST90001441	Relative count	https://gwas.mrcieu.ac.uk/files/ebi-a-GCST90001441/ebi-a-GCST90001441.vcf.gz
ebi-a-GCST90001441	Chronic lymphocytic leukaemia	IgD+ CD24- %lymphocyte	Simple mode	21	0.147498	0.223981	0.517708	-0.291505	0.586501	1.15893	0.747138	1.79769	IgD+ CD24- %lymphocyte	BC_Trait63	B cell	GCST90001441	Relative count	https://gwas.mrcieu.ac.uk/files/ebi-a-GCST90001441/ebi-a-GCST90001441.vcf.gz
ebi-a-GCST90001441	Chronic lymphocytic leukaemia	IgD+ CD24- %lymphocyte	Weighted mode	21	0.195814	0.188747	0.311911	-0.174131	0.565759	1.2163	0.840187	1.76078	IgD+ CD24- %lymphocyte	BC_Trait63	B cell	GCST90001441	Relative count	https://gwas.mrcieu.ac.uk/files/ebi-a-GCST90001441/ebi-a-GCST90001441.vcf.gz
ebi-a-GCST90001471	Chronic lymphocytic leukaemia	CD62L- plasmacytoid DC %DC	MR Egger	18	-0.102018	0.0851254	0.248196	-0.268863	0.0648281	0.903014	0.764248	1.06698	CD62L- plasmacytoid DC %DC	f_DC_Trait519	cDC	GCST90001471	Relative count	https://gwas.mrcieu.ac.uk/files/ebi-a-GCST90001471/ebi-a-GCST90001471.vcf.gz
ebi-a-GCST90001471	Chronic lymphocytic leukaemia	CD62L- plasmacytoid DC %DC	Weighted median	18	-0.118691	0.0888333	0.181512	-0.292805	0.0554219	0.888082	0.746168	1.05699	CD62L- plasmacytoid DC %DC	f_DC_Trait519	cDC	GCST90001471	Relative count	https://gwas.mrcieu.ac.uk/files/ebi-a-GCST90001471/ebi-a-GCST90001471.vcf.gz
ebi-a-GCST90001471	Chronic lymphocytic leukaemia	CD62L- plasmacytoid DC %DC	Inverse variance weighted	18	-0.146499	0.0615412	0.0172889	-0.26712	-0.0258784	0.863726	0.765581	0.974454	CD62L- plasmacytoid DC %DC	f_DC_Trait519	cDC	GCST90001471	Relative count	https://gwas.mrcieu.ac.uk/files/ebi-a-GCST90001471/ebi-a-GCST90001471.vcf.gz
ebi-a-GCST90001471	Chronic lymphocytic leukaemia	CD62L- plasmacytoid DC %DC	Simple mode	18	-0.1601	0.114736	0.180866	-0.384983	0.0647833	0.852059	0.680462	1.06693	CD62L- plasmacytoid DC %DC	f_DC_Trait519	cDC	GCST90001471	Relative count	https://gwas.mrcieu.ac.uk/files/ebi-a-GCST90001471/ebi-a-GCST90001471.vcf.gz
ebi-a-GCST90001471	Chronic lymphocytic leukaemia	CD62L- plasmacytoid DC %DC	Weighted mode	18	-0.120775	0.0795292	0.147236	-0.276652	0.0351027	0.886234	0.758319	1.03573	CD62L- plasmacytoid DC %DC	f_DC_Trait519	cDC	GCST90001471	Relative count	https://gwas.mrcieu.ac.uk/files/ebi-a-GCST90001471/ebi-a-GCST90001471.vcf.gz
ebi-a-GCST90001478	Chronic lymphocytic leukaemia	CD4 Treg %CD4	MR Egger	16	0.0809648	0.11771	0.502797	-0.149748	0.311677	1.08433	0.860925	1.36571	CD4 Treg %CD4	f_Treg_Trait501	Treg	GCST90001478	Relative count	https://gwas.mrcieu.ac.uk/files/ebi-a-GCST90001478/ebi-a-GCST90001478.vcf.gz
ebi-a-GCST90001478	Chronic lymphocytic leukaemia	CD4 Treg %CD4	Weighted median	16	0.123573	0.0903553	0.171428	-0.0535237	0.300669	1.13153	0.947884	1.35076	CD4 Treg %CD4	f_Treg_Trait501	Treg	GCST90001478	Relative count	https://gwas.mrcieu.ac.uk/files/ebi-a-GCST90001478/ebi-a-GCST90001478.vcf.gz
ebi-a-GCST90001478	Chronic lymphocytic leukaemia	CD4 Treg %CD4	Inverse variance weighted	16	0.158275	0.0791582	0.0455574	0.0031245	0.313425	1.17149	1.00313	1.3681	CD4 Treg %CD4	f_Treg_Trait501	Treg	GCST90001478	Relative count	https://gwas.mrcieu.ac.uk/files/ebi-a-GCST90001478/ebi-a-GCST90001478.vcf.gz
ebi-a-GCST90001478	Chronic lymphocytic leukaemia	CD4 Treg %CD4	Simple mode	16	0.103619	0.160692	0.528775	-0.211337	0.418575	1.10918	0.809502	1.51979	CD4 Treg %CD4	f_Treg_Trait501	Treg	GCST90001478	Relative count	https://gwas.mrcieu.ac.uk/files/ebi-a-GCST90001478/ebi-a-GCST90001478.vcf.gz
ebi-a-GCST90001478	Chronic lymphocytic leukaemia	CD4 Treg %CD4	Weighted mode	16	0.134732	0.0820805	0.121497	-0.026146	0.29561	1.14423	0.974193	1.34395	CD4 Treg %CD4	f_Treg_Trait501	Treg	GCST90001478	Relative count	https://gwas.mrcieu.ac.uk/files/ebi-a-GCST90001478/ebi-a-GCST90001478.vcf.gz
ebi-a-GCST90001485	Chronic lymphocytic leukaemia	CD39+ resting Treg % CD4 Treg	MR Egger	35	0.0591704	0.0351395	0.101644	-0.00970303	0.128044	1.06096	0.990344	1.1366	CD39+ resting Treg % CD4 Treg	f_Treg_Trait508	Treg	GCST90001485	Relative count	https://gwas.mrcieu.ac.uk/files/ebi-a-GCST90001485/ebi-a-GCST90001485.vcf.gz
ebi-a-GCST90001485	Chronic lymphocytic leukaemia	CD39+ resting Treg % CD4 Treg	Weighted median	35	0.0587522	0.0400811	0.142694	-0.0198068	0.137311	1.06051	0.980388	1.14719	CD39+ resting Treg % CD4 Treg	f_Treg_Trait508	Treg	GCST90001485	Relative count	https://gwas.mrcieu.ac.uk/files/ebi-a-GCST90001485/ebi-a-GCST90001485.vcf.gz
ebi-a-GCST90001485	Chronic lymphocytic leukaemia	CD39+ resting Treg % CD4 Treg	Inverse variance weighted	35	0.0654902	0.0278937	0.0188821	0.0108186	0.120162	1.06768	1.01088	1.12768	CD39+ resting Treg % CD4 Treg	f_Treg_Trait508	Treg	GCST90001485	Relative count	https://gwas.mrcieu.ac.uk/files/ebi-a-GCST90001485/ebi-a-GCST90001485.vcf.gz
ebi-a-GCST90001485	Chronic lymphocytic leukaemia	CD39+ resting Treg % CD4 Treg	Simple mode	35	0.0574337	0.0749993	0.449086	-0.089565	0.204432	1.05911	0.914329	1.22683	CD39+ resting Treg % CD4 Treg	f_Treg_Trait508	Treg	GCST90001485	Relative count	https://gwas.mrcieu.ac.uk/files/ebi-a-GCST90001485/ebi-a-GCST90001485.vcf.gz
ebi-a-GCST90001485	Chronic lymphocytic leukaemia	CD39+ resting Treg % CD4 Treg	Weighted mode	35	0.0652428	0.030315	0.0385719	0.00582542	0.12466	1.06742	1.00584	1.13276	CD39+ resting Treg % CD4 Treg	f_Treg_Trait508	Treg	GCST90001485	Relative count	https://gwas.mrcieu.ac.uk/files/ebi-a-GCST90001485/ebi-a-GCST90001485.vcf.gz
ebi-a-GCST90001547	Chronic lymphocytic leukaemia	TD CD4+ %T cell	MR Egger	26	0.101845	0.0558571	0.0807368	-0.0076351	0.211325	1.10721	0.992394	1.23531	TD CD4+ %T cell	MT_Trait513	Maturation stages of T cell	GCST90001547	Relative count	https://gwas.mrcieu.ac.uk/files/ebi-a-GCST90001547/ebi-a-GCST90001547.vcf.gz
ebi-a-GCST90001547	Chronic lymphocytic leukaemia	TD CD4+ %T cell	Weighted median	26	0.0888975	0.0633708	0.160672	-0.0353092	0.213104	1.09297	0.965307	1.23751	TD CD4+ %T cell	MT_Trait513	Maturation stages of T cell	GCST90001547	Relative count	https://gwas.mrcieu.ac.uk/files/ebi-a-GCST90001547/ebi-a-GCST90001547.vcf.gz
ebi-a-GCST90001547	Chronic lymphocytic leukaemia	TD CD4+ %T cell	Inverse variance weighted	26	0.104365	0.0454612	0.0216936	0.0152609	0.193469	1.11001	1.01538	1.21345	TD CD4+ %T cell	MT_Trait513	Maturation stages of T cell	GCST90001547	Relative count	https://gwas.mrcieu.ac.uk/files/ebi-a-GCST90001547/ebi-a-GCST90001547.vcf.gz
ebi-a-GCST90001547	Chronic lymphocytic leukaemia	TD CD4+ %T cell	Simple mode	26	0.1734	0.121852	0.167087	-0.0654309	0.41223	1.18934	0.936664	1.51018	TD CD4+ %T cell	MT_Trait513	Maturation stages of T cell	GCST90001547	Relative count	https://gwas.mrcieu.ac.uk/files/ebi-a-GCST90001547/ebi-a-GCST90001547.vcf.gz
ebi-a-GCST90001547	Chronic lymphocytic leukaemia	TD CD4+ %T cell	Weighted mode	26	0.114523	0.0475514	0.0237222	0.021322	0.207724	1.12134	1.02155	1.23087	TD CD4+ %T cell	MT_Trait513	Maturation stages of T cell	GCST90001547	Relative count	https://gwas.mrcieu.ac.uk/files/ebi-a-GCST90001547/ebi-a-GCST90001547.vcf.gz
ebi-a-GCST90001561	Chronic lymphocytic leukaemia	CD45RA+ CD8br %CD8br	MR Egger	26	0.0563435	0.0369887	0.140762	-0.0161543	0.128841	1.05796	0.983975	1.13751	CD45RA+ CD8br %CD8br	MT_Trait538	Maturation stages of T cell	GCST90001561	Relative count	https://gwas.mrcieu.ac.uk/files/ebi-a-GCST90001561/ebi-a-GCST90001561.vcf.gz
ebi-a-GCST90001561	Chronic lymphocytic leukaemia	CD45RA+ CD8br %CD8br	Weighted median	26	0.0759138	0.0440765	0.0850119	-0.0104762	0.162304	1.07887	0.989578	1.17622	CD45RA+ CD8br %CD8br	MT_Trait538	Maturation stages of T cell	GCST90001561	Relative count	https://gwas.mrcieu.ac.uk/files/ebi-a-GCST90001561/ebi-a-GCST90001561.vcf.gz
ebi-a-GCST90001561	Chronic lymphocytic leukaemia	CD45RA+ CD8br %CD8br	Inverse variance weighted	26	0.0703667	0.0320293	0.0280241	0.00758929	0.133144	1.0729	1.00762	1.14241	CD45RA+ CD8br %CD8br	MT_Trait538	Maturation stages of T cell	GCST90001561	Relative count	https://gwas.mrcieu.ac.uk/files/ebi-a-GCST90001561/ebi-a-GCST90001561.vcf.gz
ebi-a-GCST90001561	Chronic lymphocytic leukaemia	CD45RA+ CD8br %CD8br	Simple mode	26	0.0610945	0.0999928	0.546722	-0.134891	0.25708	1.063	0.873811	1.29315	CD45RA+ CD8br %CD8br	MT_Trait538	Maturation stages of T cell	GCST90001561	Relative count	https://gwas.mrcieu.ac.uk/files/ebi-a-GCST90001561/ebi-a-GCST90001561.vcf.gz
ebi-a-GCST90001561	Chronic lymphocytic leukaemia	CD45RA+ CD8br %CD8br	Weighted mode	26	0.0610945	0.0354036	0.0967504	-0.00829649	0.130486	1.063	0.991738	1.13938	CD45RA+ CD8br %CD8br	MT_Trait538	Maturation stages of T cell	GCST90001561	Relative count	https://gwas.mrcieu.ac.uk/files/ebi-a-GCST90001561/ebi-a-GCST90001561.vcf.gz
ebi-a-GCST90001590	Chronic lymphocytic leukaemia	CD4+ AC	MR Egger	23	-0.138863	0.0800001	0.0972534	-0.295663	0.0179372	0.870347	0.744038	1.0181	CD4+ AC	TB_ry_Trait512	TBNK	GCST90001590	Absolute count	https://gwas.mrcieu.ac.uk/files/ebi-a-GCST90001590/ebi-a-GCST90001590.vcf.gz
ebi-a-GCST90001590	Chronic lymphocytic leukaemia	CD4+ AC	Weighted median	23	-0.177262	0.0959313	0.0646305	-0.365288	0.010763	0.83756	0.693997	1.01082	CD4+ AC	TB_ry_Trait512	TBNK	GCST90001590	Absolute count	https://gwas.mrcieu.ac.uk/files/ebi-a-GCST90001590/ebi-a-GCST90001590.vcf.gz
ebi-a-GCST90001590	Chronic lymphocytic leukaemia	CD4+ AC	Inverse variance weighted	23	-0.133436	0.0600346	0.0262392	-0.251104	-0.0157683	0.875083	0.777941	0.984355	CD4+ AC	TB_ry_Trait512	TBNK	GCST90001590	Absolute count	https://gwas.mrcieu.ac.uk/files/ebi-a-GCST90001590/ebi-a-GCST90001590.vcf.gz
ebi-a-GCST90001590	Chronic lymphocytic leukaemia	CD4+ AC	Simple mode	23	-0.153063	0.183173	0.41235	-0.512082	0.205955	0.858075	0.599247	1.2287	CD4+ AC	TB_ry_Trait512	TBNK	GCST90001590	Absolute count	https://gwas.mrcieu.ac.uk/files/ebi-a-GCST90001590/ebi-a-GCST90001590.vcf.gz
ebi-a-GCST90001590	Chronic lymphocytic leukaemia	CD4+ AC	Weighted mode	23	-0.176971	0.0861236	0.0519582	-0.345774	-0.00816926	0.837804	0.707673	0.991864	CD4+ AC	TB_ry_Trait512	TBNK	GCST90001590	Absolute count	https://gwas.mrcieu.ac.uk/files/ebi-a-GCST90001590/ebi-a-GCST90001590.vcf.gz
ebi-a-GCST90001608	Chronic lymphocytic leukaemia	DP (CD4+CD8+) %leukocyte	MR Egger	22	0.123534	0.207343	0.557995	-0.282859	0.529926	1.13149	0.753626	1.69881	DP (CD4+CD8+) %leukocyte	TB_Trait520	TBNK	GCST90001608	Relative count	https://gwas.mrcieu.ac.uk/files/ebi-a-GCST90001608/ebi-a-GCST90001608.vcf.gz
ebi-a-GCST90001608	Chronic lymphocytic leukaemia	DP (CD4+CD8+) %leukocyte	Weighted median	22	0.256314	0.144055	0.0751953	-0.0260349	0.538662	1.29216	0.974301	1.71371	DP (CD4+CD8+) %leukocyte	TB_Trait520	TBNK	GCST90001608	Relative count	https://gwas.mrcieu.ac.uk/files/ebi-a-GCST90001608/ebi-a-GCST90001608.vcf.gz
ebi-a-GCST90001608	Chronic lymphocytic leukaemia	DP (CD4+CD8+) %leukocyte	Inverse variance weighted	22	0.201998	0.0940412	0.0317155	0.0176776	0.386319	1.22385	1.01783	1.47155	DP (CD4+CD8+) %leukocyte	TB_Trait520	TBNK	GCST90001608	Relative count	https://gwas.mrcieu.ac.uk/files/ebi-a-GCST90001608/ebi-a-GCST90001608.vcf.gz
ebi-a-GCST90001608	Chronic lymphocytic leukaemia	DP (CD4+CD8+) %leukocyte	Simple mode	22	0.243422	0.238466	0.318974	-0.223972	0.710816	1.27561	0.799338	2.03565	DP (CD4+CD8+) %leukocyte	TB_Trait520	TBNK	GCST90001608	Relative count	https://gwas.mrcieu.ac.uk/files/ebi-a-GCST90001608/ebi-a-GCST90001608.vcf.gz
ebi-a-GCST90001608	Chronic lymphocytic leukaemia	DP (CD4+CD8+) %leukocyte	Weighted mode	22	0.263035	0.166493	0.129085	-0.0632914	0.589362	1.30087	0.93867	1.80284	DP (CD4+CD8+) %leukocyte	TB_Trait520	TBNK	GCST90001608	Relative count	https://gwas.mrcieu.ac.uk/files/ebi-a-GCST90001608/ebi-a-GCST90001608.vcf.gz
ebi-a-GCST90001618	Chronic lymphocytic leukaemia	HLA DR+ T cell AC	MR Egger	30	-0.184644	0.0634408	0.00700102	-0.308988	-0.0603004	0.8314	0.734189	0.941482	HLA DR+ T cell AC	TB_Trait536	TBNK	GCST90001618	Absolute count	https://gwas.mrcieu.ac.uk/files/ebi-a-GCST90001618/ebi-a-GCST90001618.vcf.gz
ebi-a-GCST90001618	Chronic lymphocytic leukaemia	HLA DR+ T cell AC	Weighted median	30	-0.165285	0.0671863	0.0138899	-0.29697	-0.0335997	0.847652	0.743066	0.966959	HLA DR+ T cell AC	TB_Trait536	TBNK	GCST90001618	Absolute count	https://gwas.mrcieu.ac.uk/files/ebi-a-GCST90001618/ebi-a-GCST90001618.vcf.gz
ebi-a-GCST90001618	Chronic lymphocytic leukaemia	HLA DR+ T cell AC	Inverse variance weighted	30	-0.131898	0.0441018	0.00278289	-0.218337	-0.0454581	0.876431	0.803854	0.95556	HLA DR+ T cell AC	TB_Trait536	TBNK	GCST90001618	Absolute count	https://gwas.mrcieu.ac.uk/files/ebi-a-GCST90001618/ebi-a-GCST90001618.vcf.gz
ebi-a-GCST90001618	Chronic lymphocytic leukaemia	HLA DR+ T cell AC	Simple mode	30	-0.129928	0.117634	0.278451	-0.36049	0.100634	0.878159	0.697335	1.10587	HLA DR+ T cell AC	TB_Trait536	TBNK	GCST90001618	Absolute count	https://gwas.mrcieu.ac.uk/files/ebi-a-GCST90001618/ebi-a-GCST90001618.vcf.gz
ebi-a-GCST90001618	Chronic lymphocytic leukaemia	HLA DR+ T cell AC	Weighted mode	30	-0.176866	0.0615238	0.00749728	-0.297453	-0.0562799	0.837892	0.742707	0.945275	HLA DR+ T cell AC	TB_Trait536	TBNK	GCST90001618	Absolute count	https://gwas.mrcieu.ac.uk/files/ebi-a-GCST90001618/ebi-a-GCST90001618.vcf.gz
ebi-a-GCST90001628	Chronic lymphocytic leukaemia	HLA DR+ CD8br %T cell	MR Egger	30	-0.0625334	0.0576733	0.287494	-0.175573	0.0505063	0.939382	0.838976	1.0518	HLA DR+ CD8br %T cell	TB_Trait546	TBNK	GCST90001628	Relative count	https://gwas.mrcieu.ac.uk/files/ebi-a-GCST90001628/ebi-a-GCST90001628.vcf.gz
ebi-a-GCST90001628	Chronic lymphocytic leukaemia	HLA DR+ CD8br %T cell	Weighted median	30	-0.118989	0.0619304	0.0546894	-0.240373	0.00239449	0.887818	0.786335	1.0024	HLA DR+ CD8br %T cell	TB_Trait546	TBNK	GCST90001628	Relative count	https://gwas.mrcieu.ac.uk/files/ebi-a-GCST90001628/ebi-a-GCST90001628.vcf.gz
ebi-a-GCST90001628	Chronic lymphocytic leukaemia	HLA DR+ CD8br %T cell	Inverse variance weighted	30	-0.0878582	0.0432199	0.0420711	-0.172569	-0.00314709	0.915891	0.8415	0.996858	HLA DR+ CD8br %T cell	TB_Trait546	TBNK	GCST90001628	Relative count	https://gwas.mrcieu.ac.uk/files/ebi-a-GCST90001628/ebi-a-GCST90001628.vcf.gz
ebi-a-GCST90001628	Chronic lymphocytic leukaemia	HLA DR+ CD8br %T cell	Simple mode	30	-0.145187	0.109253	0.194238	-0.359322	0.0689476	0.86486	0.698149	1.07138	HLA DR+ CD8br %T cell	TB_Trait546	TBNK	GCST90001628	Relative count	https://gwas.mrcieu.ac.uk/files/ebi-a-GCST90001628/ebi-a-GCST90001628.vcf.gz
ebi-a-GCST90001628	Chronic lymphocytic leukaemia	HLA DR+ CD8br %T cell	Weighted mode	30	-0.0765738	0.0599723	0.211795	-0.194119	0.0409718	0.926285	0.82356	1.04182	HLA DR+ CD8br %T cell	TB_Trait546	TBNK	GCST90001628	Relative count	https://gwas.mrcieu.ac.uk/files/ebi-a-GCST90001628/ebi-a-GCST90001628.vcf.gz
ebi-a-GCST90001629	Chronic lymphocytic leukaemia	HLA DR+ CD8br %lymphocyte	MR Egger	30	-0.0894614	0.0887535	0.322098	-0.263418	0.0844954	0.914424	0.76842	1.08817	HLA DR+ CD8br %lymphocyte	TB_Trait547	TBNK	GCST90001629	Relative count	https://gwas.mrcieu.ac.uk/files/ebi-a-GCST90001629/ebi-a-GCST90001629.vcf.gz
ebi-a-GCST90001629	Chronic lymphocytic leukaemia	HLA DR+ CD8br %lymphocyte	Weighted median	30	-0.125862	0.0837713	0.132981	-0.290054	0.0383295	0.881736	0.748223	1.03907	HLA DR+ CD8br %lymphocyte	TB_Trait547	TBNK	GCST90001629	Relative count	https://gwas.mrcieu.ac.uk/files/ebi-a-GCST90001629/ebi-a-GCST90001629.vcf.gz
ebi-a-GCST90001629	Chronic lymphocytic leukaemia	HLA DR+ CD8br %lymphocyte	Inverse variance weighted	30	-0.133118	0.0568829	0.0192725	-0.244609	-0.0216279	0.875361	0.783011	0.978604	HLA DR+ CD8br %lymphocyte	TB_Trait547	TBNK	GCST90001629	Relative count	https://gwas.mrcieu.ac.uk/files/ebi-a-GCST90001629/ebi-a-GCST90001629.vcf.gz
ebi-a-GCST90001629	Chronic lymphocytic leukaemia	HLA DR+ CD8br %lymphocyte	Simple mode	30	-0.158743	0.132222	0.23963	-0.417899	0.100412	0.853215	0.658429	1.10563	HLA DR+ CD8br %lymphocyte	TB_Trait547	TBNK	GCST90001629	Relative count	https://gwas.mrcieu.ac.uk/files/ebi-a-GCST90001629/ebi-a-GCST90001629.vcf.gz
ebi-a-GCST90001629	Chronic lymphocytic leukaemia	HLA DR+ CD8br %lymphocyte	Weighted mode	30	-0.133068	0.0879974	0.141309	-0.305543	0.0394066	0.875405	0.736723	1.04019	HLA DR+ CD8br %lymphocyte	TB_Trait547	TBNK	GCST90001629	Relative count	https://gwas.mrcieu.ac.uk/files/ebi-a-GCST90001629/ebi-a-GCST90001629.vcf.gz
ebi-a-GCST90001641	Chronic lymphocytic leukaemia	CD3- lymphocyte %leukocyte	MR Egger	20	0.199344	0.104925	0.0735926	-0.00630927	0.404998	1.2206	0.993711	1.4993	CD3- lymphocyte %leukocyte	TB_Trait562	TBNK	GCST90001641	Relative count	https://gwas.mrcieu.ac.uk/files/ebi-a-GCST90001641/ebi-a-GCST90001641.vcf.gz
ebi-a-GCST90001641	Chronic lymphocytic leukaemia	CD3- lymphocyte %leukocyte	Weighted median	20	0.163792	0.10119	0.105521	-0.0345405	0.362124	1.17797	0.966049	1.43638	CD3- lymphocyte %leukocyte	TB_Trait562	TBNK	GCST90001641	Relative count	https://gwas.mrcieu.ac.uk/files/ebi-a-GCST90001641/ebi-a-GCST90001641.vcf.gz
ebi-a-GCST90001641	Chronic lymphocytic leukaemia	CD3- lymphocyte %leukocyte	Inverse variance weighted	20	0.179204	0.0721481	0.0129977	0.0377936	0.320614	1.19626	1.03852	1.37797	CD3- lymphocyte %leukocyte	TB_Trait562	TBNK	GCST90001641	Relative count	https://gwas.mrcieu.ac.uk/files/ebi-a-GCST90001641/ebi-a-GCST90001641.vcf.gz
ebi-a-GCST90001641	Chronic lymphocytic leukaemia	CD3- lymphocyte %leukocyte	Simple mode	20	0.106507	0.16167	0.517934	-0.210366	0.423381	1.11239	0.810287	1.52712	CD3- lymphocyte %leukocyte	TB_Trait562	TBNK	GCST90001641	Relative count	https://gwas.mrcieu.ac.uk/files/ebi-a-GCST90001641/ebi-a-GCST90001641.vcf.gz
ebi-a-GCST90001641	Chronic lymphocytic leukaemia	CD3- lymphocyte %leukocyte	Weighted mode	20	0.201791	0.111734	0.0867876	-0.0172078	0.420789	1.22359	0.982939	1.52316	CD3- lymphocyte %leukocyte	TB_Trait562	TBNK	GCST90001641	Relative count	https://gwas.mrcieu.ac.uk/files/ebi-a-GCST90001641/ebi-a-GCST90001641.vcf.gz
ebi-a-GCST90001652	Chronic lymphocytic leukaemia	Granulocyte %leukocyte	MR Egger	25	-0.130472	0.0980139	0.196182	-0.322579	0.0616352	0.877681	0.724278	1.06357	Granulocyte %leukocyte	TB_Trait576	TBNK	GCST90001652	Relative count	https://gwas.mrcieu.ac.uk/files/ebi-a-GCST90001652/ebi-a-GCST90001652.vcf.gz
ebi-a-GCST90001652	Chronic lymphocytic leukaemia	Granulocyte %leukocyte	Weighted median	25	-0.0684039	0.100884	0.497744	-0.266137	0.129329	0.933883	0.766334	1.13806	Granulocyte %leukocyte	TB_Trait576	TBNK	GCST90001652	Relative count	https://gwas.mrcieu.ac.uk/files/ebi-a-GCST90001652/ebi-a-GCST90001652.vcf.gz
ebi-a-GCST90001652	Chronic lymphocytic leukaemia	Granulocyte %leukocyte	Inverse variance weighted	25	-0.198438	0.0664903	0.00284077	-0.328759	-0.0681167	0.820011	0.719817	0.934151	Granulocyte %leukocyte	TB_Trait576	TBNK	GCST90001652	Relative count	https://gwas.mrcieu.ac.uk/files/ebi-a-GCST90001652/ebi-a-GCST90001652.vcf.gz
ebi-a-GCST90001652	Chronic lymphocytic leukaemia	Granulocyte %leukocyte	Simple mode	25	-0.0749318	0.173047	0.668872	-0.414105	0.264241	0.927807	0.660932	1.30244	Granulocyte %leukocyte	TB_Trait576	TBNK	GCST90001652	Relative count	https://gwas.mrcieu.ac.uk/files/ebi-a-GCST90001652/ebi-a-GCST90001652.vcf.gz
ebi-a-GCST90001652	Chronic lymphocytic leukaemia	Granulocyte %leukocyte	Weighted mode	25	-0.12225	0.0947426	0.209228	-0.307945	0.0634457	0.884927	0.734955	1.0655	Granulocyte %leukocyte	TB_Trait576	TBNK	GCST90001652	Relative count	https://gwas.mrcieu.ac.uk/files/ebi-a-GCST90001652/ebi-a-GCST90001652.vcf.gz
ebi-a-GCST90001708	Chronic lymphocytic leukaemia	BAFF-R on IgD+ CD38br	MR Egger	27	0.0205031	0.0617239	0.742527	-0.100476	0.141482	1.02071	0.904407	1.15198	BAFF-R on IgD+ CD38br	Bcells.trait142	B cell	GCST90001708	MFI	https://gwas.mrcieu.ac.uk/files/ebi-a-GCST90001708/ebi-a-GCST90001708.vcf.gz
ebi-a-GCST90001708	Chronic lymphocytic leukaemia	BAFF-R on IgD+ CD38br	Weighted median	27	0.030959	0.062254	0.618977	-0.0910589	0.152977	1.03144	0.912964	1.1653	BAFF-R on IgD+ CD38br	Bcells.trait142	B cell	GCST90001708	MFI	https://gwas.mrcieu.ac.uk/files/ebi-a-GCST90001708/ebi-a-GCST90001708.vcf.gz
ebi-a-GCST90001708	Chronic lymphocytic leukaemia	BAFF-R on IgD+ CD38br	Inverse variance weighted	27	0.0957572	0.0442207	0.0303539	0.00908474	0.18243	1.10049	1.00913	1.20013	BAFF-R on IgD+ CD38br	Bcells.trait142	B cell	GCST90001708	MFI	https://gwas.mrcieu.ac.uk/files/ebi-a-GCST90001708/ebi-a-GCST90001708.vcf.gz
ebi-a-GCST90001708	Chronic lymphocytic leukaemia	BAFF-R on IgD+ CD38br	Simple mode	27	0.311356	0.116067	0.0125305	0.0838641	0.538848	1.36528	1.08748	1.71403	BAFF-R on IgD+ CD38br	Bcells.trait142	B cell	GCST90001708	MFI	https://gwas.mrcieu.ac.uk/files/ebi-a-GCST90001708/ebi-a-GCST90001708.vcf.gz
ebi-a-GCST90001708	Chronic lymphocytic leukaemia	BAFF-R on IgD+ CD38br	Weighted mode	27	0.0257924	0.056549	0.6521	-0.0850436	0.136628	1.02613	0.918472	1.1464	BAFF-R on IgD+ CD38br	Bcells.trait142	B cell	GCST90001708	MFI	https://gwas.mrcieu.ac.uk/files/ebi-a-GCST90001708/ebi-a-GCST90001708.vcf.gz
ebi-a-GCST90001807	Chronic lymphocytic leukaemia	CD27 on PB/PC	MR Egger	19	0.278376	0.0928275	0.00807434	0.0964346	0.460318	1.32098	1.10124	1.58458	CD27 on PB/PC	Bcells.trait572	B cell	GCST90001807	MFI	https://gwas.mrcieu.ac.uk/files/ebi-a-GCST90001807/ebi-a-GCST90001807.vcf.gz
ebi-a-GCST90001807	Chronic lymphocytic leukaemia	CD27 on PB/PC	Weighted median	19	0.286006	0.113695	0.0118844	0.0631641	0.508847	1.3311	1.0652	1.66337	CD27 on PB/PC	Bcells.trait572	B cell	GCST90001807	MFI	https://gwas.mrcieu.ac.uk/files/ebi-a-GCST90001807/ebi-a-GCST90001807.vcf.gz
ebi-a-GCST90001807	Chronic lymphocytic leukaemia	CD27 on PB/PC	Inverse variance weighted	19	0.216718	0.0742379	0.00350894	0.0712114	0.362224	1.24199	1.07381	1.43652	CD27 on PB/PC	Bcells.trait572	B cell	GCST90001807	MFI	https://gwas.mrcieu.ac.uk/files/ebi-a-GCST90001807/ebi-a-GCST90001807.vcf.gz
ebi-a-GCST90001807	Chronic lymphocytic leukaemia	CD27 on PB/PC	Simple mode	19	0.289684	0.223575	0.211453	-0.148524	0.727892	1.33601	0.86198	2.07071	CD27 on PB/PC	Bcells.trait572	B cell	GCST90001807	MFI	https://gwas.mrcieu.ac.uk/files/ebi-a-GCST90001807/ebi-a-GCST90001807.vcf.gz
ebi-a-GCST90001807	Chronic lymphocytic leukaemia	CD27 on PB/PC	Weighted mode	19	0.309221	0.102991	0.00764517	0.107359	0.511082	1.36236	1.11333	1.66709	CD27 on PB/PC	Bcells.trait572	B cell	GCST90001807	MFI	https://gwas.mrcieu.ac.uk/files/ebi-a-GCST90001807/ebi-a-GCST90001807.vcf.gz
ebi-a-GCST90001831	Chronic lymphocytic leukaemia	CD62L on CD62L+ myeloid DC	MR Egger	15	-0.25683	0.231766	0.287881	-0.71109	0.197431	0.7735	0.491109	1.21827	CD62L on CD62L+ myeloid DC	Blue.530.30.cDC.trait1	cDC	GCST90001831	MFI	https://gwas.mrcieu.ac.uk/files/ebi-a-GCST90001831/ebi-a-GCST90001831.vcf.gz
ebi-a-GCST90001831	Chronic lymphocytic leukaemia	CD62L on CD62L+ myeloid DC	Weighted median	15	-0.25085	0.136748	0.0665944	-0.518876	0.0171753	0.778139	0.595189	1.01732	CD62L on CD62L+ myeloid DC	Blue.530.30.cDC.trait1	cDC	GCST90001831	MFI	https://gwas.mrcieu.ac.uk/files/ebi-a-GCST90001831/ebi-a-GCST90001831.vcf.gz
ebi-a-GCST90001831	Chronic lymphocytic leukaemia	CD62L on CD62L+ myeloid DC	Inverse variance weighted	15	-0.267066	0.0968653	0.0058319	-0.456922	-0.07721	0.765623	0.63323	0.925695	CD62L on CD62L+ myeloid DC	Blue.530.30.cDC.trait1	cDC	GCST90001831	MFI	https://gwas.mrcieu.ac.uk/files/ebi-a-GCST90001831/ebi-a-GCST90001831.vcf.gz
ebi-a-GCST90001831	Chronic lymphocytic leukaemia	CD62L on CD62L+ myeloid DC	Simple mode	15	-0.297452	0.209359	0.17727	-0.707795	0.112891	0.742708	0.492729	1.11951	CD62L on CD62L+ myeloid DC	Blue.530.30.cDC.trait1	cDC	GCST90001831	MFI	https://gwas.mrcieu.ac.uk/files/ebi-a-GCST90001831/ebi-a-GCST90001831.vcf.gz
ebi-a-GCST90001831	Chronic lymphocytic leukaemia	CD62L on CD62L+ myeloid DC	Weighted mode	15	-0.297452	0.181136	0.122822	-0.652478	0.0575739	0.742708	0.520754	1.05926	CD62L on CD62L+ myeloid DC	Blue.530.30.cDC.trait1	cDC	GCST90001831	MFI	https://gwas.mrcieu.ac.uk/files/ebi-a-GCST90001831/ebi-a-GCST90001831.vcf.gz
ebi-a-GCST90001837	Chronic lymphocytic leukaemia	CD66b on Gr MDSC	MR Egger	21	-0.0466376	0.110626	0.678065	-0.263465	0.17019	0.954433	0.768385	1.18553	CD66b on Gr MDSC	Blue.530.30.MDSC.trait2	Myeloid cell	GCST90001837	MFI	https://gwas.mrcieu.ac.uk/files/ebi-a-GCST90001837/ebi-a-GCST90001837.vcf.gz
ebi-a-GCST90001837	Chronic lymphocytic leukaemia	CD66b on Gr MDSC	Weighted median	21	-0.16269	0.0848035	0.0550565	-0.328905	0.00352526	0.849855	0.719712	1.00353	CD66b on Gr MDSC	Blue.530.30.MDSC.trait2	Myeloid cell	GCST90001837	MFI	https://gwas.mrcieu.ac.uk/files/ebi-a-GCST90001837/ebi-a-GCST90001837.vcf.gz
ebi-a-GCST90001837	Chronic lymphocytic leukaemia	CD66b on Gr MDSC	Inverse variance weighted	21	-0.137962	0.0561195	0.0139575	-0.247956	-0.0279674	0.871132	0.780395	0.97242	CD66b on Gr MDSC	Blue.530.30.MDSC.trait2	Myeloid cell	GCST90001837	MFI	https://gwas.mrcieu.ac.uk/files/ebi-a-GCST90001837/ebi-a-GCST90001837.vcf.gz
ebi-a-GCST90001837	Chronic lymphocytic leukaemia	CD66b on Gr MDSC	Simple mode	21	-0.285327	0.152876	0.0767182	-0.584964	0.0143092	0.751768	0.557126	1.01441	CD66b on Gr MDSC	Blue.530.30.MDSC.trait2	Myeloid cell	GCST90001837	MFI	https://gwas.mrcieu.ac.uk/files/ebi-a-GCST90001837/ebi-a-GCST90001837.vcf.gz
ebi-a-GCST90001837	Chronic lymphocytic leukaemia	CD66b on Gr MDSC	Weighted mode	21	-0.181898	0.0990302	0.0811493	-0.375997	0.0122016	0.833687	0.686605	1.01228	CD66b on Gr MDSC	Blue.530.30.MDSC.trait2	Myeloid cell	GCST90001837	MFI	https://gwas.mrcieu.ac.uk/files/ebi-a-GCST90001837/ebi-a-GCST90001837.vcf.gz
ebi-a-GCST90001884	Chronic lymphocytic leukaemia	CD16-CD56 on NK	MR Egger	28	-0.167113	0.128024	0.203217	-0.418041	0.0838146	0.846104	0.658335	1.08743	CD16-CD56 on NK	Blue.585.42.TBNK.trait2	TBNK	GCST90001884	MFI	https://gwas.mrcieu.ac.uk/files/ebi-a-GCST90001884/ebi-a-GCST90001884.vcf.gz
ebi-a-GCST90001884	Chronic lymphocytic leukaemia	CD16-CD56 on NK	Weighted median	28	-0.0635891	0.0898047	0.478894	-0.239606	0.112428	0.93839	0.786938	1.11899	CD16-CD56 on NK	Blue.585.42.TBNK.trait2	TBNK	GCST90001884	MFI	https://gwas.mrcieu.ac.uk/files/ebi-a-GCST90001884/ebi-a-GCST90001884.vcf.gz
ebi-a-GCST90001884	Chronic lymphocytic leukaemia	CD16-CD56 on NK	Inverse variance weighted	28	-0.131933	0.0615462	0.0320617	-0.252563	-0.0113024	0.8764	0.776807	0.988761	CD16-CD56 on NK	Blue.585.42.TBNK.trait2	TBNK	GCST90001884	MFI	https://gwas.mrcieu.ac.uk/files/ebi-a-GCST90001884/ebi-a-GCST90001884.vcf.gz
ebi-a-GCST90001884	Chronic lymphocytic leukaemia	CD16-CD56 on NK	Simple mode	28	-0.0421824	0.150386	0.781236	-0.336938	0.252574	0.958695	0.713953	1.28733	CD16-CD56 on NK	Blue.585.42.TBNK.trait2	TBNK	GCST90001884	MFI	https://gwas.mrcieu.ac.uk/files/ebi-a-GCST90001884/ebi-a-GCST90001884.vcf.gz
ebi-a-GCST90001884	Chronic lymphocytic leukaemia	CD16-CD56 on NK	Weighted mode	28	-0.0877438	0.111011	0.436177	-0.305325	0.129837	0.915996	0.736884	1.13864	CD16-CD56 on NK	Blue.585.42.TBNK.trait2	TBNK	GCST90001884	MFI	https://gwas.mrcieu.ac.uk/files/ebi-a-GCST90001884/ebi-a-GCST90001884.vcf.gz
ebi-a-GCST90001988	Chronic lymphocytic leukaemia	HLA DR on CD14+ CD16- monocyte	MR Egger	22	-0.101645	0.127312	0.434019	-0.351176	0.147886	0.90335	0.70386	1.15938	HLA DR on CD14+ CD16- monocyte	mono.trait21	Monocyte	GCST90001988	MFI	https://gwas.mrcieu.ac.uk/files/ebi-a-GCST90001988/ebi-a-GCST90001988.vcf.gz
ebi-a-GCST90001988	Chronic lymphocytic leukaemia	HLA DR on CD14+ CD16- monocyte	Weighted median	22	-0.21675	0.0842117	0.010057	-0.381805	-0.0516946	0.805132	0.682628	0.949619	HLA DR on CD14+ CD16- monocyte	mono.trait21	Monocyte	GCST90001988	MFI	https://gwas.mrcieu.ac.uk/files/ebi-a-GCST90001988/ebi-a-GCST90001988.vcf.gz
ebi-a-GCST90001988	Chronic lymphocytic leukaemia	HLA DR on CD14+ CD16- monocyte	Inverse variance weighted	22	-0.129411	0.0653136	0.0475486	-0.257426	-0.00139642	0.878613	0.773039	0.998605	HLA DR on CD14+ CD16- monocyte	mono.trait21	Monocyte	GCST90001988	MFI	https://gwas.mrcieu.ac.uk/files/ebi-a-GCST90001988/ebi-a-GCST90001988.vcf.gz
ebi-a-GCST90001988	Chronic lymphocytic leukaemia	HLA DR on CD14+ CD16- monocyte	Simple mode	22	-0.0575925	0.15375	0.711725	-0.358942	0.243757	0.944035	0.698415	1.27603	HLA DR on CD14+ CD16- monocyte	mono.trait21	Monocyte	GCST90001988	MFI	https://gwas.mrcieu.ac.uk/files/ebi-a-GCST90001988/ebi-a-GCST90001988.vcf.gz
ebi-a-GCST90001988	Chronic lymphocytic leukaemia	HLA DR on CD14+ CD16- monocyte	Weighted mode	22	-0.137695	0.07348	0.0749261	-0.281715	0.00632622	0.871365	0.754488	1.00635	HLA DR on CD14+ CD16- monocyte	mono.trait21	Monocyte	GCST90001988	MFI	https://gwas.mrcieu.ac.uk/files/ebi-a-GCST90001988/ebi-a-GCST90001988.vcf.gz
ebi-a-GCST90001998	Chronic lymphocytic leukaemia	PDL-1 on CD14+ CD16+ monocyte	MR Egger	28	-0.150328	0.0748453	0.0550805	-0.297025	-0.00363129	0.860426	0.743026	0.996375	PDL-1 on CD14+ CD16+ monocyte	mono.trait39	Monocyte	GCST90001998	MFI	https://gwas.mrcieu.ac.uk/files/ebi-a-GCST90001998/ebi-a-GCST90001998.vcf.gz
ebi-a-GCST90001998	Chronic lymphocytic leukaemia	PDL-1 on CD14+ CD16+ monocyte	Weighted median	28	-0.110429	0.0848925	0.193323	-0.276819	0.0559601	0.89545	0.758192	1.05756	PDL-1 on CD14+ CD16+ monocyte	mono.trait39	Monocyte	GCST90001998	MFI	https://gwas.mrcieu.ac.uk/files/ebi-a-GCST90001998/ebi-a-GCST90001998.vcf.gz
ebi-a-GCST90001998	Chronic lymphocytic leukaemia	PDL-1 on CD14+ CD16+ monocyte	Inverse variance weighted	28	-0.120714	0.0544238	0.0265523	-0.227385	-0.0140434	0.886287	0.796614	0.986055	PDL-1 on CD14+ CD16+ monocyte	mono.trait39	Monocyte	GCST90001998	MFI	https://gwas.mrcieu.ac.uk/files/ebi-a-GCST90001998/ebi-a-GCST90001998.vcf.gz
ebi-a-GCST90001998	Chronic lymphocytic leukaemia	PDL-1 on CD14+ CD16+ monocyte	Simple mode	28	-0.176113	0.135584	0.204953	-0.441858	0.089631	0.838523	0.642841	1.09377	PDL-1 on CD14+ CD16+ monocyte	mono.trait39	Monocyte	GCST90001998	MFI	https://gwas.mrcieu.ac.uk/files/ebi-a-GCST90001998/ebi-a-GCST90001998.vcf.gz
ebi-a-GCST90001998	Chronic lymphocytic leukaemia	PDL-1 on CD14+ CD16+ monocyte	Weighted mode	28	-0.142158	0.0811937	0.0913274	-0.301298	0.0169816	0.867484	0.739857	1.01713	PDL-1 on CD14+ CD16+ monocyte	mono.trait39	Monocyte	GCST90001998	MFI	https://gwas.mrcieu.ac.uk/files/ebi-a-GCST90001998/ebi-a-GCST90001998.vcf.gz
ebi-a-GCST90002010	Chronic lymphocytic leukaemia	HLA DR on monocyte	MR Egger	17	-0.121421	0.0858776	0.177813	-0.289741	0.0468989	0.885661	0.748457	1.04802	HLA DR on monocyte	mono.trait54	Monocyte	GCST90002010	MFI	https://gwas.mrcieu.ac.uk/files/ebi-a-GCST90002010/ebi-a-GCST90002010.vcf.gz
ebi-a-GCST90002010	Chronic lymphocytic leukaemia	HLA DR on monocyte	Weighted median	17	-0.160011	0.0690433	0.0204741	-0.295336	-0.024686	0.852135	0.744282	0.975616	HLA DR on monocyte	mono.trait54	Monocyte	GCST90002010	MFI	https://gwas.mrcieu.ac.uk/files/ebi-a-GCST90002010/ebi-a-GCST90002010.vcf.gz
ebi-a-GCST90002010	Chronic lymphocytic leukaemia	HLA DR on monocyte	Inverse variance weighted	17	-0.101526	0.0485772	0.036618	-0.196738	-0.00631495	0.903457	0.821406	0.993705	HLA DR on monocyte	mono.trait54	Monocyte	GCST90002010	MFI	https://gwas.mrcieu.ac.uk/files/ebi-a-GCST90002010/ebi-a-GCST90002010.vcf.gz
ebi-a-GCST90002010	Chronic lymphocytic leukaemia	HLA DR on monocyte	Simple mode	17	-0.0340303	0.102785	0.744879	-0.235489	0.167428	0.966542	0.790184	1.18226	HLA DR on monocyte	mono.trait54	Monocyte	GCST90002010	MFI	https://gwas.mrcieu.ac.uk/files/ebi-a-GCST90002010/ebi-a-GCST90002010.vcf.gz
ebi-a-GCST90002010	Chronic lymphocytic leukaemia	HLA DR on monocyte	Weighted mode	17	-0.149851	0.078919	0.0757775	-0.304532	0.00483038	0.860836	0.737468	1.00484	HLA DR on monocyte	mono.trait54	Monocyte	GCST90002010	MFI	https://gwas.mrcieu.ac.uk/files/ebi-a-GCST90002010/ebi-a-GCST90002010.vcf.gz
ebi-a-GCST90002029	Chronic lymphocytic leukaemia	CD39 on CD39+ CD8br	MR Egger	23	-0.0393202	0.15551	0.802846	-0.344121	0.26548	0.961443	0.708843	1.30406	CD39 on CD39+ CD8br	Red.660.20.Treg.trait1	Treg	GCST90002029	MFI	https://gwas.mrcieu.ac.uk/files/ebi-a-GCST90002029/ebi-a-GCST90002029.vcf.gz
ebi-a-GCST90002029	Chronic lymphocytic leukaemia	CD39 on CD39+ CD8br	Weighted median	23	-0.151553	0.107221	0.157518	-0.361706	0.0585994	0.859372	0.696487	1.06035	CD39 on CD39+ CD8br	Red.660.20.Treg.trait1	Treg	GCST90002029	MFI	https://gwas.mrcieu.ac.uk/files/ebi-a-GCST90002029/ebi-a-GCST90002029.vcf.gz
ebi-a-GCST90002029	Chronic lymphocytic leukaemia	CD39 on CD39+ CD8br	Inverse variance weighted	23	-0.156767	0.0753086	0.0373733	-0.304372	-0.00916224	0.854903	0.737587	0.99088	CD39 on CD39+ CD8br	Red.660.20.Treg.trait1	Treg	GCST90002029	MFI	https://gwas.mrcieu.ac.uk/files/ebi-a-GCST90002029/ebi-a-GCST90002029.vcf.gz
ebi-a-GCST90002029	Chronic lymphocytic leukaemia	CD39 on CD39+ CD8br	Simple mode	23	-0.141454	0.156459	0.375737	-0.448114	0.165205	0.868095	0.638832	1.17963	CD39 on CD39+ CD8br	Red.660.20.Treg.trait1	Treg	GCST90002029	MFI	https://gwas.mrcieu.ac.uk/files/ebi-a-GCST90002029/ebi-a-GCST90002029.vcf.gz
ebi-a-GCST90002029	Chronic lymphocytic leukaemia	CD39 on CD39+ CD8br	Weighted mode	23	-0.160239	0.123317	0.207254	-0.40194	0.0814611	0.85194	0.669021	1.08487	CD39 on CD39+ CD8br	Red.660.20.Treg.trait1	Treg	GCST90002029	MFI	https://gwas.mrcieu.ac.uk/files/ebi-a-GCST90002029/ebi-a-GCST90002029.vcf.gz
ebi-a-GCST90002100	Chronic lymphocytic leukaemia	CD45RA on naive CD8br	MR Egger	22	0.149863	0.148164	0.323875	-0.140539	0.440265	1.16168	0.86889	1.55312	CD45RA on naive CD8br	Violet.450.50.MT.trait3	Maturation stages of T cell	GCST90002100	MFI	https://gwas.mrcieu.ac.uk/files/ebi-a-GCST90002100/ebi-a-GCST90002100.vcf.gz
ebi-a-GCST90002100	Chronic lymphocytic leukaemia	CD45RA on naive CD8br	Weighted median	22	0.248891	0.111885	0.0261125	0.0295973	0.468186	1.2826	1.03004	1.59709	CD45RA on naive CD8br	Violet.450.50.MT.trait3	Maturation stages of T cell	GCST90002100	MFI	https://gwas.mrcieu.ac.uk/files/ebi-a-GCST90002100/ebi-a-GCST90002100.vcf.gz
ebi-a-GCST90002100	Chronic lymphocytic leukaemia	CD45RA on naive CD8br	Inverse variance weighted	22	0.245593	0.0801719	0.00218886	0.0884563	0.40273	1.27838	1.09249	1.4959	CD45RA on naive CD8br	Violet.450.50.MT.trait3	Maturation stages of T cell	GCST90002100	MFI	https://gwas.mrcieu.ac.uk/files/ebi-a-GCST90002100/ebi-a-GCST90002100.vcf.gz
ebi-a-GCST90002100	Chronic lymphocytic leukaemia	CD45RA on naive CD8br	Simple mode	22	0.0626882	0.181366	0.733048	-0.292789	0.418166	1.06469	0.746179	1.51917	CD45RA on naive CD8br	Violet.450.50.MT.trait3	Maturation stages of T cell	GCST90002100	MFI	https://gwas.mrcieu.ac.uk/files/ebi-a-GCST90002100/ebi-a-GCST90002100.vcf.gz
ebi-a-GCST90002100	Chronic lymphocytic leukaemia	CD45RA on naive CD8br	Weighted mode	22	0.208889	0.156469	0.196163	-0.0977896	0.515568	1.23231	0.90684	1.67459	CD45RA on naive CD8br	Violet.450.50.MT.trait3	Maturation stages of T cell	GCST90002100	MFI	https://gwas.mrcieu.ac.uk/files/ebi-a-GCST90002100/ebi-a-GCST90002100.vcf.gz
ebi-a-GCST90002109	Chronic lymphocytic leukaemia	HLA DR on CD33br HLA DR+ CD14dim	MR Egger	20	-0.104742	0.100504	0.311132	-0.301731	0.0922467	0.900557	0.739537	1.09664	HLA DR on CD33br HLA DR+ CD14dim	Violet.510.50.MDSC.trait4	Myeloid cell	GCST90002109	MFI	https://gwas.mrcieu.ac.uk/files/ebi-a-GCST90002109/ebi-a-GCST90002109.vcf.gz
ebi-a-GCST90002109	Chronic lymphocytic leukaemia	HLA DR on CD33br HLA DR+ CD14dim	Weighted median	20	-0.121217	0.081259	0.13577	-0.280484	0.0380511	0.885842	0.755418	1.03878	HLA DR on CD33br HLA DR+ CD14dim	Violet.510.50.MDSC.trait4	Myeloid cell	GCST90002109	MFI	https://gwas.mrcieu.ac.uk/files/ebi-a-GCST90002109/ebi-a-GCST90002109.vcf.gz
ebi-a-GCST90002109	Chronic lymphocytic leukaemia	HLA DR on CD33br HLA DR+ CD14dim	Inverse variance weighted	20	-0.119715	0.0582317	0.0397987	-0.233849	-0.00558049	0.887174	0.791481	0.994435	HLA DR on CD33br HLA DR+ CD14dim	Violet.510.50.MDSC.trait4	Myeloid cell	GCST90002109	MFI	https://gwas.mrcieu.ac.uk/files/ebi-a-GCST90002109/ebi-a-GCST90002109.vcf.gz
ebi-a-GCST90002109	Chronic lymphocytic leukaemia	HLA DR on CD33br HLA DR+ CD14dim	Simple mode	20	-0.168231	0.154245	0.289056	-0.470551	0.134089	0.845159	0.624658	1.14349	HLA DR on CD33br HLA DR+ CD14dim	Violet.510.50.MDSC.trait4	Myeloid cell	GCST90002109	MFI	https://gwas.mrcieu.ac.uk/files/ebi-a-GCST90002109/ebi-a-GCST90002109.vcf.gz
ebi-a-GCST90002109	Chronic lymphocytic leukaemia	HLA DR on CD33br HLA DR+ CD14dim	Weighted mode	20	-0.0622643	0.0933331	0.512717	-0.245197	0.120668	0.939635	0.78255	1.12825	HLA DR on CD33br HLA DR+ CD14dim	Violet.510.50.MDSC.trait4	Myeloid cell	GCST90002109	MFI	https://gwas.mrcieu.ac.uk/files/ebi-a-GCST90002109/ebi-a-GCST90002109.vcf.gz
ebi-a-GCST90002110	Chronic lymphocytic leukaemia	HLA DR on CD33dim HLA DR+ CD11b+	MR Egger	23	0.114583	0.0652095	0.0934643	-0.0132279	0.242393	1.12141	0.986859	1.2743	HLA DR on CD33dim HLA DR+ CD11b+	Violet.510.50.MDSC.trait5	Myeloid cell	GCST90002110	MFI	https://gwas.mrcieu.ac.uk/files/ebi-a-GCST90002110/ebi-a-GCST90002110.vcf.gz
ebi-a-GCST90002110	Chronic lymphocytic leukaemia	HLA DR on CD33dim HLA DR+ CD11b+	Weighted median	23	0.102471	0.0580623	0.0775891	-0.0113309	0.216273	1.10791	0.988733	1.24144	HLA DR on CD33dim HLA DR+ CD11b+	Violet.510.50.MDSC.trait5	Myeloid cell	GCST90002110	MFI	https://gwas.mrcieu.ac.uk/files/ebi-a-GCST90002110/ebi-a-GCST90002110.vcf.gz
ebi-a-GCST90002110	Chronic lymphocytic leukaemia	HLA DR on CD33dim HLA DR+ CD11b+	Inverse variance weighted	23	0.0875799	0.0429082	0.0412411	0.00347977	0.17168	1.09153	1.00349	1.1873	HLA DR on CD33dim HLA DR+ CD11b+	Violet.510.50.MDSC.trait5	Myeloid cell	GCST90002110	MFI	https://gwas.mrcieu.ac.uk/files/ebi-a-GCST90002110/ebi-a-GCST90002110.vcf.gz
ebi-a-GCST90002110	Chronic lymphocytic leukaemia	HLA DR on CD33dim HLA DR+ CD11b+	Simple mode	23	0.045885	0.106471	0.670689	-0.162799	0.254569	1.04695	0.849762	1.28991	HLA DR on CD33dim HLA DR+ CD11b+	Violet.510.50.MDSC.trait5	Myeloid cell	GCST90002110	MFI	https://gwas.mrcieu.ac.uk/files/ebi-a-GCST90002110/ebi-a-GCST90002110.vcf.gz
ebi-a-GCST90002110	Chronic lymphocytic leukaemia	HLA DR on CD33dim HLA DR+ CD11b+	Weighted mode	23	0.116151	0.0638905	0.0827118	-0.00907388	0.241377	1.12317	0.990967	1.273	HLA DR on CD33dim HLA DR+ CD11b+	Violet.510.50.MDSC.trait5	Myeloid cell	GCST90002110	MFI	https://gwas.mrcieu.ac.uk/files/ebi-a-GCST90002110/ebi-a-GCST90002110.vcf.gz

## Sheet: table S4
Table S4. Mendelian randomization on the causal effect of Chronic lymphocytic leukaemia on immunocyte phenotypes.
id	exposure	outcome	method	nsnp	b	se	pval	lo_ci	up_ci	or	or_lci95	or_uci95
ebi-a-GCST90001398	Chronic lymphocytic leukaemia	Unsw mem AC	Inverse variance weighted	39	-0.0347747	0.0171024	0.04202	-0.0682955	-0.00125398	0.965823	0.933984	0.998747
ebi-a-GCST90001466	Chronic lymphocytic leukaemia	CD86+ plasmacytoid DC AC	Inverse variance weighted	39	0.0324492	0.0161123	0.0440161	0.000869057	0.0640294	1.03298	1.00087	1.06612
ebi-a-GCST90001928	Chronic lymphocytic leukaemia	CD127 on CD28+ CD45RA- CD8br	Inverse variance weighted	39	0.0352254	0.0178667	0.0486598	0.000206554	0.0702442	1.03585	1.00021	1.07277
ebi-a-GCST90001437	Chronic lymphocytic leukaemia	Naive-mature B cell %lymphocyte	Inverse variance weighted	39	0.01656	0.0174742	0.343293	-0.0176895	0.0508095	1.0167	0.982466	1.05212
ebi-a-GCST90001441	Chronic lymphocytic leukaemia	IgD+ CD24- %lymphocyte	Inverse variance weighted	39	0.0123375	0.0174274	0.478984	-0.0218202	0.0464951	1.01241	0.978416	1.04759
ebi-a-GCST90001471	Chronic lymphocytic leukaemia	CD62L- plasmacytoid DC %DC	Inverse variance weighted	39	-0.00250892	0.0167239	0.880749	-0.0352877	0.0302699	0.997494	0.965328	1.03073
ebi-a-GCST90001478	Chronic lymphocytic leukaemia	CD4 Treg %CD4	Inverse variance weighted	39	-0.0140845	0.0187946	0.453622	-0.0509219	0.0227529	0.986014	0.950353	1.02301
ebi-a-GCST90001485	Chronic lymphocytic leukaemia	CD39+ resting Treg % CD4 Treg	Inverse variance weighted	39	-0.0176073	0.0162098	0.277384	-0.0493784	0.0141638	0.982547	0.951821	1.01426
ebi-a-GCST90001547	Chronic lymphocytic leukaemia	TD CD4+ %T cell	Inverse variance weighted	39	-0.00217699	0.0192444	0.909933	-0.0398959	0.035542	0.997825	0.960889	1.03618
ebi-a-GCST90001561	Chronic lymphocytic leukaemia	CD45RA+ CD8br %CD8br	Inverse variance weighted	39	-0.0171393	0.0138455	0.215756	-0.0442765	0.00999797	0.983007	0.956689	1.01005
ebi-a-GCST90001590	Chronic lymphocytic leukaemia	CD4+ AC	Inverse variance weighted	39	-0.00425016	0.0158415	0.788474	-0.0352996	0.0267993	0.995759	0.965316	1.02716
ebi-a-GCST90001608	Chronic lymphocytic leukaemia	DP (CD4+CD8+) %leukocyte	Inverse variance weighted	39	-0.00252145	0.0189207	0.893984	-0.039606	0.0345631	0.997482	0.961168	1.03517
ebi-a-GCST90001618	Chronic lymphocytic leukaemia	HLA DR+ T cell AC	Inverse variance weighted	39	0.0056199	0.0163011	0.730277	-0.0263302	0.03757	1.00564	0.974013	1.03828
ebi-a-GCST90001628	Chronic lymphocytic leukaemia	HLA DR+ CD8br %T cell	Inverse variance weighted	39	0.00718038	0.0160175	0.653949	-0.024214	0.0385747	1.00721	0.976077	1.03933
ebi-a-GCST90001629	Chronic lymphocytic leukaemia	HLA DR+ CD8br %lymphocyte	Inverse variance weighted	39	0.00706143	0.0164638	0.667991	-0.0252075	0.0393304	1.00709	0.975108	1.04011
ebi-a-GCST90001641	Chronic lymphocytic leukaemia	CD3- lymphocyte %leukocyte	Inverse variance weighted	39	-0.000660452	0.0178944	0.970558	-0.0357335	0.0344126	0.99934	0.964897	1.03501
ebi-a-GCST90001652	Chronic lymphocytic leukaemia	Granulocyte %leukocyte	Inverse variance weighted	39	0.0137265	0.016084	0.393422	-0.0177981	0.0452512	1.01382	0.982359	1.04629
ebi-a-GCST90001708	Chronic lymphocytic leukaemia	BAFF-R on IgD+ CD38br	Inverse variance weighted	39	-0.0289457	0.0189588	0.126818	-0.0661048	0.0082135	0.971469	0.936033	1.00825
ebi-a-GCST90001807	Chronic lymphocytic leukaemia	CD27 on PB/PC	Inverse variance weighted	39	-0.00504092	0.0167161	0.762987	-0.0378046	0.0277227	0.994972	0.962901	1.02811
ebi-a-GCST90001831	Chronic lymphocytic leukaemia	CD62L on CD62L+ myeloid DC	Inverse variance weighted	39	0.000608578	0.0167502	0.971017	-0.0322218	0.033439	1.00061	0.968292	1.034
ebi-a-GCST90001837	Chronic lymphocytic leukaemia	CD66b on Gr MDSC	Inverse variance weighted	39	0.0353639	0.0258502	0.171302	-0.0153024	0.0860302	1.036	0.984814	1.08984
ebi-a-GCST90001884	Chronic lymphocytic leukaemia	CD16-CD56 on NK	Inverse variance weighted	39	0.0141847	0.0173948	0.414811	-0.0199091	0.0482786	1.01429	0.980288	1.04946
ebi-a-GCST90001988	Chronic lymphocytic leukaemia	HLA DR on CD14+ CD16- monocyte	Inverse variance weighted	39	-0.0371732	0.0271405	0.170794	-0.0903687	0.0160222	0.963509	0.913594	1.01615
ebi-a-GCST90001998	Chronic lymphocytic leukaemia	PDL-1 on CD14+ CD16+ monocyte	Inverse variance weighted	39	-0.0132736	0.0158674	0.402856	-0.0443738	0.0178266	0.986814	0.956596	1.01799
ebi-a-GCST90002010	Chronic lymphocytic leukaemia	HLA DR on monocyte	Inverse variance weighted	39	-0.0427556	0.0269165	0.112184	-0.095512	0.0100007	0.958145	0.908907	1.01005
ebi-a-GCST90002029	Chronic lymphocytic leukaemia	CD39 on CD39+ CD8br	Inverse variance weighted	39	0.0122175	0.0173456	0.481211	-0.0217798	0.0462147	1.01229	0.978456	1.0473
ebi-a-GCST90002100	Chronic lymphocytic leukaemia	CD45RA on naive CD8br	Inverse variance weighted	39	-0.0101717	0.0176689	0.56483	-0.0448027	0.0244594	0.98988	0.956186	1.02476
ebi-a-GCST90002109	Chronic lymphocytic leukaemia	HLA DR on CD33br HLA DR+ CD14dim	Inverse variance weighted	39	-0.0401372	0.0313713	0.200748	-0.101625	0.0213505	0.960658	0.903368	1.02158
ebi-a-GCST90002110	Chronic lymphocytic leukaemia	HLA DR on CD33dim HLA DR+ CD11b+	Inverse variance weighted	39	-0.0593888	0.034393	0.0842093	-0.126799	0.00802155	0.94234	0.880911	1.00805
Blue marked sections are Mendelian randomization bidirectional correlation groups.

## Sheet: table S5
Table S5. Mendelian randomization analysis of the mediating effect of immunocyte phenotypes on the causal relationship between metabolites and Chronic lymphocytic leukaemia.
Metabolite	Immune.cell	Outcome	Mediated.effect	Mediated.proportion	p.value
Arginine to glutamate ratio	CD27 on PB/PC	Chronic lymphocytic leukaemia	0.049(0.0043, 0.0937)	14.6%(1.29%, 28%)	0.0316748
Theobromine levels	HLA DR on monocyte	Chronic lymphocytic leukaemia	-0.0146(-0.0369, 0.00769)	4.57%(11.5%, -2.4%)	0.199016
Docosatrienoate (22:3n3) levels	CD45RA+ CD8br %CD8br	Chronic lymphocytic leukaemia	0.00736(-0.00386, 0.0186)	-2.07%(1.08%, -5.22%)	0.198608
1-palmitoleoyl-GPC (16:1) levels	Unsw mem AC	Chronic lymphocytic leukaemia	0.0243(-0.0117, 0.0602)	7.66%(-3.68%, 19%)	0.185703
1-linoleoyl-GPE (18:2) levels	CD127 on CD28+ CD45RA- CD8br	Chronic lymphocytic leukaemia	-0.0275(-0.0553, 0.000317)	-12.8%(-25.7%, 0.148%)	0.0526678
Hydroquinone sulfate levels	CD62L on CD62L+ myeloid DC	Chronic lymphocytic leukaemia	0.0557(-0.00461, 0.116)	14.9%(-1.23%, 30.9%)	0.0703015
4-allylphenol sulfate levels	Unsw mem AC	Chronic lymphocytic leukaemia	-0.0276(-0.0657, 0.0105)	7.7%(18.4%, -2.95%)	0.156341
4-allylphenol sulfate levels	BAFF-R on IgD+ CD38br	Chronic lymphocytic leukaemia	-0.0151(-0.04, 0.00976)	4.23%(11.2%, -2.73%)	0.233476
4-allylphenol sulfate levels	HLA DR on monocyte	Chronic lymphocytic leukaemia	-0.0137(-0.0334, 0.00596)	3.83%(9.33%, -1.66%)	0.171734
3-methylglutaconate levels	CD4 Treg %CD4	Chronic lymphocytic leukaemia	0.0143(-0.0114, 0.0399)	-6.56%(5.22%, -18.3%)	0.274853
Carnitine C18:2 levels	HLA DR on CD33br HLA DR+ CD14dim	Chronic lymphocytic leukaemia	0.0216(-0.00794, 0.0511)	8.93%(-3.29%, 21.1%)	0.152094
Carnitine C18:2 levels	HLA DR on CD33dim HLA DR+ CD11b+	Chronic lymphocytic leukaemia	-0.0209(-0.0555, 0.0138)	-8.64%(-23%, 5.71%)	0.237994
Dihomo-linoleoylcarnitine (C20:2) levels	PDL-1 on CD14+ CD16+ monocyte	Chronic lymphocytic leukaemia	-0.0166(-0.0349, 0.00159)	-6.73%(-14.1%, 0.644%)	0.0736571
Hydroxy-cmpf levels	CD86+ plasmacytoid DC AC	Chronic lymphocytic leukaemia	0.0499(-0.0026, 0.102)	11.3%(-0.587%, 23.1%)	0.0624558
Hydroxy-cmpf levels	CD4+ AC	Chronic lymphocytic leukaemia	0.024(-0.00741, 0.0555)	5.43%(-1.67%, 12.5%)	0.134068
Glucuronide of piperine metabolite C17H21NO3 (5) levels	DP (CD4+CD8+) %leukocyte	Chronic lymphocytic leukaemia	0.0452(-0.00711, 0.0975)	15.4%(-2.42%, 33.2%)	0.0903459
2-aminobutyrate levels	CD45RA on naive CD8br	Chronic lymphocytic leukaemia	0.0478(-0.00271, 0.0982)	13.6%(-0.772%, 28%)	0.0636244
Serine levels	BAFF-R on IgD+ CD38br	Chronic lymphocytic leukaemia	0.0132(-0.00285, 0.0293)	5.63%(-1.21%, 12.5%)	0.106893
Serine levels	CD16-CD56 on NK	Chronic lymphocytic leukaemia	0.0202(-0.00259, 0.0431)	8.61%(-1.1%, 18.3%)	0.0823365
Taurine levels	CD62L- plasmacytoid DC %DC	Chronic lymphocytic leukaemia	-0.0417(-0.101, 0.0175)	9.14%(22.1%, -3.84%)	0.167444
X-07765 levels	CD45RA on naive CD8br	Chronic lymphocytic leukaemia	-0.0395(-0.0846, 0.00558)	10.6%(22.7%, -1.5%)	0.0859044
X-12216 levels	BAFF-R on IgD+ CD38br	Chronic lymphocytic leukaemia	-0.0144(-0.0347, 0.00585)	-2.72%(-6.54%, 1.1%)	0.163086
Androsterone sulfate levels	CD86+ plasmacytoid DC AC	Chronic lymphocytic leukaemia	-0.0168(-0.055, 0.0215)	-10.8%(-35.5%, 13.9%)	0.391044
Androsterone sulfate levels	CD62L on CD62L+ myeloid DC	Chronic lymphocytic leukaemia	-0.0308(-0.0823, 0.0208)	-19.9%(-53.2%, 13.4%)	0.242299
Spermidine to ornithine ratio	CD62L- plasmacytoid DC %DC	Chronic lymphocytic leukaemia	0.0304(-0.0105, 0.0712)	-7.63%(2.62%, -17.9%)	0.144742
3-hydroxyisobutyrate to adenosine 5'-diphosphate (ADP) ratio	CD86+ plasmacytoid DC AC	Chronic lymphocytic leukaemia	0.0246(-0.0151, 0.0643)	13.2%(-8.1%, 34.4%)	0.225216
3-hydroxyisobutyrate to adenosine 5'-diphosphate (ADP) ratio	PDL-1 on CD14+ CD16+ monocyte	Chronic lymphocytic leukaemia	-0.0158(-0.0344, 0.00292)	-8.43%(-18.4%, 1.56%)	0.0982296
Alpha-ketoglutarate to aspartate ratio	CD127 on CD28+ CD45RA- CD8br	Chronic lymphocytic leukaemia	0.0257(-0.00447, 0.056)	8.43%(-1.46%, 18.3%)	0.0949409
Glutarate (C5-DC) to salicylate ratio	Granulocyte %leukocyte	Chronic lymphocytic leukaemia	0.0349(-0.00345, 0.0733)	-8.74%(0.862%, -18.3%)	0.0744217
Glutarate (C5-DC) to salicylate ratio	HLA DR on monocyte	Chronic lymphocytic leukaemia	-0.0179(-0.0481, 0.0123)	4.48%(12%, -3.06%)	0.244502
Adenosine 5'-diphosphate (ADP) to choline ratio	DP (CD4+CD8+) %leukocyte	Chronic lymphocytic leukaemia	0.0353(-0.00866, 0.0792)	-10.8%(2.65%, -24.3%)	0.115557
Adenosine 5'-diphosphate (ADP) to choline ratio	CD16-CD56 on NK	Chronic lymphocytic leukaemia	-0.0199(-0.0472, 0.00742)	6.1%(14.5%, -2.27%)	0.15329
Adenosine 5'-diphosphate (ADP) to choline ratio	PDL-1 on CD14+ CD16+ monocyte	Chronic lymphocytic leukaemia	-0.0199(-0.0494, 0.00955)	6.11%(15.2%, -2.93%)	0.184981
Taurocholate to oxalate (ethanedioate) ratio	CD62L on CD62L+ myeloid DC	Chronic lymphocytic leukaemia	0.0526(-0.00645, 0.112)	-12.1%(1.48%, -25.6%)	0.0808074
Blue marked sections are Mendelian randomization bidirectional correlation groups.
