# Supplementary material for: Metabolite, immunocyte phenotype, and lymphoma: a Mendelian randomization study
Source: Front Immunol. 2024 Sep 25;15:1431261. doi: 10.3389/fimmu.2024.1431261 (PMC11461196; doi:10.3389/fimmu.2024.1431261)
Supplement: Supplementary file 7 [file Table6.xlsx]

## Sheet: Table description
Tables	Description
Table S1	Mendelian randomization analysis on the causal effect between metabolite and Mature T/NK-cell lymphomas.
Table S2	Mendelian randomization on the causal effect of Mature T/NK-cell lymphomas on metabolite.
Table S3	Mendelian randomization analysis on the causal effect between immunocyte phenotypes and Mature T/NK-cell lymphomas.
Table S4	Mendelian randomization on the causal effect of Mature T/NK-cell lymphomas on immunocyte phenotypes.
Table S5	Mendelian randomization analysis of the mediating effect of immune traits on the causal relationship between metabolites and Mature T/NK-cell lymphomas.

## Sheet: table S1
Table S1. Mendelian randomization analysis on the causal effect between metabolite and Mature T/NK-cell lymphomas.
id	exposure	outcome	method	nsnp	b	se	pval	lo_ci	up_ci	or	or_lci95	or_uci95	firstAuthor	discoverySampleAncestry	summaryStatistics
GCST90200884	Mannose to N-acetylglucosamine to N-acetylgalactosamine ratio	Mature T/NK-cell lymphomas	MR Egger	25	-0.350989	0.168702	0.0488044	-0.681645	-0.0203328	0.703992	0.505784	0.979873	Chen Y	7907 European	http://ftp.ebi.ac.uk/pub/databases/gwas/summary_statistics/GCST90200001-GCST90201000/GCST90200884/GCST90200884_buildGRCh38.tsv.gz
GCST90200884	Mannose to N-acetylglucosamine to N-acetylgalactosamine ratio	Mature T/NK-cell lymphomas	Weighted median	25	-0.246306	0.17169	0.151402	-0.582819	0.0902068	0.781683	0.558322	1.0944	Chen Y	7907 European	http://ftp.ebi.ac.uk/pub/databases/gwas/summary_statistics/GCST90200001-GCST90201000/GCST90200884/GCST90200884_buildGRCh38.tsv.gz
GCST90200884	Mannose to N-acetylglucosamine to N-acetylgalactosamine ratio	Mature T/NK-cell lymphomas	Inverse variance weighted	25	-0.279952	0.115309	0.0151892	-0.505959	-0.053946	0.75582	0.602927	0.947483	Chen Y	7907 European	http://ftp.ebi.ac.uk/pub/databases/gwas/summary_statistics/GCST90200001-GCST90201000/GCST90200884/GCST90200884_buildGRCh38.tsv.gz
GCST90200884	Mannose to N-acetylglucosamine to N-acetylgalactosamine ratio	Mature T/NK-cell lymphomas	Simple mode	25	-0.134898	0.312837	0.670166	-0.748059	0.478264	0.873805	0.473284	1.61327	Chen Y	7907 European	http://ftp.ebi.ac.uk/pub/databases/gwas/summary_statistics/GCST90200001-GCST90201000/GCST90200884/GCST90200884_buildGRCh38.tsv.gz
GCST90200884	Mannose to N-acetylglucosamine to N-acetylgalactosamine ratio	Mature T/NK-cell lymphomas	Weighted mode	25	-0.237501	0.149032	0.124107	-0.529604	0.0546021	0.788596	0.588838	1.05612	Chen Y	7907 European	http://ftp.ebi.ac.uk/pub/databases/gwas/summary_statistics/GCST90200001-GCST90201000/GCST90200884/GCST90200884_buildGRCh38.tsv.gz
GCST90199626	Xanthurenate levels	Mature T/NK-cell lymphomas	MR Egger	25	0.334315	0.479752	0.49288	-0.605999	1.27463	1.39698	0.545529	3.57738	Chen Y	7965 European	http://ftp.ebi.ac.uk/pub/databases/gwas/summary_statistics/GCST90199001-GCST90200000/GCST90199626/GCST90199626_buildGRCh38.tsv.gz
GCST90199626	Xanthurenate levels	Mature T/NK-cell lymphomas	Weighted median	25	0.263671	0.268831	0.326688	-0.263238	0.79058	1.3017	0.768559	2.20468	Chen Y	7965 European	http://ftp.ebi.ac.uk/pub/databases/gwas/summary_statistics/GCST90199001-GCST90200000/GCST90199626/GCST90199626_buildGRCh38.tsv.gz
GCST90199626	Xanthurenate levels	Mature T/NK-cell lymphomas	Inverse variance weighted	25	0.387133	0.188718	0.0402298	0.0172453	0.75702	1.47275	1.01739	2.13191	Chen Y	7965 European	http://ftp.ebi.ac.uk/pub/databases/gwas/summary_statistics/GCST90199001-GCST90200000/GCST90199626/GCST90199626_buildGRCh38.tsv.gz
GCST90199626	Xanthurenate levels	Mature T/NK-cell lymphomas	Simple mode	25	0.103572	0.515079	0.84233	-0.905982	1.11313	1.10913	0.404145	3.04386	Chen Y	7965 European	http://ftp.ebi.ac.uk/pub/databases/gwas/summary_statistics/GCST90199001-GCST90200000/GCST90199626/GCST90199626_buildGRCh38.tsv.gz
GCST90199626	Xanthurenate levels	Mature T/NK-cell lymphomas	Weighted mode	25	0.142713	0.35655	0.692504	-0.556125	0.841551	1.1534	0.573427	2.31996	Chen Y	7965 European	http://ftp.ebi.ac.uk/pub/databases/gwas/summary_statistics/GCST90199001-GCST90200000/GCST90199626/GCST90199626_buildGRCh38.tsv.gz
GCST90199647	Theophylline levels	Mature T/NK-cell lymphomas	MR Egger	25	-0.818504	0.450165	0.0820773	-1.70083	0.0638192	0.441091	0.182533	1.0659	Chen Y	7822 European	http://ftp.ebi.ac.uk/pub/databases/gwas/summary_statistics/GCST90199001-GCST90200000/GCST90199647/GCST90199647_buildGRCh38.tsv.gz
GCST90199647	Theophylline levels	Mature T/NK-cell lymphomas	Weighted median	25	-0.332897	0.306521	0.277457	-0.933677	0.267884	0.716844	0.393105	1.3072	Chen Y	7822 European	http://ftp.ebi.ac.uk/pub/databases/gwas/summary_statistics/GCST90199001-GCST90200000/GCST90199647/GCST90199647_buildGRCh38.tsv.gz
GCST90199647	Theophylline levels	Mature T/NK-cell lymphomas	Inverse variance weighted	25	-0.465441	0.204168	0.0226255	-0.86561	-0.0652725	0.627858	0.420795	0.936812	Chen Y	7822 European	http://ftp.ebi.ac.uk/pub/databases/gwas/summary_statistics/GCST90199001-GCST90200000/GCST90199647/GCST90199647_buildGRCh38.tsv.gz
GCST90199647	Theophylline levels	Mature T/NK-cell lymphomas	Simple mode	25	-1.24536	0.598686	0.0483586	-2.41879	-0.0719389	0.287836	0.0890295	0.930588	Chen Y	7822 European	http://ftp.ebi.ac.uk/pub/databases/gwas/summary_statistics/GCST90199001-GCST90200000/GCST90199647/GCST90199647_buildGRCh38.tsv.gz
GCST90199647	Theophylline levels	Mature T/NK-cell lymphomas	Weighted mode	25	-1.04027	0.542181	0.0669963	-2.10294	0.0224096	0.353361	0.122097	1.02266	Chen Y	7822 European	http://ftp.ebi.ac.uk/pub/databases/gwas/summary_statistics/GCST90199001-GCST90200000/GCST90199647/GCST90199647_buildGRCh38.tsv.gz
GCST90199659	1-stearoyl-GPI (18:0) levels	Mature T/NK-cell lymphomas	MR Egger	18	1.17675	0.671361	0.0987747	-0.139114	2.49262	3.24382	0.870129	12.0929	Chen Y	8260 European	http://ftp.ebi.ac.uk/pub/databases/gwas/summary_statistics/GCST90199001-GCST90200000/GCST90199659/GCST90199659_buildGRCh38.tsv.gz
GCST90199659	1-stearoyl-GPI (18:0) levels	Mature T/NK-cell lymphomas	Weighted median	18	0.461961	0.337107	0.170571	-0.198767	1.12269	1.58718	0.81974	3.07311	Chen Y	8260 European	http://ftp.ebi.ac.uk/pub/databases/gwas/summary_statistics/GCST90199001-GCST90200000/GCST90199659/GCST90199659_buildGRCh38.tsv.gz
GCST90199659	1-stearoyl-GPI (18:0) levels	Mature T/NK-cell lymphomas	Inverse variance weighted	18	0.508234	0.248971	0.041217	0.0202515	0.996216	1.66235	1.02046	2.70802	Chen Y	8260 European	http://ftp.ebi.ac.uk/pub/databases/gwas/summary_statistics/GCST90199001-GCST90200000/GCST90199659/GCST90199659_buildGRCh38.tsv.gz
GCST90199659	1-stearoyl-GPI (18:0) levels	Mature T/NK-cell lymphomas	Simple mode	18	0.332297	0.560995	0.561423	-0.767253	1.43185	1.39417	0.464287	4.18642	Chen Y	8260 European	http://ftp.ebi.ac.uk/pub/databases/gwas/summary_statistics/GCST90199001-GCST90200000/GCST90199659/GCST90199659_buildGRCh38.tsv.gz
GCST90199659	1-stearoyl-GPI (18:0) levels	Mature T/NK-cell lymphomas	Weighted mode	18	0.568488	0.55072	0.316412	-0.510923	1.6479	1.7656	0.599941	5.19605	Chen Y	8260 European	http://ftp.ebi.ac.uk/pub/databases/gwas/summary_statistics/GCST90199001-GCST90200000/GCST90199659/GCST90199659_buildGRCh38.tsv.gz
GCST90199668	Hexanoylcarnitine levels (Biocrates platform)	Mature T/NK-cell lymphomas	MR Egger	22	-0.17643	0.253078	0.49374	-0.672463	0.319602	0.838257	0.51045	1.37658	Chen Y	8242 European	http://ftp.ebi.ac.uk/pub/databases/gwas/summary_statistics/GCST90199001-GCST90200000/GCST90199668/GCST90199668_buildGRCh38.tsv.gz
GCST90199668	Hexanoylcarnitine levels (Biocrates platform)	Mature T/NK-cell lymphomas	Weighted median	22	-0.22679	0.181274	0.210904	-0.582088	0.128508	0.797088	0.558731	1.13713	Chen Y	8242 European	http://ftp.ebi.ac.uk/pub/databases/gwas/summary_statistics/GCST90199001-GCST90200000/GCST90199668/GCST90199668_buildGRCh38.tsv.gz
GCST90199668	Hexanoylcarnitine levels (Biocrates platform)	Mature T/NK-cell lymphomas	Inverse variance weighted	22	-0.331674	0.142222	0.0196961	-0.610429	-0.0529191	0.717721	0.543118	0.948457	Chen Y	8242 European	http://ftp.ebi.ac.uk/pub/databases/gwas/summary_statistics/GCST90199001-GCST90200000/GCST90199668/GCST90199668_buildGRCh38.tsv.gz
GCST90199668	Hexanoylcarnitine levels (Biocrates platform)	Mature T/NK-cell lymphomas	Simple mode	22	-0.239937	0.411108	0.565683	-1.04571	0.565835	0.786677	0.351442	1.76092	Chen Y	8242 European	http://ftp.ebi.ac.uk/pub/databases/gwas/summary_statistics/GCST90199001-GCST90200000/GCST90199668/GCST90199668_buildGRCh38.tsv.gz
GCST90199668	Hexanoylcarnitine levels (Biocrates platform)	Mature T/NK-cell lymphomas	Weighted mode	22	-0.239937	0.184204	0.206829	-0.600977	0.121103	0.786677	0.548276	1.12874	Chen Y	8242 European	http://ftp.ebi.ac.uk/pub/databases/gwas/summary_statistics/GCST90199001-GCST90200000/GCST90199668/GCST90199668_buildGRCh38.tsv.gz
GCST90199698	Isobutyrylcarnitine (c4) levels	Mature T/NK-cell lymphomas	MR Egger	33	-0.299435	0.137883	0.0376521	-0.569686	-0.0291847	0.741237	0.565703	0.971237	Chen Y	8243 European	http://ftp.ebi.ac.uk/pub/databases/gwas/summary_statistics/GCST90199001-GCST90200000/GCST90199698/GCST90199698_buildGRCh38.tsv.gz
GCST90199698	Isobutyrylcarnitine (c4) levels	Mature T/NK-cell lymphomas	Weighted median	33	-0.395136	0.152272	0.00946065	-0.693589	-0.0966839	0.673588	0.499779	0.907843	Chen Y	8243 European	http://ftp.ebi.ac.uk/pub/databases/gwas/summary_statistics/GCST90199001-GCST90200000/GCST90199698/GCST90199698_buildGRCh38.tsv.gz
GCST90199698	Isobutyrylcarnitine (c4) levels	Mature T/NK-cell lymphomas	Inverse variance weighted	33	-0.302837	0.0981881	0.00204064	-0.495286	-0.110388	0.738719	0.609397	0.895486	Chen Y	8243 European	http://ftp.ebi.ac.uk/pub/databases/gwas/summary_statistics/GCST90199001-GCST90200000/GCST90199698/GCST90199698_buildGRCh38.tsv.gz
GCST90199698	Isobutyrylcarnitine (c4) levels	Mature T/NK-cell lymphomas	Simple mode	33	-0.354841	0.286437	0.224427	-0.916258	0.206576	0.701285	0.400013	1.22946	Chen Y	8243 European	http://ftp.ebi.ac.uk/pub/databases/gwas/summary_statistics/GCST90199001-GCST90200000/GCST90199698/GCST90199698_buildGRCh38.tsv.gz
GCST90199698	Isobutyrylcarnitine (c4) levels	Mature T/NK-cell lymphomas	Weighted mode	33	-0.392642	0.124131	0.00340988	-0.635939	-0.149344	0.675271	0.529438	0.861272	Chen Y	8243 European	http://ftp.ebi.ac.uk/pub/databases/gwas/summary_statistics/GCST90199001-GCST90200000/GCST90199698/GCST90199698_buildGRCh38.tsv.gz
GCST90199708	Propionylcarnitine (c3) levels	Mature T/NK-cell lymphomas	MR Egger	24	-0.434313	0.283808	0.140194	-0.990576	0.12195	0.647709	0.371363	1.1297	Chen Y	8273 European	http://ftp.ebi.ac.uk/pub/databases/gwas/summary_statistics/GCST90199001-GCST90200000/GCST90199708/GCST90199708_buildGRCh38.tsv.gz
GCST90199708	Propionylcarnitine (c3) levels	Mature T/NK-cell lymphomas	Weighted median	24	-0.373739	0.239009	0.117887	-0.842196	0.0947185	0.688157	0.430763	1.09935	Chen Y	8273 European	http://ftp.ebi.ac.uk/pub/databases/gwas/summary_statistics/GCST90199001-GCST90200000/GCST90199708/GCST90199708_buildGRCh38.tsv.gz
GCST90199708	Propionylcarnitine (c3) levels	Mature T/NK-cell lymphomas	Inverse variance weighted	24	-0.379957	0.164503	0.0209033	-0.702382	-0.057531	0.683891	0.495404	0.944093	Chen Y	8273 European	http://ftp.ebi.ac.uk/pub/databases/gwas/summary_statistics/GCST90199001-GCST90200000/GCST90199708/GCST90199708_buildGRCh38.tsv.gz
GCST90199708	Propionylcarnitine (c3) levels	Mature T/NK-cell lymphomas	Simple mode	24	-0.619042	0.399879	0.135256	-1.40281	0.164722	0.53846	0.245906	1.17907	Chen Y	8273 European	http://ftp.ebi.ac.uk/pub/databases/gwas/summary_statistics/GCST90199001-GCST90200000/GCST90199708/GCST90199708_buildGRCh38.tsv.gz
GCST90199708	Propionylcarnitine (c3) levels	Mature T/NK-cell lymphomas	Weighted mode	24	-0.402881	0.292296	0.181362	-0.975782	0.170019	0.668392	0.376898	1.18533	Chen Y	8273 European	http://ftp.ebi.ac.uk/pub/databases/gwas/summary_statistics/GCST90199001-GCST90200000/GCST90199708/GCST90199708_buildGRCh38.tsv.gz
GCST90199810	1-palmitoyl-GPI (16:0) levels	Mature T/NK-cell lymphomas	MR Egger	23	-0.533862	0.409886	0.206861	-1.33724	0.269515	0.586336	0.26257	1.30933	Chen Y	8246 European	http://ftp.ebi.ac.uk/pub/databases/gwas/summary_statistics/GCST90199001-GCST90200000/GCST90199810/GCST90199810_buildGRCh38.tsv.gz
GCST90199810	1-palmitoyl-GPI (16:0) levels	Mature T/NK-cell lymphomas	Weighted median	23	-0.418682	0.27983	0.134601	-0.967149	0.129784	0.657913	0.380165	1.13858	Chen Y	8246 European	http://ftp.ebi.ac.uk/pub/databases/gwas/summary_statistics/GCST90199001-GCST90200000/GCST90199810/GCST90199810_buildGRCh38.tsv.gz
GCST90199810	1-palmitoyl-GPI (16:0) levels	Mature T/NK-cell lymphomas	Inverse variance weighted	23	-0.482108	0.202881	0.0174867	-0.879754	-0.0844615	0.617481	0.414885	0.919007	Chen Y	8246 European	http://ftp.ebi.ac.uk/pub/databases/gwas/summary_statistics/GCST90199001-GCST90200000/GCST90199810/GCST90199810_buildGRCh38.tsv.gz
GCST90199810	1-palmitoyl-GPI (16:0) levels	Mature T/NK-cell lymphomas	Simple mode	23	-0.284074	0.479239	0.559385	-1.22338	0.655233	0.752711	0.294233	1.92559	Chen Y	8246 European	http://ftp.ebi.ac.uk/pub/databases/gwas/summary_statistics/GCST90199001-GCST90200000/GCST90199810/GCST90199810_buildGRCh38.tsv.gz
GCST90199810	1-palmitoyl-GPI (16:0) levels	Mature T/NK-cell lymphomas	Weighted mode	23	-0.422333	0.470479	0.379083	-1.34447	0.499807	0.655516	0.260677	1.6484	Chen Y	8246 European	http://ftp.ebi.ac.uk/pub/databases/gwas/summary_statistics/GCST90199001-GCST90200000/GCST90199810/GCST90199810_buildGRCh38.tsv.gz
GCST90199919	Alliin levels	Mature T/NK-cell lymphomas	MR Egger	19	0.40566	0.274484	0.157723	-0.132329	0.943649	1.50029	0.876052	2.56934	Chen Y	6517 European	http://ftp.ebi.ac.uk/pub/databases/gwas/summary_statistics/GCST90199001-GCST90200000/GCST90199919/GCST90199919_buildGRCh38.tsv.gz
GCST90199919	Alliin levels	Mature T/NK-cell lymphomas	Weighted median	19	0.223287	0.199758	0.263658	-0.168239	0.614813	1.25018	0.845152	1.84931	Chen Y	6517 European	http://ftp.ebi.ac.uk/pub/databases/gwas/summary_statistics/GCST90199001-GCST90200000/GCST90199919/GCST90199919_buildGRCh38.tsv.gz
GCST90199919	Alliin levels	Mature T/NK-cell lymphomas	Inverse variance weighted	19	0.319626	0.155886	0.0403274	0.0140889	0.625163	1.37661	1.01419	1.86855	Chen Y	6517 European	http://ftp.ebi.ac.uk/pub/databases/gwas/summary_statistics/GCST90199001-GCST90200000/GCST90199919/GCST90199919_buildGRCh38.tsv.gz
GCST90199919	Alliin levels	Mature T/NK-cell lymphomas	Simple mode	19	0.0741389	0.368555	0.842828	-0.648229	0.796506	1.07696	0.522971	2.21778	Chen Y	6517 European	http://ftp.ebi.ac.uk/pub/databases/gwas/summary_statistics/GCST90199001-GCST90200000/GCST90199919/GCST90199919_buildGRCh38.tsv.gz
GCST90199919	Alliin levels	Mature T/NK-cell lymphomas	Weighted mode	19	0.174084	0.193841	0.381	-0.205844	0.554012	1.19016	0.81396	1.74022	Chen Y	6517 European	http://ftp.ebi.ac.uk/pub/databases/gwas/summary_statistics/GCST90199001-GCST90200000/GCST90199919/GCST90199919_buildGRCh38.tsv.gz
GCST90199924	N-methyltaurine levels	Mature T/NK-cell lymphomas	MR Egger	30	-0.509311	0.266469	0.0662474	-1.03159	0.012968	0.60091	0.35644	1.01305	Chen Y	5440 European	http://ftp.ebi.ac.uk/pub/databases/gwas/summary_statistics/GCST90199001-GCST90200000/GCST90199924/GCST90199924_buildGRCh38.tsv.gz
GCST90199924	N-methyltaurine levels	Mature T/NK-cell lymphomas	Weighted median	30	-0.375062	0.210115	0.0742556	-0.786887	0.0367626	0.687247	0.45526	1.03745	Chen Y	5440 European	http://ftp.ebi.ac.uk/pub/databases/gwas/summary_statistics/GCST90199001-GCST90200000/GCST90199924/GCST90199924_buildGRCh38.tsv.gz
GCST90199924	N-methyltaurine levels	Mature T/NK-cell lymphomas	Inverse variance weighted	30	-0.328678	0.139611	0.0185604	-0.602316	-0.055041	0.719874	0.547542	0.946446	Chen Y	5440 European	http://ftp.ebi.ac.uk/pub/databases/gwas/summary_statistics/GCST90199001-GCST90200000/GCST90199924/GCST90199924_buildGRCh38.tsv.gz
GCST90199924	N-methyltaurine levels	Mature T/NK-cell lymphomas	Simple mode	30	-0.084998	0.409591	0.837055	-0.887796	0.7178	0.918514	0.411562	2.04992	Chen Y	5440 European	http://ftp.ebi.ac.uk/pub/databases/gwas/summary_statistics/GCST90199001-GCST90200000/GCST90199924/GCST90199924_buildGRCh38.tsv.gz
GCST90199924	N-methyltaurine levels	Mature T/NK-cell lymphomas	Weighted mode	30	-0.373483	0.2731	0.181953	-0.908759	0.161793	0.688333	0.403024	1.17562	Chen Y	5440 European	http://ftp.ebi.ac.uk/pub/databases/gwas/summary_statistics/GCST90199001-GCST90200000/GCST90199924/GCST90199924_buildGRCh38.tsv.gz
GCST90199942	Dimethyl sulfone levels	Mature T/NK-cell lymphomas	MR Egger	23	0.443694	0.342924	0.209766	-0.228438	1.11583	1.55845	0.795776	3.05209	Chen Y	7905 European	http://ftp.ebi.ac.uk/pub/databases/gwas/summary_statistics/GCST90199001-GCST90200000/GCST90199942/GCST90199942_buildGRCh38.tsv.gz
GCST90199942	Dimethyl sulfone levels	Mature T/NK-cell lymphomas	Weighted median	23	0.342918	0.261854	0.190339	-0.170316	0.856151	1.40905	0.843398	2.35408	Chen Y	7905 European	http://ftp.ebi.ac.uk/pub/databases/gwas/summary_statistics/GCST90199001-GCST90200000/GCST90199942/GCST90199942_buildGRCh38.tsv.gz
GCST90199942	Dimethyl sulfone levels	Mature T/NK-cell lymphomas	Inverse variance weighted	23	0.392906	0.196855	0.0459437	0.00706911	0.778742	1.48128	1.00709	2.17873	Chen Y	7905 European	http://ftp.ebi.ac.uk/pub/databases/gwas/summary_statistics/GCST90199001-GCST90200000/GCST90199942/GCST90199942_buildGRCh38.tsv.gz
GCST90199942	Dimethyl sulfone levels	Mature T/NK-cell lymphomas	Simple mode	23	0.364638	0.423445	0.398459	-0.465314	1.19459	1.43999	0.627938	3.3022	Chen Y	7905 European	http://ftp.ebi.ac.uk/pub/databases/gwas/summary_statistics/GCST90199001-GCST90200000/GCST90199942/GCST90199942_buildGRCh38.tsv.gz
GCST90199942	Dimethyl sulfone levels	Mature T/NK-cell lymphomas	Weighted mode	23	0.279432	0.366713	0.454158	-0.439326	0.998189	1.32238	0.644471	2.71336	Chen Y	7905 European	http://ftp.ebi.ac.uk/pub/databases/gwas/summary_statistics/GCST90199001-GCST90200000/GCST90199942/GCST90199942_buildGRCh38.tsv.gz
GCST90200021	N-acetylglucosamine/n-acetylgalactosamine levels	Mature T/NK-cell lymphomas	MR Egger	17	0.698023	0.316471	0.0434247	0.0777406	1.31831	2.00978	1.08084	3.73708	Chen Y	7940 European	http://ftp.ebi.ac.uk/pub/databases/gwas/summary_statistics/GCST90200001-GCST90201000/GCST90200021/GCST90200021_buildGRCh38.tsv.gz
GCST90200021	N-acetylglucosamine/n-acetylgalactosamine levels	Mature T/NK-cell lymphomas	Weighted median	17	0.486849	0.235242	0.0384927	0.0257753	0.947923	1.62718	1.02611	2.58034	Chen Y	7940 European	http://ftp.ebi.ac.uk/pub/databases/gwas/summary_statistics/GCST90200001-GCST90201000/GCST90200021/GCST90200021_buildGRCh38.tsv.gz
GCST90200021	N-acetylglucosamine/n-acetylgalactosamine levels	Mature T/NK-cell lymphomas	Inverse variance weighted	17	0.425398	0.173042	0.0139575	0.0862363	0.764561	1.5302	1.09006	2.14805	Chen Y	7940 European	http://ftp.ebi.ac.uk/pub/databases/gwas/summary_statistics/GCST90200001-GCST90201000/GCST90200021/GCST90200021_buildGRCh38.tsv.gz
GCST90200021	N-acetylglucosamine/n-acetylgalactosamine levels	Mature T/NK-cell lymphomas	Simple mode	17	0.651835	0.358571	0.0878563	-0.050963	1.35463	1.91906	0.950314	3.87534	Chen Y	7940 European	http://ftp.ebi.ac.uk/pub/databases/gwas/summary_statistics/GCST90200001-GCST90201000/GCST90200021/GCST90200021_buildGRCh38.tsv.gz
GCST90200021	N-acetylglucosamine/n-acetylgalactosamine levels	Mature T/NK-cell lymphomas	Weighted mode	17	0.602092	0.224494	0.016364	0.162084	1.0421	1.82594	1.17596	2.83517	Chen Y	7940 European	http://ftp.ebi.ac.uk/pub/databases/gwas/summary_statistics/GCST90200001-GCST90201000/GCST90200021/GCST90200021_buildGRCh38.tsv.gz
GCST90200069	Phenylacetylglutamate levels	Mature T/NK-cell lymphomas	MR Egger	22	-1.14309	0.500343	0.0333941	-2.12376	-0.162419	0.318832	0.119581	0.850085	Chen Y	6227 European	http://ftp.ebi.ac.uk/pub/databases/gwas/summary_statistics/GCST90200001-GCST90201000/GCST90200069/GCST90200069_buildGRCh38.tsv.gz
GCST90200069	Phenylacetylglutamate levels	Mature T/NK-cell lymphomas	Weighted median	22	-0.385383	0.291446	0.186063	-0.956617	0.18585	0.68019	0.38419	1.20424	Chen Y	6227 European	http://ftp.ebi.ac.uk/pub/databases/gwas/summary_statistics/GCST90200001-GCST90201000/GCST90200069/GCST90200069_buildGRCh38.tsv.gz
GCST90200069	Phenylacetylglutamate levels	Mature T/NK-cell lymphomas	Inverse variance weighted	22	-0.428002	0.202104	0.0341975	-0.824125	-0.0318788	0.65181	0.438619	0.968624	Chen Y	6227 European	http://ftp.ebi.ac.uk/pub/databases/gwas/summary_statistics/GCST90200001-GCST90201000/GCST90200069/GCST90200069_buildGRCh38.tsv.gz
GCST90200069	Phenylacetylglutamate levels	Mature T/NK-cell lymphomas	Simple mode	22	-0.482332	0.486907	0.333157	-1.43667	0.472006	0.617342	0.237718	1.60321	Chen Y	6227 European	http://ftp.ebi.ac.uk/pub/databases/gwas/summary_statistics/GCST90200001-GCST90201000/GCST90200069/GCST90200069_buildGRCh38.tsv.gz
GCST90200069	Phenylacetylglutamate levels	Mature T/NK-cell lymphomas	Weighted mode	22	-0.397859	0.375385	0.301243	-1.13361	0.337895	0.671756	0.321868	1.40199	Chen Y	6227 European	http://ftp.ebi.ac.uk/pub/databases/gwas/summary_statistics/GCST90200001-GCST90201000/GCST90200069/GCST90200069_buildGRCh38.tsv.gz
GCST90200095	1-linoleoyl-2-linolenoyl-GPC (18:2/18:3) levels	Mature T/NK-cell lymphomas	MR Egger	20	-0.132242	0.0810473	0.120121	-0.291095	0.0266105	0.876129	0.747445	1.02697	Chen Y	8188 European	http://ftp.ebi.ac.uk/pub/databases/gwas/summary_statistics/GCST90200001-GCST90201000/GCST90200095/GCST90200095_buildGRCh38.tsv.gz
GCST90200095	1-linoleoyl-2-linolenoyl-GPC (18:2/18:3) levels	Mature T/NK-cell lymphomas	Weighted median	20	-0.152091	0.0872052	0.0811482	-0.323013	0.0188309	0.85891	0.723964	1.01901	Chen Y	8188 European	http://ftp.ebi.ac.uk/pub/databases/gwas/summary_statistics/GCST90200001-GCST90201000/GCST90200095/GCST90200095_buildGRCh38.tsv.gz
GCST90200095	1-linoleoyl-2-linolenoyl-GPC (18:2/18:3) levels	Mature T/NK-cell lymphomas	Inverse variance weighted	20	-0.171493	0.0709743	0.0156802	-0.310603	-0.0323838	0.842406	0.733005	0.968135	Chen Y	8188 European	http://ftp.ebi.ac.uk/pub/databases/gwas/summary_statistics/GCST90200001-GCST90201000/GCST90200095/GCST90200095_buildGRCh38.tsv.gz
GCST90200095	1-linoleoyl-2-linolenoyl-GPC (18:2/18:3) levels	Mature T/NK-cell lymphomas	Simple mode	20	-0.295514	0.3254	0.375172	-0.933299	0.342271	0.744149	0.393254	1.40814	Chen Y	8188 European	http://ftp.ebi.ac.uk/pub/databases/gwas/summary_statistics/GCST90200001-GCST90201000/GCST90200095/GCST90200095_buildGRCh38.tsv.gz
GCST90200095	1-linoleoyl-2-linolenoyl-GPC (18:2/18:3) levels	Mature T/NK-cell lymphomas	Weighted mode	20	-0.146421	0.0782681	0.0768623	-0.299826	0.00698463	0.863794	0.740947	1.00701	Chen Y	8188 European	http://ftp.ebi.ac.uk/pub/databases/gwas/summary_statistics/GCST90200001-GCST90201000/GCST90200095/GCST90200095_buildGRCh38.tsv.gz
GCST90200097	Furaneol sulfate levels	Mature T/NK-cell lymphomas	MR Egger	15	-0.715609	0.399052	0.0962136	-1.49775	0.0665323	0.488894	0.223633	1.0688	Chen Y	5882 European	http://ftp.ebi.ac.uk/pub/databases/gwas/summary_statistics/GCST90200001-GCST90201000/GCST90200097/GCST90200097_buildGRCh38.tsv.gz
GCST90200097	Furaneol sulfate levels	Mature T/NK-cell lymphomas	Weighted median	15	-0.795422	0.26215	0.00241152	-1.30924	-0.281609	0.451391	0.270026	0.754569	Chen Y	5882 European	http://ftp.ebi.ac.uk/pub/databases/gwas/summary_statistics/GCST90200001-GCST90201000/GCST90200097/GCST90200097_buildGRCh38.tsv.gz
GCST90200097	Furaneol sulfate levels	Mature T/NK-cell lymphomas	Inverse variance weighted	15	-0.766638	0.184457	3.23597e-05	-1.12817	-0.405102	0.464572	0.323624	0.666909	Chen Y	5882 European	http://ftp.ebi.ac.uk/pub/databases/gwas/summary_statistics/GCST90200001-GCST90201000/GCST90200097/GCST90200097_buildGRCh38.tsv.gz
GCST90200097	Furaneol sulfate levels	Mature T/NK-cell lymphomas	Simple mode	15	-0.658245	0.437571	0.154723	-1.51588	0.199395	0.517759	0.219614	1.22066	Chen Y	5882 European	http://ftp.ebi.ac.uk/pub/databases/gwas/summary_statistics/GCST90200001-GCST90201000/GCST90200097/GCST90200097_buildGRCh38.tsv.gz
GCST90200097	Furaneol sulfate levels	Mature T/NK-cell lymphomas	Weighted mode	15	-0.745453	0.273506	0.0164139	-1.28152	-0.209382	0.474519	0.277614	0.811085	Chen Y	5882 European	http://ftp.ebi.ac.uk/pub/databases/gwas/summary_statistics/GCST90200001-GCST90201000/GCST90200097/GCST90200097_buildGRCh38.tsv.gz
GCST90200173	Glutamine conjugate of C6H10O2 (2) levels	Mature T/NK-cell lymphomas	MR Egger	16	0.429279	0.648542	0.518774	-0.841864	1.70042	1.53615	0.430907	5.47625	Chen Y	8233 European	http://ftp.ebi.ac.uk/pub/databases/gwas/summary_statistics/GCST90200001-GCST90201000/GCST90200173/GCST90200173_buildGRCh38.tsv.gz
GCST90200173	Glutamine conjugate of C6H10O2 (2) levels	Mature T/NK-cell lymphomas	Weighted median	16	0.601027	0.380604	0.114305	-0.144958	1.34701	1.82399	0.865059	3.84591	Chen Y	8233 European	http://ftp.ebi.ac.uk/pub/databases/gwas/summary_statistics/GCST90200001-GCST90201000/GCST90200173/GCST90200173_buildGRCh38.tsv.gz
GCST90200173	Glutamine conjugate of C6H10O2 (2) levels	Mature T/NK-cell lymphomas	Inverse variance weighted	16	0.632775	0.268504	0.0184395	0.106508	1.15904	1.88283	1.11239	3.18688	Chen Y	8233 European	http://ftp.ebi.ac.uk/pub/databases/gwas/summary_statistics/GCST90200001-GCST90201000/GCST90200173/GCST90200173_buildGRCh38.tsv.gz
GCST90200173	Glutamine conjugate of C6H10O2 (2) levels	Mature T/NK-cell lymphomas	Simple mode	16	0.369656	0.65704	0.582013	-0.918143	1.65745	1.44724	0.39926	5.24594	Chen Y	8233 European	http://ftp.ebi.ac.uk/pub/databases/gwas/summary_statistics/GCST90200001-GCST90201000/GCST90200173/GCST90200173_buildGRCh38.tsv.gz
GCST90200173	Glutamine conjugate of C6H10O2 (2) levels	Mature T/NK-cell lymphomas	Weighted mode	16	0.506131	0.610878	0.420359	-0.69119	1.70345	1.65886	0.50098	5.49288	Chen Y	8233 European	http://ftp.ebi.ac.uk/pub/databases/gwas/summary_statistics/GCST90200001-GCST90201000/GCST90200173/GCST90200173_buildGRCh38.tsv.gz
GCST90200197	N-lactoyl isoleucine levels	Mature T/NK-cell lymphomas	MR Egger	17	0.995538	0.662926	0.153923	-0.303797	2.29487	2.70618	0.738011	9.92317	Chen Y	7526 European	http://ftp.ebi.ac.uk/pub/databases/gwas/summary_statistics/GCST90200001-GCST90201000/GCST90200197/GCST90200197_buildGRCh38.tsv.gz
GCST90200197	N-lactoyl isoleucine levels	Mature T/NK-cell lymphomas	Weighted median	17	0.394966	0.373975	0.290909	-0.338025	1.12796	1.48433	0.713177	3.08934	Chen Y	7526 European	http://ftp.ebi.ac.uk/pub/databases/gwas/summary_statistics/GCST90200001-GCST90201000/GCST90200197/GCST90200197_buildGRCh38.tsv.gz
GCST90200197	N-lactoyl isoleucine levels	Mature T/NK-cell lymphomas	Inverse variance weighted	17	0.634004	0.265949	0.0171287	0.112745	1.15526	1.88514	1.11935	3.17486	Chen Y	7526 European	http://ftp.ebi.ac.uk/pub/databases/gwas/summary_statistics/GCST90200001-GCST90201000/GCST90200197/GCST90200197_buildGRCh38.tsv.gz
GCST90200197	N-lactoyl isoleucine levels	Mature T/NK-cell lymphomas	Simple mode	17	0.305657	0.641899	0.640386	-0.952465	1.56378	1.35752	0.385789	4.77684	Chen Y	7526 European	http://ftp.ebi.ac.uk/pub/databases/gwas/summary_statistics/GCST90200001-GCST90201000/GCST90200197/GCST90200197_buildGRCh38.tsv.gz
GCST90200197	N-lactoyl isoleucine levels	Mature T/NK-cell lymphomas	Weighted mode	17	0.176756	0.604068	0.773582	-1.00722	1.36073	1.19334	0.365233	3.89904	Chen Y	7526 European	http://ftp.ebi.ac.uk/pub/databases/gwas/summary_statistics/GCST90200001-GCST90201000/GCST90200197/GCST90200197_buildGRCh38.tsv.gz
GCST90200207	Methyl vanillate sulfate levels	Mature T/NK-cell lymphomas	MR Egger	23	0.167146	0.404561	0.683682	-0.625794	0.960086	1.18193	0.534837	2.61192	Chen Y	4303 European	http://ftp.ebi.ac.uk/pub/databases/gwas/summary_statistics/GCST90200001-GCST90201000/GCST90200207/GCST90200207_buildGRCh38.tsv.gz
GCST90200207	Methyl vanillate sulfate levels	Mature T/NK-cell lymphomas	Weighted median	23	0.36874	0.198611	0.0633684	-0.0205368	0.758017	1.44591	0.979673	2.13404	Chen Y	4303 European	http://ftp.ebi.ac.uk/pub/databases/gwas/summary_statistics/GCST90200001-GCST90201000/GCST90200207/GCST90200207_buildGRCh38.tsv.gz
GCST90200207	Methyl vanillate sulfate levels	Mature T/NK-cell lymphomas	Inverse variance weighted	23	0.343743	0.150077	0.0219959	0.0495914	0.637894	1.41022	1.05084	1.89249	Chen Y	4303 European	http://ftp.ebi.ac.uk/pub/databases/gwas/summary_statistics/GCST90200001-GCST90201000/GCST90200207/GCST90200207_buildGRCh38.tsv.gz
GCST90200207	Methyl vanillate sulfate levels	Mature T/NK-cell lymphomas	Simple mode	23	0.570917	0.388189	0.155526	-0.189934	1.33177	1.76989	0.827014	3.78773	Chen Y	4303 European	http://ftp.ebi.ac.uk/pub/databases/gwas/summary_statistics/GCST90200001-GCST90201000/GCST90200207/GCST90200207_buildGRCh38.tsv.gz
GCST90200207	Methyl vanillate sulfate levels	Mature T/NK-cell lymphomas	Weighted mode	23	0.46478	0.361038	0.211353	-0.242853	1.17241	1.59166	0.784387	3.22978	Chen Y	4303 European	http://ftp.ebi.ac.uk/pub/databases/gwas/summary_statistics/GCST90200001-GCST90201000/GCST90200207/GCST90200207_buildGRCh38.tsv.gz
GCST90200218	11beta-hydroxyetiocholanolone glucuronide levels	Mature T/NK-cell lymphomas	MR Egger	23	0.937504	0.514878	0.0829142	-0.0716581	1.94667	2.5536	0.930849	7.00529	Chen Y	7220 European	http://ftp.ebi.ac.uk/pub/databases/gwas/summary_statistics/GCST90200001-GCST90201000/GCST90200218/GCST90200218_buildGRCh38.tsv.gz
GCST90200218	11beta-hydroxyetiocholanolone glucuronide levels	Mature T/NK-cell lymphomas	Weighted median	23	0.621857	0.292374	0.0334265	0.0488038	1.19491	1.86238	1.05001	3.30326	Chen Y	7220 European	http://ftp.ebi.ac.uk/pub/databases/gwas/summary_statistics/GCST90200001-GCST90201000/GCST90200218/GCST90200218_buildGRCh38.tsv.gz
GCST90200218	11beta-hydroxyetiocholanolone glucuronide levels	Mature T/NK-cell lymphomas	Inverse variance weighted	23	0.685731	0.206485	0.000897045	0.28102	1.09044	1.98522	1.32448	2.97559	Chen Y	7220 European	http://ftp.ebi.ac.uk/pub/databases/gwas/summary_statistics/GCST90200001-GCST90201000/GCST90200218/GCST90200218_buildGRCh38.tsv.gz
GCST90200218	11beta-hydroxyetiocholanolone glucuronide levels	Mature T/NK-cell lymphomas	Simple mode	23	0.838375	0.569552	0.155185	-0.277947	1.9547	2.31261	0.757337	7.06178	Chen Y	7220 European	http://ftp.ebi.ac.uk/pub/databases/gwas/summary_statistics/GCST90200001-GCST90201000/GCST90200218/GCST90200218_buildGRCh38.tsv.gz
GCST90200218	11beta-hydroxyetiocholanolone glucuronide levels	Mature T/NK-cell lymphomas	Weighted mode	23	0.697136	0.509642	0.185156	-0.301761	1.69603	2.00799	0.739515	5.45228	Chen Y	7220 European	http://ftp.ebi.ac.uk/pub/databases/gwas/summary_statistics/GCST90200001-GCST90201000/GCST90200218/GCST90200218_buildGRCh38.tsv.gz
GCST90200253	Vanillic acid glycine levels	Mature T/NK-cell lymphomas	MR Egger	23	0.342302	0.214928	0.126185	-0.078958	0.763561	1.40819	0.924079	2.1459	Chen Y	7512 European	http://ftp.ebi.ac.uk/pub/databases/gwas/summary_statistics/GCST90200001-GCST90201000/GCST90200253/GCST90200253_buildGRCh38.tsv.gz
GCST90200253	Vanillic acid glycine levels	Mature T/NK-cell lymphomas	Weighted median	23	0.445479	0.210234	0.0340931	0.0334206	0.857538	1.56124	1.03399	2.35735	Chen Y	7512 European	http://ftp.ebi.ac.uk/pub/databases/gwas/summary_statistics/GCST90200001-GCST90201000/GCST90200253/GCST90200253_buildGRCh38.tsv.gz
GCST90200253	Vanillic acid glycine levels	Mature T/NK-cell lymphomas	Inverse variance weighted	23	0.342551	0.14453	0.0177834	0.0592716	0.62583	1.40854	1.06106	1.8698	Chen Y	7512 European	http://ftp.ebi.ac.uk/pub/databases/gwas/summary_statistics/GCST90200001-GCST90201000/GCST90200253/GCST90200253_buildGRCh38.tsv.gz
GCST90200253	Vanillic acid glycine levels	Mature T/NK-cell lymphomas	Simple mode	23	0.271467	0.390934	0.494696	-0.494764	1.0377	1.31189	0.609715	2.82271	Chen Y	7512 European	http://ftp.ebi.ac.uk/pub/databases/gwas/summary_statistics/GCST90200001-GCST90201000/GCST90200253/GCST90200253_buildGRCh38.tsv.gz
GCST90200253	Vanillic acid glycine levels	Mature T/NK-cell lymphomas	Weighted mode	23	0.466274	0.253122	0.0789829	-0.0298456	0.962393	1.59404	0.970595	2.61795	Chen Y	7512 European	http://ftp.ebi.ac.uk/pub/databases/gwas/summary_statistics/GCST90200001-GCST90201000/GCST90200253/GCST90200253_buildGRCh38.tsv.gz
GCST90200303	N-acetyl-L-alanine levels	Mature T/NK-cell lymphomas	MR Egger	32	0.0361074	0.499612	0.942866	-0.943132	1.01535	1.03677	0.389406	2.76032	Chen Y	8220 European	http://ftp.ebi.ac.uk/pub/databases/gwas/summary_statistics/GCST90200001-GCST90201000/GCST90200303/GCST90200303_buildGRCh38.tsv.gz
GCST90200303	N-acetyl-L-alanine levels	Mature T/NK-cell lymphomas	Weighted median	32	0.265111	0.264929	0.316978	-0.25415	0.784372	1.30358	0.775576	2.19103	Chen Y	8220 European	http://ftp.ebi.ac.uk/pub/databases/gwas/summary_statistics/GCST90200001-GCST90201000/GCST90200303/GCST90200303_buildGRCh38.tsv.gz
GCST90200303	N-acetyl-L-alanine levels	Mature T/NK-cell lymphomas	Inverse variance weighted	32	0.410091	0.192277	0.0329406	0.0332268	0.786954	1.50695	1.03378	2.1967	Chen Y	8220 European	http://ftp.ebi.ac.uk/pub/databases/gwas/summary_statistics/GCST90200001-GCST90201000/GCST90200303/GCST90200303_buildGRCh38.tsv.gz
GCST90200303	N-acetyl-L-alanine levels	Mature T/NK-cell lymphomas	Simple mode	32	0.248622	0.522143	0.637301	-0.774779	1.27202	1.28226	0.460806	3.56806	Chen Y	8220 European	http://ftp.ebi.ac.uk/pub/databases/gwas/summary_statistics/GCST90200001-GCST90201000/GCST90200303/GCST90200303_buildGRCh38.tsv.gz
GCST90200303	N-acetyl-L-alanine levels	Mature T/NK-cell lymphomas	Weighted mode	32	0.115637	0.420524	0.785154	-0.708591	0.939865	1.12259	0.492338	2.55964	Chen Y	8220 European	http://ftp.ebi.ac.uk/pub/databases/gwas/summary_statistics/GCST90200001-GCST90201000/GCST90200303/GCST90200303_buildGRCh38.tsv.gz
GCST90200378	Cortisol levels (plasma)	Mature T/NK-cell lymphomas	MR Egger	20	-0.608019	0.528936	0.26539	-1.64473	0.428696	0.544428	0.193064	1.53525	Chen Y	8193 European	http://ftp.ebi.ac.uk/pub/databases/gwas/summary_statistics/GCST90200001-GCST90201000/GCST90200378/GCST90200378_buildGRCh38.tsv.gz
GCST90200378	Cortisol levels (plasma)	Mature T/NK-cell lymphomas	Weighted median	20	-0.355129	0.299998	0.236504	-0.943126	0.232868	0.701083	0.389409	1.26221	Chen Y	8193 European	http://ftp.ebi.ac.uk/pub/databases/gwas/summary_statistics/GCST90200001-GCST90201000/GCST90200378/GCST90200378_buildGRCh38.tsv.gz
GCST90200378	Cortisol levels (plasma)	Mature T/NK-cell lymphomas	Inverse variance weighted	20	-0.438502	0.219506	0.0457515	-0.868734	-0.0082708	0.645002	0.419482	0.991763	Chen Y	8193 European	http://ftp.ebi.ac.uk/pub/databases/gwas/summary_statistics/GCST90200001-GCST90201000/GCST90200378/GCST90200378_buildGRCh38.tsv.gz
GCST90200378	Cortisol levels (plasma)	Mature T/NK-cell lymphomas	Simple mode	20	-0.300138	0.530081	0.577877	-1.3391	0.73882	0.740716	0.262082	2.09346	Chen Y	8193 European	http://ftp.ebi.ac.uk/pub/databases/gwas/summary_statistics/GCST90200001-GCST90201000/GCST90200378/GCST90200378_buildGRCh38.tsv.gz
GCST90200378	Cortisol levels (plasma)	Mature T/NK-cell lymphomas	Weighted mode	20	-0.467887	0.528239	0.386826	-1.50324	0.567461	0.626324	0.222409	1.76378	Chen Y	8193 European	http://ftp.ebi.ac.uk/pub/databases/gwas/summary_statistics/GCST90200001-GCST90201000/GCST90200378/GCST90200378_buildGRCh38.tsv.gz
GCST90200388	Palmitoleate (16:1n7) levels	Mature T/NK-cell lymphomas	MR Egger	26	-0.997678	0.506897	0.0607005	-1.9912	-0.0041598	0.368735	0.136532	0.995849	Chen Y	8290 European	http://ftp.ebi.ac.uk/pub/databases/gwas/summary_statistics/GCST90200001-GCST90201000/GCST90200388/GCST90200388_buildGRCh38.tsv.gz
GCST90200388	Palmitoleate (16:1n7) levels	Mature T/NK-cell lymphomas	Weighted median	26	-0.600993	0.304249	0.0482303	-1.19732	-0.00466511	0.548267	0.302002	0.995346	Chen Y	8290 European	http://ftp.ebi.ac.uk/pub/databases/gwas/summary_statistics/GCST90200001-GCST90201000/GCST90200388/GCST90200388_buildGRCh38.tsv.gz
GCST90200388	Palmitoleate (16:1n7) levels	Mature T/NK-cell lymphomas	Inverse variance weighted	26	-0.439059	0.20749	0.0343407	-0.84574	-0.0323785	0.644642	0.429239	0.96814	Chen Y	8290 European	http://ftp.ebi.ac.uk/pub/databases/gwas/summary_statistics/GCST90200001-GCST90201000/GCST90200388/GCST90200388_buildGRCh38.tsv.gz
GCST90200388	Palmitoleate (16:1n7) levels	Mature T/NK-cell lymphomas	Simple mode	26	-0.882718	0.519431	0.101657	-1.9008	0.135366	0.413657	0.149449	1.14496	Chen Y	8290 European	http://ftp.ebi.ac.uk/pub/databases/gwas/summary_statistics/GCST90200001-GCST90201000/GCST90200388/GCST90200388_buildGRCh38.tsv.gz
GCST90200388	Palmitoleate (16:1n7) levels	Mature T/NK-cell lymphomas	Weighted mode	26	-0.654453	0.411881	0.124643	-1.46174	0.152834	0.519726	0.231832	1.16513	Chen Y	8290 European	http://ftp.ebi.ac.uk/pub/databases/gwas/summary_statistics/GCST90200001-GCST90201000/GCST90200388/GCST90200388_buildGRCh38.tsv.gz
GCST90200410	Phytanate levels	Mature T/NK-cell lymphomas	MR Egger	22	-0.592603	0.415846	0.169561	-1.40766	0.222454	0.552886	0.244715	1.24914	Chen Y	8223 European	http://ftp.ebi.ac.uk/pub/databases/gwas/summary_statistics/GCST90200001-GCST90201000/GCST90200410/GCST90200410_buildGRCh38.tsv.gz
GCST90200410	Phytanate levels	Mature T/NK-cell lymphomas	Weighted median	22	-0.565599	0.288678	0.0500803	-1.13141	0.000208652	0.56802	0.322579	1.00021	Chen Y	8223 European	http://ftp.ebi.ac.uk/pub/databases/gwas/summary_statistics/GCST90200001-GCST90201000/GCST90200410/GCST90200410_buildGRCh38.tsv.gz
GCST90200410	Phytanate levels	Mature T/NK-cell lymphomas	Inverse variance weighted	22	-0.532069	0.215153	0.0133995	-0.953769	-0.110368	0.587389	0.385286	0.895505	Chen Y	8223 European	http://ftp.ebi.ac.uk/pub/databases/gwas/summary_statistics/GCST90200001-GCST90201000/GCST90200410/GCST90200410_buildGRCh38.tsv.gz
GCST90200410	Phytanate levels	Mature T/NK-cell lymphomas	Simple mode	22	-0.692388	0.564262	0.233376	-1.79834	0.413566	0.50038	0.165573	1.5122	Chen Y	8223 European	http://ftp.ebi.ac.uk/pub/databases/gwas/summary_statistics/GCST90200001-GCST90201000/GCST90200410/GCST90200410_buildGRCh38.tsv.gz
GCST90200410	Phytanate levels	Mature T/NK-cell lymphomas	Weighted mode	22	-0.735423	0.427777	0.10029	-1.57387	0.103019	0.479302	0.207242	1.10851	Chen Y	8223 European	http://ftp.ebi.ac.uk/pub/databases/gwas/summary_statistics/GCST90200001-GCST90201000/GCST90200410/GCST90200410_buildGRCh38.tsv.gz
GCST90200469	X-11483 levels	Mature T/NK-cell lymphomas	MR Egger	25	-0.531425	0.356115	0.149215	-1.22941	0.16656	0.587767	0.292465	1.18123	Chen Y	7798 European	http://ftp.ebi.ac.uk/pub/databases/gwas/summary_statistics/GCST90200001-GCST90201000/GCST90200469/GCST90200469_buildGRCh38.tsv.gz
GCST90200469	X-11483 levels	Mature T/NK-cell lymphomas	Weighted median	25	-0.581582	0.297253	0.050404	-1.1642	0.00103456	0.559013	0.312173	1.00104	Chen Y	7798 European	http://ftp.ebi.ac.uk/pub/databases/gwas/summary_statistics/GCST90200001-GCST90201000/GCST90200469/GCST90200469_buildGRCh38.tsv.gz
GCST90200469	X-11483 levels	Mature T/NK-cell lymphomas	Inverse variance weighted	25	-0.395457	0.193255	0.0407278	-0.774237	-0.016676	0.673373	0.461055	0.983462	Chen Y	7798 European	http://ftp.ebi.ac.uk/pub/databases/gwas/summary_statistics/GCST90200001-GCST90201000/GCST90200469/GCST90200469_buildGRCh38.tsv.gz
GCST90200469	X-11483 levels	Mature T/NK-cell lymphomas	Simple mode	25	-0.665784	0.555042	0.242035	-1.75367	0.422099	0.513871	0.173138	1.52516	Chen Y	7798 European	http://ftp.ebi.ac.uk/pub/databases/gwas/summary_statistics/GCST90200001-GCST90201000/GCST90200469/GCST90200469_buildGRCh38.tsv.gz
GCST90200469	X-11483 levels	Mature T/NK-cell lymphomas	Weighted mode	25	-0.607246	0.379674	0.122818	-1.35141	0.136916	0.54485	0.258876	1.14673	Chen Y	7798 European	http://ftp.ebi.ac.uk/pub/databases/gwas/summary_statistics/GCST90200001-GCST90201000/GCST90200469/GCST90200469_buildGRCh38.tsv.gz
GCST90200536	X-17328 levels	Mature T/NK-cell lymphomas	MR Egger	23	1.12817	0.402308	0.0106281	0.339645	1.91669	3.08999	1.40445	6.79843	Chen Y	5856 European	http://ftp.ebi.ac.uk/pub/databases/gwas/summary_statistics/GCST90200001-GCST90201000/GCST90200536/GCST90200536_buildGRCh38.tsv.gz
GCST90200536	X-17328 levels	Mature T/NK-cell lymphomas	Weighted median	23	0.33525	0.267878	0.210751	-0.189791	0.860291	1.39829	0.827132	2.36385	Chen Y	5856 European	http://ftp.ebi.ac.uk/pub/databases/gwas/summary_statistics/GCST90200001-GCST90201000/GCST90200536/GCST90200536_buildGRCh38.tsv.gz
GCST90200536	X-17328 levels	Mature T/NK-cell lymphomas	Inverse variance weighted	23	0.405586	0.18065	0.0247588	0.0515117	0.759661	1.50018	1.05286	2.13755	Chen Y	5856 European	http://ftp.ebi.ac.uk/pub/databases/gwas/summary_statistics/GCST90200001-GCST90201000/GCST90200536/GCST90200536_buildGRCh38.tsv.gz
GCST90200536	X-17328 levels	Mature T/NK-cell lymphomas	Simple mode	23	0.287271	0.501963	0.572924	-0.696576	1.27112	1.33279	0.498289	3.56484	Chen Y	5856 European	http://ftp.ebi.ac.uk/pub/databases/gwas/summary_statistics/GCST90200001-GCST90201000/GCST90200536/GCST90200536_buildGRCh38.tsv.gz
GCST90200536	X-17328 levels	Mature T/NK-cell lymphomas	Weighted mode	23	0.434724	0.474315	0.369327	-0.494934	1.36438	1.54454	0.609611	3.9133	Chen Y	5856 European	http://ftp.ebi.ac.uk/pub/databases/gwas/summary_statistics/GCST90200001-GCST90201000/GCST90200536/GCST90200536_buildGRCh38.tsv.gz
GCST90200582	X-21752 levels	Mature T/NK-cell lymphomas	MR Egger	22	0.235205	0.516768	0.653906	-0.777659	1.24807	1.26517	0.45948	3.48361	Chen Y	6526 European	http://ftp.ebi.ac.uk/pub/databases/gwas/summary_statistics/GCST90200001-GCST90201000/GCST90200582/GCST90200582_buildGRCh38.tsv.gz
GCST90200582	X-21752 levels	Mature T/NK-cell lymphomas	Weighted median	22	0.633437	0.305573	0.038177	0.0345141	1.23236	1.88408	1.03512	3.42932	Chen Y	6526 European	http://ftp.ebi.ac.uk/pub/databases/gwas/summary_statistics/GCST90200001-GCST90201000/GCST90200582/GCST90200582_buildGRCh38.tsv.gz
GCST90200582	X-21752 levels	Mature T/NK-cell lymphomas	Inverse variance weighted	22	0.435449	0.210312	0.0384066	0.0232372	0.847662	1.54566	1.02351	2.33418	Chen Y	6526 European	http://ftp.ebi.ac.uk/pub/databases/gwas/summary_statistics/GCST90200001-GCST90201000/GCST90200582/GCST90200582_buildGRCh38.tsv.gz
GCST90200582	X-21752 levels	Mature T/NK-cell lymphomas	Simple mode	22	0.720793	0.54572	0.200778	-0.34882	1.7904	2.05606	0.70552	5.99188	Chen Y	6526 European	http://ftp.ebi.ac.uk/pub/databases/gwas/summary_statistics/GCST90200001-GCST90201000/GCST90200582/GCST90200582_buildGRCh38.tsv.gz
GCST90200582	X-21752 levels	Mature T/NK-cell lymphomas	Weighted mode	22	0.736162	0.499965	0.155735	-0.243768	1.71609	2.08791	0.783669	5.56275	Chen Y	6526 European	http://ftp.ebi.ac.uk/pub/databases/gwas/summary_statistics/GCST90200001-GCST90201000/GCST90200582/GCST90200582_buildGRCh38.tsv.gz
GCST90200595	X-22776 levels	Mature T/NK-cell lymphomas	MR Egger	12	1.57984	0.642112	0.0336548	0.321298	2.83838	4.85416	1.37892	17.088	Chen Y	6944 European	http://ftp.ebi.ac.uk/pub/databases/gwas/summary_statistics/GCST90200001-GCST90201000/GCST90200595/GCST90200595_buildGRCh38.tsv.gz
GCST90200595	X-22776 levels	Mature T/NK-cell lymphomas	Weighted median	12	0.593697	0.421413	0.158887	-0.232273	1.41967	1.81067	0.79273	4.13574	Chen Y	6944 European	http://ftp.ebi.ac.uk/pub/databases/gwas/summary_statistics/GCST90200001-GCST90201000/GCST90200595/GCST90200595_buildGRCh38.tsv.gz
GCST90200595	X-22776 levels	Mature T/NK-cell lymphomas	Inverse variance weighted	12	0.756273	0.305091	0.0131808	0.158295	1.35425	2.13032	1.17151	3.87386	Chen Y	6944 European	http://ftp.ebi.ac.uk/pub/databases/gwas/summary_statistics/GCST90200001-GCST90201000/GCST90200595/GCST90200595_buildGRCh38.tsv.gz
GCST90200595	X-22776 levels	Mature T/NK-cell lymphomas	Simple mode	12	0.499881	0.684069	0.48021	-0.840895	1.84066	1.64853	0.431325	6.30068	Chen Y	6944 European	http://ftp.ebi.ac.uk/pub/databases/gwas/summary_statistics/GCST90200001-GCST90201000/GCST90200595/GCST90200595_buildGRCh38.tsv.gz
GCST90200595	X-22776 levels	Mature T/NK-cell lymphomas	Weighted mode	12	0.475517	0.648664	0.478846	-0.795863	1.7469	1.60885	0.451192	5.73678	Chen Y	6944 European	http://ftp.ebi.ac.uk/pub/databases/gwas/summary_statistics/GCST90200001-GCST90201000/GCST90200595/GCST90200595_buildGRCh38.tsv.gz
GCST90200673	Carnitine C4 levels	Mature T/NK-cell lymphomas	MR Egger	40	-0.324895	0.14532	0.0313225	-0.609722	-0.0400672	0.722603	0.543502	0.960725	Chen Y	8111 European	http://ftp.ebi.ac.uk/pub/databases/gwas/summary_statistics/GCST90200001-GCST90201000/GCST90200673/GCST90200673_buildGRCh38.tsv.gz
GCST90200673	Carnitine C4 levels	Mature T/NK-cell lymphomas	Weighted median	40	-0.244761	0.135245	0.0703328	-0.509841	0.020319	0.782892	0.600591	1.02053	Chen Y	8111 European	http://ftp.ebi.ac.uk/pub/databases/gwas/summary_statistics/GCST90200001-GCST90201000/GCST90200673/GCST90200673_buildGRCh38.tsv.gz
GCST90200673	Carnitine C4 levels	Mature T/NK-cell lymphomas	Inverse variance weighted	40	-0.19286	0.0975996	0.048151	-0.384155	-0.00156488	0.824597	0.681026	0.998436	Chen Y	8111 European	http://ftp.ebi.ac.uk/pub/databases/gwas/summary_statistics/GCST90200001-GCST90201000/GCST90200673/GCST90200673_buildGRCh38.tsv.gz
GCST90200673	Carnitine C4 levels	Mature T/NK-cell lymphomas	Simple mode	40	-0.132936	0.282766	0.640884	-0.687157	0.421286	0.875521	0.503004	1.52392	Chen Y	8111 European	http://ftp.ebi.ac.uk/pub/databases/gwas/summary_statistics/GCST90200001-GCST90201000/GCST90200673/GCST90200673_buildGRCh38.tsv.gz
GCST90200673	Carnitine C4 levels	Mature T/NK-cell lymphomas	Weighted mode	40	-0.231304	0.133055	0.0900276	-0.492091	0.0294826	0.793498	0.611347	1.02992	Chen Y	8111 European	http://ftp.ebi.ac.uk/pub/databases/gwas/summary_statistics/GCST90200001-GCST90201000/GCST90200673/GCST90200673_buildGRCh38.tsv.gz
GCST90200679	N-acetylarginine levels	Mature T/NK-cell lymphomas	MR Egger	25	-0.246364	0.186814	0.200227	-0.612519	0.119791	0.781638	0.541984	1.12726	Chen Y	8271 European	http://ftp.ebi.ac.uk/pub/databases/gwas/summary_statistics/GCST90200001-GCST90201000/GCST90200679/GCST90200679_buildGRCh38.tsv.gz
GCST90200679	N-acetylarginine levels	Mature T/NK-cell lymphomas	Weighted median	25	-0.242265	0.159918	0.129789	-0.555705	0.0711741	0.784848	0.573668	1.07377	Chen Y	8271 European	http://ftp.ebi.ac.uk/pub/databases/gwas/summary_statistics/GCST90200001-GCST90201000/GCST90200679/GCST90200679_buildGRCh38.tsv.gz
GCST90200679	N-acetylarginine levels	Mature T/NK-cell lymphomas	Inverse variance weighted	25	-0.246216	0.12404	0.0471483	-0.489335	-0.00309678	0.781754	0.613034	0.996908	Chen Y	8271 European	http://ftp.ebi.ac.uk/pub/databases/gwas/summary_statistics/GCST90200001-GCST90201000/GCST90200679/GCST90200679_buildGRCh38.tsv.gz
GCST90200679	N-acetylarginine levels	Mature T/NK-cell lymphomas	Simple mode	25	-0.409538	0.358402	0.264444	-1.11201	0.29293	0.663957	0.328898	1.34035	Chen Y	8271 European	http://ftp.ebi.ac.uk/pub/databases/gwas/summary_statistics/GCST90200001-GCST90201000/GCST90200679/GCST90200679_buildGRCh38.tsv.gz
GCST90200679	N-acetylarginine levels	Mature T/NK-cell lymphomas	Weighted mode	25	-0.168007	0.13035	0.20972	-0.423493	0.0874785	0.845348	0.654756	1.09142	Chen Y	8271 European	http://ftp.ebi.ac.uk/pub/databases/gwas/summary_statistics/GCST90200001-GCST90201000/GCST90200679/GCST90200679_buildGRCh38.tsv.gz
GCST90200761	Citrulline to dimethylarginine (SDMA + ADMA) ratio	Mature T/NK-cell lymphomas	MR Egger	26	-0.265544	0.383088	0.49486	-1.0164	0.48531	0.766789	0.361896	1.62468	Chen Y	8243 European	http://ftp.ebi.ac.uk/pub/databases/gwas/summary_statistics/GCST90200001-GCST90201000/GCST90200761/GCST90200761_buildGRCh38.tsv.gz
GCST90200761	Citrulline to dimethylarginine (SDMA + ADMA) ratio	Mature T/NK-cell lymphomas	Weighted median	26	-0.456361	0.262937	0.08263	-0.971718	0.0589964	0.633585	0.378433	1.06077	Chen Y	8243 European	http://ftp.ebi.ac.uk/pub/databases/gwas/summary_statistics/GCST90200001-GCST90201000/GCST90200761/GCST90200761_buildGRCh38.tsv.gz
GCST90200761	Citrulline to dimethylarginine (SDMA + ADMA) ratio	Mature T/NK-cell lymphomas	Inverse variance weighted	26	-0.354696	0.178463	0.0468664	-0.704483	-0.00490869	0.701387	0.494364	0.995103	Chen Y	8243 European	http://ftp.ebi.ac.uk/pub/databases/gwas/summary_statistics/GCST90200001-GCST90201000/GCST90200761/GCST90200761_buildGRCh38.tsv.gz
GCST90200761	Citrulline to dimethylarginine (SDMA + ADMA) ratio	Mature T/NK-cell lymphomas	Simple mode	26	-0.293896	0.472125	0.539253	-1.21926	0.631469	0.745354	0.295448	1.88037	Chen Y	8243 European	http://ftp.ebi.ac.uk/pub/databases/gwas/summary_statistics/GCST90200001-GCST90201000/GCST90200761/GCST90200761_buildGRCh38.tsv.gz
GCST90200761	Citrulline to dimethylarginine (SDMA + ADMA) ratio	Mature T/NK-cell lymphomas	Weighted mode	26	-0.325642	0.379485	0.398981	-1.06943	0.418148	0.722064	0.343203	1.51915	Chen Y	8243 European	http://ftp.ebi.ac.uk/pub/databases/gwas/summary_statistics/GCST90200001-GCST90201000/GCST90200761/GCST90200761_buildGRCh38.tsv.gz
GCST90200783	Mannose to S-methylcysteine ratio	Mature T/NK-cell lymphomas	MR Egger	17	-0.425486	0.505905	0.413532	-1.41706	0.566087	0.653452	0.242426	1.76136	Chen Y	8182 European	http://ftp.ebi.ac.uk/pub/databases/gwas/summary_statistics/GCST90200001-GCST90201000/GCST90200783/GCST90200783_buildGRCh38.tsv.gz
GCST90200783	Mannose to S-methylcysteine ratio	Mature T/NK-cell lymphomas	Weighted median	17	-0.304816	0.294034	0.299891	-0.881122	0.271491	0.737259	0.414318	1.31192	Chen Y	8182 European	http://ftp.ebi.ac.uk/pub/databases/gwas/summary_statistics/GCST90200001-GCST90201000/GCST90200783/GCST90200783_buildGRCh38.tsv.gz
GCST90200783	Mannose to S-methylcysteine ratio	Mature T/NK-cell lymphomas	Inverse variance weighted	17	-0.45462	0.217683	0.0367577	-0.88128	-0.0279604	0.634689	0.414253	0.972427	Chen Y	8182 European	http://ftp.ebi.ac.uk/pub/databases/gwas/summary_statistics/GCST90200001-GCST90201000/GCST90200783/GCST90200783_buildGRCh38.tsv.gz
GCST90200783	Mannose to S-methylcysteine ratio	Mature T/NK-cell lymphomas	Simple mode	17	-0.379164	0.450986	0.41288	-1.2631	0.504769	0.684434	0.282777	1.6566	Chen Y	8182 European	http://ftp.ebi.ac.uk/pub/databases/gwas/summary_statistics/GCST90200001-GCST90201000/GCST90200783/GCST90200783_buildGRCh38.tsv.gz
GCST90200783	Mannose to S-methylcysteine ratio	Mature T/NK-cell lymphomas	Weighted mode	17	-0.311989	0.336684	0.367874	-0.971889	0.347911	0.731989	0.378368	1.41611	Chen Y	8182 European	http://ftp.ebi.ac.uk/pub/databases/gwas/summary_statistics/GCST90200001-GCST90201000/GCST90200783/GCST90200783_buildGRCh38.tsv.gz
GCST90200789	Alpha-tocopherol to sulfate ratio	Mature T/NK-cell lymphomas	MR Egger	18	0.324854	0.631401	0.613937	-0.912691	1.5624	1.38383	0.401443	4.77025	Chen Y	8201 European	http://ftp.ebi.ac.uk/pub/databases/gwas/summary_statistics/GCST90200001-GCST90201000/GCST90200789/GCST90200789_buildGRCh38.tsv.gz
GCST90200789	Alpha-tocopherol to sulfate ratio	Mature T/NK-cell lymphomas	Weighted median	18	0.582729	0.351533	0.0973826	-0.106276	1.27173	1.79092	0.899176	3.56703	Chen Y	8201 European	http://ftp.ebi.ac.uk/pub/databases/gwas/summary_statistics/GCST90200001-GCST90201000/GCST90200789/GCST90200789_buildGRCh38.tsv.gz
GCST90200789	Alpha-tocopherol to sulfate ratio	Mature T/NK-cell lymphomas	Inverse variance weighted	18	0.754556	0.264142	0.00428169	0.236837	1.27228	2.12667	1.26723	3.56896	Chen Y	8201 European	http://ftp.ebi.ac.uk/pub/databases/gwas/summary_statistics/GCST90200001-GCST90201000/GCST90200789/GCST90200789_buildGRCh38.tsv.gz
GCST90200789	Alpha-tocopherol to sulfate ratio	Mature T/NK-cell lymphomas	Simple mode	18	0.532029	0.555961	0.352003	-0.557655	1.62171	1.70238	0.57255	5.06175	Chen Y	8201 European	http://ftp.ebi.ac.uk/pub/databases/gwas/summary_statistics/GCST90200001-GCST90201000/GCST90200789/GCST90200789_buildGRCh38.tsv.gz
GCST90200789	Alpha-tocopherol to sulfate ratio	Mature T/NK-cell lymphomas	Weighted mode	18	0.575211	0.528492	0.291608	-0.460633	1.61106	1.77751	0.630884	5.0081	Chen Y	8201 European	http://ftp.ebi.ac.uk/pub/databases/gwas/summary_statistics/GCST90200001-GCST90201000/GCST90200789/GCST90200789_buildGRCh38.tsv.gz
GCST90200817	3-hydroxyisobutyrate to phosphate ratio	Mature T/NK-cell lymphomas	MR Egger	25	0.522175	0.410367	0.215924	-0.282145	1.32649	1.68569	0.754165	3.76781	Chen Y	8170 European	http://ftp.ebi.ac.uk/pub/databases/gwas/summary_statistics/GCST90200001-GCST90201000/GCST90200817/GCST90200817_buildGRCh38.tsv.gz
GCST90200817	3-hydroxyisobutyrate to phosphate ratio	Mature T/NK-cell lymphomas	Weighted median	25	0.293326	0.269638	0.276661	-0.235164	0.821816	1.34088	0.790441	2.27463	Chen Y	8170 European	http://ftp.ebi.ac.uk/pub/databases/gwas/summary_statistics/GCST90200001-GCST90201000/GCST90200817/GCST90200817_buildGRCh38.tsv.gz
GCST90200817	3-hydroxyisobutyrate to phosphate ratio	Mature T/NK-cell lymphomas	Inverse variance weighted	25	0.39624	0.198651	0.046081	0.00688337	0.785597	1.48623	1.00691	2.19372	Chen Y	8170 European	http://ftp.ebi.ac.uk/pub/databases/gwas/summary_statistics/GCST90200001-GCST90201000/GCST90200817/GCST90200817_buildGRCh38.tsv.gz
GCST90200817	3-hydroxyisobutyrate to phosphate ratio	Mature T/NK-cell lymphomas	Simple mode	25	0.481644	0.45845	0.303909	-0.416917	1.38021	1.61873	0.659076	3.97572	Chen Y	8170 European	http://ftp.ebi.ac.uk/pub/databases/gwas/summary_statistics/GCST90200001-GCST90201000/GCST90200817/GCST90200817_buildGRCh38.tsv.gz
GCST90200817	3-hydroxyisobutyrate to phosphate ratio	Mature T/NK-cell lymphomas	Weighted mode	25	0.358123	0.449335	0.433262	-0.522574	1.23882	1.43064	0.592992	3.45154	Chen Y	8170 European	http://ftp.ebi.ac.uk/pub/databases/gwas/summary_statistics/GCST90200001-GCST90201000/GCST90200817/GCST90200817_buildGRCh38.tsv.gz
GCST90200902	Phosphate to linoleoyl-arachidonoyl-glycerol (18:2 to 20:4) [2] ratio	Mature T/NK-cell lymphomas	MR Egger	26	0.304813	0.31078	0.336475	-0.304315	0.913941	1.35637	0.737628	2.49413	Chen Y	7649 European	http://ftp.ebi.ac.uk/pub/databases/gwas/summary_statistics/GCST90200001-GCST90201000/GCST90200902/GCST90200902_buildGRCh38.tsv.gz
GCST90200902	Phosphate to linoleoyl-arachidonoyl-glycerol (18:2 to 20:4) [2] ratio	Mature T/NK-cell lymphomas	Weighted median	26	0.25204	0.208278	0.226235	-0.156185	0.660265	1.28665	0.855401	1.93531	Chen Y	7649 European	http://ftp.ebi.ac.uk/pub/databases/gwas/summary_statistics/GCST90200001-GCST90201000/GCST90200902/GCST90200902_buildGRCh38.tsv.gz
GCST90200902	Phosphate to linoleoyl-arachidonoyl-glycerol (18:2 to 20:4) [2] ratio	Mature T/NK-cell lymphomas	Inverse variance weighted	26	0.410151	0.153147	0.00740298	0.109983	0.710319	1.50705	1.11626	2.03464	Chen Y	7649 European	http://ftp.ebi.ac.uk/pub/databases/gwas/summary_statistics/GCST90200001-GCST90201000/GCST90200902/GCST90200902_buildGRCh38.tsv.gz
GCST90200902	Phosphate to linoleoyl-arachidonoyl-glycerol (18:2 to 20:4) [2] ratio	Mature T/NK-cell lymphomas	Simple mode	26	0.779662	0.466827	0.107369	-0.135319	1.69464	2.18074	0.873437	5.4447	Chen Y	7649 European	http://ftp.ebi.ac.uk/pub/databases/gwas/summary_statistics/GCST90200001-GCST90201000/GCST90200902/GCST90200902_buildGRCh38.tsv.gz
GCST90200902	Phosphate to linoleoyl-arachidonoyl-glycerol (18:2 to 20:4) [2] ratio	Mature T/NK-cell lymphomas	Weighted mode	26	0.0624229	0.231595	0.78973	-0.391503	0.516349	1.06441	0.67604	1.6759	Chen Y	7649 European	http://ftp.ebi.ac.uk/pub/databases/gwas/summary_statistics/GCST90200001-GCST90201000/GCST90200902/GCST90200902_buildGRCh38.tsv.gz
GCST90200978	Caffeine to paraxanthine ratio	Mature T/NK-cell lymphomas	MR Egger	27	0.164927	0.428965	0.703877	-0.675845	1.0057	1.17931	0.508726	2.73381	Chen Y	7873 European	http://ftp.ebi.ac.uk/pub/databases/gwas/summary_statistics/GCST90200001-GCST90201000/GCST90200978/GCST90200978_buildGRCh38.tsv.gz
GCST90200978	Caffeine to paraxanthine ratio	Mature T/NK-cell lymphomas	Weighted median	27	0.440789	0.2414	0.0678549	-0.0323551	0.913932	1.55393	0.968163	2.49411	Chen Y	7873 European	http://ftp.ebi.ac.uk/pub/databases/gwas/summary_statistics/GCST90200001-GCST90201000/GCST90200978/GCST90200978_buildGRCh38.tsv.gz
GCST90200978	Caffeine to paraxanthine ratio	Mature T/NK-cell lymphomas	Inverse variance weighted	27	0.371534	0.187685	0.0477526	0.00367178	0.739397	1.44996	1.00368	2.09467	Chen Y	7873 European	http://ftp.ebi.ac.uk/pub/databases/gwas/summary_statistics/GCST90200001-GCST90201000/GCST90200978/GCST90200978_buildGRCh38.tsv.gz
GCST90200978	Caffeine to paraxanthine ratio	Mature T/NK-cell lymphomas	Simple mode	27	0.560905	0.401986	0.17472	-0.226988	1.3488	1.75226	0.79693	3.85279	Chen Y	7873 European	http://ftp.ebi.ac.uk/pub/databases/gwas/summary_statistics/GCST90200001-GCST90201000/GCST90200978/GCST90200978_buildGRCh38.tsv.gz
GCST90200978	Caffeine to paraxanthine ratio	Mature T/NK-cell lymphomas	Weighted mode	27	0.660572	0.320674	0.0495443	0.0320516	1.28909	1.9359	1.03257	3.62949	Chen Y	7873 European	http://ftp.ebi.ac.uk/pub/databases/gwas/summary_statistics/GCST90200001-GCST90201000/GCST90200978/GCST90200978_buildGRCh38.tsv.gz
Blue marked sections are Mendelian randomization bidirectional correlation groups.

## Sheet: table S2
Table S2. Mendelian randomization on the causal effect of Mature T/NK-cell lymphomas on metabolite.
id	exposure	outcome	method	nsnp	b	se	pval	lo_ci	up_ci	or	or_lci95	or_uci95
GCST90200884	Mature T/NK-cell lymphomas	Mannose to N-acetylglucosamine to N-acetylgalactosamine ratio	Inverse variance weighted	7	-0.032472	0.0160158	0.042612	-0.063863	-0.00108096	0.96805	0.938134	0.99892
GCST90199626	Mature T/NK-cell lymphomas	Xanthurenate levels	Inverse variance weighted	7	0.006483	0.0160406	0.686094	-0.0249566	0.0379226	1.0065	0.975352	1.03865
GCST90199647	Mature T/NK-cell lymphomas	Theophylline levels	Inverse variance weighted	7	-0.010902	0.0201536	0.588547	-0.050403	0.0285991	0.989157	0.950846	1.02901
GCST90199659	Mature T/NK-cell lymphomas	1-stearoyl-GPI (18:0) levels	Inverse variance weighted	7	0.00886589	0.0160461	0.580587	-0.0225844	0.0403162	1.00891	0.977669	1.04114
GCST90199668	Mature T/NK-cell lymphomas	Hexanoylcarnitine levels (Biocrates platform)	Inverse variance weighted	7	0.00561848	0.0154123	0.715451	-0.0245897	0.0358267	1.00563	0.97571	1.03648
GCST90199698	Mature T/NK-cell lymphomas	Isobutyrylcarnitine (c4) levels	Inverse variance weighted	7	-0.00612337	0.0158834	0.699852	-0.0372548	0.025008	0.993895	0.963431	1.02532
GCST90199708	Mature T/NK-cell lymphomas	Propionylcarnitine (c3) levels	Inverse variance weighted	7	-0.0133712	0.0194455	0.49169	-0.0514844	0.024742	0.986718	0.949818	1.02505
GCST90199810	Mature T/NK-cell lymphomas	1-palmitoyl-GPI (16:0) levels	Inverse variance weighted	7	-0.00151025	0.0194293	0.938042	-0.0395916	0.0365711	0.998491	0.961182	1.03725
GCST90199919	Mature T/NK-cell lymphomas	Alliin levels	Inverse variance weighted	7	-0.0270171	0.0178758	0.130693	-0.0620537	0.00801953	0.973345	0.939832	1.00805
GCST90199924	Mature T/NK-cell lymphomas	N-methyltaurine levels	Inverse variance weighted	7	-0.0120057	0.0194907	0.537915	-0.0502075	0.0261961	0.988066	0.951032	1.02654
GCST90199942	Mature T/NK-cell lymphomas	Dimethyl sulfone levels	Inverse variance weighted	7	0.00820598	0.0168155	0.62555	-0.0247525	0.0411644	1.00824	0.975551	1.04202
GCST90200021	Mature T/NK-cell lymphomas	N-acetylglucosamine/n-acetylgalactosamine levels	Inverse variance weighted	7	0.0156518	0.0153795	0.30882	-0.0144921	0.0457957	1.01577	0.985612	1.04686
GCST90200069	Mature T/NK-cell lymphomas	Phenylacetylglutamate levels	Inverse variance weighted	7	0.0281378	0.0194872	0.148764	-0.0100572	0.0663328	1.02854	0.989993	1.06858
GCST90200095	Mature T/NK-cell lymphomas	1-linoleoyl-2-linolenoyl-GPC (18:2/18:3) levels	Inverse variance weighted	7	0.0102483	0.0191952	0.59341	-0.0273742	0.0478708	1.0103	0.972997	1.04904
GCST90200097	Mature T/NK-cell lymphomas	Furaneol sulfate levels	Inverse variance weighted	7	0.00577695	0.022987	0.801571	-0.0392775	0.0508314	1.00579	0.961484	1.05215
GCST90200173	Mature T/NK-cell lymphomas	Glutamine conjugate of C6H10O2 (2) levels	Inverse variance weighted	7	-0.00290168	0.0152729	0.849318	-0.0328366	0.0270332	0.997103	0.967697	1.0274
GCST90200197	Mature T/NK-cell lymphomas	N-lactoyl isoleucine levels	Inverse variance weighted	7	-0.00150151	0.0162402	0.926335	-0.0333323	0.0303293	0.9985	0.967217	1.03079
GCST90200207	Mature T/NK-cell lymphomas	Methyl vanillate sulfate levels	Inverse variance weighted	7	-0.0163943	0.0221085	0.458367	-0.059727	0.0269384	0.983739	0.942022	1.0273
GCST90200218	Mature T/NK-cell lymphomas	11beta-hydroxyetiocholanolone glucuronide levels	Inverse variance weighted	7	0.0278285	0.0208478	0.181928	-0.0130331	0.0686901	1.02822	0.987051	1.0711
GCST90200253	Mature T/NK-cell lymphomas	Vanillic acid glycine levels	Inverse variance weighted	7	0.0141474	0.0166581	0.395724	-0.0185024	0.0467972	1.01425	0.981668	1.04791
GCST90200303	Mature T/NK-cell lymphomas	N-acetyl-L-alanine levels	Inverse variance weighted	7	0.00559188	0.0149489	0.708356	-0.023708	0.0348918	1.00561	0.976571	1.03551
GCST90200378	Mature T/NK-cell lymphomas	Cortisol levels (plasma)	Inverse variance weighted	7	0.0159474	0.0157313	0.31071	-0.014886	0.0467808	1.01608	0.985224	1.04789
GCST90200388	Mature T/NK-cell lymphomas	Palmitoleate (16:1n7) levels	Inverse variance weighted	7	-0.00407584	0.0151433	0.787813	-0.0337567	0.025605	0.995932	0.966807	1.02594
GCST90200410	Mature T/NK-cell lymphomas	Phytanate levels	Inverse variance weighted	7	0.0207601	0.0207494	0.317062	-0.0199088	0.0614289	1.02098	0.980288	1.06335
GCST90200469	Mature T/NK-cell lymphomas	X-11483 levels	Inverse variance weighted	7	0.0122534	0.0162866	0.451833	-0.0196683	0.044175	1.01233	0.980524	1.04517
GCST90200536	Mature T/NK-cell lymphomas	X-17328 levels	Inverse variance weighted	7	0.0127541	0.0188331	0.498267	-0.0241587	0.049667	1.01284	0.976131	1.05092
GCST90200582	Mature T/NK-cell lymphomas	X-21752 levels	Inverse variance weighted	7	0.0212921	0.017946	0.235443	-0.0138821	0.0564663	1.02152	0.986214	1.05809
GCST90200595	Mature T/NK-cell lymphomas	X-22776 levels	Inverse variance weighted	7	-0.0267497	0.025188	0.288235	-0.0761181	0.0226188	0.973605	0.926707	1.02288
GCST90200673	Mature T/NK-cell lymphomas	Carnitine C4 levels	Inverse variance weighted	7	0.00434145	0.0159055	0.784889	-0.0268333	0.0355162	1.00435	0.973524	1.03615
GCST90200679	Mature T/NK-cell lymphomas	N-acetylarginine levels	Inverse variance weighted	7	0.0151744	0.0157832	0.33634	-0.0157608	0.0461095	1.01529	0.984363	1.04719
GCST90200761	Mature T/NK-cell lymphomas	Citrulline to dimethylarginine (SDMA + ADMA) ratio	Inverse variance weighted	7	0.000337196	0.0179948	0.98505	-0.0349327	0.0356071	1.00034	0.96567	1.03625
GCST90200783	Mature T/NK-cell lymphomas	Mannose to S-methylcysteine ratio	Inverse variance weighted	7	-0.00305985	0.0159549	0.847913	-0.0343314	0.0282117	0.996945	0.966251	1.02861
GCST90200789	Mature T/NK-cell lymphomas	Alpha-tocopherol to sulfate ratio	Inverse variance weighted	7	0.00178946	0.0191567	0.925576	-0.0357576	0.0393365	1.00179	0.964874	1.04012
GCST90200817	Mature T/NK-cell lymphomas	3-hydroxyisobutyrate to phosphate ratio	Inverse variance weighted	7	0.00122622	0.0189599	0.948434	-0.0359353	0.0383877	1.00123	0.964703	1.03913
GCST90200902	Mature T/NK-cell lymphomas	Phosphate to linoleoyl-arachidonoyl-glycerol (18:2 to 20:4) [2] ratio	Inverse variance weighted	7	0.007779	0.0204315	0.703399	-0.0322666	0.0478246	1.00781	0.968248	1.04899
GCST90200978	Mature T/NK-cell lymphomas	Caffeine to paraxanthine ratio	Inverse variance weighted	7	-0.00555455	0.0162808	0.732975	-0.037465	0.0263559	0.994461	0.963228	1.02671
Blue marked sections are Mendelian randomization bidirectional correlation groups.

## Sheet: table S3
Table S3. Mendelian randomization analysis on the causal effect between immunocyte phenotypes and Mature T/NK-cell lymphomas.
id	id.exposure	id.outcome	outcome	exposure	method	nsnp	b	se	pval	lo_ci	up_ci	or	or_lci95	or_uci95	Trait	Statistical_trait_name	Panel	CatalogID	Trait_type	download_url
ebi-a-GCST90001478	NaJu3p	fxNGvb	Mature T/NK-cell lymphomas	CD4 Treg %CD4	MR Egger	16	0.233443	0.135438	0.106779	-0.0320151	0.498901	1.26294	0.968492	1.64691	CD4 Treg %CD4	f_Treg_Trait501	Treg	GCST90001478	Relative count	https://gwas.mrcieu.ac.uk/files/ebi-a-GCST90001478/ebi-a-GCST90001478.vcf.gz
ebi-a-GCST90001478	NaJu3p	fxNGvb	Mature T/NK-cell lymphomas	CD4 Treg %CD4	Weighted median	16	0.245049	0.12864	0.0567901	-0.00708515	0.497183	1.27768	0.99294	1.64408	CD4 Treg %CD4	f_Treg_Trait501	Treg	GCST90001478	Relative count	https://gwas.mrcieu.ac.uk/files/ebi-a-GCST90001478/ebi-a-GCST90001478.vcf.gz
ebi-a-GCST90001478	NaJu3p	fxNGvb	Mature T/NK-cell lymphomas	CD4 Treg %CD4	Inverse variance weighted	16	0.225679	0.0919418	0.0141045	0.0454735	0.405885	1.25317	1.04652	1.50063	CD4 Treg %CD4	f_Treg_Trait501	Treg	GCST90001478	Relative count	https://gwas.mrcieu.ac.uk/files/ebi-a-GCST90001478/ebi-a-GCST90001478.vcf.gz
ebi-a-GCST90001478	NaJu3p	fxNGvb	Mature T/NK-cell lymphomas	CD4 Treg %CD4	Simple mode	16	0.0398231	0.195602	0.841408	-0.343558	0.423204	1.04063	0.709243	1.52685	CD4 Treg %CD4	f_Treg_Trait501	Treg	GCST90001478	Relative count	https://gwas.mrcieu.ac.uk/files/ebi-a-GCST90001478/ebi-a-GCST90001478.vcf.gz
ebi-a-GCST90001478	NaJu3p	fxNGvb	Mature T/NK-cell lymphomas	CD4 Treg %CD4	Weighted mode	16	0.216534	0.117327	0.0847886	-0.0134278	0.446496	1.24177	0.986662	1.56283	CD4 Treg %CD4	f_Treg_Trait501	Treg	GCST90001478	Relative count	https://gwas.mrcieu.ac.uk/files/ebi-a-GCST90001478/ebi-a-GCST90001478.vcf.gz
ebi-a-GCST90001414	daIlEc	fxNGvb	Mature T/NK-cell lymphomas	IgD- CD24- AC	MR Egger	18	-0.106657	0.198074	0.597664	-0.494882	0.281568	0.898834	0.609643	1.32521	IgD- CD24- AC	BC_Trait34	B cell	GCST90001414	Absolute count	https://gwas.mrcieu.ac.uk/files/ebi-a-GCST90001414/ebi-a-GCST90001414.vcf.gz
ebi-a-GCST90001414	daIlEc	fxNGvb	Mature T/NK-cell lymphomas	IgD- CD24- AC	Weighted median	18	-0.175946	0.166175	0.289692	-0.501649	0.149758	0.838663	0.605531	1.16155	IgD- CD24- AC	BC_Trait34	B cell	GCST90001414	Absolute count	https://gwas.mrcieu.ac.uk/files/ebi-a-GCST90001414/ebi-a-GCST90001414.vcf.gz
ebi-a-GCST90001414	daIlEc	fxNGvb	Mature T/NK-cell lymphomas	IgD- CD24- AC	Inverse variance weighted	18	-0.254105	0.120555	0.0350487	-0.490393	-0.0178175	0.77561	0.612386	0.98234	IgD- CD24- AC	BC_Trait34	B cell	GCST90001414	Absolute count	https://gwas.mrcieu.ac.uk/files/ebi-a-GCST90001414/ebi-a-GCST90001414.vcf.gz
ebi-a-GCST90001414	daIlEc	fxNGvb	Mature T/NK-cell lymphomas	IgD- CD24- AC	Simple mode	18	-0.212562	0.219211	0.345805	-0.642216	0.217091	0.80851	0.526125	1.24246	IgD- CD24- AC	BC_Trait34	B cell	GCST90001414	Absolute count	https://gwas.mrcieu.ac.uk/files/ebi-a-GCST90001414/ebi-a-GCST90001414.vcf.gz
ebi-a-GCST90001414	daIlEc	fxNGvb	Mature T/NK-cell lymphomas	IgD- CD24- AC	Weighted mode	18	-0.187585	0.170027	0.285283	-0.520838	0.145667	0.828958	0.594023	1.15681	IgD- CD24- AC	BC_Trait34	B cell	GCST90001414	Absolute count	https://gwas.mrcieu.ac.uk/files/ebi-a-GCST90001414/ebi-a-GCST90001414.vcf.gz
ebi-a-GCST90001420	nfctDP	fxNGvb	Mature T/NK-cell lymphomas	IgD- CD38br AC	MR Egger	20	-0.189881	0.0935383	0.0574052	-0.373216	-0.00654555	0.827058	0.688517	0.993476	IgD- CD38br AC	BC_Trait4	B cell	GCST90001420	Absolute count	https://gwas.mrcieu.ac.uk/files/ebi-a-GCST90001420/ebi-a-GCST90001420.vcf.gz
ebi-a-GCST90001420	nfctDP	fxNGvb	Mature T/NK-cell lymphomas	IgD- CD38br AC	Weighted median	20	-0.180694	0.10444	0.0836083	-0.385396	0.0240083	0.834691	0.680181	1.0243	IgD- CD38br AC	BC_Trait4	B cell	GCST90001420	Absolute count	https://gwas.mrcieu.ac.uk/files/ebi-a-GCST90001420/ebi-a-GCST90001420.vcf.gz
ebi-a-GCST90001420	nfctDP	fxNGvb	Mature T/NK-cell lymphomas	IgD- CD38br AC	Inverse variance weighted	20	-0.172563	0.0749807	0.021367	-0.319525	-0.025601	0.841505	0.726494	0.974724	IgD- CD38br AC	BC_Trait4	B cell	GCST90001420	Absolute count	https://gwas.mrcieu.ac.uk/files/ebi-a-GCST90001420/ebi-a-GCST90001420.vcf.gz
ebi-a-GCST90001420	nfctDP	fxNGvb	Mature T/NK-cell lymphomas	IgD- CD38br AC	Simple mode	20	-0.320143	0.186875	0.102957	-0.686418	0.0461319	0.726045	0.503376	1.04721	IgD- CD38br AC	BC_Trait4	B cell	GCST90001420	Absolute count	https://gwas.mrcieu.ac.uk/files/ebi-a-GCST90001420/ebi-a-GCST90001420.vcf.gz
ebi-a-GCST90001420	nfctDP	fxNGvb	Mature T/NK-cell lymphomas	IgD- CD38br AC	Weighted mode	20	-0.190392	0.0972072	0.0650014	-0.380918	0.000134046	0.826635	0.683234	1.00013	IgD- CD38br AC	BC_Trait4	B cell	GCST90001420	Absolute count	https://gwas.mrcieu.ac.uk/files/ebi-a-GCST90001420/ebi-a-GCST90001420.vcf.gz
ebi-a-GCST90001436	kd36xU	fxNGvb	Mature T/NK-cell lymphomas	Memory B cell %lymphocyte	MR Egger	28	0.100208	0.0608918	0.111869	-0.0191402	0.219556	1.1054	0.981042	1.24552	Memory B cell %lymphocyte	BC_Trait58	B cell	GCST90001436	Relative count	https://gwas.mrcieu.ac.uk/files/ebi-a-GCST90001436/ebi-a-GCST90001436.vcf.gz
ebi-a-GCST90001436	kd36xU	fxNGvb	Mature T/NK-cell lymphomas	Memory B cell %lymphocyte	Weighted median	28	0.104543	0.0682154	0.12539	-0.0291597	0.238245	1.1102	0.971261	1.26902	Memory B cell %lymphocyte	BC_Trait58	B cell	GCST90001436	Relative count	https://gwas.mrcieu.ac.uk/files/ebi-a-GCST90001436/ebi-a-GCST90001436.vcf.gz
ebi-a-GCST90001436	kd36xU	fxNGvb	Mature T/NK-cell lymphomas	Memory B cell %lymphocyte	Inverse variance weighted	28	0.108178	0.0526424	0.0398839	0.00499836	0.211357	1.11425	1.00501	1.23535	Memory B cell %lymphocyte	BC_Trait58	B cell	GCST90001436	Relative count	https://gwas.mrcieu.ac.uk/files/ebi-a-GCST90001436/ebi-a-GCST90001436.vcf.gz
ebi-a-GCST90001436	kd36xU	fxNGvb	Mature T/NK-cell lymphomas	Memory B cell %lymphocyte	Simple mode	28	0.241982	0.184245	0.20011	-0.119138	0.603101	1.27377	0.887685	1.82778	Memory B cell %lymphocyte	BC_Trait58	B cell	GCST90001436	Relative count	https://gwas.mrcieu.ac.uk/files/ebi-a-GCST90001436/ebi-a-GCST90001436.vcf.gz
ebi-a-GCST90001436	kd36xU	fxNGvb	Mature T/NK-cell lymphomas	Memory B cell %lymphocyte	Weighted mode	28	0.106546	0.060285	0.0884686	-0.0116127	0.224704	1.11243	0.988454	1.25195	Memory B cell %lymphocyte	BC_Trait58	B cell	GCST90001436	Relative count	https://gwas.mrcieu.ac.uk/files/ebi-a-GCST90001436/ebi-a-GCST90001436.vcf.gz
ebi-a-GCST90001441	M3mGEz	fxNGvb	Mature T/NK-cell lymphomas	IgD+ CD24- %lymphocyte	MR Egger	21	0.332922	0.303581	0.2865	-0.262096	0.92794	1.39504	0.769437	2.52929	IgD+ CD24- %lymphocyte	BC_Trait63	B cell	GCST90001441	Relative count	https://gwas.mrcieu.ac.uk/files/ebi-a-GCST90001441/ebi-a-GCST90001441.vcf.gz
ebi-a-GCST90001441	M3mGEz	fxNGvb	Mature T/NK-cell lymphomas	IgD+ CD24- %lymphocyte	Weighted median	21	0.364109	0.205351	0.0762109	-0.0383786	0.766597	1.43923	0.962349	2.15243	IgD+ CD24- %lymphocyte	BC_Trait63	B cell	GCST90001441	Relative count	https://gwas.mrcieu.ac.uk/files/ebi-a-GCST90001441/ebi-a-GCST90001441.vcf.gz
ebi-a-GCST90001441	M3mGEz	fxNGvb	Mature T/NK-cell lymphomas	IgD+ CD24- %lymphocyte	Inverse variance weighted	21	0.281993	0.137129	0.0397424	0.0132214	0.550765	1.32577	1.01331	1.73458	IgD+ CD24- %lymphocyte	BC_Trait63	B cell	GCST90001441	Relative count	https://gwas.mrcieu.ac.uk/files/ebi-a-GCST90001441/ebi-a-GCST90001441.vcf.gz
ebi-a-GCST90001441	M3mGEz	fxNGvb	Mature T/NK-cell lymphomas	IgD+ CD24- %lymphocyte	Simple mode	21	0.449688	0.340091	0.201006	-0.216891	1.11627	1.56782	0.805017	3.05343	IgD+ CD24- %lymphocyte	BC_Trait63	B cell	GCST90001441	Relative count	https://gwas.mrcieu.ac.uk/files/ebi-a-GCST90001441/ebi-a-GCST90001441.vcf.gz
ebi-a-GCST90001441	M3mGEz	fxNGvb	Mature T/NK-cell lymphomas	IgD+ CD24- %lymphocyte	Weighted mode	21	0.492843	0.256512	0.0690582	-0.0099201	0.995605	1.63696	0.990129	2.70636	IgD+ CD24- %lymphocyte	BC_Trait63	B cell	GCST90001441	Relative count	https://gwas.mrcieu.ac.uk/files/ebi-a-GCST90001441/ebi-a-GCST90001441.vcf.gz
ebi-a-GCST90001475	bxWih9	fxNGvb	Mature T/NK-cell lymphomas	HLA DR++ monocyte %monocyte	MR Egger	21	-0.418711	0.173621	0.0261634	-0.759009	-0.0784142	0.657894	0.46813	0.924581	HLA DR++ monocyte %monocyte	f_MONO_Trait503	TBNK	GCST90001475	Relative count	https://gwas.mrcieu.ac.uk/files/ebi-a-GCST90001475/ebi-a-GCST90001475.vcf.gz
ebi-a-GCST90001475	bxWih9	fxNGvb	Mature T/NK-cell lymphomas	HLA DR++ monocyte %monocyte	Weighted median	21	-0.26589	0.146517	0.0695643	-0.553064	0.0212834	0.766523	0.575185	1.02151	HLA DR++ monocyte %monocyte	f_MONO_Trait503	TBNK	GCST90001475	Relative count	https://gwas.mrcieu.ac.uk/files/ebi-a-GCST90001475/ebi-a-GCST90001475.vcf.gz
ebi-a-GCST90001475	bxWih9	fxNGvb	Mature T/NK-cell lymphomas	HLA DR++ monocyte %monocyte	Inverse variance weighted	21	-0.23153	0.0963566	0.0162681	-0.420389	-0.042671	0.793319	0.656791	0.958227	HLA DR++ monocyte %monocyte	f_MONO_Trait503	TBNK	GCST90001475	Relative count	https://gwas.mrcieu.ac.uk/files/ebi-a-GCST90001475/ebi-a-GCST90001475.vcf.gz
ebi-a-GCST90001475	bxWih9	fxNGvb	Mature T/NK-cell lymphomas	HLA DR++ monocyte %monocyte	Simple mode	21	-0.322994	0.248043	0.207655	-0.809158	0.16317	0.723978	0.445233	1.17724	HLA DR++ monocyte %monocyte	f_MONO_Trait503	TBNK	GCST90001475	Relative count	https://gwas.mrcieu.ac.uk/files/ebi-a-GCST90001475/ebi-a-GCST90001475.vcf.gz
ebi-a-GCST90001475	bxWih9	fxNGvb	Mature T/NK-cell lymphomas	HLA DR++ monocyte %monocyte	Weighted mode	21	-0.367399	0.18316	0.0585849	-0.726392	-0.00840501	0.692533	0.483651	0.99163	HLA DR++ monocyte %monocyte	f_MONO_Trait503	TBNK	GCST90001475	Relative count	https://gwas.mrcieu.ac.uk/files/ebi-a-GCST90001475/ebi-a-GCST90001475.vcf.gz
ebi-a-GCST90001496	PF8mbD	fxNGvb	Mature T/NK-cell lymphomas	CD39+ secreting Treg %secreting Treg	MR Egger	28	-0.141247	0.0721275	0.0610054	-0.282617	0.000122728	0.868275	0.753808	1.00012	CD39+ secreting Treg %secreting Treg	f_Treg_Trait519	Treg	GCST90001496	Relative count	https://gwas.mrcieu.ac.uk/files/ebi-a-GCST90001496/ebi-a-GCST90001496.vcf.gz
ebi-a-GCST90001496	PF8mbD	fxNGvb	Mature T/NK-cell lymphomas	CD39+ secreting Treg %secreting Treg	Weighted median	28	-0.107639	0.0783637	0.169571	-0.261232	0.0459537	0.897951	0.770102	1.04703	CD39+ secreting Treg %secreting Treg	f_Treg_Trait519	Treg	GCST90001496	Relative count	https://gwas.mrcieu.ac.uk/files/ebi-a-GCST90001496/ebi-a-GCST90001496.vcf.gz
ebi-a-GCST90001496	PF8mbD	fxNGvb	Mature T/NK-cell lymphomas	CD39+ secreting Treg %secreting Treg	Inverse variance weighted	28	-0.123476	0.0537663	0.0216454	-0.228858	-0.0180941	0.883843	0.795441	0.982069	CD39+ secreting Treg %secreting Treg	f_Treg_Trait519	Treg	GCST90001496	Relative count	https://gwas.mrcieu.ac.uk/files/ebi-a-GCST90001496/ebi-a-GCST90001496.vcf.gz
ebi-a-GCST90001496	PF8mbD	fxNGvb	Mature T/NK-cell lymphomas	CD39+ secreting Treg %secreting Treg	Simple mode	28	-0.111702	0.126994	0.386847	-0.360611	0.137207	0.894311	0.697251	1.14707	CD39+ secreting Treg %secreting Treg	f_Treg_Trait519	Treg	GCST90001496	Relative count	https://gwas.mrcieu.ac.uk/files/ebi-a-GCST90001496/ebi-a-GCST90001496.vcf.gz
ebi-a-GCST90001496	PF8mbD	fxNGvb	Mature T/NK-cell lymphomas	CD39+ secreting Treg %secreting Treg	Weighted mode	28	-0.0981424	0.0664191	0.15108	-0.228324	0.032039	0.90652	0.795866	1.03256	CD39+ secreting Treg %secreting Treg	f_Treg_Trait519	Treg	GCST90001496	Relative count	https://gwas.mrcieu.ac.uk/files/ebi-a-GCST90001496/ebi-a-GCST90001496.vcf.gz
ebi-a-GCST90001538	EU24Bk	fxNGvb	Mature T/NK-cell lymphomas	CM CD4+ %CD4+	MR Egger	32	-0.0855446	0.0314071	0.0106565	-0.147102	-0.0239868	0.918012	0.863206	0.976299	CM CD4+ %CD4+	MT_Trait504	Maturation stages of T cell	GCST90001538	Relative count	https://gwas.mrcieu.ac.uk/files/ebi-a-GCST90001538/ebi-a-GCST90001538.vcf.gz
ebi-a-GCST90001538	EU24Bk	fxNGvb	Mature T/NK-cell lymphomas	CM CD4+ %CD4+	Weighted median	32	-0.0736559	0.0351112	0.0359239	-0.142474	-0.0048379	0.928991	0.86721	0.995174	CM CD4+ %CD4+	MT_Trait504	Maturation stages of T cell	GCST90001538	Relative count	https://gwas.mrcieu.ac.uk/files/ebi-a-GCST90001538/ebi-a-GCST90001538.vcf.gz
ebi-a-GCST90001538	EU24Bk	fxNGvb	Mature T/NK-cell lymphomas	CM CD4+ %CD4+	Inverse variance weighted	32	-0.0916215	0.0284872	0.00129886	-0.147456	-0.0357865	0.91245	0.8629	0.964846	CM CD4+ %CD4+	MT_Trait504	Maturation stages of T cell	GCST90001538	Relative count	https://gwas.mrcieu.ac.uk/files/ebi-a-GCST90001538/ebi-a-GCST90001538.vcf.gz
ebi-a-GCST90001538	EU24Bk	fxNGvb	Mature T/NK-cell lymphomas	CM CD4+ %CD4+	Simple mode	32	-0.133533	0.143951	0.360769	-0.415678	0.148612	0.874999	0.659893	1.16022	CM CD4+ %CD4+	MT_Trait504	Maturation stages of T cell	GCST90001538	Relative count	https://gwas.mrcieu.ac.uk/files/ebi-a-GCST90001538/ebi-a-GCST90001538.vcf.gz
ebi-a-GCST90001538	EU24Bk	fxNGvb	Mature T/NK-cell lymphomas	CM CD4+ %CD4+	Weighted mode	32	-0.080459	0.0320581	0.0175146	-0.143293	-0.017625	0.922693	0.8665	0.982529	CM CD4+ %CD4+	MT_Trait504	Maturation stages of T cell	GCST90001538	Relative count	https://gwas.mrcieu.ac.uk/files/ebi-a-GCST90001538/ebi-a-GCST90001538.vcf.gz
ebi-a-GCST90001546	Bq6O2v	fxNGvb	Mature T/NK-cell lymphomas	TD CD4+ %CD4+	MR Egger	21	-0.174209	0.285098	0.548407	-0.733001	0.384582	0.840121	0.480465	1.469	TD CD4+ %CD4+	MT_Trait512	Maturation stages of T cell	GCST90001546	Relative count	https://gwas.mrcieu.ac.uk/files/ebi-a-GCST90001546/ebi-a-GCST90001546.vcf.gz
ebi-a-GCST90001546	Bq6O2v	fxNGvb	Mature T/NK-cell lymphomas	TD CD4+ %CD4+	Weighted median	21	-0.396649	0.191404	0.0382363	-0.7718	-0.021497	0.67257	0.46218	0.978732	TD CD4+ %CD4+	MT_Trait512	Maturation stages of T cell	GCST90001546	Relative count	https://gwas.mrcieu.ac.uk/files/ebi-a-GCST90001546/ebi-a-GCST90001546.vcf.gz
ebi-a-GCST90001546	Bq6O2v	fxNGvb	Mature T/NK-cell lymphomas	TD CD4+ %CD4+	Inverse variance weighted	21	-0.264317	0.132499	0.046058	-0.524015	-0.00461907	0.76773	0.592138	0.995392	TD CD4+ %CD4+	MT_Trait512	Maturation stages of T cell	GCST90001546	Relative count	https://gwas.mrcieu.ac.uk/files/ebi-a-GCST90001546/ebi-a-GCST90001546.vcf.gz
ebi-a-GCST90001546	Bq6O2v	fxNGvb	Mature T/NK-cell lymphomas	TD CD4+ %CD4+	Simple mode	21	-0.528804	0.301814	0.0950788	-1.12036	0.0627516	0.589309	0.326162	1.06476	TD CD4+ %CD4+	MT_Trait512	Maturation stages of T cell	GCST90001546	Relative count	https://gwas.mrcieu.ac.uk/files/ebi-a-GCST90001546/ebi-a-GCST90001546.vcf.gz
ebi-a-GCST90001546	Bq6O2v	fxNGvb	Mature T/NK-cell lymphomas	TD CD4+ %CD4+	Weighted mode	21	-0.457745	0.247352	0.0790581	-0.942554	0.0270645	0.632709	0.389632	1.02743	TD CD4+ %CD4+	MT_Trait512	Maturation stages of T cell	GCST90001546	Relative count	https://gwas.mrcieu.ac.uk/files/ebi-a-GCST90001546/ebi-a-GCST90001546.vcf.gz
ebi-a-GCST90001600	2QsgQM	fxNGvb	Mature T/NK-cell lymphomas	Leukocyte AC	MR Egger	11	-0.230169	0.121145	0.0898951	-0.467613	0.00727462	0.794399	0.626496	1.0073	Leukocyte AC	TB_Trait501	TBNK	GCST90001600	Absolute count	https://gwas.mrcieu.ac.uk/files/ebi-a-GCST90001600/ebi-a-GCST90001600.vcf.gz
ebi-a-GCST90001600	2QsgQM	fxNGvb	Mature T/NK-cell lymphomas	Leukocyte AC	Weighted median	11	-0.204721	0.101691	0.0440959	-0.404035	-0.00540773	0.814874	0.667621	0.994607	Leukocyte AC	TB_Trait501	TBNK	GCST90001600	Absolute count	https://gwas.mrcieu.ac.uk/files/ebi-a-GCST90001600/ebi-a-GCST90001600.vcf.gz
ebi-a-GCST90001600	2QsgQM	fxNGvb	Mature T/NK-cell lymphomas	Leukocyte AC	Inverse variance weighted	11	-0.197523	0.0770592	0.0103693	-0.348559	-0.0464871	0.820761	0.705704	0.954577	Leukocyte AC	TB_Trait501	TBNK	GCST90001600	Absolute count	https://gwas.mrcieu.ac.uk/files/ebi-a-GCST90001600/ebi-a-GCST90001600.vcf.gz
ebi-a-GCST90001600	2QsgQM	fxNGvb	Mature T/NK-cell lymphomas	Leukocyte AC	Simple mode	11	-0.158972	0.187777	0.417017	-0.527015	0.20907	0.85302	0.590365	1.23253	Leukocyte AC	TB_Trait501	TBNK	GCST90001600	Absolute count	https://gwas.mrcieu.ac.uk/files/ebi-a-GCST90001600/ebi-a-GCST90001600.vcf.gz
ebi-a-GCST90001600	2QsgQM	fxNGvb	Mature T/NK-cell lymphomas	Leukocyte AC	Weighted mode	11	-0.200821	0.0936919	0.0577019	-0.384457	-0.0171844	0.818059	0.68082	0.982962	Leukocyte AC	TB_Trait501	TBNK	GCST90001600	Absolute count	https://gwas.mrcieu.ac.uk/files/ebi-a-GCST90001600/ebi-a-GCST90001600.vcf.gz
ebi-a-GCST90001601	9CfHCu	fxNGvb	Mature T/NK-cell lymphomas	Lymphocyte AC	MR Egger	19	0.219296	0.187885	0.25925	-0.14896	0.587551	1.2452	0.861604	1.79958	Lymphocyte AC	TB_Trait507	TBNK	GCST90001601	Absolute count	https://gwas.mrcieu.ac.uk/files/ebi-a-GCST90001601/ebi-a-GCST90001601.vcf.gz
ebi-a-GCST90001601	9CfHCu	fxNGvb	Mature T/NK-cell lymphomas	Lymphocyte AC	Weighted median	19	0.366069	0.178048	0.0397812	0.017095	0.715044	1.44206	1.01724	2.04428	Lymphocyte AC	TB_Trait507	TBNK	GCST90001601	Absolute count	https://gwas.mrcieu.ac.uk/files/ebi-a-GCST90001601/ebi-a-GCST90001601.vcf.gz
ebi-a-GCST90001601	9CfHCu	fxNGvb	Mature T/NK-cell lymphomas	Lymphocyte AC	Inverse variance weighted	19	0.256765	0.121148	0.0340543	0.0193144	0.494215	1.29274	1.0195	1.63921	Lymphocyte AC	TB_Trait507	TBNK	GCST90001601	Absolute count	https://gwas.mrcieu.ac.uk/files/ebi-a-GCST90001601/ebi-a-GCST90001601.vcf.gz
ebi-a-GCST90001601	9CfHCu	fxNGvb	Mature T/NK-cell lymphomas	Lymphocyte AC	Simple mode	19	0.456504	0.277525	0.117338	-0.0874454	1.00045	1.57855	0.916269	2.71952	Lymphocyte AC	TB_Trait507	TBNK	GCST90001601	Absolute count	https://gwas.mrcieu.ac.uk/files/ebi-a-GCST90001601/ebi-a-GCST90001601.vcf.gz
ebi-a-GCST90001601	9CfHCu	fxNGvb	Mature T/NK-cell lymphomas	Lymphocyte AC	Weighted mode	19	0.467902	0.236878	0.0637742	0.00362072	0.932183	1.59664	1.00363	2.54005	Lymphocyte AC	TB_Trait507	TBNK	GCST90001601	Absolute count	https://gwas.mrcieu.ac.uk/files/ebi-a-GCST90001601/ebi-a-GCST90001601.vcf.gz
ebi-a-GCST90001706	fy9tpt	fxNGvb	Mature T/NK-cell lymphomas	BAFF-R on IgD+ CD38- naive	MR Egger	28	0.0606974	0.0909473	0.510403	-0.117559	0.238954	1.06258	0.889088	1.26992	BAFF-R on IgD+ CD38- naive	Bcells.trait140	B cell	GCST90001706	MFI	https://gwas.mrcieu.ac.uk/files/ebi-a-GCST90001706/ebi-a-GCST90001706.vcf.gz
ebi-a-GCST90001706	fy9tpt	fxNGvb	Mature T/NK-cell lymphomas	BAFF-R on IgD+ CD38- naive	Weighted median	28	0.0314176	0.0820981	0.701954	-0.129495	0.19233	1.03192	0.878539	1.21207	BAFF-R on IgD+ CD38- naive	Bcells.trait140	B cell	GCST90001706	MFI	https://gwas.mrcieu.ac.uk/files/ebi-a-GCST90001706/ebi-a-GCST90001706.vcf.gz
ebi-a-GCST90001706	fy9tpt	fxNGvb	Mature T/NK-cell lymphomas	BAFF-R on IgD+ CD38- naive	Inverse variance weighted	28	0.129669	0.0595656	0.0294876	0.0129201	0.246417	1.13845	1.013	1.27943	BAFF-R on IgD+ CD38- naive	Bcells.trait140	B cell	GCST90001706	MFI	https://gwas.mrcieu.ac.uk/files/ebi-a-GCST90001706/ebi-a-GCST90001706.vcf.gz
ebi-a-GCST90001706	fy9tpt	fxNGvb	Mature T/NK-cell lymphomas	BAFF-R on IgD+ CD38- naive	Simple mode	28	0.202427	0.157975	0.210955	-0.107205	0.512058	1.22437	0.898342	1.66872	BAFF-R on IgD+ CD38- naive	Bcells.trait140	B cell	GCST90001706	MFI	https://gwas.mrcieu.ac.uk/files/ebi-a-GCST90001706/ebi-a-GCST90001706.vcf.gz
ebi-a-GCST90001706	fy9tpt	fxNGvb	Mature T/NK-cell lymphomas	BAFF-R on IgD+ CD38- naive	Weighted mode	28	0.0278139	0.0781256	0.724596	-0.125312	0.18094	1.0282	0.882221	1.19834	BAFF-R on IgD+ CD38- naive	Bcells.trait140	B cell	GCST90001706	MFI	https://gwas.mrcieu.ac.uk/files/ebi-a-GCST90001706/ebi-a-GCST90001706.vcf.gz
ebi-a-GCST90001849	59V3oI	fxNGvb	Mature T/NK-cell lymphomas	CD3 on HLA DR+ CD4+	MR Egger	26	-0.10346	0.160553	0.525429	-0.418144	0.211224	0.901712	0.658267	1.23519	CD3 on HLA DR+ CD4+	Blue.530.30.TBNK.trait6	TBNK	GCST90001849	MFI	https://gwas.mrcieu.ac.uk/files/ebi-a-GCST90001849/ebi-a-GCST90001849.vcf.gz
ebi-a-GCST90001849	59V3oI	fxNGvb	Mature T/NK-cell lymphomas	CD3 on HLA DR+ CD4+	Weighted median	26	-0.218546	0.128093	0.0879806	-0.469608	0.0325168	0.803687	0.625247	1.03305	CD3 on HLA DR+ CD4+	Blue.530.30.TBNK.trait6	TBNK	GCST90001849	MFI	https://gwas.mrcieu.ac.uk/files/ebi-a-GCST90001849/ebi-a-GCST90001849.vcf.gz
ebi-a-GCST90001849	59V3oI	fxNGvb	Mature T/NK-cell lymphomas	CD3 on HLA DR+ CD4+	Inverse variance weighted	26	-0.178151	0.086696	0.0398889	-0.348075	-0.00822726	0.836816	0.706046	0.991806	CD3 on HLA DR+ CD4+	Blue.530.30.TBNK.trait6	TBNK	GCST90001849	MFI	https://gwas.mrcieu.ac.uk/files/ebi-a-GCST90001849/ebi-a-GCST90001849.vcf.gz
ebi-a-GCST90001849	59V3oI	fxNGvb	Mature T/NK-cell lymphomas	CD3 on HLA DR+ CD4+	Simple mode	26	-0.27942	0.225856	0.227524	-0.722099	0.163259	0.756222	0.485732	1.17734	CD3 on HLA DR+ CD4+	Blue.530.30.TBNK.trait6	TBNK	GCST90001849	MFI	https://gwas.mrcieu.ac.uk/files/ebi-a-GCST90001849/ebi-a-GCST90001849.vcf.gz
ebi-a-GCST90001849	59V3oI	fxNGvb	Mature T/NK-cell lymphomas	CD3 on HLA DR+ CD4+	Weighted mode	26	-0.302945	0.178147	0.10144	-0.652113	0.0462234	0.73864	0.520944	1.04731	CD3 on HLA DR+ CD4+	Blue.530.30.TBNK.trait6	TBNK	GCST90001849	MFI	https://gwas.mrcieu.ac.uk/files/ebi-a-GCST90001849/ebi-a-GCST90001849.vcf.gz
ebi-a-GCST90001850	JwUWCY	fxNGvb	Mature T/NK-cell lymphomas	CD3 on HLA DR+ CD8br	MR Egger	26	-0.114134	0.138993	0.419646	-0.386561	0.158293	0.892139	0.67939	1.17151	CD3 on HLA DR+ CD8br	Blue.530.30.TBNK.trait7	TBNK	GCST90001850	MFI	https://gwas.mrcieu.ac.uk/files/ebi-a-GCST90001850/ebi-a-GCST90001850.vcf.gz
ebi-a-GCST90001850	JwUWCY	fxNGvb	Mature T/NK-cell lymphomas	CD3 on HLA DR+ CD8br	Weighted median	26	-0.167463	0.14528	0.249036	-0.452211	0.117285	0.845808	0.63622	1.12444	CD3 on HLA DR+ CD8br	Blue.530.30.TBNK.trait7	TBNK	GCST90001850	MFI	https://gwas.mrcieu.ac.uk/files/ebi-a-GCST90001850/ebi-a-GCST90001850.vcf.gz
ebi-a-GCST90001850	JwUWCY	fxNGvb	Mature T/NK-cell lymphomas	CD3 on HLA DR+ CD8br	Inverse variance weighted	26	-0.19154	0.0865122	0.0268269	-0.361104	-0.0219765	0.825686	0.696906	0.978263	CD3 on HLA DR+ CD8br	Blue.530.30.TBNK.trait7	TBNK	GCST90001850	MFI	https://gwas.mrcieu.ac.uk/files/ebi-a-GCST90001850/ebi-a-GCST90001850.vcf.gz
ebi-a-GCST90001850	JwUWCY	fxNGvb	Mature T/NK-cell lymphomas	CD3 on HLA DR+ CD8br	Simple mode	26	-0.440764	0.261808	0.104719	-0.953907	0.0723793	0.643545	0.385233	1.07506	CD3 on HLA DR+ CD8br	Blue.530.30.TBNK.trait7	TBNK	GCST90001850	MFI	https://gwas.mrcieu.ac.uk/files/ebi-a-GCST90001850/ebi-a-GCST90001850.vcf.gz
ebi-a-GCST90001850	JwUWCY	fxNGvb	Mature T/NK-cell lymphomas	CD3 on HLA DR+ CD8br	Weighted mode	26	-0.0509925	0.147778	0.732934	-0.340637	0.238652	0.950286	0.711317	1.26954	CD3 on HLA DR+ CD8br	Blue.530.30.TBNK.trait7	TBNK	GCST90001850	MFI	https://gwas.mrcieu.ac.uk/files/ebi-a-GCST90001850/ebi-a-GCST90001850.vcf.gz
ebi-a-GCST90001868	TGbsgi	fxNGvb	Mature T/NK-cell lymphomas	CD3 on CD4 Treg	MR Egger	11	-0.205363	0.184852	0.295381	-0.567673	0.156946	0.814351	0.566843	1.16993	CD3 on CD4 Treg	Blue.530.30.Treg.trait8	Treg	GCST90001868	MFI	https://gwas.mrcieu.ac.uk/files/ebi-a-GCST90001868/ebi-a-GCST90001868.vcf.gz
ebi-a-GCST90001868	TGbsgi	fxNGvb	Mature T/NK-cell lymphomas	CD3 on CD4 Treg	Weighted median	11	-0.214843	0.120489	0.0745714	-0.451001	0.0213155	0.806668	0.63699	1.02154	CD3 on CD4 Treg	Blue.530.30.Treg.trait8	Treg	GCST90001868	MFI	https://gwas.mrcieu.ac.uk/files/ebi-a-GCST90001868/ebi-a-GCST90001868.vcf.gz
ebi-a-GCST90001868	TGbsgi	fxNGvb	Mature T/NK-cell lymphomas	CD3 on CD4 Treg	Inverse variance weighted	11	-0.275596	0.101739	0.00675131	-0.475004	-0.0761888	0.759119	0.621883	0.926641	CD3 on CD4 Treg	Blue.530.30.Treg.trait8	Treg	GCST90001868	MFI	https://gwas.mrcieu.ac.uk/files/ebi-a-GCST90001868/ebi-a-GCST90001868.vcf.gz
ebi-a-GCST90001868	TGbsgi	fxNGvb	Mature T/NK-cell lymphomas	CD3 on CD4 Treg	Simple mode	11	-0.335006	0.227161	0.171054	-0.780242	0.11023	0.715334	0.458295	1.11654	CD3 on CD4 Treg	Blue.530.30.Treg.trait8	Treg	GCST90001868	MFI	https://gwas.mrcieu.ac.uk/files/ebi-a-GCST90001868/ebi-a-GCST90001868.vcf.gz
ebi-a-GCST90001868	TGbsgi	fxNGvb	Mature T/NK-cell lymphomas	CD3 on CD4 Treg	Weighted mode	11	-0.218893	0.132407	0.129299	-0.478411	0.040625	0.803408	0.619767	1.04146	CD3 on CD4 Treg	Blue.530.30.Treg.trait8	Treg	GCST90001868	MFI	https://gwas.mrcieu.ac.uk/files/ebi-a-GCST90001868/ebi-a-GCST90001868.vcf.gz
ebi-a-GCST90001918	4Mfy6h	fxNGvb	Mature T/NK-cell lymphomas	CD45 on HLA DR+ T cell	MR Egger	18	-0.156315	0.112118	0.182317	-0.376066	0.0634363	0.85529	0.686557	1.06549	CD45 on HLA DR+ T cell	Blue.670.LP.TBNK.trait6	TBNK	GCST90001918	MFI	https://gwas.mrcieu.ac.uk/files/ebi-a-GCST90001918/ebi-a-GCST90001918.vcf.gz
ebi-a-GCST90001918	4Mfy6h	fxNGvb	Mature T/NK-cell lymphomas	CD45 on HLA DR+ T cell	Weighted median	18	-0.159603	0.116328	0.170063	-0.387606	0.0684007	0.852483	0.67868	1.07079	CD45 on HLA DR+ T cell	Blue.670.LP.TBNK.trait6	TBNK	GCST90001918	MFI	https://gwas.mrcieu.ac.uk/files/ebi-a-GCST90001918/ebi-a-GCST90001918.vcf.gz
ebi-a-GCST90001918	4Mfy6h	fxNGvb	Mature T/NK-cell lymphomas	CD45 on HLA DR+ T cell	Inverse variance weighted	18	-0.170162	0.0786749	0.0305529	-0.324365	-0.015959	0.843528	0.722987	0.984168	CD45 on HLA DR+ T cell	Blue.670.LP.TBNK.trait6	TBNK	GCST90001918	MFI	https://gwas.mrcieu.ac.uk/files/ebi-a-GCST90001918/ebi-a-GCST90001918.vcf.gz
ebi-a-GCST90001918	4Mfy6h	fxNGvb	Mature T/NK-cell lymphomas	CD45 on HLA DR+ T cell	Simple mode	18	-0.253625	0.188496	0.19613	-0.623077	0.115827	0.775982	0.536292	1.1228	CD45 on HLA DR+ T cell	Blue.670.LP.TBNK.trait6	TBNK	GCST90001918	MFI	https://gwas.mrcieu.ac.uk/files/ebi-a-GCST90001918/ebi-a-GCST90001918.vcf.gz
ebi-a-GCST90001918	4Mfy6h	fxNGvb	Mature T/NK-cell lymphomas	CD45 on HLA DR+ T cell	Weighted mode	18	-0.125866	0.0999248	0.224831	-0.321719	0.0699867	0.881733	0.724902	1.07249	CD45 on HLA DR+ T cell	Blue.670.LP.TBNK.trait6	TBNK	GCST90001918	MFI	https://gwas.mrcieu.ac.uk/files/ebi-a-GCST90001918/ebi-a-GCST90001918.vcf.gz
ebi-a-GCST90001940	sYUFc5	fxNGvb	Mature T/NK-cell lymphomas	CD25 on CD39+ activated Treg	MR Egger	12	0.231014	0.143294	0.138001	-0.0498419	0.511869	1.25988	0.95138	1.66841	CD25 on CD39+ activated Treg	Blue.780.60.CD25.trait6	Treg	GCST90001940	MFI	https://gwas.mrcieu.ac.uk/files/ebi-a-GCST90001940/ebi-a-GCST90001940.vcf.gz
ebi-a-GCST90001940	sYUFc5	fxNGvb	Mature T/NK-cell lymphomas	CD25 on CD39+ activated Treg	Weighted median	12	0.231272	0.14144	0.102023	-0.0459503	0.508494	1.2602	0.955089	1.66279	CD25 on CD39+ activated Treg	Blue.780.60.CD25.trait6	Treg	GCST90001940	MFI	https://gwas.mrcieu.ac.uk/files/ebi-a-GCST90001940/ebi-a-GCST90001940.vcf.gz
ebi-a-GCST90001940	sYUFc5	fxNGvb	Mature T/NK-cell lymphomas	CD25 on CD39+ activated Treg	Inverse variance weighted	12	0.249372	0.111104	0.0248001	0.0316093	0.467136	1.28322	1.03211	1.59542	CD25 on CD39+ activated Treg	Blue.780.60.CD25.trait6	Treg	GCST90001940	MFI	https://gwas.mrcieu.ac.uk/files/ebi-a-GCST90001940/ebi-a-GCST90001940.vcf.gz
ebi-a-GCST90001940	sYUFc5	fxNGvb	Mature T/NK-cell lymphomas	CD25 on CD39+ activated Treg	Simple mode	12	0.104721	0.283711	0.71905	-0.451352	0.660795	1.1104	0.636766	1.93633	CD25 on CD39+ activated Treg	Blue.780.60.CD25.trait6	Treg	GCST90001940	MFI	https://gwas.mrcieu.ac.uk/files/ebi-a-GCST90001940/ebi-a-GCST90001940.vcf.gz
ebi-a-GCST90001940	sYUFc5	fxNGvb	Mature T/NK-cell lymphomas	CD25 on CD39+ activated Treg	Weighted mode	12	0.227738	0.123247	0.0916742	-0.0138268	0.469303	1.25576	0.986268	1.59888	CD25 on CD39+ activated Treg	Blue.780.60.CD25.trait6	Treg	GCST90001940	MFI	https://gwas.mrcieu.ac.uk/files/ebi-a-GCST90001940/ebi-a-GCST90001940.vcf.gz
ebi-a-GCST90001948	hCwaLX	fxNGvb	Mature T/NK-cell lymphomas	CD33 on CD33dim HLA DR+ CD11b+	MR Egger	22	0.0721037	0.0920753	0.442747	-0.108364	0.252571	1.07477	0.897301	1.28733	CD33 on CD33dim HLA DR+ CD11b+	Blue.780.60.MDSC.trait12	Myeloid cell	GCST90001948	MFI	https://gwas.mrcieu.ac.uk/files/ebi-a-GCST90001948/ebi-a-GCST90001948.vcf.gz
ebi-a-GCST90001948	hCwaLX	fxNGvb	Mature T/NK-cell lymphomas	CD33 on CD33dim HLA DR+ CD11b+	Weighted median	22	0.114471	0.0677941	0.0913143	-0.0184057	0.247347	1.12128	0.981763	1.28062	CD33 on CD33dim HLA DR+ CD11b+	Blue.780.60.MDSC.trait12	Myeloid cell	GCST90001948	MFI	https://gwas.mrcieu.ac.uk/files/ebi-a-GCST90001948/ebi-a-GCST90001948.vcf.gz
ebi-a-GCST90001948	hCwaLX	fxNGvb	Mature T/NK-cell lymphomas	CD33 on CD33dim HLA DR+ CD11b+	Inverse variance weighted	22	0.1286	0.0569775	0.0240064	0.0169239	0.240275	1.13723	1.01707	1.2716	CD33 on CD33dim HLA DR+ CD11b+	Blue.780.60.MDSC.trait12	Myeloid cell	GCST90001948	MFI	https://gwas.mrcieu.ac.uk/files/ebi-a-GCST90001948/ebi-a-GCST90001948.vcf.gz
ebi-a-GCST90001948	hCwaLX	fxNGvb	Mature T/NK-cell lymphomas	CD33 on CD33dim HLA DR+ CD11b+	Simple mode	22	0.209067	0.156739	0.196538	-0.0981411	0.516275	1.23253	0.906521	1.67577	CD33 on CD33dim HLA DR+ CD11b+	Blue.780.60.MDSC.trait12	Myeloid cell	GCST90001948	MFI	https://gwas.mrcieu.ac.uk/files/ebi-a-GCST90001948/ebi-a-GCST90001948.vcf.gz
ebi-a-GCST90001948	hCwaLX	fxNGvb	Mature T/NK-cell lymphomas	CD33 on CD33dim HLA DR+ CD11b+	Weighted mode	22	0.127997	0.0644534	0.0602555	0.00166839	0.254326	1.13655	1.00167	1.28959	CD33 on CD33dim HLA DR+ CD11b+	Blue.780.60.MDSC.trait12	Myeloid cell	GCST90001948	MFI	https://gwas.mrcieu.ac.uk/files/ebi-a-GCST90001948/ebi-a-GCST90001948.vcf.gz
ebi-a-GCST90001957	I74KnK	fxNGvb	Mature T/NK-cell lymphomas	CD33 on CD33br HLA DR+ CD14-	MR Egger	21	0.142421	0.0802035	0.0917945	-0.0147779	0.29962	1.15306	0.985331	1.34935	CD33 on CD33br HLA DR+ CD14-	Blue.780.60.MDSC.trait9	Myeloid cell	GCST90001957	MFI	https://gwas.mrcieu.ac.uk/files/ebi-a-GCST90001957/ebi-a-GCST90001957.vcf.gz
ebi-a-GCST90001957	I74KnK	fxNGvb	Mature T/NK-cell lymphomas	CD33 on CD33br HLA DR+ CD14-	Weighted median	21	0.105084	0.0600831	0.080294	-0.0126786	0.222847	1.1108	0.987401	1.24963	CD33 on CD33br HLA DR+ CD14-	Blue.780.60.MDSC.trait9	Myeloid cell	GCST90001957	MFI	https://gwas.mrcieu.ac.uk/files/ebi-a-GCST90001957/ebi-a-GCST90001957.vcf.gz
ebi-a-GCST90001957	I74KnK	fxNGvb	Mature T/NK-cell lymphomas	CD33 on CD33br HLA DR+ CD14-	Inverse variance weighted	21	0.0982538	0.0495493	0.0473729	0.00113719	0.19537	1.10324	1.00114	1.21576	CD33 on CD33br HLA DR+ CD14-	Blue.780.60.MDSC.trait9	Myeloid cell	GCST90001957	MFI	https://gwas.mrcieu.ac.uk/files/ebi-a-GCST90001957/ebi-a-GCST90001957.vcf.gz
ebi-a-GCST90001957	I74KnK	fxNGvb	Mature T/NK-cell lymphomas	CD33 on CD33br HLA DR+ CD14-	Simple mode	21	0.131381	0.138142	0.352928	-0.139378	0.40214	1.1404	0.869899	1.49502	CD33 on CD33br HLA DR+ CD14-	Blue.780.60.MDSC.trait9	Myeloid cell	GCST90001957	MFI	https://gwas.mrcieu.ac.uk/files/ebi-a-GCST90001957/ebi-a-GCST90001957.vcf.gz
ebi-a-GCST90001957	I74KnK	fxNGvb	Mature T/NK-cell lymphomas	CD33 on CD33br HLA DR+ CD14-	Weighted mode	21	0.105384	0.0563465	0.0761529	-0.00505514	0.215823	1.11114	0.994958	1.24088	CD33 on CD33br HLA DR+ CD14-	Blue.780.60.MDSC.trait9	Myeloid cell	GCST90001957	MFI	https://gwas.mrcieu.ac.uk/files/ebi-a-GCST90001957/ebi-a-GCST90001957.vcf.gz
ebi-a-GCST90002012	4rsRYR	fxNGvb	Mature T/NK-cell lymphomas	CX3CR1 on CD14- CD16+ monocyte	MR Egger	18	-0.248721	0.13169	0.0771994	-0.506833	0.0093902	0.779797	0.6024	1.00943	CX3CR1 on CD14- CD16+ monocyte	mono.trait7	Monocyte	GCST90002012	MFI	https://gwas.mrcieu.ac.uk/files/ebi-a-GCST90002012/ebi-a-GCST90002012.vcf.gz
ebi-a-GCST90002012	4rsRYR	fxNGvb	Mature T/NK-cell lymphomas	CX3CR1 on CD14- CD16+ monocyte	Weighted median	18	-0.218484	0.124342	0.0788966	-0.462194	0.0252259	0.803736	0.6299	1.02555	CX3CR1 on CD14- CD16+ monocyte	mono.trait7	Monocyte	GCST90002012	MFI	https://gwas.mrcieu.ac.uk/files/ebi-a-GCST90002012/ebi-a-GCST90002012.vcf.gz
ebi-a-GCST90002012	4rsRYR	fxNGvb	Mature T/NK-cell lymphomas	CX3CR1 on CD14- CD16+ monocyte	Inverse variance weighted	18	-0.254239	0.0896725	0.00457981	-0.429997	-0.0784807	0.775507	0.650511	0.92452	CX3CR1 on CD14- CD16+ monocyte	mono.trait7	Monocyte	GCST90002012	MFI	https://gwas.mrcieu.ac.uk/files/ebi-a-GCST90002012/ebi-a-GCST90002012.vcf.gz
ebi-a-GCST90002012	4rsRYR	fxNGvb	Mature T/NK-cell lymphomas	CX3CR1 on CD14- CD16+ monocyte	Simple mode	18	-0.288672	0.185368	0.137822	-0.651993	0.0746496	0.749258	0.521006	1.07751	CX3CR1 on CD14- CD16+ monocyte	mono.trait7	Monocyte	GCST90002012	MFI	https://gwas.mrcieu.ac.uk/files/ebi-a-GCST90002012/ebi-a-GCST90002012.vcf.gz
ebi-a-GCST90002012	4rsRYR	fxNGvb	Mature T/NK-cell lymphomas	CX3CR1 on CD14- CD16+ monocyte	Weighted mode	18	-0.199981	0.113878	0.0970707	-0.423183	0.0232205	0.818746	0.654959	1.02349	CX3CR1 on CD14- CD16+ monocyte	mono.trait7	Monocyte	GCST90002012	MFI	https://gwas.mrcieu.ac.uk/files/ebi-a-GCST90002012/ebi-a-GCST90002012.vcf.gz
ebi-a-GCST90002067	rQTuwd	fxNGvb	Mature T/NK-cell lymphomas	CD4 on CD39+ activated Treg	MR Egger	23	-0.182039	0.139654	0.206513	-0.455761	0.0916825	0.833569	0.633965	1.09602	CD4 on CD39+ activated Treg	Red.780.60.Treg.trait6	Treg	GCST90002067	MFI	https://gwas.mrcieu.ac.uk/files/ebi-a-GCST90002067/ebi-a-GCST90002067.vcf.gz
ebi-a-GCST90002067	rQTuwd	fxNGvb	Mature T/NK-cell lymphomas	CD4 on CD39+ activated Treg	Weighted median	23	-0.165197	0.132177	0.211367	-0.424264	0.0938701	0.847727	0.654251	1.09842	CD4 on CD39+ activated Treg	Red.780.60.Treg.trait6	Treg	GCST90002067	MFI	https://gwas.mrcieu.ac.uk/files/ebi-a-GCST90002067/ebi-a-GCST90002067.vcf.gz
ebi-a-GCST90002067	rQTuwd	fxNGvb	Mature T/NK-cell lymphomas	CD4 on CD39+ activated Treg	Inverse variance weighted	23	-0.189635	0.0871729	0.029601	-0.360494	-0.018776	0.827261	0.697332	0.981399	CD4 on CD39+ activated Treg	Red.780.60.Treg.trait6	Treg	GCST90002067	MFI	https://gwas.mrcieu.ac.uk/files/ebi-a-GCST90002067/ebi-a-GCST90002067.vcf.gz
ebi-a-GCST90002067	rQTuwd	fxNGvb	Mature T/NK-cell lymphomas	CD4 on CD39+ activated Treg	Simple mode	23	-0.221349	0.212581	0.30907	-0.638008	0.19531	0.801437	0.528344	1.21569	CD4 on CD39+ activated Treg	Red.780.60.Treg.trait6	Treg	GCST90002067	MFI	https://gwas.mrcieu.ac.uk/files/ebi-a-GCST90002067/ebi-a-GCST90002067.vcf.gz
ebi-a-GCST90002067	rQTuwd	fxNGvb	Mature T/NK-cell lymphomas	CD4 on CD39+ activated Treg	Weighted mode	23	-0.173148	0.133408	0.207771	-0.434628	0.0883317	0.841013	0.647506	1.09235	CD4 on CD39+ activated Treg	Red.780.60.Treg.trait6	Treg	GCST90002067	MFI	https://gwas.mrcieu.ac.uk/files/ebi-a-GCST90002067/ebi-a-GCST90002067.vcf.gz
ebi-a-GCST90002075	sXeQ7P	fxNGvb	Mature T/NK-cell lymphomas	SSC-A on B cell	MR Egger	13	0.141451	0.202531	0.499416	-0.25551	0.538413	1.15194	0.774521	1.71329	SSC-A on B cell	SSC.TBNK.trait10	TBNK	GCST90002075	Morphological parameter	https://gwas.mrcieu.ac.uk/files/ebi-a-GCST90002075/ebi-a-GCST90002075.vcf.gz
ebi-a-GCST90002075	sXeQ7P	fxNGvb	Mature T/NK-cell lymphomas	SSC-A on B cell	Weighted median	13	0.253838	0.16413	0.121968	-0.0678574	0.575533	1.28896	0.934394	1.77808	SSC-A on B cell	SSC.TBNK.trait10	TBNK	GCST90002075	Morphological parameter	https://gwas.mrcieu.ac.uk/files/ebi-a-GCST90002075/ebi-a-GCST90002075.vcf.gz
ebi-a-GCST90002075	sXeQ7P	fxNGvb	Mature T/NK-cell lymphomas	SSC-A on B cell	Inverse variance weighted	13	0.263551	0.120286	0.0284493	0.0277902	0.499312	1.30154	1.02818	1.64759	SSC-A on B cell	SSC.TBNK.trait10	TBNK	GCST90002075	Morphological parameter	https://gwas.mrcieu.ac.uk/files/ebi-a-GCST90002075/ebi-a-GCST90002075.vcf.gz
ebi-a-GCST90002075	sXeQ7P	fxNGvb	Mature T/NK-cell lymphomas	SSC-A on B cell	Simple mode	13	0.221955	0.225451	0.344307	-0.219929	0.66384	1.24852	0.802576	1.94224	SSC-A on B cell	SSC.TBNK.trait10	TBNK	GCST90002075	Morphological parameter	https://gwas.mrcieu.ac.uk/files/ebi-a-GCST90002075/ebi-a-GCST90002075.vcf.gz
ebi-a-GCST90002075	sXeQ7P	fxNGvb	Mature T/NK-cell lymphomas	SSC-A on B cell	Weighted mode	13	0.234904	0.172324	0.197864	-0.102851	0.572659	1.26479	0.902261	1.77297	SSC-A on B cell	SSC.TBNK.trait10	TBNK	GCST90002075	Morphological parameter	https://gwas.mrcieu.ac.uk/files/ebi-a-GCST90002075/ebi-a-GCST90002075.vcf.gz
ebi-a-GCST90002087	73zr6B	fxNGvb	Mature T/NK-cell lymphomas	CD11c on myeloid DC	MR Egger	30	0.134795	0.0847064	0.122767	-0.0312299	0.300819	1.1443	0.969253	1.35097	CD11c on myeloid DC	Violet.450.50.cDC.trait1	cDC	GCST90002087	MFI	https://gwas.mrcieu.ac.uk/files/ebi-a-GCST90002087/ebi-a-GCST90002087.vcf.gz
ebi-a-GCST90002087	73zr6B	fxNGvb	Mature T/NK-cell lymphomas	CD11c on myeloid DC	Weighted median	30	0.124424	0.0945578	0.188223	-0.060909	0.309758	1.1325	0.940909	1.36309	CD11c on myeloid DC	Violet.450.50.cDC.trait1	cDC	GCST90002087	MFI	https://gwas.mrcieu.ac.uk/files/ebi-a-GCST90002087/ebi-a-GCST90002087.vcf.gz
ebi-a-GCST90002087	73zr6B	fxNGvb	Mature T/NK-cell lymphomas	CD11c on myeloid DC	Inverse variance weighted	30	0.142598	0.0645072	0.0270653	0.0161639	0.269032	1.15327	1.0163	1.3087	CD11c on myeloid DC	Violet.450.50.cDC.trait1	cDC	GCST90002087	MFI	https://gwas.mrcieu.ac.uk/files/ebi-a-GCST90002087/ebi-a-GCST90002087.vcf.gz
ebi-a-GCST90002087	73zr6B	fxNGvb	Mature T/NK-cell lymphomas	CD11c on myeloid DC	Simple mode	30	0.183364	0.161168	0.264549	-0.132524	0.499253	1.20125	0.875882	1.64749	CD11c on myeloid DC	Violet.450.50.cDC.trait1	cDC	GCST90002087	MFI	https://gwas.mrcieu.ac.uk/files/ebi-a-GCST90002087/ebi-a-GCST90002087.vcf.gz
ebi-a-GCST90002087	73zr6B	fxNGvb	Mature T/NK-cell lymphomas	CD11c on myeloid DC	Weighted mode	30	0.131639	0.0828548	0.122953	-0.0307569	0.294034	1.1407	0.969711	1.34183	CD11c on myeloid DC	Violet.450.50.cDC.trait1	cDC	GCST90002087	MFI	https://gwas.mrcieu.ac.uk/files/ebi-a-GCST90002087/ebi-a-GCST90002087.vcf.gz
ebi-a-GCST90002088	yG498d	fxNGvb	Mature T/NK-cell lymphomas	CD11c on CD62L+ myeloid DC	MR Egger	26	0.124935	0.0885794	0.171243	-0.0486805	0.298551	1.13308	0.952485	1.3479	CD11c on CD62L+ myeloid DC	Violet.450.50.cDC.trait2	cDC	GCST90002088	MFI	https://gwas.mrcieu.ac.uk/files/ebi-a-GCST90002088/ebi-a-GCST90002088.vcf.gz
ebi-a-GCST90002088	yG498d	fxNGvb	Mature T/NK-cell lymphomas	CD11c on CD62L+ myeloid DC	Weighted median	26	0.132384	0.0964867	0.170051	-0.0567302	0.321498	1.14155	0.944849	1.37919	CD11c on CD62L+ myeloid DC	Violet.450.50.cDC.trait2	cDC	GCST90002088	MFI	https://gwas.mrcieu.ac.uk/files/ebi-a-GCST90002088/ebi-a-GCST90002088.vcf.gz
ebi-a-GCST90002088	yG498d	fxNGvb	Mature T/NK-cell lymphomas	CD11c on CD62L+ myeloid DC	Inverse variance weighted	26	0.151001	0.0665993	0.0233714	0.0204665	0.281536	1.163	1.02068	1.32516	CD11c on CD62L+ myeloid DC	Violet.450.50.cDC.trait2	cDC	GCST90002088	MFI	https://gwas.mrcieu.ac.uk/files/ebi-a-GCST90002088/ebi-a-GCST90002088.vcf.gz
ebi-a-GCST90002088	yG498d	fxNGvb	Mature T/NK-cell lymphomas	CD11c on CD62L+ myeloid DC	Simple mode	26	0.092453	0.160533	0.569823	-0.222192	0.407098	1.09686	0.800762	1.50245	CD11c on CD62L+ myeloid DC	Violet.450.50.cDC.trait2	cDC	GCST90002088	MFI	https://gwas.mrcieu.ac.uk/files/ebi-a-GCST90002088/ebi-a-GCST90002088.vcf.gz
ebi-a-GCST90002088	yG498d	fxNGvb	Mature T/NK-cell lymphomas	CD11c on CD62L+ myeloid DC	Weighted mode	26	0.137019	0.0792113	0.0959973	-0.0182351	0.292273	1.14685	0.98193	1.33947	CD11c on CD62L+ myeloid DC	Violet.450.50.cDC.trait2	cDC	GCST90002088	MFI	https://gwas.mrcieu.ac.uk/files/ebi-a-GCST90002088/ebi-a-GCST90002088.vcf.gz
ebi-a-GCST90002090	PIgf71	fxNGvb	Mature T/NK-cell lymphomas	CD11c on granulocyte	MR Egger	22	0.361797	0.190589	0.0721817	-0.0117571	0.735351	1.43591	0.988312	2.08621	CD11c on granulocyte	Violet.450.50.cDC.trait4	cDC	GCST90002090	MFI	https://gwas.mrcieu.ac.uk/files/ebi-a-GCST90002090/ebi-a-GCST90002090.vcf.gz
ebi-a-GCST90002090	PIgf71	fxNGvb	Mature T/NK-cell lymphomas	CD11c on granulocyte	Weighted median	22	0.308081	0.134253	0.0217462	0.0449443	0.571218	1.36081	1.04597	1.77042	CD11c on granulocyte	Violet.450.50.cDC.trait4	cDC	GCST90002090	MFI	https://gwas.mrcieu.ac.uk/files/ebi-a-GCST90002090/ebi-a-GCST90002090.vcf.gz
ebi-a-GCST90002090	PIgf71	fxNGvb	Mature T/NK-cell lymphomas	CD11c on granulocyte	Inverse variance weighted	22	0.255512	0.106984	0.0169256	0.0458234	0.4652	1.29112	1.04689	1.59233	CD11c on granulocyte	Violet.450.50.cDC.trait4	cDC	GCST90002090	MFI	https://gwas.mrcieu.ac.uk/files/ebi-a-GCST90002090/ebi-a-GCST90002090.vcf.gz
ebi-a-GCST90002090	PIgf71	fxNGvb	Mature T/NK-cell lymphomas	CD11c on granulocyte	Simple mode	22	0.294214	0.212785	0.181291	-0.122845	0.711274	1.34207	0.8844	2.03658	CD11c on granulocyte	Violet.450.50.cDC.trait4	cDC	GCST90002090	MFI	https://gwas.mrcieu.ac.uk/files/ebi-a-GCST90002090/ebi-a-GCST90002090.vcf.gz
ebi-a-GCST90002090	PIgf71	fxNGvb	Mature T/NK-cell lymphomas	CD11c on granulocyte	Weighted mode	22	0.294214	0.135634	0.0416954	0.0283712	0.560057	1.34207	1.02878	1.75077	CD11c on granulocyte	Violet.450.50.cDC.trait4	cDC	GCST90002090	MFI	https://gwas.mrcieu.ac.uk/files/ebi-a-GCST90002090/ebi-a-GCST90002090.vcf.gz
ebi-a-GCST90002102	v2QC57	fxNGvb	Mature T/NK-cell lymphomas	CD45RA on resting Treg	MR Egger	29	-0.100486	0.0598378	0.10463	-0.217768	0.0167963	0.904398	0.804312	1.01694	CD45RA on resting Treg	Violet.450.50.Treg.trait2	Treg	GCST90002102	MFI	https://gwas.mrcieu.ac.uk/files/ebi-a-GCST90002102/ebi-a-GCST90002102.vcf.gz
ebi-a-GCST90002102	v2QC57	fxNGvb	Mature T/NK-cell lymphomas	CD45RA on resting Treg	Weighted median	29	-0.133391	0.061419	0.0298689	-0.253772	-0.0130101	0.875123	0.775868	0.987074	CD45RA on resting Treg	Violet.450.50.Treg.trait2	Treg	GCST90002102	MFI	https://gwas.mrcieu.ac.uk/files/ebi-a-GCST90002102/ebi-a-GCST90002102.vcf.gz
ebi-a-GCST90002102	v2QC57	fxNGvb	Mature T/NK-cell lymphomas	CD45RA on resting Treg	Inverse variance weighted	29	-0.0938071	0.0424611	0.0271573	-0.177031	-0.0105834	0.910458	0.837754	0.989472	CD45RA on resting Treg	Violet.450.50.Treg.trait2	Treg	GCST90002102	MFI	https://gwas.mrcieu.ac.uk/files/ebi-a-GCST90002102/ebi-a-GCST90002102.vcf.gz
ebi-a-GCST90002102	v2QC57	fxNGvb	Mature T/NK-cell lymphomas	CD45RA on resting Treg	Simple mode	29	-0.151057	0.107406	0.170603	-0.361572	0.0594582	0.859799	0.69658	1.06126	CD45RA on resting Treg	Violet.450.50.Treg.trait2	Treg	GCST90002102	MFI	https://gwas.mrcieu.ac.uk/files/ebi-a-GCST90002102/ebi-a-GCST90002102.vcf.gz
ebi-a-GCST90002102	v2QC57	fxNGvb	Mature T/NK-cell lymphomas	CD45RA on resting Treg	Weighted mode	29	-0.124692	0.0580239	0.0404258	-0.238419	-0.0109656	0.882768	0.787872	0.989094	CD45RA on resting Treg	Violet.450.50.Treg.trait2	Treg	GCST90002102	MFI	https://gwas.mrcieu.ac.uk/files/ebi-a-GCST90002102/ebi-a-GCST90002102.vcf.gz
ebi-a-GCST90002107	769KbA	fxNGvb	Mature T/NK-cell lymphomas	HLA DR on HSC	MR Egger	6	0.339756	0.491155	0.52715	-0.622907	1.30242	1.40461	0.536383	3.67819	HLA DR on HSC	Violet.510.50.MDSC.trait1	Myeloid cell	GCST90002107	MFI	https://gwas.mrcieu.ac.uk/files/ebi-a-GCST90002107/ebi-a-GCST90002107.vcf.gz
ebi-a-GCST90002107	769KbA	fxNGvb	Mature T/NK-cell lymphomas	HLA DR on HSC	Weighted median	6	0.223844	0.1572	0.154462	-0.0842675	0.531955	1.25088	0.919185	1.70226	HLA DR on HSC	Violet.510.50.MDSC.trait1	Myeloid cell	GCST90002107	MFI	https://gwas.mrcieu.ac.uk/files/ebi-a-GCST90002107/ebi-a-GCST90002107.vcf.gz
ebi-a-GCST90002107	769KbA	fxNGvb	Mature T/NK-cell lymphomas	HLA DR on HSC	Inverse variance weighted	6	0.29504	0.134898	0.0287326	0.0306401	0.55944	1.34318	1.03111	1.74969	HLA DR on HSC	Violet.510.50.MDSC.trait1	Myeloid cell	GCST90002107	MFI	https://gwas.mrcieu.ac.uk/files/ebi-a-GCST90002107/ebi-a-GCST90002107.vcf.gz
ebi-a-GCST90002107	769KbA	fxNGvb	Mature T/NK-cell lymphomas	HLA DR on HSC	Simple mode	6	0.159958	0.23124	0.519902	-0.293273	0.613189	1.17346	0.745818	1.84631	HLA DR on HSC	Violet.510.50.MDSC.trait1	Myeloid cell	GCST90002107	MFI	https://gwas.mrcieu.ac.uk/files/ebi-a-GCST90002107/ebi-a-GCST90002107.vcf.gz
ebi-a-GCST90002107	769KbA	fxNGvb	Mature T/NK-cell lymphomas	HLA DR on HSC	Weighted mode	6	0.212081	0.163046	0.250066	-0.10749	0.531652	1.23625	0.898086	1.70174	HLA DR on HSC	Violet.510.50.MDSC.trait1	Myeloid cell	GCST90002107	MFI	https://gwas.mrcieu.ac.uk/files/ebi-a-GCST90002107/ebi-a-GCST90002107.vcf.gz
Blue marked sections are Mendelian randomization bidirectional correlation groups.

## Sheet: table S4
Table S4. Mendelian randomization on the causal effect of Mature T/NK-cell lymphomas on immunocyte phenotypes.
id	exposure	outcome	method	nsnp	b	se	pval	lo_ci	up_ci	or	or_lci95	or_uci95
ebi-a-GCST90001478	Mature T/NK-cell lymphomas	CD4 Treg %CD4	Inverse variance weighted	7	0.0454882	0.0216344	0.0355021	0.00308474	0.0878916	1.04654	1.00309	1.09187
ebi-a-GCST90001414	Mature T/NK-cell lymphomas	IgD- CD24- AC	Inverse variance weighted	7	-0.00642314	0.0213557	0.76359	-0.0482802	0.035434	0.993597	0.952867	1.03607
ebi-a-GCST90001420	Mature T/NK-cell lymphomas	IgD- CD38br AC	Inverse variance weighted	7	0.00805004	0.0201146	0.689003	-0.0313746	0.0474746	1.00808	0.969113	1.04862
ebi-a-GCST90001436	Mature T/NK-cell lymphomas	Memory B cell %lymphocyte	Inverse variance weighted	7	0.0107239	0.0208416	0.606873	-0.0301256	0.0515733	1.01078	0.970324	1.05293
ebi-a-GCST90001441	Mature T/NK-cell lymphomas	IgD+ CD24- %lymphocyte	Inverse variance weighted	7	0.00782942	0.020728	0.705637	-0.0327974	0.0484562	1.00786	0.967735	1.04965
ebi-a-GCST90001475	Mature T/NK-cell lymphomas	HLA DR++ monocyte %monocyte	Inverse variance weighted	7	0.00548822	0.0245504	0.823108	-0.0426305	0.0536069	1.0055	0.958265	1.05507
ebi-a-GCST90001496	Mature T/NK-cell lymphomas	CD39+ secreting Treg %secreting Treg	Inverse variance weighted	7	-0.0323133	0.0217851	0.138001	-0.0750122	0.0103855	0.968203	0.927732	1.01044
ebi-a-GCST90001538	Mature T/NK-cell lymphomas	CM CD4+ %CD4+	Inverse variance weighted	7	0.0330426	0.0216808	0.127497	-0.00945182	0.075537	1.03359	0.990593	1.07846
ebi-a-GCST90001546	Mature T/NK-cell lymphomas	TD CD4+ %CD4+	Inverse variance weighted	7	-0.00779408	0.0254141	0.759084	-0.0576057	0.0420175	0.992236	0.944022	1.04291
ebi-a-GCST90001600	Mature T/NK-cell lymphomas	Leukocyte AC	Inverse variance weighted	2	0.0244478	0.0596433	0.681879	-0.0924531	0.141349	1.02475	0.911692	1.15183
ebi-a-GCST90001601	Mature T/NK-cell lymphomas	Lymphocyte AC	Inverse variance weighted	7	0.00702	0.02103	0.738524	-0.0341988	0.0482388	1.00704	0.966379	1.04942
ebi-a-GCST90001706	Mature T/NK-cell lymphomas	BAFF-R on IgD+ CD38- naive	Inverse variance weighted	7	0.016182	0.0291058	0.57823	-0.0408653	0.0732293	1.01631	0.959958	1.07598
ebi-a-GCST90001849	Mature T/NK-cell lymphomas	CD3 on HLA DR+ CD4+	Inverse variance weighted	7	-0.00481057	0.0227354	0.832427	-0.0493719	0.0397508	0.995201	0.951827	1.04055
ebi-a-GCST90001850	Mature T/NK-cell lymphomas	CD3 on HLA DR+ CD8br	Inverse variance weighted	7	-0.0171538	0.0226118	0.448079	-0.0614729	0.0271653	0.982993	0.940378	1.02754
ebi-a-GCST90001918	Mature T/NK-cell lymphomas	CD45 on HLA DR+ T cell	Inverse variance weighted	7	0.0228168	0.0227014	0.314856	-0.0216779	0.0673115	1.02308	0.978555	1.06963
ebi-a-GCST90001940	Mature T/NK-cell lymphomas	CD25 on CD39+ activated Treg	Inverse variance weighted	7	-0.00383261	0.0216674	0.8596	-0.0463007	0.0386355	0.996175	0.954755	1.03939
ebi-a-GCST90001948	Mature T/NK-cell lymphomas	CD33 on CD33dim HLA DR+ CD11b+	Inverse variance weighted	7	-0.0303255	0.0309096	0.326541	-0.0909083	0.0302573	0.97013	0.913101	1.03072
ebi-a-GCST90001957	Mature T/NK-cell lymphomas	CD33 on CD33br HLA DR+ CD14-	Inverse variance weighted	7	-0.0144704	0.0317463	0.648524	-0.0766931	0.0477523	0.985634	0.926174	1.04891
ebi-a-GCST90002012	Mature T/NK-cell lymphomas	CX3CR1 on CD14- CD16+ monocyte	Inverse variance weighted	7	-0.0211754	0.0236834	0.371268	-0.0675949	0.0252442	0.979047	0.934639	1.02557
ebi-a-GCST90002067	Mature T/NK-cell lymphomas	CD4 on CD39+ activated Treg	Inverse variance weighted	7	0.015219	0.0268945	0.571476	-0.0374942	0.0679323	1.01534	0.9632	1.07029
ebi-a-GCST90002075	Mature T/NK-cell lymphomas	SSC-A on B cell	Inverse variance weighted	7	0.00482143	0.0294993	0.87017	-0.0529972	0.0626401	1.00483	0.948383	1.06464
ebi-a-GCST90002087	Mature T/NK-cell lymphomas	CD11c on myeloid DC	Inverse variance weighted	7	0.00291525	0.0228048	0.89828	-0.0417822	0.0476127	1.00292	0.959079	1.04876
ebi-a-GCST90002088	Mature T/NK-cell lymphomas	CD11c on CD62L+ myeloid DC	Inverse variance weighted	7	-0.00347152	0.0227381	0.878655	-0.0480382	0.0410951	0.996535	0.953097	1.04195
ebi-a-GCST90002090	Mature T/NK-cell lymphomas	CD11c on granulocyte	Inverse variance weighted	7	-0.017146	0.0238815	0.472782	-0.0639537	0.0296618	0.983	0.938048	1.03011
ebi-a-GCST90002102	Mature T/NK-cell lymphomas	CD45RA on resting Treg	Inverse variance weighted	7	-0.00192973	0.0219402	0.929913	-0.0449326	0.0410731	0.998072	0.956062	1.04193
Blue marked sections are Mendelian randomization bidirectional correlation groups.

## Sheet: table S5
Table S5. Mendelian randomization analysis of the mediating effect of immunocyte phenotypes on the causal relationship between metabolites and Mature T/NK-cell lymphomas.
Metabolite	Immune.cell	Outcome	Mediated.effect	Mediated.proportion	p.value
Xanthurenate levels	CD11c on myeloid DC	Mature T/NK-cell lymphomas	0.0212(-0.00683, 0.0492)	5.48%(-1.76%, 12.7%)	0.13819
Xanthurenate levels	CD11c on CD62L+ myeloid DC	Mature T/NK-cell lymphomas	0.0238(-0.00493, 0.0525)	6.15%(-1.27%, 13.6%)	0.104491579272352
Hexanoylcarnitine levels (Biocrates platform)	CD3 on HLA DR+ CD4+	Mature T/NK-cell lymphomas	0.0163(-0.0149, 0.0476)	-4.92%(4.5%, -14.3%)	0.306094056043271
Hexanoylcarnitine levels (Biocrates platform)	CD11c on CD62L+ myeloid DC	Mature T/NK-cell lymphomas	-0.0133(-0.0343, 0.00781)	4%(10.4%, -2.35%)	0.217327800500944
Isobutyrylcarnitine (c4) levels	CD45 on HLA DR+ T cell	Mature T/NK-cell lymphomas	-0.0175(-0.0454, 0.0105)	5.77%(15%, -3.47%)	0.220828282574876
Isobutyrylcarnitine (c4) levels	CD33 on CD33br HLA DR+ CD14-	Mature T/NK-cell lymphomas	0.0165(-0.012, 0.045)	-5.45%(3.96%, -14.9%)	0.2561691074919
Isobutyrylcarnitine (c4) levels	CD11c on granulocyte	Mature T/NK-cell lymphomas	0.0302(-0.0247, 0.085)	-9.96%(8.16%, -28.1%)	0.28137546004855
Propionylcarnitine (c3) levels	IgD- CD38br AC	Mature T/NK-cell lymphomas	0.0342(-0.00497, 0.0734)	-9.01%(1.31%, -19.3%)	0.0870101357207642
Propionylcarnitine (c3) levels	CD33 on CD33br HLA DR+ CD14-	Mature T/NK-cell lymphomas	0.0267(-0.0279, 0.0812)	-7.01%(7.33%, -21.4%)	0.337953783831182
Alliin levels	HLA DR on HSC	Mature T/NK-cell lymphomas	0.0612(-0.0263, 0.149)	19.1%(-8.22%, 46.5%)	0.170384114604237
Dimethyl sulfone levels	CD45 on HLA DR+ T cell	Mature T/NK-cell lymphomas	-0.0287(-0.0659, 0.00849)	-7.31%(-16.8%, 2.16%)	0.130339826015945
1-linoleoyl-2-linolenoyl-GPC (18:2/18:3) levels	IgD- CD24- AC	Mature T/NK-cell lymphomas	0.0384(-0.0242, 0.101)	-22.4%(14.1%, -58.9%)	0.229634245948866
Furaneol sulfate levels	CD33 on CD33dim HLA DR+ CD11b+	Mature T/NK-cell lymphomas	0.0181(-0.00622, 0.0423)	-2.36%(0.811%, -5.52%)	0.144822313926036
Furaneol sulfate levels	CD33 on CD33br HLA DR+ CD14-	Mature T/NK-cell lymphomas	0.0147(-0.00884, 0.0382)	-1.91%(1.15%, -4.98%)	0.221336077617916
Furaneol sulfate levels	SSC-A on B cell	Mature T/NK-cell lymphomas	-0.0411(-0.106, 0.024)	5.35%(13.8%, -3.13%)	0.216222228103188
N-lactoyl isoleucine levels	BAFF-R on IgD+ CD38- naive	Mature T/NK-cell lymphomas	-0.0356(-0.1, 0.0292)	-5.61%(-15.8%, 4.61%)	0.281657887515468
Methyl vanillate sulfate levels	CX3CR1 on CD14- CD16+ monocyte	Mature T/NK-cell lymphomas	-0.0425(-0.0898, 0.00477)	-12.4%(-26.1%, 1.39%)	0.0780538581500601
Methyl vanillate sulfate levels	CD11c on myeloid DC	Mature T/NK-cell lymphomas	0.0198(-0.00315, 0.0427)	5.76%(-0.916%, 12.4%)	0.0908260202577201
Methyl vanillate sulfate levels	CD11c on CD62L+ myeloid DC	Mature T/NK-cell lymphomas	0.0195(-0.00471, 0.0437)	5.67%(-1.37%, 12.7%)	0.114500792674373
11beta-hydroxyetiocholanolone glucuronide levels	IgD- CD38br AC	Mature T/NK-cell lymphomas	0.0322(-0.00479, 0.0692)	4.7%(-0.699%, 10.1%)	0.0879996552550926
11beta-hydroxyetiocholanolone glucuronide levels	CD25 on CD39+ activated Treg	Mature T/NK-cell lymphomas	-0.0361(-0.0939, 0.0217)	-5.26%(-13.7%, 3.16%)	0.220581028605775
Vanillic acid glycine levels	CD11c on myeloid DC	Mature T/NK-cell lymphomas	0.0232(-0.00696, 0.0533)	6.76%(-2.03%, 15.6%)	0.131822474866428
Vanillic acid glycine levels	CD11c on CD62L+ myeloid DC	Mature T/NK-cell lymphomas	0.0291(-0.00559, 0.0638)	8.5%(-1.63%, 18.6%)	0.100157505438221
Palmitoleate (16:1n7) levels	IgD- CD24- AC	Mature T/NK-cell lymphomas	0.0439(-0.0208, 0.109)	-9.99%(4.74%, -24.7%)	0.183704772117482
Palmitoleate (16:1n7) levels	IgD+ CD24- %lymphocyte	Mature T/NK-cell lymphomas	0.0419(-0.0365, 0.12)	-9.54%(8.32%, -27.4%)	0.295091846079115
Phytanate levels	Memory B cell %lymphocyte	Mature T/NK-cell lymphomas	-0.0181(-0.0444, 0.00819)	3.41%(8.35%, -1.54%)	0.176952747725902
Phytanate levels	HLA DR++ monocyte %monocyte	Mature T/NK-cell lymphomas	-0.0395(-0.0898, 0.0108)	7.42%(16.9%, -2.03%)	0.123949958216442
Phytanate levels	Leukocyte AC	Mature T/NK-cell lymphomas	0.0719(-0.0373, 0.181)	-13.5%(7.02%, -34%)	0.197015853258934
N-acetylarginine levels	IgD- CD24- AC	Mature T/NK-cell lymphomas	0.0174(-0.0428, 0.0776)	-7.07%(17.4%, -31.5%)	0.570940069991833
N-acetylarginine levels	CD11c on CD62L+ myeloid DC	Mature T/NK-cell lymphomas	0.0113(-0.00913, 0.0317)	-4.59%(3.71%, -12.9%)	0.278092347408314
Citrulline to dimethylarginine (SDMA + ADMA) ratio	CD4 on CD39+ activated Treg	Mature T/NK-cell lymphomas	0.0288(-0.00911, 0.0666)	-8.11%(2.57%, -18.8%)	0.136625649889989
Citrulline to dimethylarginine (SDMA + ADMA) ratio	SSC-A on B cell	Mature T/NK-cell lymphomas	-0.0504(-0.119, 0.0177)	14.2%(33.4%, -4.98%)	0.14659673598876
3-hydroxyisobutyrate to phosphate ratio	CD11c on myeloid DC	Mature T/NK-cell lymphomas	0.0221(-0.00768, 0.0519)	5.58%(-1.94%, 13.1%)	0.145704621641499
3-hydroxyisobutyrate to phosphate ratio	CD11c on CD62L+ myeloid DC	Mature T/NK-cell lymphomas	0.0247(-0.00708, 0.0566)	6.24%(-1.79%, 14.3%)	0.127516999978325
Caffeine to paraxanthine ratio	Memory B cell %lymphocyte	Mature T/NK-cell lymphomas	-0.0111(-0.026, 0.00374)	-3%(-7%, 1.01%)	0.142376567725444
Caffeine to paraxanthine ratio	CD11c on CD62L+ myeloid DC	Mature T/NK-cell lymphomas	-0.0205(-0.0463, 0.00534)	-5.52%(-12.5%, 1.44%)	0.119965576308173
