# Supplementary material for: Metabolite, immunocyte phenotype, and lymphoma: a Mendelian randomization study
Source: Front Immunol. 2024 Sep 25;15:1431261. doi: 10.3389/fimmu.2024.1431261 (PMC11461196; doi:10.3389/fimmu.2024.1431261)
Supplement: Supplementary file 8 [file Table7.xlsx]

## Sheet: Table description
Tables	Description
Table S1	Mendelian randomization analysis on the causal effect between metabolite and Hodgkin lymphoma.
Table S2	Mendelian randomization on the causal effect of Hodgkin lymphoma on metabolite.
Table S3	Mendelian randomization analysis on the causal effect between immunocyte phenotypes and Hodgkin lymphoma.
Table S4	Mendelian randomization on the causal effect of Hodgkin lymphoma on immunocyte phenotypes.
Table S5	Mendelian randomization analysis of the mediating effect of immune traits on the causal relationship between metabolites and Hodgkin lymphoma.

## Sheet: table S1
Table S1. Mendelian randomization analysis on the causal effect between metabolite and Hodgkin lymphoma.
id	outcome	exposure	method	nsnp	b	se	pval	lo_ci	up_ci	or	or_lci95	or_uci95	firstAuthor	discoverySampleAncestry	summaryStatistics
GCST90199705	Hodgkin lymphoma	Propionylglycine levels	MR Egger	21	-0.00793673	0.179138	0.965124	-0.359047	0.343174	0.992095	0.698341	1.40941	Chen Y	7311 European	http://ftp.ebi.ac.uk/pub/databases/gwas/summary_statistics/GCST90199001-GCST90200000/GCST90199705/GCST90199705_buildGRCh38.tsv.gz
GCST90199705	Hodgkin lymphoma	Propionylglycine levels	Weighted median	21	-0.198872	0.134725	0.139909	-0.462934	0.0651898	0.819655	0.629434	1.06736	Chen Y	7311 European	http://ftp.ebi.ac.uk/pub/databases/gwas/summary_statistics/GCST90199001-GCST90200000/GCST90199705/GCST90199705_buildGRCh38.tsv.gz
GCST90199705	Hodgkin lymphoma	Propionylglycine levels	Inverse variance weighted	21	-0.200995	0.0987012	0.0417102	-0.394449	-0.00754078	0.817916	0.674051	0.992488	Chen Y	7311 European	http://ftp.ebi.ac.uk/pub/databases/gwas/summary_statistics/GCST90199001-GCST90200000/GCST90199705/GCST90199705_buildGRCh38.tsv.gz
GCST90199705	Hodgkin lymphoma	Propionylglycine levels	Simple mode	21	-0.303932	0.278576	0.288234	-0.849942	0.242077	0.737911	0.42744	1.27389	Chen Y	7311 European	http://ftp.ebi.ac.uk/pub/databases/gwas/summary_statistics/GCST90199001-GCST90200000/GCST90199705/GCST90199705_buildGRCh38.tsv.gz
GCST90199705	Hodgkin lymphoma	Propionylglycine levels	Weighted mode	21	-0.190031	0.127428	0.151493	-0.43979	0.0597284	0.826934	0.644172	1.06155	Chen Y	7311 European	http://ftp.ebi.ac.uk/pub/databases/gwas/summary_statistics/GCST90199001-GCST90200000/GCST90199705/GCST90199705_buildGRCh38.tsv.gz
GCST90200565	Hodgkin lymphoma	X-21258 levels	MR Egger	26	-0.243314	0.235306	0.31143	-0.704513	0.217886	0.784026	0.494349	1.24345	Chen Y	8198 European	http://ftp.ebi.ac.uk/pub/databases/gwas/summary_statistics/GCST90200001-GCST90201000/GCST90200565/GCST90200565_buildGRCh38.tsv.gz
GCST90200565	Hodgkin lymphoma	X-21258 levels	Weighted median	26	-0.344249	0.188282	0.0674939	-0.713281	0.0247834	0.708752	0.490034	1.02509	Chen Y	8198 European	http://ftp.ebi.ac.uk/pub/databases/gwas/summary_statistics/GCST90200001-GCST90201000/GCST90200565/GCST90200565_buildGRCh38.tsv.gz
GCST90200565	Hodgkin lymphoma	X-21258 levels	Inverse variance weighted	26	-0.279313	0.127824	0.0288779	-0.529848	-0.0287793	0.756303	0.588695	0.971631	Chen Y	8198 European	http://ftp.ebi.ac.uk/pub/databases/gwas/summary_statistics/GCST90200001-GCST90201000/GCST90200565/GCST90200565_buildGRCh38.tsv.gz
GCST90200565	Hodgkin lymphoma	X-21258 levels	Simple mode	26	-0.577409	0.321091	0.0842208	-1.20675	0.0519285	0.561351	0.299169	1.0533	Chen Y	8198 European	http://ftp.ebi.ac.uk/pub/databases/gwas/summary_statistics/GCST90200001-GCST90201000/GCST90200565/GCST90200565_buildGRCh38.tsv.gz
GCST90200565	Hodgkin lymphoma	X-21258 levels	Weighted mode	26	-0.515884	0.238238	0.0400991	-0.98283	-0.0489372	0.596973	0.374251	0.952241	Chen Y	8198 European	http://ftp.ebi.ac.uk/pub/databases/gwas/summary_statistics/GCST90200001-GCST90201000/GCST90200565/GCST90200565_buildGRCh38.tsv.gz
GCST90200738	Hodgkin lymphoma	Adenosine 5'-monophosphate (AMP) to inosine 5'-monophosphate (IMP) ratio	MR Egger	23	0.0918221	0.206957	0.661814	-0.313814	0.497458	1.09617	0.730655	1.64454	Chen Y	4601 European	http://ftp.ebi.ac.uk/pub/databases/gwas/summary_statistics/GCST90200001-GCST90201000/GCST90200738/GCST90200738_buildGRCh38.tsv.gz
GCST90200738	Hodgkin lymphoma	Adenosine 5'-monophosphate (AMP) to inosine 5'-monophosphate (IMP) ratio	Weighted median	23	0.308667	0.13933	0.026735	0.0355801	0.581754	1.36161	1.03622	1.78917	Chen Y	4601 European	http://ftp.ebi.ac.uk/pub/databases/gwas/summary_statistics/GCST90200001-GCST90201000/GCST90200738/GCST90200738_buildGRCh38.tsv.gz
GCST90200738	Hodgkin lymphoma	Adenosine 5'-monophosphate (AMP) to inosine 5'-monophosphate (IMP) ratio	Inverse variance weighted	23	0.192054	0.0936004	0.0401843	0.0085971	0.375511	1.21174	1.00863	1.45573	Chen Y	4601 European	http://ftp.ebi.ac.uk/pub/databases/gwas/summary_statistics/GCST90200001-GCST90201000/GCST90200738/GCST90200738_buildGRCh38.tsv.gz
GCST90200738	Hodgkin lymphoma	Adenosine 5'-monophosphate (AMP) to inosine 5'-monophosphate (IMP) ratio	Simple mode	23	0.397265	0.277068	0.165686	-0.145789	0.940319	1.48775	0.86434	2.5608	Chen Y	4601 European	http://ftp.ebi.ac.uk/pub/databases/gwas/summary_statistics/GCST90200001-GCST90201000/GCST90200738/GCST90200738_buildGRCh38.tsv.gz
GCST90200738	Hodgkin lymphoma	Adenosine 5'-monophosphate (AMP) to inosine 5'-monophosphate (IMP) ratio	Weighted mode	23	0.391352	0.219575	0.0885062	-0.0390155	0.82172	1.47898	0.961736	2.27441	Chen Y	4601 European	http://ftp.ebi.ac.uk/pub/databases/gwas/summary_statistics/GCST90200001-GCST90201000/GCST90200738/GCST90200738_buildGRCh38.tsv.gz
GCST90199702	Hodgkin lymphoma	5-hydroxyhexanoate levels	MR Egger	19	0.547486	0.25616	0.0474015	0.0454118	1.04956	1.7289	1.04646	2.85639	Chen Y	7097 European	http://ftp.ebi.ac.uk/pub/databases/gwas/summary_statistics/GCST90199001-GCST90200000/GCST90199702/GCST90199702_buildGRCh38.tsv.gz
GCST90199702	Hodgkin lymphoma	5-hydroxyhexanoate levels	Weighted median	19	0.325796	0.187231	0.0818461	-0.0411771	0.692769	1.38513	0.959659	1.99924	Chen Y	7097 European	http://ftp.ebi.ac.uk/pub/databases/gwas/summary_statistics/GCST90199001-GCST90200000/GCST90199702/GCST90199702_buildGRCh38.tsv.gz
GCST90199702	Hodgkin lymphoma	5-hydroxyhexanoate levels	Inverse variance weighted	19	0.32419	0.131863	0.0139509	0.0657372	0.582642	1.38291	1.06795	1.79076	Chen Y	7097 European	http://ftp.ebi.ac.uk/pub/databases/gwas/summary_statistics/GCST90199001-GCST90200000/GCST90199702/GCST90199702_buildGRCh38.tsv.gz
GCST90199702	Hodgkin lymphoma	5-hydroxyhexanoate levels	Simple mode	19	0.319661	0.346505	0.368454	-0.35949	0.998812	1.37666	0.698033	2.71505	Chen Y	7097 European	http://ftp.ebi.ac.uk/pub/databases/gwas/summary_statistics/GCST90199001-GCST90200000/GCST90199702/GCST90199702_buildGRCh38.tsv.gz
GCST90199702	Hodgkin lymphoma	5-hydroxyhexanoate levels	Weighted mode	19	0.420989	0.230498	0.0844181	-0.0307867	0.872764	1.52347	0.969682	2.39352	Chen Y	7097 European	http://ftp.ebi.ac.uk/pub/databases/gwas/summary_statistics/GCST90199001-GCST90200000/GCST90199702/GCST90199702_buildGRCh38.tsv.gz
GCST90199763	Hodgkin lymphoma	1-methylxanthine levels	MR Egger	30	-0.365097	0.152133	0.0232972	-0.663278	-0.0669158	0.69413	0.51516	0.935274	Chen Y	7959 European	http://ftp.ebi.ac.uk/pub/databases/gwas/summary_statistics/GCST90199001-GCST90200000/GCST90199763/GCST90199763_buildGRCh38.tsv.gz
GCST90199763	Hodgkin lymphoma	1-methylxanthine levels	Weighted median	30	-0.221867	0.130761	0.0897471	-0.478159	0.0344251	0.801022	0.619923	1.03502	Chen Y	7959 European	http://ftp.ebi.ac.uk/pub/databases/gwas/summary_statistics/GCST90199001-GCST90200000/GCST90199763/GCST90199763_buildGRCh38.tsv.gz
GCST90199763	Hodgkin lymphoma	1-methylxanthine levels	Inverse variance weighted	30	-0.189404	0.0869659	0.0294125	-0.359857	-0.018951	0.827452	0.697776	0.981227	Chen Y	7959 European	http://ftp.ebi.ac.uk/pub/databases/gwas/summary_statistics/GCST90199001-GCST90200000/GCST90199763/GCST90199763_buildGRCh38.tsv.gz
GCST90199763	Hodgkin lymphoma	1-methylxanthine levels	Simple mode	30	-0.144147	0.195466	0.466773	-0.527261	0.238967	0.865761	0.590219	1.26994	Chen Y	7959 European	http://ftp.ebi.ac.uk/pub/databases/gwas/summary_statistics/GCST90199001-GCST90200000/GCST90199763/GCST90199763_buildGRCh38.tsv.gz
GCST90199763	Hodgkin lymphoma	1-methylxanthine levels	Weighted mode	30	-0.189922	0.127893	0.148331	-0.440593	0.0607477	0.827023	0.643655	1.06263	Chen Y	7959 European	http://ftp.ebi.ac.uk/pub/databases/gwas/summary_statistics/GCST90199001-GCST90200000/GCST90199763/GCST90199763_buildGRCh38.tsv.gz
GCST90199774	Hodgkin lymphoma	Oleoylcarnitine levels	MR Egger	26	-0.470952	0.231073	0.0527054	-0.923856	-0.0180479	0.624408	0.396985	0.982114	Chen Y	8260 European	http://ftp.ebi.ac.uk/pub/databases/gwas/summary_statistics/GCST90199001-GCST90200000/GCST90199774/GCST90199774_buildGRCh38.tsv.gz
GCST90199774	Hodgkin lymphoma	Oleoylcarnitine levels	Weighted median	26	-0.156605	0.163971	0.339538	-0.477989	0.164778	0.855041	0.620029	1.17913	Chen Y	8260 European	http://ftp.ebi.ac.uk/pub/databases/gwas/summary_statistics/GCST90199001-GCST90200000/GCST90199774/GCST90199774_buildGRCh38.tsv.gz
GCST90199774	Hodgkin lymphoma	Oleoylcarnitine levels	Inverse variance weighted	26	-0.280883	0.126418	0.0262935	-0.528663	-0.0331025	0.755117	0.589392	0.967439	Chen Y	8260 European	http://ftp.ebi.ac.uk/pub/databases/gwas/summary_statistics/GCST90199001-GCST90200000/GCST90199774/GCST90199774_buildGRCh38.tsv.gz
GCST90199774	Hodgkin lymphoma	Oleoylcarnitine levels	Simple mode	26	-0.01834	0.276103	0.947568	-0.559501	0.522821	0.981827	0.571494	1.68678	Chen Y	8260 European	http://ftp.ebi.ac.uk/pub/databases/gwas/summary_statistics/GCST90199001-GCST90200000/GCST90199774/GCST90199774_buildGRCh38.tsv.gz
GCST90199774	Hodgkin lymphoma	Oleoylcarnitine levels	Weighted mode	26	-0.131971	0.207107	0.52978	-0.5379	0.273958	0.876367	0.583974	1.31516	Chen Y	8260 European	http://ftp.ebi.ac.uk/pub/databases/gwas/summary_statistics/GCST90199001-GCST90200000/GCST90199774/GCST90199774_buildGRCh38.tsv.gz
GCST90199776	Hodgkin lymphoma	Malonylcarnitine levels	MR Egger	21	-0.305085	0.293704	0.31196	-0.880746	0.270575	0.73706	0.414474	1.31072	Chen Y	5822 European	http://ftp.ebi.ac.uk/pub/databases/gwas/summary_statistics/GCST90199001-GCST90200000/GCST90199776/GCST90199776_buildGRCh38.tsv.gz
GCST90199776	Hodgkin lymphoma	Malonylcarnitine levels	Weighted median	21	-0.401863	0.170157	0.0181903	-0.73537	-0.0683555	0.669073	0.479328	0.933928	Chen Y	5822 European	http://ftp.ebi.ac.uk/pub/databases/gwas/summary_statistics/GCST90199001-GCST90200000/GCST90199776/GCST90199776_buildGRCh38.tsv.gz
GCST90199776	Hodgkin lymphoma	Malonylcarnitine levels	Inverse variance weighted	21	-0.241729	0.121187	0.0460782	-0.479256	-0.00420233	0.785269	0.619244	0.995806	Chen Y	5822 European	http://ftp.ebi.ac.uk/pub/databases/gwas/summary_statistics/GCST90199001-GCST90200000/GCST90199776/GCST90199776_buildGRCh38.tsv.gz
GCST90199776	Hodgkin lymphoma	Malonylcarnitine levels	Simple mode	21	-0.387905	0.31536	0.232956	-1.00601	0.230201	0.678477	0.365675	1.25885	Chen Y	5822 European	http://ftp.ebi.ac.uk/pub/databases/gwas/summary_statistics/GCST90199001-GCST90200000/GCST90199776/GCST90199776_buildGRCh38.tsv.gz
GCST90199776	Hodgkin lymphoma	Malonylcarnitine levels	Weighted mode	21	-0.426222	0.268753	0.128441	-0.952977	0.100534	0.652972	0.385591	1.10576	Chen Y	5822 European	http://ftp.ebi.ac.uk/pub/databases/gwas/summary_statistics/GCST90199001-GCST90200000/GCST90199776/GCST90199776_buildGRCh38.tsv.gz
GCST90199790	Hodgkin lymphoma	2-palmitoleoyl-GPC (16:1) levels	MR Egger	25	-0.326813	0.307989	0.299652	-0.930471	0.276846	0.721219	0.394368	1.31896	Chen Y	6697 European	http://ftp.ebi.ac.uk/pub/databases/gwas/summary_statistics/GCST90199001-GCST90200000/GCST90199790/GCST90199790_buildGRCh38.tsv.gz
GCST90199790	Hodgkin lymphoma	2-palmitoleoyl-GPC (16:1) levels	Weighted median	25	-0.186629	0.176745	0.291002	-0.533049	0.15979	0.829751	0.586813	1.17326	Chen Y	6697 European	http://ftp.ebi.ac.uk/pub/databases/gwas/summary_statistics/GCST90199001-GCST90200000/GCST90199790/GCST90199790_buildGRCh38.tsv.gz
GCST90199790	Hodgkin lymphoma	2-palmitoleoyl-GPC (16:1) levels	Inverse variance weighted	25	-0.269656	0.123712	0.0292796	-0.512132	-0.0271798	0.763642	0.599217	0.973186	Chen Y	6697 European	http://ftp.ebi.ac.uk/pub/databases/gwas/summary_statistics/GCST90199001-GCST90200000/GCST90199790/GCST90199790_buildGRCh38.tsv.gz
GCST90199790	Hodgkin lymphoma	2-palmitoleoyl-GPC (16:1) levels	Simple mode	25	-0.194365	0.344804	0.57819	-0.870181	0.481451	0.823357	0.418876	1.61842	Chen Y	6697 European	http://ftp.ebi.ac.uk/pub/databases/gwas/summary_statistics/GCST90199001-GCST90200000/GCST90199790/GCST90199790_buildGRCh38.tsv.gz
GCST90199790	Hodgkin lymphoma	2-palmitoleoyl-GPC (16:1) levels	Weighted mode	25	-0.209393	0.367697	0.574328	-0.930078	0.511293	0.811077	0.394523	1.66745	Chen Y	6697 European	http://ftp.ebi.ac.uk/pub/databases/gwas/summary_statistics/GCST90199001-GCST90200000/GCST90199790/GCST90199790_buildGRCh38.tsv.gz
GCST90199821	Hodgkin lymphoma	1-linoleoyl-GPI (18:2) levels	MR Egger	21	-0.168791	0.246226	0.5013	-0.651394	0.313812	0.844685	0.521318	1.36863	Chen Y	8268 European	http://ftp.ebi.ac.uk/pub/databases/gwas/summary_statistics/GCST90199001-GCST90200000/GCST90199821/GCST90199821_buildGRCh38.tsv.gz
GCST90199821	Hodgkin lymphoma	1-linoleoyl-GPI (18:2) levels	Weighted median	21	-0.186489	0.159761	0.243089	-0.499621	0.126642	0.829867	0.606761	1.13501	Chen Y	8268 European	http://ftp.ebi.ac.uk/pub/databases/gwas/summary_statistics/GCST90199001-GCST90200000/GCST90199821/GCST90199821_buildGRCh38.tsv.gz
GCST90199821	Hodgkin lymphoma	1-linoleoyl-GPI (18:2) levels	Inverse variance weighted	21	-0.242985	0.112386	0.0306136	-0.463261	-0.0227086	0.784284	0.629228	0.977547	Chen Y	8268 European	http://ftp.ebi.ac.uk/pub/databases/gwas/summary_statistics/GCST90199001-GCST90200000/GCST90199821/GCST90199821_buildGRCh38.tsv.gz
GCST90199821	Hodgkin lymphoma	1-linoleoyl-GPI (18:2) levels	Simple mode	21	-0.244802	0.291626	0.411146	-0.816388	0.326785	0.78286	0.442025	1.3865	Chen Y	8268 European	http://ftp.ebi.ac.uk/pub/databases/gwas/summary_statistics/GCST90199001-GCST90200000/GCST90199821/GCST90199821_buildGRCh38.tsv.gz
GCST90199821	Hodgkin lymphoma	1-linoleoyl-GPI (18:2) levels	Weighted mode	21	-0.139604	0.227665	0.546655	-0.585827	0.306619	0.869703	0.556645	1.35882	Chen Y	8268 European	http://ftp.ebi.ac.uk/pub/databases/gwas/summary_statistics/GCST90199001-GCST90200000/GCST90199821/GCST90199821_buildGRCh38.tsv.gz
GCST90199906	Hodgkin lymphoma	1-(1-enyl-palmitoyl)-GPE (p-16:0) levels	MR Egger	23	-0.444799	0.333078	0.196034	-1.09763	0.208034	0.640953	0.33366	1.23125	Chen Y	8227 European	http://ftp.ebi.ac.uk/pub/databases/gwas/summary_statistics/GCST90199001-GCST90200000/GCST90199906/GCST90199906_buildGRCh38.tsv.gz
GCST90199906	Hodgkin lymphoma	1-(1-enyl-palmitoyl)-GPE (p-16:0) levels	Weighted median	23	-0.259787	0.201645	0.197629	-0.655011	0.135438	0.771216	0.519436	1.14504	Chen Y	8227 European	http://ftp.ebi.ac.uk/pub/databases/gwas/summary_statistics/GCST90199001-GCST90200000/GCST90199906/GCST90199906_buildGRCh38.tsv.gz
GCST90199906	Hodgkin lymphoma	1-(1-enyl-palmitoyl)-GPE (p-16:0) levels	Inverse variance weighted	23	-0.332158	0.144286	0.0213302	-0.614958	-0.0493585	0.717374	0.540664	0.95184	Chen Y	8227 European	http://ftp.ebi.ac.uk/pub/databases/gwas/summary_statistics/GCST90199001-GCST90200000/GCST90199906/GCST90199906_buildGRCh38.tsv.gz
GCST90199906	Hodgkin lymphoma	1-(1-enyl-palmitoyl)-GPE (p-16:0) levels	Simple mode	23	-0.660105	0.395449	0.109237	-1.43518	0.114975	0.516797	0.238072	1.12185	Chen Y	8227 European	http://ftp.ebi.ac.uk/pub/databases/gwas/summary_statistics/GCST90199001-GCST90200000/GCST90199906/GCST90199906_buildGRCh38.tsv.gz
GCST90199906	Hodgkin lymphoma	1-(1-enyl-palmitoyl)-GPE (p-16:0) levels	Weighted mode	23	-0.580674	0.324185	0.087034	-1.21608	0.0547293	0.559521	0.29639	1.05625	Chen Y	8227 European	http://ftp.ebi.ac.uk/pub/databases/gwas/summary_statistics/GCST90199001-GCST90200000/GCST90199906/GCST90199906_buildGRCh38.tsv.gz
GCST90199930	Hodgkin lymphoma	(R)-3-hydroxybutyrylcarnitine levels	MR Egger	23	-0.0921973	0.358646	0.799627	-0.795144	0.61075	0.911925	0.451516	1.84181	Chen Y	7787 European	http://ftp.ebi.ac.uk/pub/databases/gwas/summary_statistics/GCST90199001-GCST90200000/GCST90199930/GCST90199930_buildGRCh38.tsv.gz
GCST90199930	Hodgkin lymphoma	(R)-3-hydroxybutyrylcarnitine levels	Weighted median	23	-0.473299	0.21024	0.0243706	-0.885368	-0.0612293	0.622944	0.412562	0.940608	Chen Y	7787 European	http://ftp.ebi.ac.uk/pub/databases/gwas/summary_statistics/GCST90199001-GCST90200000/GCST90199930/GCST90199930_buildGRCh38.tsv.gz
GCST90199930	Hodgkin lymphoma	(R)-3-hydroxybutyrylcarnitine levels	Inverse variance weighted	23	-0.326947	0.148601	0.0277949	-0.618205	-0.0356894	0.721122	0.538911	0.96494	Chen Y	7787 European	http://ftp.ebi.ac.uk/pub/databases/gwas/summary_statistics/GCST90199001-GCST90200000/GCST90199930/GCST90199930_buildGRCh38.tsv.gz
GCST90199930	Hodgkin lymphoma	(R)-3-hydroxybutyrylcarnitine levels	Simple mode	23	-0.569563	0.394856	0.16326	-1.34348	0.204355	0.565773	0.260936	1.22673	Chen Y	7787 European	http://ftp.ebi.ac.uk/pub/databases/gwas/summary_statistics/GCST90199001-GCST90200000/GCST90199930/GCST90199930_buildGRCh38.tsv.gz
GCST90199930	Hodgkin lymphoma	(R)-3-hydroxybutyrylcarnitine levels	Weighted mode	23	-0.556379	0.371588	0.148526	-1.28469	0.171933	0.573281	0.276736	1.1876	Chen Y	7787 European	http://ftp.ebi.ac.uk/pub/databases/gwas/summary_statistics/GCST90199001-GCST90200000/GCST90199930/GCST90199930_buildGRCh38.tsv.gz
GCST90199956	Hodgkin lymphoma	1H-indole-7-acetic acid levels	MR Egger	29	0.185064	0.198475	0.359377	-0.203946	0.574075	1.2033	0.815506	1.77549	Chen Y	5986 European	http://ftp.ebi.ac.uk/pub/databases/gwas/summary_statistics/GCST90199001-GCST90200000/GCST90199956/GCST90199956_buildGRCh38.tsv.gz
GCST90199956	Hodgkin lymphoma	1H-indole-7-acetic acid levels	Weighted median	29	0.216317	0.158505	0.172337	-0.0943529	0.526987	1.2415	0.909962	1.69382	Chen Y	5986 European	http://ftp.ebi.ac.uk/pub/databases/gwas/summary_statistics/GCST90199001-GCST90200000/GCST90199956/GCST90199956_buildGRCh38.tsv.gz
GCST90199956	Hodgkin lymphoma	1H-indole-7-acetic acid levels	Inverse variance weighted	29	0.236224	0.105315	0.0248947	0.0298075	0.44264	1.26646	1.03026	1.55681	Chen Y	5986 European	http://ftp.ebi.ac.uk/pub/databases/gwas/summary_statistics/GCST90199001-GCST90200000/GCST90199956/GCST90199956_buildGRCh38.tsv.gz
GCST90199956	Hodgkin lymphoma	1H-indole-7-acetic acid levels	Simple mode	29	0.573407	0.285562	0.0543802	0.0137045	1.13311	1.7743	1.0138	3.1053	Chen Y	5986 European	http://ftp.ebi.ac.uk/pub/databases/gwas/summary_statistics/GCST90199001-GCST90200000/GCST90199956/GCST90199956_buildGRCh38.tsv.gz
GCST90199956	Hodgkin lymphoma	1H-indole-7-acetic acid levels	Weighted mode	29	0.21584	0.207504	0.307158	-0.190867	0.622547	1.2409	0.826242	1.86367	Chen Y	5986 European	http://ftp.ebi.ac.uk/pub/databases/gwas/summary_statistics/GCST90199001-GCST90200000/GCST90199956/GCST90199956_buildGRCh38.tsv.gz
GCST90200027	Hodgkin lymphoma	4-hydroxyphenylacetoylcarnitine levels	MR Egger	27	-0.30905	0.18715	0.111175	-0.675864	0.0577637	0.734144	0.508716	1.05946	Chen Y	7523 European	http://ftp.ebi.ac.uk/pub/databases/gwas/summary_statistics/GCST90200001-GCST90201000/GCST90200027/GCST90200027_buildGRCh38.tsv.gz
GCST90200027	Hodgkin lymphoma	4-hydroxyphenylacetoylcarnitine levels	Weighted median	27	-0.212502	0.159961	0.184027	-0.526027	0.101022	0.808559	0.590948	1.1063	Chen Y	7523 European	http://ftp.ebi.ac.uk/pub/databases/gwas/summary_statistics/GCST90200001-GCST90201000/GCST90200027/GCST90200027_buildGRCh38.tsv.gz
GCST90200027	Hodgkin lymphoma	4-hydroxyphenylacetoylcarnitine levels	Inverse variance weighted	27	-0.289175	0.105635	0.00619112	-0.49622	-0.0821297	0.748881	0.608828	0.921152	Chen Y	7523 European	http://ftp.ebi.ac.uk/pub/databases/gwas/summary_statistics/GCST90200001-GCST90201000/GCST90200027/GCST90200027_buildGRCh38.tsv.gz
GCST90200027	Hodgkin lymphoma	4-hydroxyphenylacetoylcarnitine levels	Simple mode	27	-0.2575	0.241129	0.295384	-0.730112	0.215112	0.772982	0.481855	1.24	Chen Y	7523 European	http://ftp.ebi.ac.uk/pub/databases/gwas/summary_statistics/GCST90200001-GCST90201000/GCST90200027/GCST90200027_buildGRCh38.tsv.gz
GCST90200027	Hodgkin lymphoma	4-hydroxyphenylacetoylcarnitine levels	Weighted mode	27	-0.271389	0.164806	0.111651	-0.594409	0.0516303	0.76232	0.551889	1.05299	Chen Y	7523 European	http://ftp.ebi.ac.uk/pub/databases/gwas/summary_statistics/GCST90200001-GCST90201000/GCST90200027/GCST90200027_buildGRCh38.tsv.gz
GCST90200143	Hodgkin lymphoma	Nervonoylcarnitine (C24:1) levels	MR Egger	25	-0.0330746	0.256148	0.898383	-0.535124	0.468975	0.967466	0.585596	1.59836	Chen Y	7880 European	http://ftp.ebi.ac.uk/pub/databases/gwas/summary_statistics/GCST90200001-GCST90201000/GCST90200143/GCST90200143_buildGRCh38.tsv.gz
GCST90200143	Hodgkin lymphoma	Nervonoylcarnitine (C24:1) levels	Weighted median	25	-0.181019	0.147642	0.220174	-0.470398	0.10836	0.834419	0.624753	1.11445	Chen Y	7880 European	http://ftp.ebi.ac.uk/pub/databases/gwas/summary_statistics/GCST90200001-GCST90201000/GCST90200143/GCST90200143_buildGRCh38.tsv.gz
GCST90200143	Hodgkin lymphoma	Nervonoylcarnitine (C24:1) levels	Inverse variance weighted	25	-0.243167	0.10811	0.0244965	-0.455064	-0.0312711	0.78414	0.634408	0.969213	Chen Y	7880 European	http://ftp.ebi.ac.uk/pub/databases/gwas/summary_statistics/GCST90200001-GCST90201000/GCST90200143/GCST90200143_buildGRCh38.tsv.gz
GCST90200143	Hodgkin lymphoma	Nervonoylcarnitine (C24:1) levels	Simple mode	25	-0.117273	0.265177	0.662271	-0.637019	0.402473	0.889342	0.528867	1.49552	Chen Y	7880 European	http://ftp.ebi.ac.uk/pub/databases/gwas/summary_statistics/GCST90200001-GCST90201000/GCST90200143/GCST90200143_buildGRCh38.tsv.gz
GCST90200143	Hodgkin lymphoma	Nervonoylcarnitine (C24:1) levels	Weighted mode	25	-0.147023	0.164882	0.381415	-0.470193	0.176146	0.863274	0.624882	1.19261	Chen Y	7880 European	http://ftp.ebi.ac.uk/pub/databases/gwas/summary_statistics/GCST90200001-GCST90201000/GCST90200143/GCST90200143_buildGRCh38.tsv.gz
GCST90200224	Hodgkin lymphoma	2-ketocaprylate levels	MR Egger	23	-0.214949	0.220286	0.340284	-0.646709	0.216811	0.806582	0.523766	1.24211	Chen Y	8240 European	http://ftp.ebi.ac.uk/pub/databases/gwas/summary_statistics/GCST90200001-GCST90201000/GCST90200224/GCST90200224_buildGRCh38.tsv.gz
GCST90200224	Hodgkin lymphoma	2-ketocaprylate levels	Weighted median	23	-0.250123	0.153727	0.103724	-0.551428	0.0511814	0.778705	0.576126	1.05251	Chen Y	8240 European	http://ftp.ebi.ac.uk/pub/databases/gwas/summary_statistics/GCST90200001-GCST90201000/GCST90200224/GCST90200224_buildGRCh38.tsv.gz
GCST90200224	Hodgkin lymphoma	2-ketocaprylate levels	Inverse variance weighted	23	-0.242806	0.106157	0.0221821	-0.450874	-0.0347384	0.784423	0.637071	0.965858	Chen Y	8240 European	http://ftp.ebi.ac.uk/pub/databases/gwas/summary_statistics/GCST90200001-GCST90201000/GCST90200224/GCST90200224_buildGRCh38.tsv.gz
GCST90200224	Hodgkin lymphoma	2-ketocaprylate levels	Simple mode	23	-0.344441	0.24095	0.166904	-0.816703	0.127821	0.708616	0.441886	1.13635	Chen Y	8240 European	http://ftp.ebi.ac.uk/pub/databases/gwas/summary_statistics/GCST90200001-GCST90201000/GCST90200224/GCST90200224_buildGRCh38.tsv.gz
GCST90200224	Hodgkin lymphoma	2-ketocaprylate levels	Weighted mode	23	-0.270594	0.163836	0.112817	-0.591713	0.0505253	0.762926	0.553378	1.05182	Chen Y	8240 European	http://ftp.ebi.ac.uk/pub/databases/gwas/summary_statistics/GCST90200001-GCST90201000/GCST90200224/GCST90200224_buildGRCh38.tsv.gz
GCST90200323	Hodgkin lymphoma	Creatine levels	MR Egger	25	-0.113032	0.131113	0.397533	-0.370013	0.143949	0.893122	0.690725	1.15483	Chen Y	8285 European	http://ftp.ebi.ac.uk/pub/databases/gwas/summary_statistics/GCST90200001-GCST90201000/GCST90200323/GCST90200323_buildGRCh38.tsv.gz
GCST90200323	Hodgkin lymphoma	Creatine levels	Weighted median	25	-0.0833763	0.124385	0.502662	-0.327171	0.160419	0.920005	0.72096	1.174	Chen Y	8285 European	http://ftp.ebi.ac.uk/pub/databases/gwas/summary_statistics/GCST90200001-GCST90201000/GCST90200323/GCST90200323_buildGRCh38.tsv.gz
GCST90200323	Hodgkin lymphoma	Creatine levels	Inverse variance weighted	25	-0.177354	0.0873635	0.0423492	-0.348587	-0.00612176	0.837483	0.705685	0.993897	Chen Y	8285 European	http://ftp.ebi.ac.uk/pub/databases/gwas/summary_statistics/GCST90200001-GCST90201000/GCST90200323/GCST90200323_buildGRCh38.tsv.gz
GCST90200323	Hodgkin lymphoma	Creatine levels	Simple mode	25	-0.0361873	0.204229	0.860847	-0.436477	0.364102	0.96446	0.646309	1.43922	Chen Y	8285 European	http://ftp.ebi.ac.uk/pub/databases/gwas/summary_statistics/GCST90200001-GCST90201000/GCST90200323/GCST90200323_buildGRCh38.tsv.gz
GCST90200323	Hodgkin lymphoma	Creatine levels	Weighted mode	25	-0.0939077	0.115102	0.422599	-0.319507	0.131691	0.910367	0.726507	1.14076	Chen Y	8285 European	http://ftp.ebi.ac.uk/pub/databases/gwas/summary_statistics/GCST90200001-GCST90201000/GCST90200323/GCST90200323_buildGRCh38.tsv.gz
GCST90200328	Hodgkin lymphoma	3-methoxytyrosine levels	MR Egger	24	0.021758	0.271111	0.93676	-0.50962	0.553136	1.022	0.600724	1.7387	Chen Y	8258 European	http://ftp.ebi.ac.uk/pub/databases/gwas/summary_statistics/GCST90200001-GCST90201000/GCST90200328/GCST90200328_buildGRCh38.tsv.gz
GCST90200328	Hodgkin lymphoma	3-methoxytyrosine levels	Weighted median	24	0.283925	0.177722	0.110136	-0.0644098	0.632259	1.32833	0.937621	1.88186	Chen Y	8258 European	http://ftp.ebi.ac.uk/pub/databases/gwas/summary_statistics/GCST90200001-GCST90201000/GCST90200328/GCST90200328_buildGRCh38.tsv.gz
GCST90200328	Hodgkin lymphoma	3-methoxytyrosine levels	Inverse variance weighted	24	0.288145	0.117426	0.0141339	0.05799	0.5183	1.33395	1.0597	1.67917	Chen Y	8258 European	http://ftp.ebi.ac.uk/pub/databases/gwas/summary_statistics/GCST90200001-GCST90201000/GCST90200328/GCST90200328_buildGRCh38.tsv.gz
GCST90200328	Hodgkin lymphoma	3-methoxytyrosine levels	Simple mode	24	0.270491	0.269636	0.326217	-0.257996	0.798978	1.31061	0.772598	2.22327	Chen Y	8258 European	http://ftp.ebi.ac.uk/pub/databases/gwas/summary_statistics/GCST90200001-GCST90201000/GCST90200328/GCST90200328_buildGRCh38.tsv.gz
GCST90200328	Hodgkin lymphoma	3-methoxytyrosine levels	Weighted mode	24	0.245454	0.227458	0.291721	-0.200363	0.691271	1.2782	0.818434	1.99625	Chen Y	8258 European	http://ftp.ebi.ac.uk/pub/databases/gwas/summary_statistics/GCST90200001-GCST90201000/GCST90200328/GCST90200328_buildGRCh38.tsv.gz
GCST90200342	Hodgkin lymphoma	Glycochenodeoxycholate levels	MR Egger	29	-0.196451	0.238688	0.417693	-0.664278	0.271377	0.821642	0.514645	1.31177	Chen Y	8164 European	http://ftp.ebi.ac.uk/pub/databases/gwas/summary_statistics/GCST90200001-GCST90201000/GCST90200342/GCST90200342_buildGRCh38.tsv.gz
GCST90200342	Hodgkin lymphoma	Glycochenodeoxycholate levels	Weighted median	29	-0.174311	0.184808	0.345578	-0.536533	0.187912	0.840036	0.584772	1.20673	Chen Y	8164 European	http://ftp.ebi.ac.uk/pub/databases/gwas/summary_statistics/GCST90200001-GCST90201000/GCST90200342/GCST90200342_buildGRCh38.tsv.gz
GCST90200342	Hodgkin lymphoma	Glycochenodeoxycholate levels	Inverse variance weighted	29	-0.236749	0.11666	0.0424189	-0.465403	-0.0080947	0.789189	0.627882	0.991938	Chen Y	8164 European	http://ftp.ebi.ac.uk/pub/databases/gwas/summary_statistics/GCST90200001-GCST90201000/GCST90200342/GCST90200342_buildGRCh38.tsv.gz
GCST90200342	Hodgkin lymphoma	Glycochenodeoxycholate levels	Simple mode	29	-0.58564	0.325065	0.0823855	-1.22277	0.051488	0.55675	0.294414	1.05284	Chen Y	8164 European	http://ftp.ebi.ac.uk/pub/databases/gwas/summary_statistics/GCST90200001-GCST90201000/GCST90200342/GCST90200342_buildGRCh38.tsv.gz
GCST90200342	Hodgkin lymphoma	Glycochenodeoxycholate levels	Weighted mode	29	-0.194992	0.234174	0.412073	-0.653973	0.26399	0.822842	0.519976	1.30212	Chen Y	8164 European	http://ftp.ebi.ac.uk/pub/databases/gwas/summary_statistics/GCST90200001-GCST90201000/GCST90200342/GCST90200342_buildGRCh38.tsv.gz
GCST90200360	Hodgkin lymphoma	Cortisone levels	MR Egger	17	-0.218355	0.363098	0.556575	-0.930028	0.493317	0.80384	0.394543	1.63774	Chen Y	8153 European	http://ftp.ebi.ac.uk/pub/databases/gwas/summary_statistics/GCST90200001-GCST90201000/GCST90200360/GCST90200360_buildGRCh38.tsv.gz
GCST90200360	Hodgkin lymphoma	Cortisone levels	Weighted median	17	-0.219795	0.26014	0.398161	-0.729668	0.290079	0.802684	0.482069	1.33653	Chen Y	8153 European	http://ftp.ebi.ac.uk/pub/databases/gwas/summary_statistics/GCST90200001-GCST90201000/GCST90200360/GCST90200360_buildGRCh38.tsv.gz
GCST90200360	Hodgkin lymphoma	Cortisone levels	Inverse variance weighted	17	-0.384691	0.172343	0.0256069	-0.722484	-0.0468984	0.680661	0.485545	0.954184	Chen Y	8153 European	http://ftp.ebi.ac.uk/pub/databases/gwas/summary_statistics/GCST90200001-GCST90201000/GCST90200360/GCST90200360_buildGRCh38.tsv.gz
GCST90200360	Hodgkin lymphoma	Cortisone levels	Simple mode	17	-0.286166	0.440403	0.525052	-1.14936	0.577023	0.751138	0.316841	1.78073	Chen Y	8153 European	http://ftp.ebi.ac.uk/pub/databases/gwas/summary_statistics/GCST90200001-GCST90201000/GCST90200360/GCST90200360_buildGRCh38.tsv.gz
GCST90200360	Hodgkin lymphoma	Cortisone levels	Weighted mode	17	-0.0281316	0.346258	0.936255	-0.706797	0.650534	0.97226	0.493221	1.91656	Chen Y	8153 European	http://ftp.ebi.ac.uk/pub/databases/gwas/summary_statistics/GCST90200001-GCST90201000/GCST90200360/GCST90200360_buildGRCh38.tsv.gz
GCST90200490	Hodgkin lymphoma	X-12101 levels	MR Egger	24	-0.16183	0.152356	0.299672	-0.460447	0.136787	0.850586	0.631001	1.14658	Chen Y	8217 European	http://ftp.ebi.ac.uk/pub/databases/gwas/summary_statistics/GCST90200001-GCST90201000/GCST90200490/GCST90200490_buildGRCh38.tsv.gz
GCST90200490	Hodgkin lymphoma	X-12101 levels	Weighted median	24	-0.223571	0.167207	0.181192	-0.551296	0.104154	0.799658	0.576203	1.10977	Chen Y	8217 European	http://ftp.ebi.ac.uk/pub/databases/gwas/summary_statistics/GCST90200001-GCST90201000/GCST90200490/GCST90200490_buildGRCh38.tsv.gz
GCST90200490	Hodgkin lymphoma	X-12101 levels	Inverse variance weighted	24	-0.225505	0.104156	0.0303828	-0.429652	-0.0213588	0.798113	0.650735	0.978868	Chen Y	8217 European	http://ftp.ebi.ac.uk/pub/databases/gwas/summary_statistics/GCST90200001-GCST90201000/GCST90200490/GCST90200490_buildGRCh38.tsv.gz
GCST90200490	Hodgkin lymphoma	X-12101 levels	Simple mode	24	-0.0141573	0.269336	0.958533	-0.542056	0.513741	0.985942	0.581552	1.67153	Chen Y	8217 European	http://ftp.ebi.ac.uk/pub/databases/gwas/summary_statistics/GCST90200001-GCST90201000/GCST90200490/GCST90200490_buildGRCh38.tsv.gz
GCST90200490	Hodgkin lymphoma	X-12101 levels	Weighted mode	24	-0.165202	0.15943	0.310879	-0.477685	0.147281	0.847722	0.620218	1.15868	Chen Y	8217 European	http://ftp.ebi.ac.uk/pub/databases/gwas/summary_statistics/GCST90200001-GCST90201000/GCST90200490/GCST90200490_buildGRCh38.tsv.gz
GCST90200520	Hodgkin lymphoma	X-13007 levels	MR Egger	28	-0.0638653	0.233511	0.78663	-0.521547	0.393816	0.938131	0.593602	1.48263	Chen Y	6270 European	http://ftp.ebi.ac.uk/pub/databases/gwas/summary_statistics/GCST90200001-GCST90201000/GCST90200520/GCST90200520_buildGRCh38.tsv.gz
GCST90200520	Hodgkin lymphoma	X-13007 levels	Weighted median	28	-0.121579	0.151791	0.423156	-0.41909	0.175933	0.885521	0.657645	1.19236	Chen Y	6270 European	http://ftp.ebi.ac.uk/pub/databases/gwas/summary_statistics/GCST90200001-GCST90201000/GCST90200520/GCST90200520_buildGRCh38.tsv.gz
GCST90200520	Hodgkin lymphoma	X-13007 levels	Inverse variance weighted	28	-0.218052	0.107011	0.0415832	-0.427793	-0.0083112	0.804084	0.651946	0.991723	Chen Y	6270 European	http://ftp.ebi.ac.uk/pub/databases/gwas/summary_statistics/GCST90200001-GCST90201000/GCST90200520/GCST90200520_buildGRCh38.tsv.gz
GCST90200520	Hodgkin lymphoma	X-13007 levels	Simple mode	28	-0.0466641	0.256519	0.85701	-0.549442	0.456114	0.954408	0.577272	1.57793	Chen Y	6270 European	http://ftp.ebi.ac.uk/pub/databases/gwas/summary_statistics/GCST90200001-GCST90201000/GCST90200520/GCST90200520_buildGRCh38.tsv.gz
GCST90200520	Hodgkin lymphoma	X-13007 levels	Weighted mode	28	-0.0580206	0.209752	0.784182	-0.469134	0.353093	0.94363	0.625544	1.42346	Chen Y	6270 European	http://ftp.ebi.ac.uk/pub/databases/gwas/summary_statistics/GCST90200001-GCST90201000/GCST90200520/GCST90200520_buildGRCh38.tsv.gz
GCST90200523	Hodgkin lymphoma	X-12844 levels	MR Egger	33	0.19528	0.245405	0.432231	-0.285714	0.676275	1.21565	0.751478	1.96654	Chen Y	8231 European	http://ftp.ebi.ac.uk/pub/databases/gwas/summary_statistics/GCST90200001-GCST90201000/GCST90200523/GCST90200523_buildGRCh38.tsv.gz
GCST90200523	Hodgkin lymphoma	X-12844 levels	Weighted median	33	0.187972	0.153085	0.219488	-0.112075	0.488019	1.2068	0.893977	1.62909	Chen Y	8231 European	http://ftp.ebi.ac.uk/pub/databases/gwas/summary_statistics/GCST90200001-GCST90201000/GCST90200523/GCST90200523_buildGRCh38.tsv.gz
GCST90200523	Hodgkin lymphoma	X-12844 levels	Inverse variance weighted	33	0.210079	0.0991271	0.0340659	0.0157901	0.404368	1.23378	1.01592	1.49836	Chen Y	8231 European	http://ftp.ebi.ac.uk/pub/databases/gwas/summary_statistics/GCST90200001-GCST90201000/GCST90200523/GCST90200523_buildGRCh38.tsv.gz
GCST90200523	Hodgkin lymphoma	X-12844 levels	Simple mode	33	0.0317186	0.275821	0.909166	-0.50889	0.572327	1.03223	0.601163	1.77239	Chen Y	8231 European	http://ftp.ebi.ac.uk/pub/databases/gwas/summary_statistics/GCST90200001-GCST90201000/GCST90200523/GCST90200523_buildGRCh38.tsv.gz
GCST90200523	Hodgkin lymphoma	X-12844 levels	Weighted mode	33	0.162267	0.210632	0.446723	-0.250572	0.575106	1.17617	0.778356	1.77732	Chen Y	8231 European	http://ftp.ebi.ac.uk/pub/databases/gwas/summary_statistics/GCST90200001-GCST90201000/GCST90200523/GCST90200523_buildGRCh38.tsv.gz
GCST90200570	Hodgkin lymphoma	X-18921 levels	MR Egger	18	0.305037	0.180537	0.110491	-0.0488168	0.65889	1.35667	0.952356	1.93265	Chen Y	8257 European	http://ftp.ebi.ac.uk/pub/databases/gwas/summary_statistics/GCST90200001-GCST90201000/GCST90200570/GCST90200570_buildGRCh38.tsv.gz
GCST90200570	Hodgkin lymphoma	X-18921 levels	Weighted median	18	0.224447	0.126251	0.0754411	-0.0230064	0.471899	1.25163	0.977256	1.60304	Chen Y	8257 European	http://ftp.ebi.ac.uk/pub/databases/gwas/summary_statistics/GCST90200001-GCST90201000/GCST90200570/GCST90200570_buildGRCh38.tsv.gz
GCST90200570	Hodgkin lymphoma	X-18921 levels	Inverse variance weighted	18	0.206143	0.0982535	0.0358985	0.0135663	0.39872	1.22893	1.01366	1.48992	Chen Y	8257 European	http://ftp.ebi.ac.uk/pub/databases/gwas/summary_statistics/GCST90200001-GCST90201000/GCST90200570/GCST90200570_buildGRCh38.tsv.gz
GCST90200570	Hodgkin lymphoma	X-18921 levels	Simple mode	18	0.0883626	0.238459	0.715544	-0.379017	0.555742	1.09238	0.684534	1.74323	Chen Y	8257 European	http://ftp.ebi.ac.uk/pub/databases/gwas/summary_statistics/GCST90200001-GCST90201000/GCST90200570/GCST90200570_buildGRCh38.tsv.gz
GCST90200570	Hodgkin lymphoma	X-18921 levels	Weighted mode	18	0.218101	0.126699	0.103323	-0.0302299	0.466432	1.24371	0.970222	1.5943	Chen Y	8257 European	http://ftp.ebi.ac.uk/pub/databases/gwas/summary_statistics/GCST90200001-GCST90201000/GCST90200570/GCST90200570_buildGRCh38.tsv.gz
GCST90200588	Hodgkin lymphoma	X-21742 levels	MR Egger	20	-0.326391	0.251106	0.210064	-0.818558	0.165776	0.721523	0.441067	1.18031	Chen Y	5918 European	http://ftp.ebi.ac.uk/pub/databases/gwas/summary_statistics/GCST90200001-GCST90201000/GCST90200588/GCST90200588_buildGRCh38.tsv.gz
GCST90200588	Hodgkin lymphoma	X-21742 levels	Weighted median	20	-0.247389	0.178585	0.165969	-0.597416	0.102638	0.780837	0.550232	1.10809	Chen Y	5918 European	http://ftp.ebi.ac.uk/pub/databases/gwas/summary_statistics/GCST90200001-GCST90201000/GCST90200588/GCST90200588_buildGRCh38.tsv.gz
GCST90200588	Hodgkin lymphoma	X-21742 levels	Inverse variance weighted	20	-0.356925	0.129103	0.00569839	-0.609967	-0.103883	0.699825	0.543369	0.901331	Chen Y	5918 European	http://ftp.ebi.ac.uk/pub/databases/gwas/summary_statistics/GCST90200001-GCST90201000/GCST90200588/GCST90200588_buildGRCh38.tsv.gz
GCST90200588	Hodgkin lymphoma	X-21742 levels	Simple mode	20	-0.320443	0.341715	0.360141	-0.990205	0.349318	0.725827	0.3715	1.4181	Chen Y	5918 European	http://ftp.ebi.ac.uk/pub/databases/gwas/summary_statistics/GCST90200001-GCST90201000/GCST90200588/GCST90200588_buildGRCh38.tsv.gz
GCST90200588	Hodgkin lymphoma	X-21742 levels	Weighted mode	20	-0.275491	0.283249	0.342966	-0.830658	0.279676	0.759199	0.435762	1.3227	Chen Y	5918 European	http://ftp.ebi.ac.uk/pub/databases/gwas/summary_statistics/GCST90200001-GCST90201000/GCST90200588/GCST90200588_buildGRCh38.tsv.gz
GCST90200623	Hodgkin lymphoma	X-24241 levels	MR Egger	24	-0.294369	0.262606	0.274395	-0.809076	0.220338	0.745002	0.445269	1.2465	Chen Y	8053 European	http://ftp.ebi.ac.uk/pub/databases/gwas/summary_statistics/GCST90200001-GCST90201000/GCST90200623/GCST90200623_buildGRCh38.tsv.gz
GCST90200623	Hodgkin lymphoma	X-24241 levels	Weighted median	24	-0.384139	0.178628	0.0315158	-0.734249	-0.0340283	0.681037	0.479866	0.966544	Chen Y	8053 European	http://ftp.ebi.ac.uk/pub/databases/gwas/summary_statistics/GCST90200001-GCST90201000/GCST90200623/GCST90200623_buildGRCh38.tsv.gz
GCST90200623	Hodgkin lymphoma	X-24241 levels	Inverse variance weighted	24	-0.349188	0.125635	0.00544614	-0.595432	-0.102944	0.705261	0.551324	0.902178	Chen Y	8053 European	http://ftp.ebi.ac.uk/pub/databases/gwas/summary_statistics/GCST90200001-GCST90201000/GCST90200623/GCST90200623_buildGRCh38.tsv.gz
GCST90200623	Hodgkin lymphoma	X-24241 levels	Simple mode	24	-0.555455	0.286931	0.0652716	-1.11784	0.00692958	0.573811	0.326986	1.00695	Chen Y	8053 European	http://ftp.ebi.ac.uk/pub/databases/gwas/summary_statistics/GCST90200001-GCST90201000/GCST90200623/GCST90200623_buildGRCh38.tsv.gz
GCST90200623	Hodgkin lymphoma	X-24241 levels	Weighted mode	24	-0.498711	0.266684	0.0742596	-1.02141	0.0239898	0.607313	0.360086	1.02428	Chen Y	8053 European	http://ftp.ebi.ac.uk/pub/databases/gwas/summary_statistics/GCST90200001-GCST90201000/GCST90200623/GCST90200623_buildGRCh38.tsv.gz
GCST90200635	Hodgkin lymphoma	X-24494 levels	MR Egger	19	0.447628	0.21434	0.0521157	0.0275216	0.867734	1.5646	1.0279	2.38151	Chen Y	6767 European	http://ftp.ebi.ac.uk/pub/databases/gwas/summary_statistics/GCST90200001-GCST90201000/GCST90200635/GCST90200635_buildGRCh38.tsv.gz
GCST90200635	Hodgkin lymphoma	X-24494 levels	Weighted median	19	0.418416	0.163257	0.0103793	0.0984325	0.7384	1.51955	1.10344	2.09258	Chen Y	6767 European	http://ftp.ebi.ac.uk/pub/databases/gwas/summary_statistics/GCST90200001-GCST90201000/GCST90200635/GCST90200635_buildGRCh38.tsv.gz
GCST90200635	Hodgkin lymphoma	X-24494 levels	Inverse variance weighted	19	0.247773	0.1184	0.0363775	0.0157096	0.479837	1.28117	1.01583	1.61581	Chen Y	6767 European	http://ftp.ebi.ac.uk/pub/databases/gwas/summary_statistics/GCST90200001-GCST90201000/GCST90200635/GCST90200635_buildGRCh38.tsv.gz
GCST90200635	Hodgkin lymphoma	X-24494 levels	Simple mode	19	0.479416	0.294836	0.121319	-0.0984618	1.05729	1.61513	0.90623	2.87857	Chen Y	6767 European	http://ftp.ebi.ac.uk/pub/databases/gwas/summary_statistics/GCST90200001-GCST90201000/GCST90200635/GCST90200635_buildGRCh38.tsv.gz
GCST90200635	Hodgkin lymphoma	X-24494 levels	Weighted mode	19	0.502087	0.203051	0.0236078	0.104107	0.900067	1.65217	1.10972	2.45977	Chen Y	6767 European	http://ftp.ebi.ac.uk/pub/databases/gwas/summary_statistics/GCST90200001-GCST90201000/GCST90200635/GCST90200635_buildGRCh38.tsv.gz
GCST90200659	Hodgkin lymphoma	X-25172 levels	MR Egger	26	-0.180816	0.155858	0.257406	-0.486298	0.124666	0.834589	0.614899	1.13277	Chen Y	8117 European	http://ftp.ebi.ac.uk/pub/databases/gwas/summary_statistics/GCST90200001-GCST90201000/GCST90200659/GCST90200659_buildGRCh38.tsv.gz
GCST90200659	Hodgkin lymphoma	X-25172 levels	Weighted median	26	-0.211448	0.154586	0.171363	-0.514437	0.0915398	0.809411	0.597837	1.09586	Chen Y	8117 European	http://ftp.ebi.ac.uk/pub/databases/gwas/summary_statistics/GCST90200001-GCST90201000/GCST90200659/GCST90200659_buildGRCh38.tsv.gz
GCST90200659	Hodgkin lymphoma	X-25172 levels	Inverse variance weighted	26	-0.19808	0.0960519	0.0391873	-0.386341	-0.00981787	0.820305	0.679539	0.99023	Chen Y	8117 European	http://ftp.ebi.ac.uk/pub/databases/gwas/summary_statistics/GCST90200001-GCST90201000/GCST90200659/GCST90200659_buildGRCh38.tsv.gz
GCST90200659	Hodgkin lymphoma	X-25172 levels	Simple mode	26	-0.349727	0.232408	0.144906	-0.805247	0.105792	0.70488	0.446978	1.11159	Chen Y	8117 European	http://ftp.ebi.ac.uk/pub/databases/gwas/summary_statistics/GCST90200001-GCST90201000/GCST90200659/GCST90200659_buildGRCh38.tsv.gz
GCST90200659	Hodgkin lymphoma	X-25172 levels	Weighted mode	26	-0.247561	0.140151	0.0895399	-0.522257	0.0271343	0.780702	0.59318	1.02751	Chen Y	8117 European	http://ftp.ebi.ac.uk/pub/databases/gwas/summary_statistics/GCST90200001-GCST90201000/GCST90200659/GCST90200659_buildGRCh38.tsv.gz
GCST90200682	Hodgkin lymphoma	3-methylcytidine levels	MR Egger	18	0.259241	0.0990145	0.0186378	0.0651727	0.45331	1.29595	1.06734	1.57351	Chen Y	8117 European	http://ftp.ebi.ac.uk/pub/databases/gwas/summary_statistics/GCST90200001-GCST90201000/GCST90200682/GCST90200682_buildGRCh38.tsv.gz
GCST90200682	Hodgkin lymphoma	3-methylcytidine levels	Weighted median	18	0.180407	0.0956247	0.0592127	-0.00701786	0.367831	1.1977	0.993007	1.4446	Chen Y	8117 European	http://ftp.ebi.ac.uk/pub/databases/gwas/summary_statistics/GCST90200001-GCST90201000/GCST90200682/GCST90200682_buildGRCh38.tsv.gz
GCST90200682	Hodgkin lymphoma	3-methylcytidine levels	Inverse variance weighted	18	0.162822	0.0773847	0.0353728	0.0111484	0.314496	1.17683	1.01121	1.36957	Chen Y	8117 European	http://ftp.ebi.ac.uk/pub/databases/gwas/summary_statistics/GCST90200001-GCST90201000/GCST90200682/GCST90200682_buildGRCh38.tsv.gz
GCST90200682	Hodgkin lymphoma	3-methylcytidine levels	Simple mode	18	0.201058	0.182757	0.286607	-0.157146	0.559262	1.2227	0.854579	1.74938	Chen Y	8117 European	http://ftp.ebi.ac.uk/pub/databases/gwas/summary_statistics/GCST90200001-GCST90201000/GCST90200682/GCST90200682_buildGRCh38.tsv.gz
GCST90200682	Hodgkin lymphoma	3-methylcytidine levels	Weighted mode	18	0.19184	0.083816	0.0351621	0.0275608	0.356119	1.21148	1.02794	1.42778	Chen Y	8117 European	http://ftp.ebi.ac.uk/pub/databases/gwas/summary_statistics/GCST90200001-GCST90201000/GCST90200682/GCST90200682_buildGRCh38.tsv.gz
GCST90200730	Hodgkin lymphoma	Adenosine 5'-diphosphate (ADP) to fructose ratio	MR Egger	32	0.232646	0.157175	0.149255	-0.0754179	0.54071	1.26193	0.927356	1.71722	Chen Y	4571 European	http://ftp.ebi.ac.uk/pub/databases/gwas/summary_statistics/GCST90200001-GCST90201000/GCST90200730/GCST90200730_buildGRCh38.tsv.gz
GCST90200730	Hodgkin lymphoma	Adenosine 5'-diphosphate (ADP) to fructose ratio	Weighted median	32	0.106267	0.130713	0.416229	-0.14993	0.362463	1.11212	0.860768	1.43686	Chen Y	4571 European	http://ftp.ebi.ac.uk/pub/databases/gwas/summary_statistics/GCST90200001-GCST90201000/GCST90200730/GCST90200730_buildGRCh38.tsv.gz
GCST90200730	Hodgkin lymphoma	Adenosine 5'-diphosphate (ADP) to fructose ratio	Inverse variance weighted	32	0.18831	0.0883071	0.0329701	0.0152283	0.361392	1.20721	1.01534	1.43533	Chen Y	4571 European	http://ftp.ebi.ac.uk/pub/databases/gwas/summary_statistics/GCST90200001-GCST90201000/GCST90200730/GCST90200730_buildGRCh38.tsv.gz
GCST90200730	Hodgkin lymphoma	Adenosine 5'-diphosphate (ADP) to fructose ratio	Simple mode	32	0.18631	0.217195	0.397586	-0.239392	0.612013	1.2048	0.787106	1.84414	Chen Y	4571 European	http://ftp.ebi.ac.uk/pub/databases/gwas/summary_statistics/GCST90200001-GCST90201000/GCST90200730/GCST90200730_buildGRCh38.tsv.gz
GCST90200730	Hodgkin lymphoma	Adenosine 5'-diphosphate (ADP) to fructose ratio	Weighted mode	32	0.148479	0.141213	0.301179	-0.128299	0.425257	1.16007	0.87959	1.52998	Chen Y	4571 European	http://ftp.ebi.ac.uk/pub/databases/gwas/summary_statistics/GCST90200001-GCST90201000/GCST90200730/GCST90200730_buildGRCh38.tsv.gz
GCST90200748	Hodgkin lymphoma	Aspartate to glutamate ratio	MR Egger	25	-0.20706	0.337054	0.545032	-0.867685	0.453565	0.812971	0.419923	1.57391	Chen Y	8190 European	http://ftp.ebi.ac.uk/pub/databases/gwas/summary_statistics/GCST90200001-GCST90201000/GCST90200748/GCST90200748_buildGRCh38.tsv.gz
GCST90200748	Hodgkin lymphoma	Aspartate to glutamate ratio	Weighted median	25	-0.33532	0.193255	0.0827204	-0.714101	0.0434602	0.715109	0.489632	1.04442	Chen Y	8190 European	http://ftp.ebi.ac.uk/pub/databases/gwas/summary_statistics/GCST90200001-GCST90201000/GCST90200748/GCST90200748_buildGRCh38.tsv.gz
GCST90200748	Hodgkin lymphoma	Aspartate to glutamate ratio	Inverse variance weighted	25	-0.336039	0.152183	0.0272357	-0.634317	-0.0377601	0.714595	0.530297	0.962944	Chen Y	8190 European	http://ftp.ebi.ac.uk/pub/databases/gwas/summary_statistics/GCST90200001-GCST90201000/GCST90200748/GCST90200748_buildGRCh38.tsv.gz
GCST90200748	Hodgkin lymphoma	Aspartate to glutamate ratio	Simple mode	25	-0.316605	0.318054	0.329452	-0.939991	0.306781	0.728619	0.390631	1.35904	Chen Y	8190 European	http://ftp.ebi.ac.uk/pub/databases/gwas/summary_statistics/GCST90200001-GCST90201000/GCST90200748/GCST90200748_buildGRCh38.tsv.gz
GCST90200748	Hodgkin lymphoma	Aspartate to glutamate ratio	Weighted mode	25	-0.302779	0.253272	0.243582	-0.799191	0.193633	0.738762	0.449692	1.21365	Chen Y	8190 European	http://ftp.ebi.ac.uk/pub/databases/gwas/summary_statistics/GCST90200001-GCST90201000/GCST90200748/GCST90200748_buildGRCh38.tsv.gz
GCST90200860	Hodgkin lymphoma	Adenosine 5'-monophosphate (AMP) to serine ratio	MR Egger	14	0.620727	0.361799	0.111903	-0.0883982	1.32985	1.86028	0.915396	3.78049	Chen Y	8194 European	http://ftp.ebi.ac.uk/pub/databases/gwas/summary_statistics/GCST90200001-GCST90201000/GCST90200860/GCST90200860_buildGRCh38.tsv.gz
GCST90200860	Hodgkin lymphoma	Adenosine 5'-monophosphate (AMP) to serine ratio	Weighted median	14	0.248171	0.221318	0.262148	-0.185614	0.681955	1.28168	0.830595	1.97774	Chen Y	8194 European	http://ftp.ebi.ac.uk/pub/databases/gwas/summary_statistics/GCST90200001-GCST90201000/GCST90200860/GCST90200860_buildGRCh38.tsv.gz
GCST90200860	Hodgkin lymphoma	Adenosine 5'-monophosphate (AMP) to serine ratio	Inverse variance weighted	14	0.327047	0.164005	0.0461375	0.00559804	0.648496	1.38687	1.00561	1.91266	Chen Y	8194 European	http://ftp.ebi.ac.uk/pub/databases/gwas/summary_statistics/GCST90200001-GCST90201000/GCST90200860/GCST90200860_buildGRCh38.tsv.gz
GCST90200860	Hodgkin lymphoma	Adenosine 5'-monophosphate (AMP) to serine ratio	Simple mode	14	0.0761443	0.354788	0.833394	-0.61924	0.771529	1.07912	0.538353	2.16307	Chen Y	8194 European	http://ftp.ebi.ac.uk/pub/databases/gwas/summary_statistics/GCST90200001-GCST90201000/GCST90200860/GCST90200860_buildGRCh38.tsv.gz
GCST90200860	Hodgkin lymphoma	Adenosine 5'-monophosphate (AMP) to serine ratio	Weighted mode	14	0.103701	0.335197	0.76194	-0.553285	0.760687	1.10927	0.575058	2.13975	Chen Y	8194 European	http://ftp.ebi.ac.uk/pub/databases/gwas/summary_statistics/GCST90200001-GCST90201000/GCST90200860/GCST90200860_buildGRCh38.tsv.gz
GCST90200866	Hodgkin lymphoma	phosphate to asparagine ratio	MR Egger	30	0.182129	0.128157	0.166317	-0.0690577	0.433316	1.19977	0.933273	1.54236	Chen Y	8249 European	http://ftp.ebi.ac.uk/pub/databases/gwas/summary_statistics/GCST90200001-GCST90201000/GCST90200866/GCST90200866_buildGRCh38.tsv.gz
GCST90200866	Hodgkin lymphoma	phosphate to asparagine ratio	Weighted median	30	0.190418	0.122118	0.118925	-0.0489323	0.429769	1.20976	0.952246	1.5369	Chen Y	8249 European	http://ftp.ebi.ac.uk/pub/databases/gwas/summary_statistics/GCST90200001-GCST90201000/GCST90200866/GCST90200866_buildGRCh38.tsv.gz
GCST90200866	Hodgkin lymphoma	phosphate to asparagine ratio	Inverse variance weighted	30	0.186663	0.0888752	0.0357035	0.0124681	0.360859	1.20522	1.01255	1.43456	Chen Y	8249 European	http://ftp.ebi.ac.uk/pub/databases/gwas/summary_statistics/GCST90200001-GCST90201000/GCST90200866/GCST90200866_buildGRCh38.tsv.gz
GCST90200866	Hodgkin lymphoma	phosphate to asparagine ratio	Simple mode	30	0.201292	0.21175	0.349658	-0.213739	0.616323	1.22298	0.807559	1.8521	Chen Y	8249 European	http://ftp.ebi.ac.uk/pub/databases/gwas/summary_statistics/GCST90200001-GCST90201000/GCST90200866/GCST90200866_buildGRCh38.tsv.gz
GCST90200866	Hodgkin lymphoma	phosphate to asparagine ratio	Weighted mode	30	0.201292	0.11818	0.0992136	-0.0303406	0.432925	1.22298	0.970115	1.54176	Chen Y	8249 European	http://ftp.ebi.ac.uk/pub/databases/gwas/summary_statistics/GCST90200001-GCST90201000/GCST90200866/GCST90200866_buildGRCh38.tsv.gz
GCST90200879	Hodgkin lymphoma	Adenosine 5'-monophosphate (AMP) to glutamate ratio	MR Egger	22	0.418243	0.446171	0.359732	-0.456251	1.29274	1.51929	0.633655	3.64275	Chen Y	8213 European	http://ftp.ebi.ac.uk/pub/databases/gwas/summary_statistics/GCST90200001-GCST90201000/GCST90200879/GCST90200879_buildGRCh38.tsv.gz
GCST90200879	Hodgkin lymphoma	Adenosine 5'-monophosphate (AMP) to glutamate ratio	Weighted median	22	0.260893	0.207982	0.209697	-0.146752	0.668539	1.29809	0.863508	1.95138	Chen Y	8213 European	http://ftp.ebi.ac.uk/pub/databases/gwas/summary_statistics/GCST90200001-GCST90201000/GCST90200879/GCST90200879_buildGRCh38.tsv.gz
GCST90200879	Hodgkin lymphoma	Adenosine 5'-monophosphate (AMP) to glutamate ratio	Inverse variance weighted	22	0.310266	0.15716	0.0483585	0.00223239	0.618299	1.36379	1.00223	1.85577	Chen Y	8213 European	http://ftp.ebi.ac.uk/pub/databases/gwas/summary_statistics/GCST90200001-GCST90201000/GCST90200879/GCST90200879_buildGRCh38.tsv.gz
GCST90200879	Hodgkin lymphoma	Adenosine 5'-monophosphate (AMP) to glutamate ratio	Simple mode	22	0.248407	0.376313	0.51636	-0.489166	0.985981	1.28198	0.613137	2.68044	Chen Y	8213 European	http://ftp.ebi.ac.uk/pub/databases/gwas/summary_statistics/GCST90200001-GCST90201000/GCST90200879/GCST90200879_buildGRCh38.tsv.gz
GCST90200879	Hodgkin lymphoma	Adenosine 5'-monophosphate (AMP) to glutamate ratio	Weighted mode	22	0.107977	0.324007	0.742245	-0.527076	0.743031	1.11402	0.590329	2.1023	Chen Y	8213 European	http://ftp.ebi.ac.uk/pub/databases/gwas/summary_statistics/GCST90200001-GCST90201000/GCST90200879/GCST90200879_buildGRCh38.tsv.gz
GCST90200891	Hodgkin lymphoma	Salicylate to caprylate (8:0) ratio	MR Egger	23	0.465057	0.219757	0.0464396	0.0343325	0.895782	1.59211	1.03493	2.44925	Chen Y	8068 European	http://ftp.ebi.ac.uk/pub/databases/gwas/summary_statistics/GCST90200001-GCST90201000/GCST90200891/GCST90200891_buildGRCh38.tsv.gz
GCST90200891	Hodgkin lymphoma	Salicylate to caprylate (8:0) ratio	Weighted median	23	0.408727	0.172069	0.0175314	0.071472	0.745982	1.5049	1.07409	2.10851	Chen Y	8068 European	http://ftp.ebi.ac.uk/pub/databases/gwas/summary_statistics/GCST90200001-GCST90201000/GCST90200891/GCST90200891_buildGRCh38.tsv.gz
GCST90200891	Hodgkin lymphoma	Salicylate to caprylate (8:0) ratio	Inverse variance weighted	23	0.29994	0.120362	0.0127034	0.0640301	0.53585	1.34978	1.06612	1.7089	Chen Y	8068 European	http://ftp.ebi.ac.uk/pub/databases/gwas/summary_statistics/GCST90200001-GCST90201000/GCST90200891/GCST90200891_buildGRCh38.tsv.gz
GCST90200891	Hodgkin lymphoma	Salicylate to caprylate (8:0) ratio	Simple mode	23	0.160402	0.307018	0.606579	-0.441354	0.762157	1.17398	0.643165	2.14289	Chen Y	8068 European	http://ftp.ebi.ac.uk/pub/databases/gwas/summary_statistics/GCST90200001-GCST90201000/GCST90200891/GCST90200891_buildGRCh38.tsv.gz
GCST90200891	Hodgkin lymphoma	Salicylate to caprylate (8:0) ratio	Weighted mode	23	0.468894	0.232268	0.0558634	0.0136495	0.924138	1.59823	1.01374	2.5197	Chen Y	8068 European	http://ftp.ebi.ac.uk/pub/databases/gwas/summary_statistics/GCST90200001-GCST90201000/GCST90200891/GCST90200891_buildGRCh38.tsv.gz
GCST90200897	Hodgkin lymphoma	Theophylline to EDTA ratio	MR Egger	15	-0.271305	0.343509	0.443811	-0.944582	0.401973	0.762384	0.388842	1.49477	Chen Y	7867 European	http://ftp.ebi.ac.uk/pub/databases/gwas/summary_statistics/GCST90200001-GCST90201000/GCST90200897/GCST90200897_buildGRCh38.tsv.gz
GCST90200897	Hodgkin lymphoma	Theophylline to EDTA ratio	Weighted median	15	-0.201544	0.220383	0.360445	-0.633495	0.230407	0.817468	0.530734	1.25911	Chen Y	7867 European	http://ftp.ebi.ac.uk/pub/databases/gwas/summary_statistics/GCST90200001-GCST90201000/GCST90200897/GCST90200897_buildGRCh38.tsv.gz
GCST90200897	Hodgkin lymphoma	Theophylline to EDTA ratio	Inverse variance weighted	15	-0.364514	0.159687	0.0224496	-0.677501	-0.051527	0.694534	0.507884	0.949778	Chen Y	7867 European	http://ftp.ebi.ac.uk/pub/databases/gwas/summary_statistics/GCST90200001-GCST90201000/GCST90200897/GCST90200897_buildGRCh38.tsv.gz
GCST90200897	Hodgkin lymphoma	Theophylline to EDTA ratio	Simple mode	15	-0.106985	0.322187	0.744764	-0.738472	0.524502	0.898539	0.477843	1.68962	Chen Y	7867 European	http://ftp.ebi.ac.uk/pub/databases/gwas/summary_statistics/GCST90200001-GCST90201000/GCST90200897/GCST90200897_buildGRCh38.tsv.gz
GCST90200897	Hodgkin lymphoma	Theophylline to EDTA ratio	Weighted mode	15	-0.106985	0.309787	0.734965	-0.714167	0.500197	0.898539	0.4896	1.64905	Chen Y	7867 European	http://ftp.ebi.ac.uk/pub/databases/gwas/summary_statistics/GCST90200001-GCST90201000/GCST90200897/GCST90200897_buildGRCh38.tsv.gz
GCST90200934	Hodgkin lymphoma	Acetylcarnitine (C2) to propionylcarnitine (C3) ratio	MR Egger	19	0.209123	0.309996	0.509001	-0.398469	0.816715	1.2326	0.671347	2.26305	Chen Y	8200 European	http://ftp.ebi.ac.uk/pub/databases/gwas/summary_statistics/GCST90200001-GCST90201000/GCST90200934/GCST90200934_buildGRCh38.tsv.gz
GCST90200934	Hodgkin lymphoma	Acetylcarnitine (C2) to propionylcarnitine (C3) ratio	Weighted median	19	0.465609	0.216621	0.031601	0.0410326	0.890185	1.59298	1.04189	2.43558	Chen Y	8200 European	http://ftp.ebi.ac.uk/pub/databases/gwas/summary_statistics/GCST90200001-GCST90201000/GCST90200934/GCST90200934_buildGRCh38.tsv.gz
GCST90200934	Hodgkin lymphoma	Acetylcarnitine (C2) to propionylcarnitine (C3) ratio	Inverse variance weighted	19	0.34214	0.16865	0.0424894	0.0115854	0.672695	1.40796	1.01165	1.95951	Chen Y	8200 European	http://ftp.ebi.ac.uk/pub/databases/gwas/summary_statistics/GCST90200001-GCST90201000/GCST90200934/GCST90200934_buildGRCh38.tsv.gz
GCST90200934	Hodgkin lymphoma	Acetylcarnitine (C2) to propionylcarnitine (C3) ratio	Simple mode	19	0.473659	0.474162	0.331064	-0.455698	1.40302	1.60586	0.634005	4.06745	Chen Y	8200 European	http://ftp.ebi.ac.uk/pub/databases/gwas/summary_statistics/GCST90200001-GCST90201000/GCST90200934/GCST90200934_buildGRCh38.tsv.gz
GCST90200934	Hodgkin lymphoma	Acetylcarnitine (C2) to propionylcarnitine (C3) ratio	Weighted mode	19	0.661728	0.313136	0.0488076	0.0479809	1.27548	1.93814	1.04915	3.5804	Chen Y	8200 European	http://ftp.ebi.ac.uk/pub/databases/gwas/summary_statistics/GCST90200001-GCST90201000/GCST90200934/GCST90200934_buildGRCh38.tsv.gz
GCST90200935	Hodgkin lymphoma	Carnitine to propionylcarnitine (C3) ratio	MR Egger	24	0.324505	0.264575	0.232971	-0.194062	0.843073	1.38335	0.823607	2.3235	Chen Y	8185 European	http://ftp.ebi.ac.uk/pub/databases/gwas/summary_statistics/GCST90200001-GCST90201000/GCST90200935/GCST90200935_buildGRCh38.tsv.gz
GCST90200935	Hodgkin lymphoma	Carnitine to propionylcarnitine (C3) ratio	Weighted median	24	0.409419	0.169256	0.0155658	0.0776783	0.741161	1.50594	1.08077	2.09837	Chen Y	8185 European	http://ftp.ebi.ac.uk/pub/databases/gwas/summary_statistics/GCST90200001-GCST90201000/GCST90200935/GCST90200935_buildGRCh38.tsv.gz
GCST90200935	Hodgkin lymphoma	Carnitine to propionylcarnitine (C3) ratio	Inverse variance weighted	24	0.326451	0.136206	0.0165409	0.0594887	0.593414	1.38604	1.06129	1.81016	Chen Y	8185 European	http://ftp.ebi.ac.uk/pub/databases/gwas/summary_statistics/GCST90200001-GCST90201000/GCST90200935/GCST90200935_buildGRCh38.tsv.gz
GCST90200935	Hodgkin lymphoma	Carnitine to propionylcarnitine (C3) ratio	Simple mode	24	0.389201	0.320389	0.236777	-0.238763	1.01716	1.4758	0.787602	2.76534	Chen Y	8185 European	http://ftp.ebi.ac.uk/pub/databases/gwas/summary_statistics/GCST90200001-GCST90201000/GCST90200935/GCST90200935_buildGRCh38.tsv.gz
GCST90200935	Hodgkin lymphoma	Carnitine to propionylcarnitine (C3) ratio	Weighted mode	24	0.510524	0.232134	0.0381798	0.0555411	0.965507	1.66616	1.05711	2.62612	Chen Y	8185 European	http://ftp.ebi.ac.uk/pub/databases/gwas/summary_statistics/GCST90200001-GCST90201000/GCST90200935/GCST90200935_buildGRCh38.tsv.gz
GCST90200952	Hodgkin lymphoma	Adenosine 5'-diphosphate (ADP) to cytidine ratio	MR Egger	19	-0.508744	0.228787	0.0400152	-0.957167	-0.0603205	0.60125	0.383979	0.941463	Chen Y	4350 European	http://ftp.ebi.ac.uk/pub/databases/gwas/summary_statistics/GCST90200001-GCST90201000/GCST90200952/GCST90200952_buildGRCh38.tsv.gz
GCST90200952	Hodgkin lymphoma	Adenosine 5'-diphosphate (ADP) to cytidine ratio	Weighted median	19	-0.187005	0.157546	0.235231	-0.495795	0.121784	0.829439	0.609086	1.12951	Chen Y	4350 European	http://ftp.ebi.ac.uk/pub/databases/gwas/summary_statistics/GCST90200001-GCST90201000/GCST90200952/GCST90200952_buildGRCh38.tsv.gz
GCST90200952	Hodgkin lymphoma	Adenosine 5'-diphosphate (ADP) to cytidine ratio	Inverse variance weighted	19	-0.230713	0.111739	0.0389474	-0.449723	-0.0117039	0.793967	0.637805	0.988364	Chen Y	4350 European	http://ftp.ebi.ac.uk/pub/databases/gwas/summary_statistics/GCST90200001-GCST90201000/GCST90200952/GCST90200952_buildGRCh38.tsv.gz
GCST90200952	Hodgkin lymphoma	Adenosine 5'-diphosphate (ADP) to cytidine ratio	Simple mode	19	-0.233824	0.22569	0.313902	-0.676175	0.208528	0.791501	0.508558	1.23186	Chen Y	4350 European	http://ftp.ebi.ac.uk/pub/databases/gwas/summary_statistics/GCST90200001-GCST90201000/GCST90200952/GCST90200952_buildGRCh38.tsv.gz
GCST90200952	Hodgkin lymphoma	Adenosine 5'-diphosphate (ADP) to cytidine ratio	Weighted mode	19	-0.214913	0.204098	0.306276	-0.614944	0.185119	0.806612	0.540671	1.20336	Chen Y	4350 European	http://ftp.ebi.ac.uk/pub/databases/gwas/summary_statistics/GCST90200001-GCST90201000/GCST90200952/GCST90200952_buildGRCh38.tsv.gz
GCST90200966	Hodgkin lymphoma	Adenosine 5'-diphosphate (ADP) to uridine ratio	MR Egger	13	-0.70218	0.470419	0.163639	-1.6242	0.219841	0.495504	0.197069	1.24588	Chen Y	4565 European	http://ftp.ebi.ac.uk/pub/databases/gwas/summary_statistics/GCST90200001-GCST90201000/GCST90200966/GCST90200966_buildGRCh38.tsv.gz
GCST90200966	Hodgkin lymphoma	Adenosine 5'-diphosphate (ADP) to uridine ratio	Weighted median	13	-0.325885	0.174509	0.0618402	-0.667923	0.0161526	0.721888	0.512773	1.01628	Chen Y	4565 European	http://ftp.ebi.ac.uk/pub/databases/gwas/summary_statistics/GCST90200001-GCST90201000/GCST90200966/GCST90200966_buildGRCh38.tsv.gz
GCST90200966	Hodgkin lymphoma	Adenosine 5'-diphosphate (ADP) to uridine ratio	Inverse variance weighted	13	-0.333405	0.138466	0.0160472	-0.604798	-0.0620108	0.71648	0.546185	0.939873	Chen Y	4565 European	http://ftp.ebi.ac.uk/pub/databases/gwas/summary_statistics/GCST90200001-GCST90201000/GCST90200966/GCST90200966_buildGRCh38.tsv.gz
GCST90200966	Hodgkin lymphoma	Adenosine 5'-diphosphate (ADP) to uridine ratio	Simple mode	13	-0.392878	0.285631	0.194117	-0.952715	0.166958	0.675111	0.385692	1.1817	Chen Y	4565 European	http://ftp.ebi.ac.uk/pub/databases/gwas/summary_statistics/GCST90200001-GCST90201000/GCST90200966/GCST90200966_buildGRCh38.tsv.gz
GCST90200966	Hodgkin lymphoma	Adenosine 5'-diphosphate (ADP) to uridine ratio	Weighted mode	13	-0.354609	0.298682	0.258101	-0.940025	0.230807	0.701448	0.390618	1.25962	Chen Y	4565 European	http://ftp.ebi.ac.uk/pub/databases/gwas/summary_statistics/GCST90200001-GCST90201000/GCST90200966/GCST90200966_buildGRCh38.tsv.gz
Blue marked sections are Mendelian randomization bidirectional correlation groups.

## Sheet: table S2
Table S2. Mendelian randomization on the causal effect of Hodgkin lymphoma on metabolite.
outcome	exposure	outcome	method	nsnp	b	se	pval	lo_ci	up_ci	or	or_lci95	or_uci95
GCST90199705	Hodgkin lymphoma	Propionylglycine levels	Inverse variance weighted	19	0.0345231	0.0159548	0.0304794	0.00325165	0.0657946	1.03513	1.00326	1.06801
GCST90200565	Hodgkin lymphoma	X-21258 levels	Inverse variance weighted	19	0.0381146	0.0152931	0.012693	0.00814006	0.0680891	1.03885	1.00817	1.07046
GCST90200738	Hodgkin lymphoma	Adenosine 5'-monophosphate (AMP) to inosine 5'-monophosphate (IMP) ratio	Inverse variance weighted	19	-0.0403772	0.020252	0.0461802	-0.080071	-0.000683344	0.960427	0.923051	0.999317
GCST90199702	Hodgkin lymphoma	5-hydroxyhexanoate levels	Inverse variance weighted	19	0.0121692	0.0161106	0.450036	-0.0194076	0.0437461	1.01224	0.98078	1.04472
GCST90199763	Hodgkin lymphoma	1-methylxanthine levels	Inverse variance weighted	19	-0.00350041	0.0153708	0.819855	-0.0336272	0.0266264	0.996506	0.966932	1.02698
GCST90199774	Hodgkin lymphoma	Oleoylcarnitine levels	Inverse variance weighted	19	-0.0063964	0.0147134	0.663756	-0.0352347	0.0224419	0.993624	0.965379	1.0227
GCST90199776	Hodgkin lymphoma	Malonylcarnitine levels	Inverse variance weighted	19	0.0171107	0.0173402	0.323759	-0.0168762	0.0510976	1.01726	0.983265	1.05243
GCST90199790	Hodgkin lymphoma	2-palmitoleoyl-GPC (16:1) levels	Inverse variance weighted	19	0.0202494	0.0164748	0.219031	-0.0120413	0.0525401	1.02046	0.988031	1.05394
GCST90199821	Hodgkin lymphoma	1-linoleoyl-GPI (18:2) levels	Inverse variance weighted	19	-0.0196668	0.0147422	0.182188	-0.0485614	0.00922786	0.980525	0.952599	1.00927
GCST90199906	Hodgkin lymphoma	1-(1-enyl-palmitoyl)-GPE (p-16:0) levels	Inverse variance weighted	19	0.022399	0.0184259	0.224128	-0.0137158	0.0585138	1.02265	0.986378	1.06026
GCST90199930	Hodgkin lymphoma	(R)-3-hydroxybutyrylcarnitine levels	Inverse variance weighted	19	-0.00231368	0.0152909	0.879731	-0.0322839	0.0276565	0.997689	0.968232	1.02804
GCST90199956	Hodgkin lymphoma	1H-indole-7-acetic acid levels	Inverse variance weighted	19	0.0169238	0.0176695	0.338165	-0.0177084	0.0515559	1.01707	0.982447	1.05291
GCST90200027	Hodgkin lymphoma	4-hydroxyphenylacetoylcarnitine levels	Inverse variance weighted	19	0.0185466	0.0154551	0.230126	-0.0117454	0.0488386	1.01872	0.988323	1.05005
GCST90200143	Hodgkin lymphoma	Nervonoylcarnitine (C24:1) levels	Inverse variance weighted	19	-0.00380668	0.0174861	0.827665	-0.0380794	0.0304661	0.996201	0.962636	1.03093
GCST90200224	Hodgkin lymphoma	2-ketocaprylate levels	Inverse variance weighted	19	-0.0100745	0.0155283	0.516482	-0.04051	0.0203611	0.989976	0.9603	1.02057
GCST90200323	Hodgkin lymphoma	Creatine levels	Inverse variance weighted	19	0.00465416	0.0147582	0.752488	-0.024272	0.0335803	1.00467	0.97602	1.03415
GCST90200328	Hodgkin lymphoma	3-methoxytyrosine levels	Inverse variance weighted	19	-0.0152193	0.0142157	0.28435	-0.043082	0.0126434	0.984896	0.957833	1.01272
GCST90200342	Hodgkin lymphoma	Glycochenodeoxycholate levels	Inverse variance weighted	19	-0.0121814	0.0158864	0.443211	-0.0433188	0.0189559	0.987892	0.957606	1.01914
GCST90200360	Hodgkin lymphoma	Cortisone levels	Inverse variance weighted	19	-0.0020134	0.0146568	0.890738	-0.0307407	0.0267139	0.997989	0.969727	1.02707
GCST90200490	Hodgkin lymphoma	X-12101 levels	Inverse variance weighted	19	-0.00827158	0.0146255	0.571695	-0.0369376	0.0203945	0.991763	0.963736	1.0206
GCST90200520	Hodgkin lymphoma	X-13007 levels	Inverse variance weighted	19	0.00493502	0.0173139	0.775619	-0.0290001	0.0388702	1.00495	0.971416	1.03964
GCST90200523	Hodgkin lymphoma	X-12844 levels	Inverse variance weighted	19	0.00329616	0.0151213	0.827443	-0.0263415	0.0329338	1.0033	0.974002	1.03348
GCST90200570	Hodgkin lymphoma	X-18921 levels	Inverse variance weighted	19	-0.012312	0.0150263	0.412581	-0.0417636	0.0171396	0.987764	0.959097	1.01729
GCST90200588	Hodgkin lymphoma	X-21742 levels	Inverse variance weighted	19	0.00804395	0.020219	0.690748	-0.0315854	0.0476733	1.00808	0.968908	1.04883
GCST90200623	Hodgkin lymphoma	X-24241 levels	Inverse variance weighted	19	0.0271077	0.0151477	0.0735245	-0.00258176	0.0567971	1.02748	0.997422	1.05844
GCST90200635	Hodgkin lymphoma	X-24494 levels	Inverse variance weighted	19	0.00740438	0.0163329	0.650302	-0.024608	0.0394168	1.00743	0.975692	1.0402
GCST90200659	Hodgkin lymphoma	X-25172 levels	Inverse variance weighted	19	-0.0152377	0.0157165	0.332277	-0.046042	0.0155666	0.984878	0.955002	1.01569
GCST90200682	Hodgkin lymphoma	3-methylcytidine levels	Inverse variance weighted	19	0.00742211	0.0180177	0.680388	-0.0278926	0.0427368	1.00745	0.972493	1.04366
GCST90200730	Hodgkin lymphoma	Adenosine 5'-diphosphate (ADP) to fructose ratio	Inverse variance weighted	19	0.0134651	0.0245188	0.582885	-0.0345917	0.061522	1.01356	0.966	1.06345
GCST90200748	Hodgkin lymphoma	Aspartate to glutamate ratio	Inverse variance weighted	19	0.0109535	0.0145638	0.451986	-0.0175915	0.0394986	1.01101	0.982562	1.04029
GCST90200860	Hodgkin lymphoma	Adenosine 5'-monophosphate (AMP) to serine ratio	Inverse variance weighted	19	0.00278915	0.0179563	0.876561	-0.0324053	0.0379836	1.00279	0.968114	1.03871
GCST90200866	Hodgkin lymphoma	phosphate to asparagine ratio	Inverse variance weighted	19	0.00727655	0.0152276	0.632756	-0.0225696	0.0371227	1.0073	0.977683	1.03782
GCST90200879	Hodgkin lymphoma	Adenosine 5'-monophosphate (AMP) to glutamate ratio	Inverse variance weighted	19	0.00768343	0.0163727	0.638867	-0.0244071	0.0397739	1.00771	0.975888	1.04058
GCST90200891	Hodgkin lymphoma	Salicylate to caprylate (8:0) ratio	Inverse variance weighted	19	-0.0122446	0.0150548	0.416025	-0.0417519	0.0172627	0.98783	0.959108	1.01741
GCST90200897	Hodgkin lymphoma	Theophylline to EDTA ratio	Inverse variance weighted	19	0.0108331	0.0155172	0.485092	-0.0195806	0.0412468	1.01089	0.98061	1.04211
GCST90200934	Hodgkin lymphoma	Acetylcarnitine (C2) to propionylcarnitine (C3) ratio	Inverse variance weighted	19	0.000639198	0.0150338	0.966086	-0.0288271	0.0301055	1.00064	0.971584	1.03056
GCST90200935	Hodgkin lymphoma	Carnitine to propionylcarnitine (C3) ratio	Inverse variance weighted	19	0.0127499	0.0146596	0.384447	-0.0159829	0.0414828	1.01283	0.984144	1.04236
GCST90200952	Hodgkin lymphoma	Adenosine 5'-diphosphate (ADP) to cytidine ratio	Inverse variance weighted	19	0.00347172	0.0219224	0.87417	-0.0394961	0.0464395	1.00348	0.961274	1.04753
GCST90200966	Hodgkin lymphoma	Adenosine 5'-diphosphate (ADP) to uridine ratio	Inverse variance weighted	19	-0.00123677	0.0245018	0.959742	-0.0492603	0.0467867	0.998764	0.951933	1.0479
Blue marked sections are Mendelian randomization bidirectional correlation groups.

## Sheet: table S3
Table S3. Mendelian randomization analysis on the causal effect between immunocyte phenotypes and Hodgkin lymphoma.
id	exposure	outcome	method	nsnp	b	se	pval	lo_ci	up_ci	or	or_lci95	or_uci95	Trait	Statistical_trait_name	Panel	CatalogID	Trait_type	download_url
ebi-a-GCST90001433	IgD- CD27- %lymphocyte	Hodgkin lymphoma	MR Egger	18	-0.373382	0.213207	0.0990441	-0.791268	0.0445041	0.688402	0.45327	1.04551	IgD- CD27- %lymphocyte	BC_Trait55	B cell	GCST90001433	Relative count	https://gwas.mrcieu.ac.uk/files/ebi-a-GCST90001433/ebi-a-GCST90001433.vcf.gz
ebi-a-GCST90001433	IgD- CD27- %lymphocyte	Hodgkin lymphoma	Weighted median	18	-0.299508	0.124142	0.0158379	-0.542826	-0.0561901	0.741183	0.581104	0.945359	IgD- CD27- %lymphocyte	BC_Trait55	B cell	GCST90001433	Relative count	https://gwas.mrcieu.ac.uk/files/ebi-a-GCST90001433/ebi-a-GCST90001433.vcf.gz
ebi-a-GCST90001433	IgD- CD27- %lymphocyte	Hodgkin lymphoma	Inverse variance weighted	18	-0.220464	0.0834728	0.00826258	-0.384071	-0.0568573	0.802147	0.681083	0.944729	IgD- CD27- %lymphocyte	BC_Trait55	B cell	GCST90001433	Relative count	https://gwas.mrcieu.ac.uk/files/ebi-a-GCST90001433/ebi-a-GCST90001433.vcf.gz
ebi-a-GCST90001433	IgD- CD27- %lymphocyte	Hodgkin lymphoma	Simple mode	18	-0.227647	0.230221	0.336619	-0.67888	0.223587	0.796406	0.507185	1.25055	IgD- CD27- %lymphocyte	BC_Trait55	B cell	GCST90001433	Relative count	https://gwas.mrcieu.ac.uk/files/ebi-a-GCST90001433/ebi-a-GCST90001433.vcf.gz
ebi-a-GCST90001433	IgD- CD27- %lymphocyte	Hodgkin lymphoma	Weighted mode	18	-0.402969	0.154585	0.0184197	-0.705955	-0.0999828	0.668333	0.493637	0.904853	IgD- CD27- %lymphocyte	BC_Trait55	B cell	GCST90001433	Relative count	https://gwas.mrcieu.ac.uk/files/ebi-a-GCST90001433/ebi-a-GCST90001433.vcf.gz
ebi-a-GCST90001435	PB/PC %lymphocyte	Hodgkin lymphoma	MR Egger	18	0.0624596	0.0382785	0.122263	-0.0125663	0.137486	1.06445	0.987512	1.14739	PB/PC %lymphocyte	BC_Trait57	B cell	GCST90001435	Relative count	https://gwas.mrcieu.ac.uk/files/ebi-a-GCST90001435/ebi-a-GCST90001435.vcf.gz
ebi-a-GCST90001435	PB/PC %lymphocyte	Hodgkin lymphoma	Weighted median	18	0.0711183	0.0445719	0.110581	-0.0162426	0.158479	1.07371	0.983889	1.17173	PB/PC %lymphocyte	BC_Trait57	B cell	GCST90001435	Relative count	https://gwas.mrcieu.ac.uk/files/ebi-a-GCST90001435/ebi-a-GCST90001435.vcf.gz
ebi-a-GCST90001435	PB/PC %lymphocyte	Hodgkin lymphoma	Inverse variance weighted	18	0.0681298	0.0331792	0.0400351	0.00309851	0.133161	1.0705	1.0031	1.14243	PB/PC %lymphocyte	BC_Trait57	B cell	GCST90001435	Relative count	https://gwas.mrcieu.ac.uk/files/ebi-a-GCST90001435/ebi-a-GCST90001435.vcf.gz
ebi-a-GCST90001435	PB/PC %lymphocyte	Hodgkin lymphoma	Simple mode	18	0.113058	0.0822435	0.187083	-0.0481393	0.274255	1.1197	0.953001	1.31555	PB/PC %lymphocyte	BC_Trait57	B cell	GCST90001435	Relative count	https://gwas.mrcieu.ac.uk/files/ebi-a-GCST90001435/ebi-a-GCST90001435.vcf.gz
ebi-a-GCST90001435	PB/PC %lymphocyte	Hodgkin lymphoma	Weighted mode	18	0.0618722	0.0358357	0.102374	-0.00836577	0.13211	1.06383	0.991669	1.14123	PB/PC %lymphocyte	BC_Trait57	B cell	GCST90001435	Relative count	https://gwas.mrcieu.ac.uk/files/ebi-a-GCST90001435/ebi-a-GCST90001435.vcf.gz
ebi-a-GCST90001456	CD11c+ HLA DR++ monocyte AC	Hodgkin lymphoma	MR Egger	17	-0.193411	0.127896	0.151249	-0.444087	0.0572643	0.824143	0.64141	1.05894	CD11c+ HLA DR++ monocyte AC	DC_Trait534	cDC	GCST90001456	Absolute count	https://gwas.mrcieu.ac.uk/files/ebi-a-GCST90001456/ebi-a-GCST90001456.vcf.gz
ebi-a-GCST90001456	CD11c+ HLA DR++ monocyte AC	Hodgkin lymphoma	Weighted median	17	-0.202701	0.120637	0.0929082	-0.439149	0.0337479	0.816523	0.644585	1.03432	CD11c+ HLA DR++ monocyte AC	DC_Trait534	cDC	GCST90001456	Absolute count	https://gwas.mrcieu.ac.uk/files/ebi-a-GCST90001456/ebi-a-GCST90001456.vcf.gz
ebi-a-GCST90001456	CD11c+ HLA DR++ monocyte AC	Hodgkin lymphoma	Inverse variance weighted	17	-0.203483	0.0821536	0.0132544	-0.364504	-0.0424619	0.815884	0.694541	0.958427	CD11c+ HLA DR++ monocyte AC	DC_Trait534	cDC	GCST90001456	Absolute count	https://gwas.mrcieu.ac.uk/files/ebi-a-GCST90001456/ebi-a-GCST90001456.vcf.gz
ebi-a-GCST90001456	CD11c+ HLA DR++ monocyte AC	Hodgkin lymphoma	Simple mode	17	-0.262231	0.196155	0.19997	-0.646695	0.122234	0.769334	0.523774	1.13002	CD11c+ HLA DR++ monocyte AC	DC_Trait534	cDC	GCST90001456	Absolute count	https://gwas.mrcieu.ac.uk/files/ebi-a-GCST90001456/ebi-a-GCST90001456.vcf.gz
ebi-a-GCST90001456	CD11c+ HLA DR++ monocyte AC	Hodgkin lymphoma	Weighted mode	17	-0.225437	0.152868	0.159694	-0.525057	0.0741841	0.798168	0.591521	1.07701	CD11c+ HLA DR++ monocyte AC	DC_Trait534	cDC	GCST90001456	Absolute count	https://gwas.mrcieu.ac.uk/files/ebi-a-GCST90001456/ebi-a-GCST90001456.vcf.gz
ebi-a-GCST90001457	CD11c+ HLA DR++ monocyte %monocyte	Hodgkin lymphoma	MR Egger	17	-0.12609	0.0603273	0.0540515	-0.244332	-0.00784889	0.881535	0.783228	0.992182	CD11c+ HLA DR++ monocyte %monocyte	DC_Trait535	cDC	GCST90001457	Relative count	https://gwas.mrcieu.ac.uk/files/ebi-a-GCST90001457/ebi-a-GCST90001457.vcf.gz
ebi-a-GCST90001457	CD11c+ HLA DR++ monocyte %monocyte	Hodgkin lymphoma	Weighted median	17	-0.115869	0.0663656	0.0808237	-0.245946	0.0142071	0.890591	0.781964	1.01431	CD11c+ HLA DR++ monocyte %monocyte	DC_Trait535	cDC	GCST90001457	Relative count	https://gwas.mrcieu.ac.uk/files/ebi-a-GCST90001457/ebi-a-GCST90001457.vcf.gz
ebi-a-GCST90001457	CD11c+ HLA DR++ monocyte %monocyte	Hodgkin lymphoma	Inverse variance weighted	17	-0.140923	0.0512048	0.00592069	-0.241285	-0.0405615	0.868556	0.785618	0.96025	CD11c+ HLA DR++ monocyte %monocyte	DC_Trait535	cDC	GCST90001457	Relative count	https://gwas.mrcieu.ac.uk/files/ebi-a-GCST90001457/ebi-a-GCST90001457.vcf.gz
ebi-a-GCST90001457	CD11c+ HLA DR++ monocyte %monocyte	Hodgkin lymphoma	Simple mode	17	-0.26986	0.164897	0.121243	-0.593058	0.0533381	0.763486	0.552634	1.05479	CD11c+ HLA DR++ monocyte %monocyte	DC_Trait535	cDC	GCST90001457	Relative count	https://gwas.mrcieu.ac.uk/files/ebi-a-GCST90001457/ebi-a-GCST90001457.vcf.gz
ebi-a-GCST90001457	CD11c+ HLA DR++ monocyte %monocyte	Hodgkin lymphoma	Weighted mode	17	-0.123217	0.0644739	0.0740751	-0.249586	0.00315216	0.884072	0.779124	1.00316	CD11c+ HLA DR++ monocyte %monocyte	DC_Trait535	cDC	GCST90001457	Relative count	https://gwas.mrcieu.ac.uk/files/ebi-a-GCST90001457/ebi-a-GCST90001457.vcf.gz
ebi-a-GCST90001463	CD62L- DC %DC	Hodgkin lymphoma	MR Egger	22	0.112397	0.0641023	0.0948483	-0.0132437	0.238037	1.11896	0.986844	1.26876	CD62L- DC %DC	f_DC_Trait509	cDC	GCST90001463	Relative count	https://gwas.mrcieu.ac.uk/files/ebi-a-GCST90001463/ebi-a-GCST90001463.vcf.gz
ebi-a-GCST90001463	CD62L- DC %DC	Hodgkin lymphoma	Weighted median	22	0.171509	0.0711685	0.0159567	0.0320191	0.311	1.1871	1.03254	1.36479	CD62L- DC %DC	f_DC_Trait509	cDC	GCST90001463	Relative count	https://gwas.mrcieu.ac.uk/files/ebi-a-GCST90001463/ebi-a-GCST90001463.vcf.gz
ebi-a-GCST90001463	CD62L- DC %DC	Hodgkin lymphoma	Inverse variance weighted	22	0.108677	0.0474928	0.0221208	0.0155913	0.201763	1.1148	1.01571	1.22356	CD62L- DC %DC	f_DC_Trait509	cDC	GCST90001463	Relative count	https://gwas.mrcieu.ac.uk/files/ebi-a-GCST90001463/ebi-a-GCST90001463.vcf.gz
ebi-a-GCST90001463	CD62L- DC %DC	Hodgkin lymphoma	Simple mode	22	0.158357	0.108423	0.158942	-0.0541531	0.370866	1.17158	0.947287	1.44899	CD62L- DC %DC	f_DC_Trait509	cDC	GCST90001463	Relative count	https://gwas.mrcieu.ac.uk/files/ebi-a-GCST90001463/ebi-a-GCST90001463.vcf.gz
ebi-a-GCST90001463	CD62L- DC %DC	Hodgkin lymphoma	Weighted mode	22	0.158357	0.0672232	0.0282864	0.0265991	0.290114	1.17158	1.02696	1.33658	CD62L- DC %DC	f_DC_Trait509	cDC	GCST90001463	Relative count	https://gwas.mrcieu.ac.uk/files/ebi-a-GCST90001463/ebi-a-GCST90001463.vcf.gz
ebi-a-GCST90001468	CD62L- myeloid DC AC	Hodgkin lymphoma	MR Egger	16	0.131621	0.113494	0.265562	-0.0908279	0.35407	1.14068	0.913175	1.42486	CD62L- myeloid DC AC	f_DC_Trait516	cDC	GCST90001468	Absolute count	https://gwas.mrcieu.ac.uk/files/ebi-a-GCST90001468/ebi-a-GCST90001468.vcf.gz
ebi-a-GCST90001468	CD62L- myeloid DC AC	Hodgkin lymphoma	Weighted median	16	0.179839	0.0872455	0.0392751	0.00883732	0.35084	1.19702	1.00888	1.42026	CD62L- myeloid DC AC	f_DC_Trait516	cDC	GCST90001468	Absolute count	https://gwas.mrcieu.ac.uk/files/ebi-a-GCST90001468/ebi-a-GCST90001468.vcf.gz
ebi-a-GCST90001468	CD62L- myeloid DC AC	Hodgkin lymphoma	Inverse variance weighted	16	0.151989	0.0700672	0.0300687	0.0146569	0.28932	1.16415	1.01476	1.33552	CD62L- myeloid DC AC	f_DC_Trait516	cDC	GCST90001468	Absolute count	https://gwas.mrcieu.ac.uk/files/ebi-a-GCST90001468/ebi-a-GCST90001468.vcf.gz
ebi-a-GCST90001468	CD62L- myeloid DC AC	Hodgkin lymphoma	Simple mode	16	0.213479	0.171856	0.233235	-0.123358	0.550316	1.23798	0.883947	1.7338	CD62L- myeloid DC AC	f_DC_Trait516	cDC	GCST90001468	Absolute count	https://gwas.mrcieu.ac.uk/files/ebi-a-GCST90001468/ebi-a-GCST90001468.vcf.gz
ebi-a-GCST90001468	CD62L- myeloid DC AC	Hodgkin lymphoma	Weighted mode	16	0.191186	0.0859871	0.0419737	0.0226509	0.35972	1.21068	1.02291	1.43293	CD62L- myeloid DC AC	f_DC_Trait516	cDC	GCST90001468	Absolute count	https://gwas.mrcieu.ac.uk/files/ebi-a-GCST90001468/ebi-a-GCST90001468.vcf.gz
ebi-a-GCST90001487	Activated Treg %CD4 Treg	Hodgkin lymphoma	MR Egger	28	0.0638495	0.0688058	0.36196	-0.0710098	0.198709	1.06593	0.931453	1.21983	Activated Treg %CD4 Treg	f_Treg_Trait510	Treg	GCST90001487	Relative count	https://gwas.mrcieu.ac.uk/files/ebi-a-GCST90001487/ebi-a-GCST90001487.vcf.gz
ebi-a-GCST90001487	Activated Treg %CD4 Treg	Hodgkin lymphoma	Weighted median	28	0.173921	0.0662045	0.00861334	0.0441605	0.303682	1.18996	1.04515	1.35484	Activated Treg %CD4 Treg	f_Treg_Trait510	Treg	GCST90001487	Relative count	https://gwas.mrcieu.ac.uk/files/ebi-a-GCST90001487/ebi-a-GCST90001487.vcf.gz
ebi-a-GCST90001487	Activated Treg %CD4 Treg	Hodgkin lymphoma	Inverse variance weighted	28	0.109302	0.048697	0.0247977	0.0138563	0.204748	1.1155	1.01395	1.22722	Activated Treg %CD4 Treg	f_Treg_Trait510	Treg	GCST90001487	Relative count	https://gwas.mrcieu.ac.uk/files/ebi-a-GCST90001487/ebi-a-GCST90001487.vcf.gz
ebi-a-GCST90001487	Activated Treg %CD4 Treg	Hodgkin lymphoma	Simple mode	28	0.175707	0.115139	0.138628	-0.0499647	0.401379	1.19209	0.951263	1.49388	Activated Treg %CD4 Treg	f_Treg_Trait510	Treg	GCST90001487	Relative count	https://gwas.mrcieu.ac.uk/files/ebi-a-GCST90001487/ebi-a-GCST90001487.vcf.gz
ebi-a-GCST90001487	Activated Treg %CD4 Treg	Hodgkin lymphoma	Weighted mode	28	0.146214	0.0783594	0.0729483	-0.00737016	0.299799	1.15744	0.992657	1.34959	Activated Treg %CD4 Treg	f_Treg_Trait510	Treg	GCST90001487	Relative count	https://gwas.mrcieu.ac.uk/files/ebi-a-GCST90001487/ebi-a-GCST90001487.vcf.gz
ebi-a-GCST90001526	CD33dim HLA DR+ CD11b+ %CD33dim HLA DR+	Hodgkin lymphoma	MR Egger	24	-0.136905	0.0566452	0.0243927	-0.24793	-0.0258805	0.872053	0.780415	0.974452	CD33dim HLA DR+ CD11b+ %CD33dim HLA DR+	MDSC_Trait26	Myeloid cell	GCST90001526	Relative count	https://gwas.mrcieu.ac.uk/files/ebi-a-GCST90001526/ebi-a-GCST90001526.vcf.gz
ebi-a-GCST90001526	CD33dim HLA DR+ CD11b+ %CD33dim HLA DR+	Hodgkin lymphoma	Weighted median	24	-0.112536	0.0487061	0.0208597	-0.208	-0.0170722	0.893565	0.812207	0.983073	CD33dim HLA DR+ CD11b+ %CD33dim HLA DR+	MDSC_Trait26	Myeloid cell	GCST90001526	Relative count	https://gwas.mrcieu.ac.uk/files/ebi-a-GCST90001526/ebi-a-GCST90001526.vcf.gz
ebi-a-GCST90001526	CD33dim HLA DR+ CD11b+ %CD33dim HLA DR+	Hodgkin lymphoma	Inverse variance weighted	24	-0.0782708	0.0394545	0.0472755	-0.155602	-0.000939964	0.924714	0.8559	0.99906	CD33dim HLA DR+ CD11b+ %CD33dim HLA DR+	MDSC_Trait26	Myeloid cell	GCST90001526	Relative count	https://gwas.mrcieu.ac.uk/files/ebi-a-GCST90001526/ebi-a-GCST90001526.vcf.gz
ebi-a-GCST90001526	CD33dim HLA DR+ CD11b+ %CD33dim HLA DR+	Hodgkin lymphoma	Simple mode	24	-0.0270684	0.0909194	0.768591	-0.20527	0.151134	0.973295	0.814427	1.16315	CD33dim HLA DR+ CD11b+ %CD33dim HLA DR+	MDSC_Trait26	Myeloid cell	GCST90001526	Relative count	https://gwas.mrcieu.ac.uk/files/ebi-a-GCST90001526/ebi-a-GCST90001526.vcf.gz
ebi-a-GCST90001526	CD33dim HLA DR+ CD11b+ %CD33dim HLA DR+	Hodgkin lymphoma	Weighted mode	24	-0.106442	0.0472524	0.0341263	-0.199056	-0.013827	0.899027	0.819504	0.986268	CD33dim HLA DR+ CD11b+ %CD33dim HLA DR+	MDSC_Trait26	Myeloid cell	GCST90001526	Relative count	https://gwas.mrcieu.ac.uk/files/ebi-a-GCST90001526/ebi-a-GCST90001526.vcf.gz
ebi-a-GCST90001528	CD33dim HLA DR+ CD11b- %CD33dim HLA DR+	Hodgkin lymphoma	MR Egger	24	0.055287	0.0419867	0.201467	-0.0270069	0.137581	1.05684	0.973355	1.14749	CD33dim HLA DR+ CD11b- %CD33dim HLA DR+	MDSC_Trait28	Myeloid cell	GCST90001528	Relative count	https://gwas.mrcieu.ac.uk/files/ebi-a-GCST90001528/ebi-a-GCST90001528.vcf.gz
ebi-a-GCST90001528	CD33dim HLA DR+ CD11b- %CD33dim HLA DR+	Hodgkin lymphoma	Weighted median	24	0.0810889	0.0419768	0.0533896	-0.00118557	0.163363	1.08447	0.998815	1.17746	CD33dim HLA DR+ CD11b- %CD33dim HLA DR+	MDSC_Trait28	Myeloid cell	GCST90001528	Relative count	https://gwas.mrcieu.ac.uk/files/ebi-a-GCST90001528/ebi-a-GCST90001528.vcf.gz
ebi-a-GCST90001528	CD33dim HLA DR+ CD11b- %CD33dim HLA DR+	Hodgkin lymphoma	Inverse variance weighted	24	0.0755779	0.0292194	0.00969368	0.0183079	0.132848	1.07851	1.01848	1.14208	CD33dim HLA DR+ CD11b- %CD33dim HLA DR+	MDSC_Trait28	Myeloid cell	GCST90001528	Relative count	https://gwas.mrcieu.ac.uk/files/ebi-a-GCST90001528/ebi-a-GCST90001528.vcf.gz
ebi-a-GCST90001528	CD33dim HLA DR+ CD11b- %CD33dim HLA DR+	Hodgkin lymphoma	Simple mode	24	0.0438168	0.0667601	0.518124	-0.087033	0.174667	1.04479	0.916647	1.19085	CD33dim HLA DR+ CD11b- %CD33dim HLA DR+	MDSC_Trait28	Myeloid cell	GCST90001528	Relative count	https://gwas.mrcieu.ac.uk/files/ebi-a-GCST90001528/ebi-a-GCST90001528.vcf.gz
ebi-a-GCST90001528	CD33dim HLA DR+ CD11b- %CD33dim HLA DR+	Hodgkin lymphoma	Weighted mode	24	0.0613322	0.03701	0.111063	-0.0112073	0.133872	1.06325	0.988855	1.14325	CD33dim HLA DR+ CD11b- %CD33dim HLA DR+	MDSC_Trait28	Myeloid cell	GCST90001528	Relative count	https://gwas.mrcieu.ac.uk/files/ebi-a-GCST90001528/ebi-a-GCST90001528.vcf.gz
ebi-a-GCST90001530	Mo MDSC AC	Hodgkin lymphoma	MR Egger	19	0.155422	0.113947	0.190362	-0.0679151	0.378759	1.16815	0.93434	1.46047	Mo MDSC AC	MDSC_Trait4	Myeloid cell	GCST90001530	Absolute count	https://gwas.mrcieu.ac.uk/files/ebi-a-GCST90001530/ebi-a-GCST90001530.vcf.gz
ebi-a-GCST90001530	Mo MDSC AC	Hodgkin lymphoma	Weighted median	19	0.147638	0.0676796	0.0291521	0.0149859	0.28029	1.15909	1.0151	1.32351	Mo MDSC AC	MDSC_Trait4	Myeloid cell	GCST90001530	Absolute count	https://gwas.mrcieu.ac.uk/files/ebi-a-GCST90001530/ebi-a-GCST90001530.vcf.gz
ebi-a-GCST90001530	Mo MDSC AC	Hodgkin lymphoma	Inverse variance weighted	19	0.163362	0.0569005	0.00409153	0.0518373	0.274887	1.17746	1.0532	1.31638	Mo MDSC AC	MDSC_Trait4	Myeloid cell	GCST90001530	Absolute count	https://gwas.mrcieu.ac.uk/files/ebi-a-GCST90001530/ebi-a-GCST90001530.vcf.gz
ebi-a-GCST90001530	Mo MDSC AC	Hodgkin lymphoma	Simple mode	19	0.14738	0.105297	0.178616	-0.0590033	0.353763	1.15879	0.942704	1.42442	Mo MDSC AC	MDSC_Trait4	Myeloid cell	GCST90001530	Absolute count	https://gwas.mrcieu.ac.uk/files/ebi-a-GCST90001530/ebi-a-GCST90001530.vcf.gz
ebi-a-GCST90001530	Mo MDSC AC	Hodgkin lymphoma	Weighted mode	19	0.13076	0.0698777	0.0776543	-0.00620072	0.26772	1.13969	0.993818	1.30698	Mo MDSC AC	MDSC_Trait4	Myeloid cell	GCST90001530	Absolute count	https://gwas.mrcieu.ac.uk/files/ebi-a-GCST90001530/ebi-a-GCST90001530.vcf.gz
ebi-a-GCST90001562	CD45RA+ CD8br %T cell	Hodgkin lymphoma	MR Egger	33	-0.0547123	0.0249349	0.0358408	-0.103585	-0.00584001	0.946757	0.9016	0.994177	CD45RA+ CD8br %T cell	MT_Trait539	Maturation stages of T cell	GCST90001562	Relative count	https://gwas.mrcieu.ac.uk/files/ebi-a-GCST90001562/ebi-a-GCST90001562.vcf.gz
ebi-a-GCST90001562	CD45RA+ CD8br %T cell	Hodgkin lymphoma	Weighted median	33	-0.0535286	0.0297098	0.0715902	-0.11176	0.00470259	0.947879	0.894259	1.00471	CD45RA+ CD8br %T cell	MT_Trait539	Maturation stages of T cell	GCST90001562	Relative count	https://gwas.mrcieu.ac.uk/files/ebi-a-GCST90001562/ebi-a-GCST90001562.vcf.gz
ebi-a-GCST90001562	CD45RA+ CD8br %T cell	Hodgkin lymphoma	Inverse variance weighted	33	-0.0513328	0.0220082	0.0196775	-0.0944688	-0.00819674	0.949963	0.909856	0.991837	CD45RA+ CD8br %T cell	MT_Trait539	Maturation stages of T cell	GCST90001562	Relative count	https://gwas.mrcieu.ac.uk/files/ebi-a-GCST90001562/ebi-a-GCST90001562.vcf.gz
ebi-a-GCST90001562	CD45RA+ CD8br %T cell	Hodgkin lymphoma	Simple mode	33	-0.0618875	0.0580077	0.294008	-0.175583	0.0518077	0.939989	0.838968	1.05317	CD45RA+ CD8br %T cell	MT_Trait539	Maturation stages of T cell	GCST90001562	Relative count	https://gwas.mrcieu.ac.uk/files/ebi-a-GCST90001562/ebi-a-GCST90001562.vcf.gz
ebi-a-GCST90001562	CD45RA+ CD8br %T cell	Hodgkin lymphoma	Weighted mode	33	-0.0557902	0.0230016	0.0211058	-0.100873	-0.0107072	0.945738	0.904048	0.98935	CD45RA+ CD8br %T cell	MT_Trait539	Maturation stages of T cell	GCST90001562	Relative count	https://gwas.mrcieu.ac.uk/files/ebi-a-GCST90001562/ebi-a-GCST90001562.vcf.gz
ebi-a-GCST90001681	CD25++ CD8br AC	Hodgkin lymphoma	MR Egger	27	0.104983	0.114979	0.369932	-0.120376	0.330341	1.11069	0.886587	1.39144	CD25++ CD8br AC	Treg_Trait596	Treg	GCST90001681	Absolute count	https://gwas.mrcieu.ac.uk/files/ebi-a-GCST90001681/ebi-a-GCST90001681.vcf.gz
ebi-a-GCST90001681	CD25++ CD8br AC	Hodgkin lymphoma	Weighted median	27	0.0825849	0.0890092	0.353499	-0.0918733	0.257043	1.08609	0.912221	1.2931	CD25++ CD8br AC	Treg_Trait596	Treg	GCST90001681	Absolute count	https://gwas.mrcieu.ac.uk/files/ebi-a-GCST90001681/ebi-a-GCST90001681.vcf.gz
ebi-a-GCST90001681	CD25++ CD8br AC	Hodgkin lymphoma	Inverse variance weighted	27	0.135988	0.0624159	0.029351	0.0136529	0.258323	1.14567	1.01375	1.29476	CD25++ CD8br AC	Treg_Trait596	Treg	GCST90001681	Absolute count	https://gwas.mrcieu.ac.uk/files/ebi-a-GCST90001681/ebi-a-GCST90001681.vcf.gz
ebi-a-GCST90001681	CD25++ CD8br AC	Hodgkin lymphoma	Simple mode	27	0.12691	0.141901	0.379338	-0.151217	0.405037	1.13531	0.859661	1.49936	CD25++ CD8br AC	Treg_Trait596	Treg	GCST90001681	Absolute count	https://gwas.mrcieu.ac.uk/files/ebi-a-GCST90001681/ebi-a-GCST90001681.vcf.gz
ebi-a-GCST90001681	CD25++ CD8br AC	Hodgkin lymphoma	Weighted mode	27	0.0986845	0.11495	0.398462	-0.126617	0.323986	1.10372	0.881071	1.38263	CD25++ CD8br AC	Treg_Trait596	Treg	GCST90001681	Absolute count	https://gwas.mrcieu.ac.uk/files/ebi-a-GCST90001681/ebi-a-GCST90001681.vcf.gz
ebi-a-GCST90001683	CD127- CD8br %CD8br	Hodgkin lymphoma	MR Egger	14	-0.152571	0.0826978	0.0898598	-0.314659	0.00951657	0.858498	0.730038	1.00956	CD127- CD8br %CD8br	Treg_Trait598	Treg	GCST90001683	Relative count	https://gwas.mrcieu.ac.uk/files/ebi-a-GCST90001683/ebi-a-GCST90001683.vcf.gz
ebi-a-GCST90001683	CD127- CD8br %CD8br	Hodgkin lymphoma	Weighted median	14	-0.140224	0.0881348	0.111605	-0.312968	0.0325197	0.869163	0.731273	1.03305	CD127- CD8br %CD8br	Treg_Trait598	Treg	GCST90001683	Relative count	https://gwas.mrcieu.ac.uk/files/ebi-a-GCST90001683/ebi-a-GCST90001683.vcf.gz
ebi-a-GCST90001683	CD127- CD8br %CD8br	Hodgkin lymphoma	Inverse variance weighted	14	-0.135695	0.0633348	0.0321527	-0.259831	-0.0115591	0.873109	0.771182	0.988507	CD127- CD8br %CD8br	Treg_Trait598	Treg	GCST90001683	Relative count	https://gwas.mrcieu.ac.uk/files/ebi-a-GCST90001683/ebi-a-GCST90001683.vcf.gz
ebi-a-GCST90001683	CD127- CD8br %CD8br	Hodgkin lymphoma	Simple mode	14	-0.00688702	0.143682	0.962499	-0.288504	0.27473	0.993137	0.749384	1.31617	CD127- CD8br %CD8br	Treg_Trait598	Treg	GCST90001683	Relative count	https://gwas.mrcieu.ac.uk/files/ebi-a-GCST90001683/ebi-a-GCST90001683.vcf.gz
ebi-a-GCST90001683	CD127- CD8br %CD8br	Hodgkin lymphoma	Weighted mode	14	-0.141481	0.0768273	0.0884677	-0.292062	0.00910083	0.868072	0.746722	1.00914	CD127- CD8br %CD8br	Treg_Trait598	Treg	GCST90001683	Relative count	https://gwas.mrcieu.ac.uk/files/ebi-a-GCST90001683/ebi-a-GCST90001683.vcf.gz
ebi-a-GCST90001710	BAFF-R on IgD- CD24-	Hodgkin lymphoma	MR Egger	22	0.0461567	0.0612881	0.460157	-0.0739679	0.166281	1.04724	0.928702	1.18091	BAFF-R on IgD- CD24-	Bcells.trait147	B cell	GCST90001710	MFI	https://gwas.mrcieu.ac.uk/files/ebi-a-GCST90001710/ebi-a-GCST90001710.vcf.gz
ebi-a-GCST90001710	BAFF-R on IgD- CD24-	Hodgkin lymphoma	Weighted median	22	0.067881	0.0572131	0.235442	-0.0442568	0.180019	1.07024	0.956708	1.19724	BAFF-R on IgD- CD24-	Bcells.trait147	B cell	GCST90001710	MFI	https://gwas.mrcieu.ac.uk/files/ebi-a-GCST90001710/ebi-a-GCST90001710.vcf.gz
ebi-a-GCST90001710	BAFF-R on IgD- CD24-	Hodgkin lymphoma	Inverse variance weighted	22	0.0973526	0.0464441	0.0360711	0.0063222	0.188383	1.10225	1.00634	1.2073	BAFF-R on IgD- CD24-	Bcells.trait147	B cell	GCST90001710	MFI	https://gwas.mrcieu.ac.uk/files/ebi-a-GCST90001710/ebi-a-GCST90001710.vcf.gz
ebi-a-GCST90001710	BAFF-R on IgD- CD24-	Hodgkin lymphoma	Simple mode	22	0.154049	0.112923	0.18695	-0.0672803	0.375377	1.16655	0.934933	1.45554	BAFF-R on IgD- CD24-	Bcells.trait147	B cell	GCST90001710	MFI	https://gwas.mrcieu.ac.uk/files/ebi-a-GCST90001710/ebi-a-GCST90001710.vcf.gz
ebi-a-GCST90001710	BAFF-R on IgD- CD24-	Hodgkin lymphoma	Weighted mode	22	0.0694625	0.0538151	0.210817	-0.0360152	0.17494	1.07193	0.964626	1.19117	BAFF-R on IgD- CD24-	Bcells.trait147	B cell	GCST90001710	MFI	https://gwas.mrcieu.ac.uk/files/ebi-a-GCST90001710/ebi-a-GCST90001710.vcf.gz
ebi-a-GCST90001713	BAFF-R on IgD- CD38br	Hodgkin lymphoma	MR Egger	15	0.293059	0.157167	0.0849638	-0.014988	0.601106	1.34052	0.985124	1.82414	BAFF-R on IgD- CD38br	Bcells.trait150	B cell	GCST90001713	MFI	https://gwas.mrcieu.ac.uk/files/ebi-a-GCST90001713/ebi-a-GCST90001713.vcf.gz
ebi-a-GCST90001713	BAFF-R on IgD- CD38br	Hodgkin lymphoma	Weighted median	15	0.212936	0.121836	0.0805123	-0.0258632	0.451734	1.2373	0.974468	1.57103	BAFF-R on IgD- CD38br	Bcells.trait150	B cell	GCST90001713	MFI	https://gwas.mrcieu.ac.uk/files/ebi-a-GCST90001713/ebi-a-GCST90001713.vcf.gz
ebi-a-GCST90001713	BAFF-R on IgD- CD38br	Hodgkin lymphoma	Inverse variance weighted	15	0.198447	0.0849312	0.0194618	0.0319821	0.364913	1.21951	1.0325	1.44039	BAFF-R on IgD- CD38br	Bcells.trait150	B cell	GCST90001713	MFI	https://gwas.mrcieu.ac.uk/files/ebi-a-GCST90001713/ebi-a-GCST90001713.vcf.gz
ebi-a-GCST90001713	BAFF-R on IgD- CD38br	Hodgkin lymphoma	Simple mode	15	0.240924	0.198479	0.244885	-0.148094	0.629942	1.27242	0.86235	1.8775	BAFF-R on IgD- CD38br	Bcells.trait150	B cell	GCST90001713	MFI	https://gwas.mrcieu.ac.uk/files/ebi-a-GCST90001713/ebi-a-GCST90001713.vcf.gz
ebi-a-GCST90001713	BAFF-R on IgD- CD38br	Hodgkin lymphoma	Weighted mode	15	0.233827	0.13083	0.0955585	-0.0226009	0.490254	1.26343	0.977653	1.63273	BAFF-R on IgD- CD38br	Bcells.trait150	B cell	GCST90001713	MFI	https://gwas.mrcieu.ac.uk/files/ebi-a-GCST90001713/ebi-a-GCST90001713.vcf.gz
ebi-a-GCST90001774	CD24 on transitional	Hodgkin lymphoma	MR Egger	20	0.217089	0.158657	0.188059	-0.0938784	0.528055	1.24245	0.910393	1.69563	CD24 on transitional	Bcells.trait451	B cell	GCST90001774	MFI	https://gwas.mrcieu.ac.uk/files/ebi-a-GCST90001774/ebi-a-GCST90001774.vcf.gz
ebi-a-GCST90001774	CD24 on transitional	Hodgkin lymphoma	Weighted median	20	0.242322	0.116939	0.0382464	0.0131211	0.471523	1.2742	1.01321	1.60243	CD24 on transitional	Bcells.trait451	B cell	GCST90001774	MFI	https://gwas.mrcieu.ac.uk/files/ebi-a-GCST90001774/ebi-a-GCST90001774.vcf.gz
ebi-a-GCST90001774	CD24 on transitional	Hodgkin lymphoma	Inverse variance weighted	20	0.215673	0.0854295	0.011584	0.048231	0.383115	1.2407	1.04941	1.46685	CD24 on transitional	Bcells.trait451	B cell	GCST90001774	MFI	https://gwas.mrcieu.ac.uk/files/ebi-a-GCST90001774/ebi-a-GCST90001774.vcf.gz
ebi-a-GCST90001774	CD24 on transitional	Hodgkin lymphoma	Simple mode	20	0.290262	0.179795	0.122924	-0.062136	0.642659	1.33678	0.939755	1.90153	CD24 on transitional	Bcells.trait451	B cell	GCST90001774	MFI	https://gwas.mrcieu.ac.uk/files/ebi-a-GCST90001774/ebi-a-GCST90001774.vcf.gz
ebi-a-GCST90001774	CD24 on transitional	Hodgkin lymphoma	Weighted mode	20	0.241706	0.141541	0.103986	-0.035715	0.519127	1.27342	0.964915	1.68056	CD24 on transitional	Bcells.trait451	B cell	GCST90001774	MFI	https://gwas.mrcieu.ac.uk/files/ebi-a-GCST90001774/ebi-a-GCST90001774.vcf.gz
ebi-a-GCST90001789	CD25 on IgD- CD38dim	Hodgkin lymphoma	MR Egger	20	0.147501	0.105784	0.180184	-0.0598362	0.354837	1.15893	0.941919	1.42595	CD25 on IgD- CD38dim	Bcells.trait504	B cell	GCST90001789	MFI	https://gwas.mrcieu.ac.uk/files/ebi-a-GCST90001789/ebi-a-GCST90001789.vcf.gz
ebi-a-GCST90001789	CD25 on IgD- CD38dim	Hodgkin lymphoma	Weighted median	20	0.159738	0.10337	0.122274	-0.0428678	0.362343	1.1732	0.958038	1.43669	CD25 on IgD- CD38dim	Bcells.trait504	B cell	GCST90001789	MFI	https://gwas.mrcieu.ac.uk/files/ebi-a-GCST90001789/ebi-a-GCST90001789.vcf.gz
ebi-a-GCST90001789	CD25 on IgD- CD38dim	Hodgkin lymphoma	Inverse variance weighted	20	0.148332	0.0691357	0.031911	0.0128263	0.283838	1.1599	1.01291	1.32822	CD25 on IgD- CD38dim	Bcells.trait504	B cell	GCST90001789	MFI	https://gwas.mrcieu.ac.uk/files/ebi-a-GCST90001789/ebi-a-GCST90001789.vcf.gz
ebi-a-GCST90001789	CD25 on IgD- CD38dim	Hodgkin lymphoma	Simple mode	20	0.0247727	0.150956	0.871381	-0.2711	0.320646	1.02508	0.76254	1.37802	CD25 on IgD- CD38dim	Bcells.trait504	B cell	GCST90001789	MFI	https://gwas.mrcieu.ac.uk/files/ebi-a-GCST90001789/ebi-a-GCST90001789.vcf.gz
ebi-a-GCST90001789	CD25 on IgD- CD38dim	Hodgkin lymphoma	Weighted mode	20	0.137115	0.0926645	0.155345	-0.0445073	0.318737	1.14696	0.956469	1.37539	CD25 on IgD- CD38dim	Bcells.trait504	B cell	GCST90001789	MFI	https://gwas.mrcieu.ac.uk/files/ebi-a-GCST90001789/ebi-a-GCST90001789.vcf.gz
ebi-a-GCST90001798	CD27 on CD24+ CD27+	Hodgkin lymphoma	MR Egger	29	0.222457	0.0902722	0.0203829	0.0455239	0.399391	1.24914	1.04658	1.49092	CD27 on CD24+ CD27+	Bcells.trait537	B cell	GCST90001798	MFI	https://gwas.mrcieu.ac.uk/files/ebi-a-GCST90001798/ebi-a-GCST90001798.vcf.gz
ebi-a-GCST90001798	CD27 on CD24+ CD27+	Hodgkin lymphoma	Weighted median	29	0.223139	0.0725935	0.00211336	0.0808561	0.365423	1.24999	1.08421	1.44112	CD27 on CD24+ CD27+	Bcells.trait537	B cell	GCST90001798	MFI	https://gwas.mrcieu.ac.uk/files/ebi-a-GCST90001798/ebi-a-GCST90001798.vcf.gz
ebi-a-GCST90001798	CD27 on CD24+ CD27+	Hodgkin lymphoma	Inverse variance weighted	29	0.168655	0.0497874	0.000705315	0.0710718	0.266238	1.18371	1.07366	1.30505	CD27 on CD24+ CD27+	Bcells.trait537	B cell	GCST90001798	MFI	https://gwas.mrcieu.ac.uk/files/ebi-a-GCST90001798/ebi-a-GCST90001798.vcf.gz
ebi-a-GCST90001798	CD27 on CD24+ CD27+	Hodgkin lymphoma	Simple mode	29	0.159772	0.117974	0.186472	-0.0714579	0.391002	1.17324	0.931035	1.47846	CD27 on CD24+ CD27+	Bcells.trait537	B cell	GCST90001798	MFI	https://gwas.mrcieu.ac.uk/files/ebi-a-GCST90001798/ebi-a-GCST90001798.vcf.gz
ebi-a-GCST90001798	CD27 on CD24+ CD27+	Hodgkin lymphoma	Weighted mode	29	0.234496	0.0725131	0.00312522	0.09237	0.376621	1.26427	1.09677	1.45735	CD27 on CD24+ CD27+	Bcells.trait537	B cell	GCST90001798	MFI	https://gwas.mrcieu.ac.uk/files/ebi-a-GCST90001798/ebi-a-GCST90001798.vcf.gz
ebi-a-GCST90001806	CD27 on unsw mem	Hodgkin lymphoma	MR Egger	30	0.190956	0.112579	0.100942	-0.0296995	0.411611	1.21041	0.970737	1.50925	CD27 on unsw mem	Bcells.trait571	B cell	GCST90001806	MFI	https://gwas.mrcieu.ac.uk/files/ebi-a-GCST90001806/ebi-a-GCST90001806.vcf.gz
ebi-a-GCST90001806	CD27 on unsw mem	Hodgkin lymphoma	Weighted median	30	0.109104	0.0893697	0.222156	-0.0660608	0.284269	1.11528	0.936074	1.32879	CD27 on unsw mem	Bcells.trait571	B cell	GCST90001806	MFI	https://gwas.mrcieu.ac.uk/files/ebi-a-GCST90001806/ebi-a-GCST90001806.vcf.gz
ebi-a-GCST90001806	CD27 on unsw mem	Hodgkin lymphoma	Inverse variance weighted	30	0.113461	0.0563389	0.0440204	0.00303647	0.223885	1.12015	1.00304	1.25093	CD27 on unsw mem	Bcells.trait571	B cell	GCST90001806	MFI	https://gwas.mrcieu.ac.uk/files/ebi-a-GCST90001806/ebi-a-GCST90001806.vcf.gz
ebi-a-GCST90001806	CD27 on unsw mem	Hodgkin lymphoma	Simple mode	30	0.0900479	0.17226	0.605123	-0.247581	0.427677	1.09423	0.780687	1.53369	CD27 on unsw mem	Bcells.trait571	B cell	GCST90001806	MFI	https://gwas.mrcieu.ac.uk/files/ebi-a-GCST90001806/ebi-a-GCST90001806.vcf.gz
ebi-a-GCST90001806	CD27 on unsw mem	Hodgkin lymphoma	Weighted mode	30	0.244112	0.100629	0.0217239	0.0468792	0.441345	1.27649	1.048	1.5548	CD27 on unsw mem	Bcells.trait571	B cell	GCST90001806	MFI	https://gwas.mrcieu.ac.uk/files/ebi-a-GCST90001806/ebi-a-GCST90001806.vcf.gz
ebi-a-GCST90001840	CD3 on TD CD8br	Hodgkin lymphoma	MR Egger	23	0.053129	0.135393	0.698712	-0.212241	0.318499	1.05457	0.80877	1.37506	CD3 on TD CD8br	Blue.530.30.MT.trait12	Maturation stages of T cell	GCST90001840	MFI	https://gwas.mrcieu.ac.uk/files/ebi-a-GCST90001840/ebi-a-GCST90001840.vcf.gz
ebi-a-GCST90001840	CD3 on TD CD8br	Hodgkin lymphoma	Weighted median	23	0.186706	0.0891528	0.0362403	0.0119662	0.361445	1.20527	1.01204	1.4354	CD3 on TD CD8br	Blue.530.30.MT.trait12	Maturation stages of T cell	GCST90001840	MFI	https://gwas.mrcieu.ac.uk/files/ebi-a-GCST90001840/ebi-a-GCST90001840.vcf.gz
ebi-a-GCST90001840	CD3 on TD CD8br	Hodgkin lymphoma	Inverse variance weighted	23	0.148026	0.0636031	0.0199471	0.0233641	0.272688	1.15954	1.02364	1.31349	CD3 on TD CD8br	Blue.530.30.MT.trait12	Maturation stages of T cell	GCST90001840	MFI	https://gwas.mrcieu.ac.uk/files/ebi-a-GCST90001840/ebi-a-GCST90001840.vcf.gz
ebi-a-GCST90001840	CD3 on TD CD8br	Hodgkin lymphoma	Simple mode	23	0.229102	0.132554	0.0979346	-0.0307042	0.488908	1.25747	0.969762	1.63054	CD3 on TD CD8br	Blue.530.30.MT.trait12	Maturation stages of T cell	GCST90001840	MFI	https://gwas.mrcieu.ac.uk/files/ebi-a-GCST90001840/ebi-a-GCST90001840.vcf.gz
ebi-a-GCST90001840	CD3 on TD CD8br	Hodgkin lymphoma	Weighted mode	23	0.202132	0.114959	0.0926013	-0.0231867	0.427452	1.22401	0.97708	1.53335	CD3 on TD CD8br	Blue.530.30.MT.trait12	Maturation stages of T cell	GCST90001840	MFI	https://gwas.mrcieu.ac.uk/files/ebi-a-GCST90001840/ebi-a-GCST90001840.vcf.gz
ebi-a-GCST90001874	HVEM on TD CD8br	Hodgkin lymphoma	MR Egger	25	-0.21277	0.108739	0.06263	-0.425898	0.000358584	0.808342	0.653183	1.00036	HVEM on TD CD8br	HVEM1000_150630.trait12	Maturation stages of T cell	GCST90001874	MFI	https://gwas.mrcieu.ac.uk/files/ebi-a-GCST90001874/ebi-a-GCST90001874.vcf.gz
ebi-a-GCST90001874	HVEM on TD CD8br	Hodgkin lymphoma	Weighted median	25	-0.134874	0.0681546	0.047823	-0.268457	-0.00129069	0.873826	0.764559	0.99871	HVEM on TD CD8br	HVEM1000_150630.trait12	Maturation stages of T cell	GCST90001874	MFI	https://gwas.mrcieu.ac.uk/files/ebi-a-GCST90001874/ebi-a-GCST90001874.vcf.gz
ebi-a-GCST90001874	HVEM on TD CD8br	Hodgkin lymphoma	Inverse variance weighted	25	-0.105456	0.0525996	0.0449749	-0.208552	-0.00236113	0.899914	0.811759	0.997642	HVEM on TD CD8br	HVEM1000_150630.trait12	Maturation stages of T cell	GCST90001874	MFI	https://gwas.mrcieu.ac.uk/files/ebi-a-GCST90001874/ebi-a-GCST90001874.vcf.gz
ebi-a-GCST90001874	HVEM on TD CD8br	Hodgkin lymphoma	Simple mode	25	-0.0944863	0.125566	0.459077	-0.340595	0.151622	0.90984	0.711347	1.16372	HVEM on TD CD8br	HVEM1000_150630.trait12	Maturation stages of T cell	GCST90001874	MFI	https://gwas.mrcieu.ac.uk/files/ebi-a-GCST90001874/ebi-a-GCST90001874.vcf.gz
ebi-a-GCST90001874	HVEM on TD CD8br	Hodgkin lymphoma	Weighted mode	25	-0.109263	0.106658	0.315851	-0.318312	0.0997865	0.896495	0.727376	1.10493	HVEM on TD CD8br	HVEM1000_150630.trait12	Maturation stages of T cell	GCST90001874	MFI	https://gwas.mrcieu.ac.uk/files/ebi-a-GCST90001874/ebi-a-GCST90001874.vcf.gz
ebi-a-GCST90001877	HVEM on naive CD4+	Hodgkin lymphoma	MR Egger	18	-0.0343867	0.0644509	0.600998	-0.16071	0.091937	0.966198	0.851539	1.0963	HVEM on naive CD4+	HVEM1000_150630.trait4	Maturation stages of T cell	GCST90001877	MFI	https://gwas.mrcieu.ac.uk/files/ebi-a-GCST90001877/ebi-a-GCST90001877.vcf.gz
ebi-a-GCST90001877	HVEM on naive CD4+	Hodgkin lymphoma	Weighted median	18	-0.037983	0.0486825	0.435262	-0.133401	0.0574347	0.962729	0.875114	1.05912	HVEM on naive CD4+	HVEM1000_150630.trait4	Maturation stages of T cell	GCST90001877	MFI	https://gwas.mrcieu.ac.uk/files/ebi-a-GCST90001877/ebi-a-GCST90001877.vcf.gz
ebi-a-GCST90001877	HVEM on naive CD4+	Hodgkin lymphoma	Inverse variance weighted	18	-0.0876613	0.0428657	0.0408528	-0.171678	-0.00364448	0.916071	0.84225	0.996362	HVEM on naive CD4+	HVEM1000_150630.trait4	Maturation stages of T cell	GCST90001877	MFI	https://gwas.mrcieu.ac.uk/files/ebi-a-GCST90001877/ebi-a-GCST90001877.vcf.gz
ebi-a-GCST90001877	HVEM on naive CD4+	Hodgkin lymphoma	Simple mode	18	-0.0788853	0.0970002	0.427319	-0.269006	0.111235	0.924146	0.764139	1.11766	HVEM on naive CD4+	HVEM1000_150630.trait4	Maturation stages of T cell	GCST90001877	MFI	https://gwas.mrcieu.ac.uk/files/ebi-a-GCST90001877/ebi-a-GCST90001877.vcf.gz
ebi-a-GCST90001877	HVEM on naive CD4+	Hodgkin lymphoma	Weighted mode	18	-0.046837	0.0423916	0.284612	-0.129925	0.0362507	0.954243	0.878162	1.03692	HVEM on naive CD4+	HVEM1000_150630.trait4	Maturation stages of T cell	GCST90001877	MFI	https://gwas.mrcieu.ac.uk/files/ebi-a-GCST90001877/ebi-a-GCST90001877.vcf.gz
ebi-a-GCST90001907	CCR7 on naive CD4+	Hodgkin lymphoma	MR Egger	24	0.109028	0.0516932	0.0465437	0.00770915	0.210347	1.11519	1.00774	1.23411	CCR7 on naive CD4+	Blue.670.LP.MT.trait1	Maturation stages of T cell	GCST90001907	MFI	https://gwas.mrcieu.ac.uk/files/ebi-a-GCST90001907/ebi-a-GCST90001907.vcf.gz
ebi-a-GCST90001907	CCR7 on naive CD4+	Hodgkin lymphoma	Weighted median	24	0.0989205	0.0554027	0.0741831	-0.00966875	0.20751	1.10398	0.990378	1.23061	CCR7 on naive CD4+	Blue.670.LP.MT.trait1	Maturation stages of T cell	GCST90001907	MFI	https://gwas.mrcieu.ac.uk/files/ebi-a-GCST90001907/ebi-a-GCST90001907.vcf.gz
ebi-a-GCST90001907	CCR7 on naive CD4+	Hodgkin lymphoma	Inverse variance weighted	24	0.0881785	0.0404072	0.0290912	0.00898045	0.167377	1.09218	1.00902	1.1822	CCR7 on naive CD4+	Blue.670.LP.MT.trait1	Maturation stages of T cell	GCST90001907	MFI	https://gwas.mrcieu.ac.uk/files/ebi-a-GCST90001907/ebi-a-GCST90001907.vcf.gz
ebi-a-GCST90001907	CCR7 on naive CD4+	Hodgkin lymphoma	Simple mode	24	0.0306648	0.122263	0.804188	-0.208971	0.2703	1.03114	0.811419	1.31036	CCR7 on naive CD4+	Blue.670.LP.MT.trait1	Maturation stages of T cell	GCST90001907	MFI	https://gwas.mrcieu.ac.uk/files/ebi-a-GCST90001907/ebi-a-GCST90001907.vcf.gz
ebi-a-GCST90001907	CCR7 on naive CD4+	Hodgkin lymphoma	Weighted mode	24	0.0970965	0.0514342	0.0717366	-0.00371459	0.197907	1.10197	0.996292	1.21885	CCR7 on naive CD4+	Blue.670.LP.MT.trait1	Maturation stages of T cell	GCST90001907	MFI	https://gwas.mrcieu.ac.uk/files/ebi-a-GCST90001907/ebi-a-GCST90001907.vcf.gz
ebi-a-GCST90001918	CD45 on HLA DR+ T cell	Hodgkin lymphoma	MR Egger	18	-0.115737	0.0841353	0.187899	-0.280642	0.0491686	0.89071	0.755299	1.0504	CD45 on HLA DR+ T cell	Blue.670.LP.TBNK.trait6	TBNK	GCST90001918	MFI	https://gwas.mrcieu.ac.uk/files/ebi-a-GCST90001918/ebi-a-GCST90001918.vcf.gz
ebi-a-GCST90001918	CD45 on HLA DR+ T cell	Hodgkin lymphoma	Weighted median	18	-0.162528	0.0720451	0.0240755	-0.303736	-0.0213197	0.849992	0.738055	0.978906	CD45 on HLA DR+ T cell	Blue.670.LP.TBNK.trait6	TBNK	GCST90001918	MFI	https://gwas.mrcieu.ac.uk/files/ebi-a-GCST90001918/ebi-a-GCST90001918.vcf.gz
ebi-a-GCST90001918	CD45 on HLA DR+ T cell	Hodgkin lymphoma	Inverse variance weighted	18	-0.133453	0.0575316	0.0203596	-0.246215	-0.0206915	0.875068	0.781754	0.979521	CD45 on HLA DR+ T cell	Blue.670.LP.TBNK.trait6	TBNK	GCST90001918	MFI	https://gwas.mrcieu.ac.uk/files/ebi-a-GCST90001918/ebi-a-GCST90001918.vcf.gz
ebi-a-GCST90001918	CD45 on HLA DR+ T cell	Hodgkin lymphoma	Simple mode	18	-0.334382	0.116646	0.0106917	-0.563009	-0.105755	0.71578	0.569493	0.899645	CD45 on HLA DR+ T cell	Blue.670.LP.TBNK.trait6	TBNK	GCST90001918	MFI	https://gwas.mrcieu.ac.uk/files/ebi-a-GCST90001918/ebi-a-GCST90001918.vcf.gz
ebi-a-GCST90001918	CD45 on HLA DR+ T cell	Hodgkin lymphoma	Weighted mode	18	-0.159236	0.0641398	0.0237768	-0.28495	-0.0335222	0.852795	0.752052	0.967033	CD45 on HLA DR+ T cell	Blue.670.LP.TBNK.trait6	TBNK	GCST90001918	MFI	https://gwas.mrcieu.ac.uk/files/ebi-a-GCST90001918/ebi-a-GCST90001918.vcf.gz
ebi-a-GCST90001959	CD4 on HLA DR+ CD4+	Hodgkin lymphoma	MR Egger	21	0.255454	0.147202	0.0988616	-0.033062	0.543971	1.29105	0.967479	1.72283	CD4 on HLA DR+ CD4+	Blue.780.60.TBNK.trait3	TBNK	GCST90001959	MFI	https://gwas.mrcieu.ac.uk/files/ebi-a-GCST90001959/ebi-a-GCST90001959.vcf.gz
ebi-a-GCST90001959	CD4 on HLA DR+ CD4+	Hodgkin lymphoma	Weighted median	21	0.200695	0.10192	0.0489354	0.000933016	0.400458	1.22225	1.00093	1.49251	CD4 on HLA DR+ CD4+	Blue.780.60.TBNK.trait3	TBNK	GCST90001959	MFI	https://gwas.mrcieu.ac.uk/files/ebi-a-GCST90001959/ebi-a-GCST90001959.vcf.gz
ebi-a-GCST90001959	CD4 on HLA DR+ CD4+	Hodgkin lymphoma	Inverse variance weighted	21	0.20047	0.0748677	0.00741389	0.0537294	0.347211	1.22198	1.0552	1.41512	CD4 on HLA DR+ CD4+	Blue.780.60.TBNK.trait3	TBNK	GCST90001959	MFI	https://gwas.mrcieu.ac.uk/files/ebi-a-GCST90001959/ebi-a-GCST90001959.vcf.gz
ebi-a-GCST90001959	CD4 on HLA DR+ CD4+	Hodgkin lymphoma	Simple mode	21	0.221455	0.167925	0.202147	-0.107678	0.550587	1.24789	0.897917	1.73427	CD4 on HLA DR+ CD4+	Blue.780.60.TBNK.trait3	TBNK	GCST90001959	MFI	https://gwas.mrcieu.ac.uk/files/ebi-a-GCST90001959/ebi-a-GCST90001959.vcf.gz
ebi-a-GCST90001959	CD4 on HLA DR+ CD4+	Hodgkin lymphoma	Weighted mode	21	0.214417	0.154578	0.180674	-0.0885563	0.517391	1.23914	0.915252	1.67764	CD4 on HLA DR+ CD4+	Blue.780.60.TBNK.trait3	TBNK	GCST90001959	MFI	https://gwas.mrcieu.ac.uk/files/ebi-a-GCST90001959/ebi-a-GCST90001959.vcf.gz
ebi-a-GCST90001983	CD14 on CD14+ CD16+ monocyte	Hodgkin lymphoma	MR Egger	14	-0.314393	0.353922	0.391832	-1.00808	0.379294	0.730232	0.364919	1.46125	CD14 on CD14+ CD16+ monocyte	mono.trait14	Monocyte	GCST90001983	MFI	https://gwas.mrcieu.ac.uk/files/ebi-a-GCST90001983/ebi-a-GCST90001983.vcf.gz
ebi-a-GCST90001983	CD14 on CD14+ CD16+ monocyte	Hodgkin lymphoma	Weighted median	14	-0.24506	0.150231	0.102843	-0.539513	0.0493924	0.782657	0.583032	1.05063	CD14 on CD14+ CD16+ monocyte	mono.trait14	Monocyte	GCST90001983	MFI	https://gwas.mrcieu.ac.uk/files/ebi-a-GCST90001983/ebi-a-GCST90001983.vcf.gz
ebi-a-GCST90001983	CD14 on CD14+ CD16+ monocyte	Hodgkin lymphoma	Inverse variance weighted	14	-0.260001	0.118771	0.0285899	-0.492792	-0.0272099	0.771051	0.610918	0.973157	CD14 on CD14+ CD16+ monocyte	mono.trait14	Monocyte	GCST90001983	MFI	https://gwas.mrcieu.ac.uk/files/ebi-a-GCST90001983/ebi-a-GCST90001983.vcf.gz
ebi-a-GCST90001983	CD14 on CD14+ CD16+ monocyte	Hodgkin lymphoma	Simple mode	14	-0.0656922	0.290701	0.824732	-0.635467	0.504082	0.936419	0.529688	1.65547	CD14 on CD14+ CD16+ monocyte	mono.trait14	Monocyte	GCST90001983	MFI	https://gwas.mrcieu.ac.uk/files/ebi-a-GCST90001983/ebi-a-GCST90001983.vcf.gz
ebi-a-GCST90001983	CD14 on CD14+ CD16+ monocyte	Hodgkin lymphoma	Weighted mode	14	-0.139732	0.307619	0.65715	-0.742664	0.463201	0.869591	0.475844	1.58915	CD14 on CD14+ CD16+ monocyte	mono.trait14	Monocyte	GCST90001983	MFI	https://gwas.mrcieu.ac.uk/files/ebi-a-GCST90001983/ebi-a-GCST90001983.vcf.gz
ebi-a-GCST90002021	CD14 on CD33dim HLA DR+ CD11b+	Hodgkin lymphoma	MR Egger	19	0.243756	0.117743	0.0539741	0.0129794	0.474532	1.27603	1.01306	1.60726	CD14 on CD33dim HLA DR+ CD11b+	Red.660.20.MDSC.trait4	Myeloid cell	GCST90002021	MFI	https://gwas.mrcieu.ac.uk/files/ebi-a-GCST90002021/ebi-a-GCST90002021.vcf.gz
ebi-a-GCST90002021	CD14 on CD33dim HLA DR+ CD11b+	Hodgkin lymphoma	Weighted median	19	0.173253	0.0832721	0.0374743	0.0100392	0.336466	1.18917	1.01009	1.39999	CD14 on CD33dim HLA DR+ CD11b+	Red.660.20.MDSC.trait4	Myeloid cell	GCST90002021	MFI	https://gwas.mrcieu.ac.uk/files/ebi-a-GCST90002021/ebi-a-GCST90002021.vcf.gz
ebi-a-GCST90002021	CD14 on CD33dim HLA DR+ CD11b+	Hodgkin lymphoma	Inverse variance weighted	19	0.17032	0.056634	0.00263515	0.0593171	0.281322	1.18568	1.06111	1.32488	CD14 on CD33dim HLA DR+ CD11b+	Red.660.20.MDSC.trait4	Myeloid cell	GCST90002021	MFI	https://gwas.mrcieu.ac.uk/files/ebi-a-GCST90002021/ebi-a-GCST90002021.vcf.gz
ebi-a-GCST90002021	CD14 on CD33dim HLA DR+ CD11b+	Hodgkin lymphoma	Simple mode	19	0.15412	0.142958	0.295237	-0.126079	0.434318	1.16663	0.881546	1.54391	CD14 on CD33dim HLA DR+ CD11b+	Red.660.20.MDSC.trait4	Myeloid cell	GCST90002021	MFI	https://gwas.mrcieu.ac.uk/files/ebi-a-GCST90002021/ebi-a-GCST90002021.vcf.gz
ebi-a-GCST90002021	CD14 on CD33dim HLA DR+ CD11b+	Hodgkin lymphoma	Weighted mode	19	0.196276	0.103674	0.0745219	-0.00692512	0.399476	1.21686	0.993099	1.49104	CD14 on CD33dim HLA DR+ CD11b+	Red.660.20.MDSC.trait4	Myeloid cell	GCST90002021	MFI	https://gwas.mrcieu.ac.uk/files/ebi-a-GCST90002021/ebi-a-GCST90002021.vcf.gz
ebi-a-GCST90002025	CD4 on EM CD4+	Hodgkin lymphoma	MR Egger	19	0.169172	0.0889964	0.0744093	-0.00526135	0.343605	1.18432	0.994752	1.41002	CD4 on EM CD4+	Red.660.20.MT.trait4	Maturation stages of T cell	GCST90002025	MFI	https://gwas.mrcieu.ac.uk/files/ebi-a-GCST90002025/ebi-a-GCST90002025.vcf.gz
ebi-a-GCST90002025	CD4 on EM CD4+	Hodgkin lymphoma	Weighted median	19	0.156985	0.090904	0.0841799	-0.0211868	0.335157	1.16998	0.979036	1.39816	CD4 on EM CD4+	Red.660.20.MT.trait4	Maturation stages of T cell	GCST90002025	MFI	https://gwas.mrcieu.ac.uk/files/ebi-a-GCST90002025/ebi-a-GCST90002025.vcf.gz
ebi-a-GCST90002025	CD4 on EM CD4+	Hodgkin lymphoma	Inverse variance weighted	19	0.123394	0.0575857	0.0321305	0.0105257	0.236262	1.13133	1.01058	1.26651	CD4 on EM CD4+	Red.660.20.MT.trait4	Maturation stages of T cell	GCST90002025	MFI	https://gwas.mrcieu.ac.uk/files/ebi-a-GCST90002025/ebi-a-GCST90002025.vcf.gz
ebi-a-GCST90002025	CD4 on EM CD4+	Hodgkin lymphoma	Simple mode	19	0.118624	0.149739	0.438556	-0.174864	0.412113	1.12595	0.839571	1.51	CD4 on EM CD4+	Red.660.20.MT.trait4	Maturation stages of T cell	GCST90002025	MFI	https://gwas.mrcieu.ac.uk/files/ebi-a-GCST90002025/ebi-a-GCST90002025.vcf.gz
ebi-a-GCST90002025	CD4 on EM CD4+	Hodgkin lymphoma	Weighted mode	19	0.134375	0.0804218	0.112041	-0.0232515	0.292002	1.14382	0.977017	1.33911	CD4 on EM CD4+	Red.660.20.MT.trait4	Maturation stages of T cell	GCST90002025	MFI	https://gwas.mrcieu.ac.uk/files/ebi-a-GCST90002025/ebi-a-GCST90002025.vcf.gz
ebi-a-GCST90002038	CD80 on CD62L+ plasmacytoid DC	Hodgkin lymphoma	MR Egger	21	0.108102	0.0574079	0.0750964	-0.00441774	0.220621	1.11416	0.995592	1.24685	CD80 on CD62L+ plasmacytoid DC	Red.780.60.cDC.trait4	cDC	GCST90002038	MFI	https://gwas.mrcieu.ac.uk/files/ebi-a-GCST90002038/ebi-a-GCST90002038.vcf.gz
ebi-a-GCST90002038	CD80 on CD62L+ plasmacytoid DC	Hodgkin lymphoma	Weighted median	21	0.107321	0.0658298	0.103042	-0.0217053	0.236348	1.11329	0.978529	1.26661	CD80 on CD62L+ plasmacytoid DC	Red.780.60.cDC.trait4	cDC	GCST90002038	MFI	https://gwas.mrcieu.ac.uk/files/ebi-a-GCST90002038/ebi-a-GCST90002038.vcf.gz
ebi-a-GCST90002038	CD80 on CD62L+ plasmacytoid DC	Hodgkin lymphoma	Inverse variance weighted	21	0.113137	0.0426946	0.00805104	0.0294559	0.196819	1.11979	1.02989	1.21752	CD80 on CD62L+ plasmacytoid DC	Red.780.60.cDC.trait4	cDC	GCST90002038	MFI	https://gwas.mrcieu.ac.uk/files/ebi-a-GCST90002038/ebi-a-GCST90002038.vcf.gz
ebi-a-GCST90002038	CD80 on CD62L+ plasmacytoid DC	Hodgkin lymphoma	Simple mode	21	0.258259	0.103165	0.0210811	0.0560569	0.460462	1.29467	1.05766	1.58481	CD80 on CD62L+ plasmacytoid DC	Red.780.60.cDC.trait4	cDC	GCST90002038	MFI	https://gwas.mrcieu.ac.uk/files/ebi-a-GCST90002038/ebi-a-GCST90002038.vcf.gz
ebi-a-GCST90002038	CD80 on CD62L+ plasmacytoid DC	Hodgkin lymphoma	Weighted mode	21	0.109113	0.0574244	0.0719317	-0.0034385	0.221665	1.11529	0.996567	1.24815	CD80 on CD62L+ plasmacytoid DC	Red.780.60.cDC.trait4	cDC	GCST90002038	MFI	https://gwas.mrcieu.ac.uk/files/ebi-a-GCST90002038/ebi-a-GCST90002038.vcf.gz
ebi-a-GCST90002052	CD45 on Im MDSC	Hodgkin lymphoma	MR Egger	10	0.0526676	0.0829266	0.543089	-0.109868	0.215204	1.05408	0.895952	1.24011	CD45 on Im MDSC	Red.780.60.MDSC.trait8	Myeloid cell	GCST90002052	MFI	https://gwas.mrcieu.ac.uk/files/ebi-a-GCST90002052/ebi-a-GCST90002052.vcf.gz
ebi-a-GCST90002052	CD45 on Im MDSC	Hodgkin lymphoma	Weighted median	10	0.0652452	0.0580867	0.261336	-0.0486046	0.179095	1.06742	0.952558	1.19613	CD45 on Im MDSC	Red.780.60.MDSC.trait8	Myeloid cell	GCST90002052	MFI	https://gwas.mrcieu.ac.uk/files/ebi-a-GCST90002052/ebi-a-GCST90002052.vcf.gz
ebi-a-GCST90002052	CD45 on Im MDSC	Hodgkin lymphoma	Inverse variance weighted	10	0.0989663	0.0492715	0.0445806	0.00239411	0.195539	1.10403	1.0024	1.21597	CD45 on Im MDSC	Red.780.60.MDSC.trait8	Myeloid cell	GCST90002052	MFI	https://gwas.mrcieu.ac.uk/files/ebi-a-GCST90002052/ebi-a-GCST90002052.vcf.gz
ebi-a-GCST90002052	CD45 on Im MDSC	Hodgkin lymphoma	Simple mode	10	0.200979	0.0960566	0.0659377	0.0127076	0.38925	1.2226	1.01279	1.47587	CD45 on Im MDSC	Red.780.60.MDSC.trait8	Myeloid cell	GCST90002052	MFI	https://gwas.mrcieu.ac.uk/files/ebi-a-GCST90002052/ebi-a-GCST90002052.vcf.gz
ebi-a-GCST90002052	CD45 on Im MDSC	Hodgkin lymphoma	Weighted mode	10	0.0570906	0.0551033	0.327207	-0.0509119	0.165093	1.05875	0.950362	1.1795	CD45 on Im MDSC	Red.780.60.MDSC.trait8	Myeloid cell	GCST90002052	MFI	https://gwas.mrcieu.ac.uk/files/ebi-a-GCST90002052/ebi-a-GCST90002052.vcf.gz
ebi-a-GCST90002069	CD4 on CD39+ secreting Treg	Hodgkin lymphoma	MR Egger	22	0.0981398	0.046283	0.0466674	0.00742506	0.188854	1.10312	1.00745	1.20787	CD4 on CD39+ secreting Treg	Red.780.60.Treg.trait8	Treg	GCST90002069	MFI	https://gwas.mrcieu.ac.uk/files/ebi-a-GCST90002069/ebi-a-GCST90002069.vcf.gz
ebi-a-GCST90002069	CD4 on CD39+ secreting Treg	Hodgkin lymphoma	Weighted median	22	0.105339	0.0552136	0.0564122	-0.00288006	0.213557	1.11109	0.997124	1.23807	CD4 on CD39+ secreting Treg	Red.780.60.Treg.trait8	Treg	GCST90002069	MFI	https://gwas.mrcieu.ac.uk/files/ebi-a-GCST90002069/ebi-a-GCST90002069.vcf.gz
ebi-a-GCST90002069	CD4 on CD39+ secreting Treg	Hodgkin lymphoma	Inverse variance weighted	22	0.0908771	0.0370066	0.0140611	0.0183441	0.16341	1.09513	1.01851	1.17752	CD4 on CD39+ secreting Treg	Red.780.60.Treg.trait8	Treg	GCST90002069	MFI	https://gwas.mrcieu.ac.uk/files/ebi-a-GCST90002069/ebi-a-GCST90002069.vcf.gz
ebi-a-GCST90002069	CD4 on CD39+ secreting Treg	Hodgkin lymphoma	Simple mode	22	0.108905	0.094625	0.262706	-0.0765603	0.29437	1.11506	0.926297	1.34228	CD4 on CD39+ secreting Treg	Red.780.60.Treg.trait8	Treg	GCST90002069	MFI	https://gwas.mrcieu.ac.uk/files/ebi-a-GCST90002069/ebi-a-GCST90002069.vcf.gz
ebi-a-GCST90002069	CD4 on CD39+ secreting Treg	Hodgkin lymphoma	Weighted mode	22	0.108905	0.0429212	0.0191648	0.0247792	0.19303	1.11506	1.02509	1.21292	CD4 on CD39+ secreting Treg	Red.780.60.Treg.trait8	Treg	GCST90002069	MFI	https://gwas.mrcieu.ac.uk/files/ebi-a-GCST90002069/ebi-a-GCST90002069.vcf.gz
ebi-a-GCST90002089	CD11c on monocyte	Hodgkin lymphoma	MR Egger	19	-0.0478739	0.0895325	0.599775	-0.223358	0.12761	0.953254	0.799829	1.13611	CD11c on monocyte	Violet.450.50.cDC.trait3	cDC	GCST90002089	MFI	https://gwas.mrcieu.ac.uk/files/ebi-a-GCST90002089/ebi-a-GCST90002089.vcf.gz
ebi-a-GCST90002089	CD11c on monocyte	Hodgkin lymphoma	Weighted median	19	-0.10342	0.0780301	0.185045	-0.256359	0.0495193	0.901749	0.773864	1.05077	CD11c on monocyte	Violet.450.50.cDC.trait3	cDC	GCST90002089	MFI	https://gwas.mrcieu.ac.uk/files/ebi-a-GCST90002089/ebi-a-GCST90002089.vcf.gz
ebi-a-GCST90002089	CD11c on monocyte	Hodgkin lymphoma	Inverse variance weighted	19	-0.143188	0.0593888	0.015908	-0.25959	-0.0267855	0.866592	0.771368	0.97357	CD11c on monocyte	Violet.450.50.cDC.trait3	cDC	GCST90002089	MFI	https://gwas.mrcieu.ac.uk/files/ebi-a-GCST90002089/ebi-a-GCST90002089.vcf.gz
ebi-a-GCST90002089	CD11c on monocyte	Hodgkin lymphoma	Simple mode	19	-0.161604	0.120622	0.196994	-0.398022	0.0748144	0.850778	0.671647	1.07768	CD11c on monocyte	Violet.450.50.cDC.trait3	cDC	GCST90002089	MFI	https://gwas.mrcieu.ac.uk/files/ebi-a-GCST90002089/ebi-a-GCST90002089.vcf.gz
ebi-a-GCST90002089	CD11c on monocyte	Hodgkin lymphoma	Weighted mode	19	-0.105516	0.0742638	0.17246	-0.251073	0.0400411	0.89986	0.777966	1.04085	CD11c on monocyte	Violet.450.50.cDC.trait3	cDC	GCST90002089	MFI	https://gwas.mrcieu.ac.uk/files/ebi-a-GCST90002089/ebi-a-GCST90002089.vcf.gz
ebi-a-GCST90002112	HLA DR on CD33- HLA DR+	Hodgkin lymphoma	MR Egger	12	-0.116135	0.0783552	0.169108	-0.269712	0.0374408	0.890355	0.7636	1.03815	HLA DR on CD33- HLA DR+	Violet.510.50.MDSC.trait7	Myeloid cell	GCST90002112	MFI	https://gwas.mrcieu.ac.uk/files/ebi-a-GCST90002112/ebi-a-GCST90002112.vcf.gz
ebi-a-GCST90002112	HLA DR on CD33- HLA DR+	Hodgkin lymphoma	Weighted median	12	-0.169486	0.0610762	0.0055203	-0.289195	-0.0497766	0.844099	0.748866	0.951442	HLA DR on CD33- HLA DR+	Violet.510.50.MDSC.trait7	Myeloid cell	GCST90002112	MFI	https://gwas.mrcieu.ac.uk/files/ebi-a-GCST90002112/ebi-a-GCST90002112.vcf.gz
ebi-a-GCST90002112	HLA DR on CD33- HLA DR+	Hodgkin lymphoma	Inverse variance weighted	12	-0.141939	0.0491426	0.00387327	-0.238258	-0.0456192	0.867674	0.787999	0.955406	HLA DR on CD33- HLA DR+	Violet.510.50.MDSC.trait7	Myeloid cell	GCST90002112	MFI	https://gwas.mrcieu.ac.uk/files/ebi-a-GCST90002112/ebi-a-GCST90002112.vcf.gz
ebi-a-GCST90002112	HLA DR on CD33- HLA DR+	Hodgkin lymphoma	Simple mode	12	-0.175543	0.0972517	0.0984838	-0.366157	0.0150701	0.839001	0.693394	1.01518	HLA DR on CD33- HLA DR+	Violet.510.50.MDSC.trait7	Myeloid cell	GCST90002112	MFI	https://gwas.mrcieu.ac.uk/files/ebi-a-GCST90002112/ebi-a-GCST90002112.vcf.gz
ebi-a-GCST90002112	HLA DR on CD33- HLA DR+	Hodgkin lymphoma	Weighted mode	12	-0.159667	0.0585606	0.0197001	-0.274446	-0.0448886	0.852427	0.759993	0.956104	HLA DR on CD33- HLA DR+	Violet.510.50.MDSC.trait7	Myeloid cell	GCST90002112	MFI	https://gwas.mrcieu.ac.uk/files/ebi-a-GCST90002112/ebi-a-GCST90002112.vcf.gz
ebi-a-GCST90002115	HLA DR on HLA DR+ CD8br	Hodgkin lymphoma	MR Egger	20	0.158281	0.166093	0.353232	-0.167262	0.483823	1.17149	0.845978	1.62227	HLA DR on HLA DR+ CD8br	Violet.510.50.TBNK.trait4	TBNK	GCST90002115	MFI	https://gwas.mrcieu.ac.uk/files/ebi-a-GCST90002115/ebi-a-GCST90002115.vcf.gz
ebi-a-GCST90002115	HLA DR on HLA DR+ CD8br	Hodgkin lymphoma	Weighted median	20	0.183395	0.111103	0.0988054	-0.0343671	0.401156	1.20129	0.966217	1.49355	HLA DR on HLA DR+ CD8br	Violet.510.50.TBNK.trait4	TBNK	GCST90002115	MFI	https://gwas.mrcieu.ac.uk/files/ebi-a-GCST90002115/ebi-a-GCST90002115.vcf.gz
ebi-a-GCST90002115	HLA DR on HLA DR+ CD8br	Hodgkin lymphoma	Inverse variance weighted	20	0.175615	0.085632	0.0402858	0.0077759	0.343453	1.19198	1.00781	1.40981	HLA DR on HLA DR+ CD8br	Violet.510.50.TBNK.trait4	TBNK	GCST90002115	MFI	https://gwas.mrcieu.ac.uk/files/ebi-a-GCST90002115/ebi-a-GCST90002115.vcf.gz
ebi-a-GCST90002115	HLA DR on HLA DR+ CD8br	Hodgkin lymphoma	Simple mode	20	0.139825	0.205466	0.50438	-0.262888	0.542538	1.15007	0.768828	1.72037	HLA DR on HLA DR+ CD8br	Violet.510.50.TBNK.trait4	TBNK	GCST90002115	MFI	https://gwas.mrcieu.ac.uk/files/ebi-a-GCST90002115/ebi-a-GCST90002115.vcf.gz
ebi-a-GCST90002115	HLA DR on HLA DR+ CD8br	Hodgkin lymphoma	Weighted mode	20	0.169015	0.169476	0.331162	-0.163159	0.501189	1.18414	0.849456	1.65068	HLA DR on HLA DR+ CD8br	Violet.510.50.TBNK.trait4	TBNK	GCST90002115	MFI	https://gwas.mrcieu.ac.uk/files/ebi-a-GCST90002115/ebi-a-GCST90002115.vcf.gz
Blue marked sections are Mendelian randomization bidirectional correlation groups.

## Sheet: table S4
Table S4. Mendelian randomization on the causal effect of Hodgkin lymphoma on immunocyte phenotypes.
id	exposure	outcome	method	nsnp	b	se	pval	lo_ci	up_ci	or	or_lci95	or_uci95
ebi-a-GCST90001433	Hodgkin lymphoma	IgD- CD27- %lymphocyte	Inverse variance weighted	19	0.00175878	0.0264576	0.946999	-0.0500981	0.0536157	1.00176	0.951136	1.05508
ebi-a-GCST90001435	Hodgkin lymphoma	PB/PC %lymphocyte	Inverse variance weighted	19	0.00219062	0.0242937	0.92815	-0.0454249	0.0498062	1.00219	0.955591	1.05107
ebi-a-GCST90001456	Hodgkin lymphoma	CD11c+ HLA DR++ monocyte AC	Inverse variance weighted	19	-0.000355556	0.0285236	0.990054	-0.0562618	0.0555506	0.999645	0.945292	1.05712
ebi-a-GCST90001457	Hodgkin lymphoma	CD11c+ HLA DR++ monocyte %monocyte	Inverse variance weighted	19	-0.00979158	0.028738	0.733315	-0.066118	0.0465349	0.990256	0.93602	1.04763
ebi-a-GCST90001463	Hodgkin lymphoma	CD62L- DC %DC	Inverse variance weighted	19	-0.044642	0.0254921	0.0799098	-0.0946064	0.0053225	0.95634	0.909731	1.00534
ebi-a-GCST90001468	Hodgkin lymphoma	CD62L- myeloid DC AC	Inverse variance weighted	19	-0.0168603	0.0269131	0.531005	-0.06961	0.0358893	0.983281	0.932758	1.03654
ebi-a-GCST90001487	Hodgkin lymphoma	Activated Treg %CD4 Treg	Inverse variance weighted	19	0.0279644	0.0239823	0.243598	-0.019041	0.0749697	1.02836	0.981139	1.07785
ebi-a-GCST90001526	Hodgkin lymphoma	CD33dim HLA DR+ CD11b+ %CD33dim HLA DR+	Inverse variance weighted	19	-0.0429873	0.0333122	0.196899	-0.108279	0.0223046	0.957924	0.897377	1.02256
ebi-a-GCST90001528	Hodgkin lymphoma	CD33dim HLA DR+ CD11b- %CD33dim HLA DR+	Inverse variance weighted	19	0.0319439	0.0333341	0.337914	-0.0333909	0.0972788	1.03246	0.96716	1.10217
ebi-a-GCST90001530	Hodgkin lymphoma	Mo MDSC AC	Inverse variance weighted	19	0.0713799	0.0677611	0.292156	-0.0614319	0.204192	1.07399	0.940417	1.22653
ebi-a-GCST90001562	Hodgkin lymphoma	CD45RA+ CD8br %T cell	Inverse variance weighted	19	0.00277093	0.0252911	0.912757	-0.0467997	0.0523416	1.00277	0.954279	1.05374
ebi-a-GCST90001681	Hodgkin lymphoma	CD25++ CD8br AC	Inverse variance weighted	19	-0.00115564	0.0330621	0.972117	-0.0659574	0.0636461	0.998845	0.936171	1.06572
ebi-a-GCST90001683	Hodgkin lymphoma	CD127- CD8br %CD8br	Inverse variance weighted	19	0.0228816	0.0245302	0.350927	-0.0251976	0.0709609	1.02315	0.975117	1.07354
ebi-a-GCST90001713	Hodgkin lymphoma	BAFF-R on IgD- CD38br	Inverse variance weighted	19	-0.0437321	0.0262747	0.0960287	-0.0952304	0.00776629	0.95721	0.909163	1.0078
ebi-a-GCST90001774	Hodgkin lymphoma	CD24 on transitional	Inverse variance weighted	19	0.00283505	0.0239345	0.905711	-0.0440765	0.0497466	1.00284	0.956881	1.051
ebi-a-GCST90001789	Hodgkin lymphoma	CD25 on IgD- CD38dim	Inverse variance weighted	19	-0.0224438	0.0236519	0.342659	-0.0688015	0.0239138	0.977806	0.933512	1.0242
ebi-a-GCST90001798	Hodgkin lymphoma	CD27 on CD24+ CD27+	Inverse variance weighted	19	0.0127117	0.0288306	0.659277	-0.0437962	0.0692197	1.01279	0.957149	1.07167
ebi-a-GCST90001806	Hodgkin lymphoma	CD27 on unsw mem	Inverse variance weighted	19	0.0110095	0.0250462	0.66025	-0.0380811	0.0601001	1.01107	0.962635	1.06194
ebi-a-GCST90001840	Hodgkin lymphoma	CD3 on TD CD8br	Inverse variance weighted	19	-0.0305427	0.0267943	0.254328	-0.0830595	0.021974	0.969919	0.920296	1.02222
ebi-a-GCST90001874	Hodgkin lymphoma	HVEM on TD CD8br	Inverse variance weighted	19	-0.0228343	0.0426955	0.592777	-0.106517	0.0608489	0.977424	0.898959	1.06274
ebi-a-GCST90001877	Hodgkin lymphoma	HVEM on naive CD4+	Inverse variance weighted	19	-0.0696605	0.054312	0.199633	-0.176112	0.0367911	0.93271	0.838524	1.03748
ebi-a-GCST90001907	Hodgkin lymphoma	CCR7 on naive CD4+	Inverse variance weighted	19	-0.0374539	0.0269203	0.164138	-0.0902177	0.0153099	0.963239	0.913732	1.01543
ebi-a-GCST90001918	Hodgkin lymphoma	CD45 on HLA DR+ T cell	Inverse variance weighted	19	-0.0447897	0.0291859	0.124873	-0.101994	0.0124146	0.956199	0.903035	1.01249
ebi-a-GCST90001959	Hodgkin lymphoma	CD4 on HLA DR+ CD4+	Inverse variance weighted	19	-0.01758	0.0324663	0.588173	-0.0812139	0.0460539	0.982574	0.921996	1.04713
ebi-a-GCST90001983	Hodgkin lymphoma	CD14 on CD14+ CD16+ monocyte	Inverse variance weighted	19	0.00432292	0.0331038	0.896102	-0.0605606	0.0692064	1.00433	0.941237	1.07166
ebi-a-GCST90002021	Hodgkin lymphoma	CD14 on CD33dim HLA DR+ CD11b+	Inverse variance weighted	19	0.00103659	0.0507321	0.983698	-0.0983984	0.100472	1.00104	0.906288	1.10569
ebi-a-GCST90002025	Hodgkin lymphoma	CD4 on EM CD4+	Inverse variance weighted	19	0.0196311	0.0366818	0.592531	-0.0522653	0.0915275	1.01983	0.949077	1.09585
ebi-a-GCST90002038	Hodgkin lymphoma	CD80 on CD62L+ plasmacytoid DC	Inverse variance weighted	19	-0.0209663	0.0331827	0.527488	-0.0860043	0.0440717	0.979252	0.91759	1.04506
ebi-a-GCST90002052	Hodgkin lymphoma	CD45 on Im MDSC	Inverse variance weighted	19	-0.0273235	0.0409364	0.504477	-0.107559	0.0529119	0.973046	0.898024	1.05434
ebi-a-GCST90002069	Hodgkin lymphoma	CD4 on CD39+ secreting Treg	Inverse variance weighted	19	-0.00751796	0.0308452	0.807438	-0.0679746	0.0529386	0.99251	0.934284	1.05436
ebi-a-GCST90002089	Hodgkin lymphoma	CD11c on monocyte	Inverse variance weighted	19	-0.0523822	0.0272211	0.054314	-0.105736	0.000971138	0.948966	0.899662	1.00097
ebi-a-GCST90002112	Hodgkin lymphoma	HLA DR on CD33- HLA DR+	Inverse variance weighted	19	-0.00874883	0.0527128	0.868179	-0.112066	0.0945682	0.991289	0.893985	1.09918
ebi-a-GCST90002115	Hodgkin lymphoma	HLA DR on HLA DR+ CD8br	Inverse variance weighted	19	-0.0117885	0.025235	0.640394	-0.061249	0.0376721	0.988281	0.940589	1.03839
Blue marked sections are Mendelian randomization bidirectional correlation groups.

## Sheet: table S5
Table S5. Mendelian randomization analysis of the mediating effect of immunocyte phenotypes on the causal relationship between metabolites and Hodgkin lymphoma.
Metabolite	Immune.cell	Outcome	Mediated.effect	Mediated.proportion	p.value
1-methylxanthine levels	CD45 on Im MDSC	Hodgkin lymphoma	-0.0146(-0.0371, 0.00781)	7.73%(19.6%, -4.12%)	0.201227
Oleoylcarnitine levels	BAFF-R on IgD- CD24-	Hodgkin lymphoma	0.00989(-0.00362, 0.0234)	-3.52%(1.29%, -8.33%)	0.151315214623682
Oleoylcarnitine levels	CD25 on IgD- CD38dim	Hodgkin lymphoma	0.0161(-0.00657, 0.0388)	-5.74%(2.34%, -13.8%)	0.163726726580085
2-palmitoleoyl-GPC (16:1) levels	CD127- CD8br %CD8br	Hodgkin lymphoma	-0.0173(-0.0397, 0.00508)	6.41%(14.7%, -1.88%)	0.12978835014905
1-linoleoyl-GPI (18:2) levels	Activated Treg %CD4 Treg	Hodgkin lymphoma	-0.0175(-0.0404, 0.00533)	7.22%(16.6%, -2.19%)	0.132716278427003
1-linoleoyl-GPI (18:2) levels	HLA DR on CD33- HLA DR+	Hodgkin lymphoma	0.0388(-0.0152, 0.0929)	-16%(6.27%, -38.2%)	0.159364617439453
1-(1-enyl-palmitoyl)-GPE (p-16:0) levels	HVEM on naive CD4+	Hodgkin lymphoma	-0.0212(-0.0761, 0.0338)	6.37%(22.9%, -10.2%)	0.45046622435191
1H-indole-7-acetic acid levels	CD11c on monocyte	Hodgkin lymphoma	0.0201(-0.0046, 0.0449)	8.53%(-1.95%, 19%)	0.110509655380132
4-hydroxyphenylacetoylcarnitine levels	CD11c+ HLA DR++ monocyte %monocyte	Hodgkin lymphoma	-0.015(-0.0331, 0.00307)	5.2%(11.5%, -1.06%)	0.103689646261788
4-hydroxyphenylacetoylcarnitine levels	BAFF-R on IgD- CD38br	Hodgkin lymphoma	0.0202(-0.0143, 0.0547)	-6.98%(4.94%, -18.9%)	0.251124994613651
Nervonoylcarnitine (C24:1) levels	IgD- CD27- %lymphocyte	Hodgkin lymphoma	0.03(-0.00994, 0.0699)	-12.3%(4.09%, -28.8%)	0.140973493265921
Nervonoylcarnitine (C24:1) levels	CD80 on CD62L+ plasmacytoid DC	Hodgkin lymphoma	0.0149(-0.00255, 0.0323)	-6.12%(1.05%, -13.3%)	0.0943103808633036
2-ketocaprylate levels	CD25 on IgD- CD38dim	Hodgkin lymphoma	-0.0194(-0.0446, 0.00585)	7.99%(18.4%, -2.41%)	0.132176551216147
2-ketocaprylate levels	CD4 on HLA DR+ CD4+	Hodgkin lymphoma	-0.0327(-0.0699, 0.00444)	13.5%(28.8%, -1.83%)	0.0843471928992931
2-ketocaprylate levels	CD11c on monocyte	Hodgkin lymphoma	0.0193(-0.00524, 0.0437)	-7.93%(2.16%, -18%)	0.123345267927204
Creatine levels	CD127- CD8br %CD8br	Hodgkin lymphoma	0.0262(-0.006, 0.0583)	-14.8%(3.38%, -32.9%)	0.110833335452272
3-methoxytyrosine levels	BAFF-R on IgD- CD24-	Hodgkin lymphoma	-0.0157(-0.0382, 0.00684)	-5.45%(-13.3%, 2.37%)	0.172153449421067
3-methoxytyrosine levels	HVEM on naive CD4+	Hodgkin lymphoma	-0.0204(-0.0686, 0.0279)	-7.07%(-23.8%, 9.67%)	0.407974094565379
Glycochenodeoxycholate levels	CD14 on CD14+ CD16+ monocyte	Hodgkin lymphoma	0.0311(-0.0311, 0.0933)	-13.1%(13.1%, -39.4%)	0.326736360613161
Glycochenodeoxycholate levels	CD14 on CD33dim HLA DR+ CD11b+	Hodgkin lymphoma	-0.0385(-0.0803, 0.00319)	16.3%(33.9%, -1.35%)	0.070269163867471
Glycochenodeoxycholate levels	CD11c on monocyte	Hodgkin lymphoma	0.0191(-0.0051, 0.0432)	-8.05%(2.15%, -18.3%)	0.122022807755378
Cortisone levels	CD14 on CD14+ CD16+ monocyte	Hodgkin lymphoma	0.0478(-0.0203, 0.116)	-12.4%(5.27%, -30.1%)	0.168701499934033
X-13007 levels	CD127- CD8br %CD8br	Hodgkin lymphoma	-0.0207(-0.0454, 0.00396)	9.49%(20.8%, -1.81%)	0.0998658484297741
X-13007 levels	HVEM on TD CD8br	Hodgkin lymphoma	0.0234(-0.0208, 0.0676)	-10.7%(9.52%, -31%)	0.29898612382421
X-13007 levels	CD45 on Im MDSC	Hodgkin lymphoma	-0.019(-0.0563, 0.0183)	8.71%(25.8%, -8.37%)	0.317492576370591
X-12844 levels	CD25++ CD8br AC	Hodgkin lymphoma	-0.0148(-0.0352, 0.00553)	-7.06%(-16.8%, 2.63%)	0.153401889371238
X-18921 levels	CD33dim HLA DR+ CD11b+ %CD33dim HLA DR+	Hodgkin lymphoma	-0.0115(-0.031, 0.00813)	-5.55%(-15.1%, 3.94%)	0.251746235074595
X-18921 levels	CD33dim HLA DR+ CD11b- %CD33dim HLA DR+	Hodgkin lymphoma	-0.0113(-0.0307, 0.00821)	-5.46%(-14.9%, 3.98%)	0.256852666760652
X-18921 levels	BAFF-R on IgD- CD38br	Hodgkin lymphoma	-0.0189(-0.0531, 0.0153)	-9.18%(-25.8%, 7.41%)	0.278024103270482
X-18921 levels	CD27 on CD24+ CD27+	Hodgkin lymphoma	0.0165(-0.00236, 0.0353)	8%(-1.14%, 17.1%)	0.0864282157879725
X-18921 levels	CD27 on unsw mem	Hodgkin lymphoma	0.0203(-0.00413, 0.0447)	9.84%(-2%, 21.7%)	0.103407464021889
X-18921 levels	HVEM on TD CD8br	Hodgkin lymphoma	-0.0164(-0.0427, 0.00987)	-7.97%(-20.7%, 4.79%)	0.220858286523793
X-21742 levels	CD33dim HLA DR+ CD11b+ %CD33dim HLA DR+	Hodgkin lymphoma	-0.0152(-0.049, 0.0186)	4.26%(13.7%, -5.22%)	0.378343759049991
X-21742 levels	CD33dim HLA DR+ CD11b- %CD33dim HLA DR+	Hodgkin lymphoma	-0.0138(-0.0454, 0.0178)	3.87%(12.7%, -4.99%)	0.392062030269744
X-21742 levels	CD127- CD8br %CD8br	Hodgkin lymphoma	0.0198(-0.00536, 0.0449)	-5.54%(1.5%, -12.6%)	0.122963
X-21742 levels	CD3 on TD CD8br	Hodgkin lymphoma	-0.0262(-0.0573, 0.00503)	7.33%(16.1%, -1.41%)	0.100216
X-21742 levels	CCR7 on naive CD4+	Hodgkin lymphoma	-0.0139(-0.0378, 0.0101)	3.88%(10.6%, -2.83%)	0.257145
X-24494 levels	CD80 on CD62L+ plasmacytoid DC	Hodgkin lymphoma	-0.0203(-0.0479, 0.00725)	-8.2%(-19.3%, 2.93%)	0.148596
X-24494 levels	HLA DR on CD33- HLA DR+	Hodgkin lymphoma	-0.0322(-0.077, 0.0127)	-13%(-31.1%, 5.11%)	0.159681
X-25172 levels	PB/PC %lymphocyte	Hodgkin lymphoma	0.0109(-0.0126, 0.0345)	-5.52%(6.35%, -17.4%)	0.362053
Adenosine 5'-diphosphate (ADP) to fructose ratio	CD45 on Im MDSC	Hodgkin lymphoma	-0.0136(-0.0337, 0.00638)	-7.25%(-17.9%, 3.39%)	0.181594
Adenosine 5'-monophosphate (AMP) to serine ratio	CD14 on CD33dim HLA DR+ CD11b+	Hodgkin lymphoma	-0.0638(-0.183, 0.0553)	-19.5%(-55.9%, 16.9%)	0.293677
phosphate to asparagine ratio	CD45 on HLA DR+ T cell	Hodgkin lymphoma	-0.0158(-0.0347, 0.00313)	-8.47%(-18.6%, 1.68%)	0.101796
phosphate to asparagine ratio	CD4 on HLA DR+ CD4+	Hodgkin lymphoma	0.022(-0.00928, 0.0532)	11.8%(-4.97%, 28.5%)	0.168274
phosphate to asparagine ratio	CD4 on CD39+ secreting Treg	Hodgkin lymphoma	0.0133(-0.00507, 0.0318)	7.15%(-2.72%, 17%)	0.155559
Salicylate to caprylate (8:0) ratio	CD45 on HLA DR+ T cell	Hodgkin lymphoma	0.0258(-0.00519, 0.0567)	8.59%(-1.73%, 18.9%)	0.10283
Salicylate to caprylate (8:0) ratio	CD4 on HLA DR+ CD4+	Hodgkin lymphoma	-0.0361(-0.0782, 0.00602)	-12%(-26.1%, 2.01%)	0.0929527
Salicylate to caprylate (8:0) ratio	CD14 on CD33dim HLA DR+ CD11b+	Hodgkin lymphoma	0.0321(-0.00763, 0.0718)	10.7%(-2.54%, 23.9%)	0.113318
Salicylate to caprylate (8:0) ratio	HLA DR on CD33- HLA DR+	Hodgkin lymphoma	0.0317(-0.0123, 0.0757)	10.6%(-4.11%, 25.2%)	0.158443
Theophylline to EDTA ratio	CD25++ CD8br AC	Hodgkin lymphoma	0.0297(-0.0127, 0.0721)	-8.15%(3.49%, -19.8%)	0.169989
Acetylcarnitine (C2) to propionylcarnitine (C3) ratio	CD11c+ HLA DR++ monocyte %monocyte	Hodgkin lymphoma	-0.0333(-0.0847, 0.0181)	-9.72%(-24.7%, 5.3%)	0.204649
Carnitine to propionylcarnitine (C3) ratio	CD127- CD8br %CD8br	Hodgkin lymphoma	-0.0192(-0.045, 0.00656)	-5.89%(-13.8%, 2.01%)	0.143831
Adenosine 5'-diphosphate (ADP) to cytidine ratio	CD25++ CD8br AC	Hodgkin lymphoma	-0.0245(-0.0547, 0.00571)	10.6%(23.7%, -2.47%)	0.111861
Adenosine 5'-diphosphate (ADP) to cytidine ratio	CD4 on HLA DR+ CD4+	Hodgkin lymphoma	-0.0337(-0.0717, 0.00427)	14.6%(31.1%, -1.85%)	0.0818956
Adenosine 5'-diphosphate (ADP) to uridine ratio	CD27 on unsw mem	Hodgkin lymphoma	-0.0179(-0.044, 0.0083)	5.36%(13.2%, -2.49%)	0.180811
