# Supplementary material for: Metabolite, immunocyte phenotype, and lymphoma: a Mendelian randomization study
Source: Front Immunol. 2024 Sep 25;15:1431261. doi: 10.3389/fimmu.2024.1431261 (PMC11461196; doi:10.3389/fimmu.2024.1431261)
Supplement: Supplementary file 9 [file Table8.xlsx]

## Sheet: Table description
Tables	Description
Table S1	Mendelian randomization analysis on the causal effect between metabolite and Marginal zone B-cell lymphoma.
Table S2	Mendelian randomization on the causal effect of Marginal zone B-cell lymphoma on metabolite.
Table S3	Mendelian randomization analysis on the causal effect between immunocyte phenotypes and Marginal zone B-cell lymphoma.
Table S4	Mendelian randomization on the causal effect of Marginal zone B-cell lymphoma on immunocyte phenotypes.
Table S5	Mendelian randomization analysis of the mediating effect of immune traits on the causal relationship between metabolites and Marginal zone B-cell lymphoma.

## Sheet: table S1
Table S1. Mendelian randomization analysis on the causal effect between metabolite and Marginal zone B-cell lymphoma.
id	exposure	outcome	method	nsnp	b	se	pval	lo_ci	up_ci	or	or_lci95	or_uci95	firstAuthor	discoverySampleAncestry	summaryStatistics
GCST90199658	Alpha-hydroxyisocaproate levels	Marginal zone B-cell lymphoma	MR Egger	22	0.936866	0.716518	0.205866	-0.467509	2.34124	2.55197	0.626561	10.3941	Chen Y	8250 European	http://ftp.ebi.ac.uk/pub/databases/gwas/summary_statistics/GCST90199001-GCST90200000/GCST90199658/GCST90199658_buildGRCh38.tsv.gz
GCST90199658	Alpha-hydroxyisocaproate levels	Marginal zone B-cell lymphoma	Weighted median	22	1.04933	0.422105	0.0129211	0.222	1.87665	2.85573	1.24857	6.5316	Chen Y	8250 European	http://ftp.ebi.ac.uk/pub/databases/gwas/summary_statistics/GCST90199001-GCST90200000/GCST90199658/GCST90199658_buildGRCh38.tsv.gz
GCST90199658	Alpha-hydroxyisocaproate levels	Marginal zone B-cell lymphoma	Inverse variance weighted	22	0.728976	0.301772	0.015707	0.137503	1.32045	2.07296	1.14741	3.7451	Chen Y	8250 European	http://ftp.ebi.ac.uk/pub/databases/gwas/summary_statistics/GCST90199001-GCST90200000/GCST90199658/GCST90199658_buildGRCh38.tsv.gz
GCST90199658	Alpha-hydroxyisocaproate levels	Marginal zone B-cell lymphoma	Simple mode	22	1.32427	0.820752	0.121567	-0.284403	2.93294	3.75944	0.752463	18.7828	Chen Y	8250 European	http://ftp.ebi.ac.uk/pub/databases/gwas/summary_statistics/GCST90199001-GCST90200000/GCST90199658/GCST90199658_buildGRCh38.tsv.gz
GCST90199658	Alpha-hydroxyisocaproate levels	Marginal zone B-cell lymphoma	Weighted mode	22	1.23016	0.688095	0.088253	-0.118506	2.57883	3.42178	0.888247	13.1817	Chen Y	8250 European	http://ftp.ebi.ac.uk/pub/databases/gwas/summary_statistics/GCST90199001-GCST90200000/GCST90199658/GCST90199658_buildGRCh38.tsv.gz
GCST90199668	Hexanoylcarnitine levels (Biocrates platform)	Marginal zone B-cell lymphoma	MR Egger	22	-0.025466	0.340739	0.941166	-0.693315	0.642383	0.974855	0.499916	1.901	Chen Y	8242 European	http://ftp.ebi.ac.uk/pub/databases/gwas/summary_statistics/GCST90199001-GCST90200000/GCST90199668/GCST90199668_buildGRCh38.tsv.gz
GCST90199668	Hexanoylcarnitine levels (Biocrates platform)	Marginal zone B-cell lymphoma	Weighted median	22	-0.324011	0.247332	0.190189	-0.808782	0.160761	0.723243	0.4454	1.1744	Chen Y	8242 European	http://ftp.ebi.ac.uk/pub/databases/gwas/summary_statistics/GCST90199001-GCST90200000/GCST90199668/GCST90199668_buildGRCh38.tsv.gz
GCST90199668	Hexanoylcarnitine levels (Biocrates platform)	Marginal zone B-cell lymphoma	Inverse variance weighted	22	-0.422411	0.195967	0.0311207	-0.806505	-0.0383166	0.655465	0.446415	0.962408	Chen Y	8242 European	http://ftp.ebi.ac.uk/pub/databases/gwas/summary_statistics/GCST90199001-GCST90200000/GCST90199668/GCST90199668_buildGRCh38.tsv.gz
GCST90199668	Hexanoylcarnitine levels (Biocrates platform)	Marginal zone B-cell lymphoma	Simple mode	22	-0.312434	0.507036	0.544387	-1.30622	0.681357	0.731664	0.270841	1.97656	Chen Y	8242 European	http://ftp.ebi.ac.uk/pub/databases/gwas/summary_statistics/GCST90199001-GCST90200000/GCST90199668/GCST90199668_buildGRCh38.tsv.gz
GCST90199668	Hexanoylcarnitine levels (Biocrates platform)	Marginal zone B-cell lymphoma	Weighted mode	22	-0.312434	0.219652	0.169594	-0.742953	0.118085	0.731664	0.475707	1.12534	Chen Y	8242 European	http://ftp.ebi.ac.uk/pub/databases/gwas/summary_statistics/GCST90199001-GCST90200000/GCST90199668/GCST90199668_buildGRCh38.tsv.gz
GCST90199683	Indoleacetate levels	Marginal zone B-cell lymphoma	MR Egger	29	-0.497857	0.62294	0.431146	-1.71882	0.723105	0.607832	0.179278	2.06082	Chen Y	8208 European	http://ftp.ebi.ac.uk/pub/databases/gwas/summary_statistics/GCST90199001-GCST90200000/GCST90199683/GCST90199683_buildGRCh38.tsv.gz
GCST90199683	Indoleacetate levels	Marginal zone B-cell lymphoma	Weighted median	29	-0.724239	0.389509	0.0629756	-1.48768	0.0391988	0.484694	0.225897	1.03998	Chen Y	8208 European	http://ftp.ebi.ac.uk/pub/databases/gwas/summary_statistics/GCST90199001-GCST90200000/GCST90199683/GCST90199683_buildGRCh38.tsv.gz
GCST90199683	Indoleacetate levels	Marginal zone B-cell lymphoma	Inverse variance weighted	29	-0.659311	0.277288	0.0174206	-1.2028	-0.115826	0.517208	0.300353	0.89063	Chen Y	8208 European	http://ftp.ebi.ac.uk/pub/databases/gwas/summary_statistics/GCST90199001-GCST90200000/GCST90199683/GCST90199683_buildGRCh38.tsv.gz
GCST90199683	Indoleacetate levels	Marginal zone B-cell lymphoma	Simple mode	29	-0.247879	0.798233	0.758454	-1.81242	1.31666	0.780454	0.163259	3.73093	Chen Y	8208 European	http://ftp.ebi.ac.uk/pub/databases/gwas/summary_statistics/GCST90199001-GCST90200000/GCST90199683/GCST90199683_buildGRCh38.tsv.gz
GCST90199683	Indoleacetate levels	Marginal zone B-cell lymphoma	Weighted mode	29	-1.34227	0.665795	0.0534823	-2.64723	-0.0373087	0.261253	0.0708474	0.963379	Chen Y	8208 European	http://ftp.ebi.ac.uk/pub/databases/gwas/summary_statistics/GCST90199001-GCST90200000/GCST90199683/GCST90199683_buildGRCh38.tsv.gz
GCST90199695	Galactonate levels	Marginal zone B-cell lymphoma	MR Egger	16	0.388961	0.665199	0.568035	-0.914829	1.69275	1.47545	0.400585	5.43441	Chen Y	7518 European	http://ftp.ebi.ac.uk/pub/databases/gwas/summary_statistics/GCST90199001-GCST90200000/GCST90199695/GCST90199695_buildGRCh38.tsv.gz
GCST90199695	Galactonate levels	Marginal zone B-cell lymphoma	Weighted median	16	0.559958	0.400327	0.161887	-0.224682	1.3446	1.7506	0.79877	3.83664	Chen Y	7518 European	http://ftp.ebi.ac.uk/pub/databases/gwas/summary_statistics/GCST90199001-GCST90200000/GCST90199695/GCST90199695_buildGRCh38.tsv.gz
GCST90199695	Galactonate levels	Marginal zone B-cell lymphoma	Inverse variance weighted	16	0.623026	0.294438	0.0343463	0.0459273	1.20012	1.86456	1.047	3.32053	Chen Y	7518 European	http://ftp.ebi.ac.uk/pub/databases/gwas/summary_statistics/GCST90199001-GCST90200000/GCST90199695/GCST90199695_buildGRCh38.tsv.gz
GCST90199695	Galactonate levels	Marginal zone B-cell lymphoma	Simple mode	16	0.498056	0.561494	0.389069	-0.602471	1.59858	1.64552	0.547457	4.94602	Chen Y	7518 European	http://ftp.ebi.ac.uk/pub/databases/gwas/summary_statistics/GCST90199001-GCST90200000/GCST90199695/GCST90199695_buildGRCh38.tsv.gz
GCST90199695	Galactonate levels	Marginal zone B-cell lymphoma	Weighted mode	16	0.536397	0.506606	0.306442	-0.456551	1.52935	1.70984	0.633465	4.61516	Chen Y	7518 European	http://ftp.ebi.ac.uk/pub/databases/gwas/summary_statistics/GCST90199001-GCST90200000/GCST90199695/GCST90199695_buildGRCh38.tsv.gz
GCST90199731	10-heptadecenoate (17:1n7) levels	Marginal zone B-cell lymphoma	MR Egger	22	-2.20272	0.8006	0.0123101	-3.7719	-0.633542	0.110502	0.0230084	0.530708	Chen Y	8282 European	http://ftp.ebi.ac.uk/pub/databases/gwas/summary_statistics/GCST90199001-GCST90200000/GCST90199731/GCST90199731_buildGRCh38.tsv.gz
GCST90199731	10-heptadecenoate (17:1n7) levels	Marginal zone B-cell lymphoma	Weighted median	22	-0.73401	0.433074	0.0900977	-1.58284	0.114816	0.47998	0.205392	1.12167	Chen Y	8282 European	http://ftp.ebi.ac.uk/pub/databases/gwas/summary_statistics/GCST90199001-GCST90200000/GCST90199731/GCST90199731_buildGRCh38.tsv.gz
GCST90199731	10-heptadecenoate (17:1n7) levels	Marginal zone B-cell lymphoma	Inverse variance weighted	22	-0.679946	0.296801	0.0219683	-1.26168	-0.0982161	0.506644	0.283179	0.906453	Chen Y	8282 European	http://ftp.ebi.ac.uk/pub/databases/gwas/summary_statistics/GCST90199001-GCST90200000/GCST90199731/GCST90199731_buildGRCh38.tsv.gz
GCST90199731	10-heptadecenoate (17:1n7) levels	Marginal zone B-cell lymphoma	Simple mode	22	-0.929124	0.774389	0.243573	-2.44693	0.588679	0.3949	0.0865592	1.80161	Chen Y	8282 European	http://ftp.ebi.ac.uk/pub/databases/gwas/summary_statistics/GCST90199001-GCST90200000/GCST90199731/GCST90199731_buildGRCh38.tsv.gz
GCST90199731	10-heptadecenoate (17:1n7) levels	Marginal zone B-cell lymphoma	Weighted mode	22	-0.83579	0.706266	0.249877	-2.22007	0.548492	0.433532	0.108601	1.73064	Chen Y	8282 European	http://ftp.ebi.ac.uk/pub/databases/gwas/summary_statistics/GCST90199001-GCST90200000/GCST90199731/GCST90199731_buildGRCh38.tsv.gz
GCST90199840	Pregnenediol disulfate (C21H34O8S2) levels	Marginal zone B-cell lymphoma	MR Egger	34	0.507246	0.284112	0.0836828	-0.0496138	1.06411	1.66071	0.951597	2.89825	Chen Y	8245 European	http://ftp.ebi.ac.uk/pub/databases/gwas/summary_statistics/GCST90199001-GCST90200000/GCST90199840/GCST90199840_buildGRCh38.tsv.gz
GCST90199840	Pregnenediol disulfate (C21H34O8S2) levels	Marginal zone B-cell lymphoma	Weighted median	34	0.565189	0.244634	0.0208692	0.0857058	1.04467	1.75978	1.08949	2.84247	Chen Y	8245 European	http://ftp.ebi.ac.uk/pub/databases/gwas/summary_statistics/GCST90199001-GCST90200000/GCST90199840/GCST90199840_buildGRCh38.tsv.gz
GCST90199840	Pregnenediol disulfate (C21H34O8S2) levels	Marginal zone B-cell lymphoma	Inverse variance weighted	34	0.358256	0.176108	0.0419215	0.0130845	0.703428	1.43083	1.01317	2.02067	Chen Y	8245 European	http://ftp.ebi.ac.uk/pub/databases/gwas/summary_statistics/GCST90199001-GCST90200000/GCST90199840/GCST90199840_buildGRCh38.tsv.gz
GCST90199840	Pregnenediol disulfate (C21H34O8S2) levels	Marginal zone B-cell lymphoma	Simple mode	34	0.455586	0.50098	0.369739	-0.526334	1.43751	1.5771	0.590767	4.21018	Chen Y	8245 European	http://ftp.ebi.ac.uk/pub/databases/gwas/summary_statistics/GCST90199001-GCST90200000/GCST90199840/GCST90199840_buildGRCh38.tsv.gz
GCST90199840	Pregnenediol disulfate (C21H34O8S2) levels	Marginal zone B-cell lymphoma	Weighted mode	34	0.525483	0.2446	0.0391208	0.046067	1.0049	1.69128	1.04714	2.73163	Chen Y	8245 European	http://ftp.ebi.ac.uk/pub/databases/gwas/summary_statistics/GCST90199001-GCST90200000/GCST90199840/GCST90199840_buildGRCh38.tsv.gz
GCST90199848	Succinylcarnitine levels	Marginal zone B-cell lymphoma	MR Egger	29	-0.0353434	0.347013	0.919628	-0.715489	0.644802	0.965274	0.488953	1.90561	Chen Y	8212 European	http://ftp.ebi.ac.uk/pub/databases/gwas/summary_statistics/GCST90199001-GCST90200000/GCST90199848/GCST90199848_buildGRCh38.tsv.gz
GCST90199848	Succinylcarnitine levels	Marginal zone B-cell lymphoma	Weighted median	29	-0.32362	0.270436	0.231439	-0.853675	0.206434	0.723525	0.425847	1.22929	Chen Y	8212 European	http://ftp.ebi.ac.uk/pub/databases/gwas/summary_statistics/GCST90199001-GCST90200000/GCST90199848/GCST90199848_buildGRCh38.tsv.gz
GCST90199848	Succinylcarnitine levels	Marginal zone B-cell lymphoma	Inverse variance weighted	29	-0.521088	0.177605	0.00334653	-0.869194	-0.172983	0.593874	0.419289	0.841152	Chen Y	8212 European	http://ftp.ebi.ac.uk/pub/databases/gwas/summary_statistics/GCST90199001-GCST90200000/GCST90199848/GCST90199848_buildGRCh38.tsv.gz
GCST90199848	Succinylcarnitine levels	Marginal zone B-cell lymphoma	Simple mode	29	-0.831352	0.515135	0.117774	-1.84102	0.178313	0.43546	0.158656	1.1952	Chen Y	8212 European	http://ftp.ebi.ac.uk/pub/databases/gwas/summary_statistics/GCST90199001-GCST90200000/GCST90199848/GCST90199848_buildGRCh38.tsv.gz
GCST90199848	Succinylcarnitine levels	Marginal zone B-cell lymphoma	Weighted mode	29	-0.230502	0.273229	0.406031	-0.766031	0.305027	0.794135	0.464854	1.35666	Chen Y	8212 European	http://ftp.ebi.ac.uk/pub/databases/gwas/summary_statistics/GCST90199001-GCST90200000/GCST90199848/GCST90199848_buildGRCh38.tsv.gz
GCST90199887	(16 or 17)-methylstearate (a19:0 or i19:0) levels	Marginal zone B-cell lymphoma	MR Egger	20	0.29809	0.243156	0.236026	-0.178495	0.774675	1.34728	0.836528	2.16989	Chen Y	8239 European	http://ftp.ebi.ac.uk/pub/databases/gwas/summary_statistics/GCST90199001-GCST90200000/GCST90199887/GCST90199887_buildGRCh38.tsv.gz
GCST90199887	(16 or 17)-methylstearate (a19:0 or i19:0) levels	Marginal zone B-cell lymphoma	Weighted median	20	0.368862	0.249911	0.13995	-0.120963	0.858688	1.44609	0.886067	2.36006	Chen Y	8239 European	http://ftp.ebi.ac.uk/pub/databases/gwas/summary_statistics/GCST90199001-GCST90200000/GCST90199887/GCST90199887_buildGRCh38.tsv.gz
GCST90199887	(16 or 17)-methylstearate (a19:0 or i19:0) levels	Marginal zone B-cell lymphoma	Inverse variance weighted	20	0.374981	0.189302	0.0476071	0.00394858	0.746014	1.45496	1.00396	2.10858	Chen Y	8239 European	http://ftp.ebi.ac.uk/pub/databases/gwas/summary_statistics/GCST90199001-GCST90200000/GCST90199887/GCST90199887_buildGRCh38.tsv.gz
GCST90199887	(16 or 17)-methylstearate (a19:0 or i19:0) levels	Marginal zone B-cell lymphoma	Simple mode	20	0.377929	0.598683	0.535388	-0.79549	1.55135	1.45926	0.45136	4.71782	Chen Y	8239 European	http://ftp.ebi.ac.uk/pub/databases/gwas/summary_statistics/GCST90199001-GCST90200000/GCST90199887/GCST90199887_buildGRCh38.tsv.gz
GCST90199887	(16 or 17)-methylstearate (a19:0 or i19:0) levels	Marginal zone B-cell lymphoma	Weighted mode	20	0.377929	0.22099	0.103516	-0.0552114	0.811069	1.45926	0.946285	2.25031	Chen Y	8239 European	http://ftp.ebi.ac.uk/pub/databases/gwas/summary_statistics/GCST90199001-GCST90200000/GCST90199887/GCST90199887_buildGRCh38.tsv.gz
GCST90199911	Beta-citrylglutamate levels	Marginal zone B-cell lymphoma	MR Egger	26	-0.344685	0.302097	0.265138	-0.936796	0.247425	0.708443	0.391881	1.28072	Chen Y	8226 European	http://ftp.ebi.ac.uk/pub/databases/gwas/summary_statistics/GCST90199001-GCST90200000/GCST90199911/GCST90199911_buildGRCh38.tsv.gz
GCST90199911	Beta-citrylglutamate levels	Marginal zone B-cell lymphoma	Weighted median	26	-0.362531	0.219807	0.0990838	-0.793353	0.0682916	0.695913	0.452326	1.07068	Chen Y	8226 European	http://ftp.ebi.ac.uk/pub/databases/gwas/summary_statistics/GCST90199001-GCST90200000/GCST90199911/GCST90199911_buildGRCh38.tsv.gz
GCST90199911	Beta-citrylglutamate levels	Marginal zone B-cell lymphoma	Inverse variance weighted	26	-0.429961	0.176001	0.0145681	-0.774923	-0.0849983	0.650535	0.460739	0.918514	Chen Y	8226 European	http://ftp.ebi.ac.uk/pub/databases/gwas/summary_statistics/GCST90199001-GCST90200000/GCST90199911/GCST90199911_buildGRCh38.tsv.gz
GCST90199911	Beta-citrylglutamate levels	Marginal zone B-cell lymphoma	Simple mode	26	-0.275917	0.531599	0.608304	-1.31785	0.766018	0.758876	0.26771	2.15118	Chen Y	8226 European	http://ftp.ebi.ac.uk/pub/databases/gwas/summary_statistics/GCST90199001-GCST90200000/GCST90199911/GCST90199911_buildGRCh38.tsv.gz
GCST90199911	Beta-citrylglutamate levels	Marginal zone B-cell lymphoma	Weighted mode	26	-0.333558	0.239076	0.175228	-0.802147	0.13503	0.71637	0.448365	1.14457	Chen Y	8226 European	http://ftp.ebi.ac.uk/pub/databases/gwas/summary_statistics/GCST90199001-GCST90200000/GCST90199911/GCST90199911_buildGRCh38.tsv.gz
GCST90199955	Ferulic acid 4-sulfate levels	Marginal zone B-cell lymphoma	MR Egger	34	0.156944	0.101747	0.132786	-0.0424798	0.356367	1.16993	0.95841	1.42813	Chen Y	7332 European	http://ftp.ebi.ac.uk/pub/databases/gwas/summary_statistics/GCST90199001-GCST90200000/GCST90199955/GCST90199955_buildGRCh38.tsv.gz
GCST90199955	Ferulic acid 4-sulfate levels	Marginal zone B-cell lymphoma	Weighted median	34	0.174052	0.114822	0.129559	-0.0509988	0.399102	1.19012	0.95028	1.49049	Chen Y	7332 European	http://ftp.ebi.ac.uk/pub/databases/gwas/summary_statistics/GCST90199001-GCST90200000/GCST90199955/GCST90199955_buildGRCh38.tsv.gz
GCST90199955	Ferulic acid 4-sulfate levels	Marginal zone B-cell lymphoma	Inverse variance weighted	34	0.180554	0.0866385	0.0371606	0.0107427	0.350366	1.19788	1.0108	1.41959	Chen Y	7332 European	http://ftp.ebi.ac.uk/pub/databases/gwas/summary_statistics/GCST90199001-GCST90200000/GCST90199955/GCST90199955_buildGRCh38.tsv.gz
GCST90199955	Ferulic acid 4-sulfate levels	Marginal zone B-cell lymphoma	Simple mode	34	0.852658	0.372444	0.0285902	0.122667	1.58265	2.34587	1.13051	4.86784	Chen Y	7332 European	http://ftp.ebi.ac.uk/pub/databases/gwas/summary_statistics/GCST90199001-GCST90200000/GCST90199955/GCST90199955_buildGRCh38.tsv.gz
GCST90199955	Ferulic acid 4-sulfate levels	Marginal zone B-cell lymphoma	Weighted mode	34	0.188085	0.0991126	0.0665149	-0.00617596	0.382345	1.20694	0.993843	1.46572	Chen Y	7332 European	http://ftp.ebi.ac.uk/pub/databases/gwas/summary_statistics/GCST90199001-GCST90200000/GCST90199955/GCST90199955_buildGRCh38.tsv.gz
GCST90199997	Behenoyl sphingomyelin (d18:1/22:0) levels	Marginal zone B-cell lymphoma	MR Egger	18	0.294518	0.790259	0.714273	-1.25439	1.84343	1.34248	0.28525	6.31815	Chen Y	8260 European	http://ftp.ebi.ac.uk/pub/databases/gwas/summary_statistics/GCST90199001-GCST90200000/GCST90199997/GCST90199997_buildGRCh38.tsv.gz
GCST90199997	Behenoyl sphingomyelin (d18:1/22:0) levels	Marginal zone B-cell lymphoma	Weighted median	18	0.734607	0.468626	0.11698	-0.183901	1.65311	2.08466	0.832019	5.22322	Chen Y	8260 European	http://ftp.ebi.ac.uk/pub/databases/gwas/summary_statistics/GCST90199001-GCST90200000/GCST90199997/GCST90199997_buildGRCh38.tsv.gz
GCST90199997	Behenoyl sphingomyelin (d18:1/22:0) levels	Marginal zone B-cell lymphoma	Inverse variance weighted	18	0.713169	0.335887	0.0337337	0.0548303	1.37151	2.04045	1.05636	3.94129	Chen Y	8260 European	http://ftp.ebi.ac.uk/pub/databases/gwas/summary_statistics/GCST90199001-GCST90200000/GCST90199997/GCST90199997_buildGRCh38.tsv.gz
GCST90199997	Behenoyl sphingomyelin (d18:1/22:0) levels	Marginal zone B-cell lymphoma	Simple mode	18	0.502433	0.895665	0.582144	-1.25307	2.25794	1.65274	0.285626	9.56333	Chen Y	8260 European	http://ftp.ebi.ac.uk/pub/databases/gwas/summary_statistics/GCST90199001-GCST90200000/GCST90199997/GCST90199997_buildGRCh38.tsv.gz
GCST90199997	Behenoyl sphingomyelin (d18:1/22:0) levels	Marginal zone B-cell lymphoma	Weighted mode	18	0.802074	0.717594	0.279231	-0.604409	2.20856	2.23016	0.546397	9.10258	Chen Y	8260 European	http://ftp.ebi.ac.uk/pub/databases/gwas/summary_statistics/GCST90199001-GCST90200000/GCST90199997/GCST90199997_buildGRCh38.tsv.gz
GCST90200004	N-carbamoylalanine levels	Marginal zone B-cell lymphoma	MR Egger	23	0.899282	0.469294	0.0690459	-0.0205346	1.8191	2.45784	0.979675	6.1663	Chen Y	7315 European	http://ftp.ebi.ac.uk/pub/databases/gwas/summary_statistics/GCST90200001-GCST90201000/GCST90200004/GCST90200004_buildGRCh38.tsv.gz
GCST90200004	N-carbamoylalanine levels	Marginal zone B-cell lymphoma	Weighted median	23	0.934238	0.369495	0.0114578	0.210027	1.65845	2.54527	1.23371	5.25115	Chen Y	7315 European	http://ftp.ebi.ac.uk/pub/databases/gwas/summary_statistics/GCST90200001-GCST90201000/GCST90200004/GCST90200004_buildGRCh38.tsv.gz
GCST90200004	N-carbamoylalanine levels	Marginal zone B-cell lymphoma	Inverse variance weighted	23	0.55812	0.254043	0.0280239	0.0601959	1.05604	1.74738	1.06204	2.87497	Chen Y	7315 European	http://ftp.ebi.ac.uk/pub/databases/gwas/summary_statistics/GCST90200001-GCST90201000/GCST90200004/GCST90200004_buildGRCh38.tsv.gz
GCST90200004	N-carbamoylalanine levels	Marginal zone B-cell lymphoma	Simple mode	23	0.752701	0.681509	0.281326	-0.583056	2.08846	2.12273	0.55819	8.07246	Chen Y	7315 European	http://ftp.ebi.ac.uk/pub/databases/gwas/summary_statistics/GCST90200001-GCST90201000/GCST90200004/GCST90200004_buildGRCh38.tsv.gz
GCST90200004	N-carbamoylalanine levels	Marginal zone B-cell lymphoma	Weighted mode	23	0.960899	0.501434	0.0684095	-0.021911	1.94371	2.61405	0.978327	6.98461	Chen Y	7315 European	http://ftp.ebi.ac.uk/pub/databases/gwas/summary_statistics/GCST90200001-GCST90201000/GCST90200004/GCST90200004_buildGRCh38.tsv.gz
GCST90200008	C-glycosyltryptophan levels	Marginal zone B-cell lymphoma	MR Egger	32	0.420784	0.619432	0.502152	-0.793302	1.63487	1.52316	0.452349	5.12879	Chen Y	8204 European	http://ftp.ebi.ac.uk/pub/databases/gwas/summary_statistics/GCST90200001-GCST90201000/GCST90200008/GCST90200008_buildGRCh38.tsv.gz
GCST90200008	C-glycosyltryptophan levels	Marginal zone B-cell lymphoma	Weighted median	32	0.585345	0.358031	0.10207	-0.116396	1.28709	1.79561	0.890123	3.62222	Chen Y	8204 European	http://ftp.ebi.ac.uk/pub/databases/gwas/summary_statistics/GCST90200001-GCST90201000/GCST90200008/GCST90200008_buildGRCh38.tsv.gz
GCST90200008	C-glycosyltryptophan levels	Marginal zone B-cell lymphoma	Inverse variance weighted	32	0.641638	0.251358	0.0106896	0.148976	1.1343	1.89959	1.16065	3.10899	Chen Y	8204 European	http://ftp.ebi.ac.uk/pub/databases/gwas/summary_statistics/GCST90200001-GCST90201000/GCST90200008/GCST90200008_buildGRCh38.tsv.gz
GCST90200008	C-glycosyltryptophan levels	Marginal zone B-cell lymphoma	Simple mode	32	0.459631	0.621332	0.465016	-0.758178	1.67744	1.58349	0.468519	5.35185	Chen Y	8204 European	http://ftp.ebi.ac.uk/pub/databases/gwas/summary_statistics/GCST90200001-GCST90201000/GCST90200008/GCST90200008_buildGRCh38.tsv.gz
GCST90200008	C-glycosyltryptophan levels	Marginal zone B-cell lymphoma	Weighted mode	32	0.562782	0.566336	0.328051	-0.547236	1.6728	1.75555	0.578547	5.32706	Chen Y	8204 European	http://ftp.ebi.ac.uk/pub/databases/gwas/summary_statistics/GCST90200001-GCST90201000/GCST90200008/GCST90200008_buildGRCh38.tsv.gz
GCST90200011	Arabitol/xylitol levels	Marginal zone B-cell lymphoma	MR Egger	24	1.44548	0.796089	0.0830668	-0.114851	3.00582	4.24391	0.891499	20.2028	Chen Y	8219 European	http://ftp.ebi.ac.uk/pub/databases/gwas/summary_statistics/GCST90200001-GCST90201000/GCST90200011/GCST90200011_buildGRCh38.tsv.gz
GCST90200011	Arabitol/xylitol levels	Marginal zone B-cell lymphoma	Weighted median	24	0.545763	0.441191	0.216079	-0.318972	1.4105	1.72592	0.726896	4.098	Chen Y	8219 European	http://ftp.ebi.ac.uk/pub/databases/gwas/summary_statistics/GCST90200001-GCST90201000/GCST90200011/GCST90200011_buildGRCh38.tsv.gz
GCST90200011	Arabitol/xylitol levels	Marginal zone B-cell lymphoma	Inverse variance weighted	24	0.650348	0.327132	0.0468085	0.00916919	1.29153	1.91621	1.00921	3.63834	Chen Y	8219 European	http://ftp.ebi.ac.uk/pub/databases/gwas/summary_statistics/GCST90200001-GCST90201000/GCST90200011/GCST90200011_buildGRCh38.tsv.gz
GCST90200011	Arabitol/xylitol levels	Marginal zone B-cell lymphoma	Simple mode	24	0.20718	0.868953	0.813663	-1.49597	1.91033	1.2302	0.224032	6.75531	Chen Y	8219 European	http://ftp.ebi.ac.uk/pub/databases/gwas/summary_statistics/GCST90200001-GCST90201000/GCST90200011/GCST90200011_buildGRCh38.tsv.gz
GCST90200011	Arabitol/xylitol levels	Marginal zone B-cell lymphoma	Weighted mode	24	0.576834	0.721808	0.432378	-0.837909	1.99158	1.78039	0.432614	7.32709	Chen Y	8219 European	http://ftp.ebi.ac.uk/pub/databases/gwas/summary_statistics/GCST90200001-GCST90201000/GCST90200011/GCST90200011_buildGRCh38.tsv.gz
GCST90200022	Glycochenodeoxycholate 3-sulfate levels	Marginal zone B-cell lymphoma	MR Egger	29	0.427783	0.346128	0.227137	-0.250628	1.10619	1.53385	0.778312	3.02283	Chen Y	8123 European	http://ftp.ebi.ac.uk/pub/databases/gwas/summary_statistics/GCST90200001-GCST90201000/GCST90200022/GCST90200022_buildGRCh38.tsv.gz
GCST90200022	Glycochenodeoxycholate 3-sulfate levels	Marginal zone B-cell lymphoma	Weighted median	29	0.21231	0.300992	0.480581	-0.377633	0.802254	1.23653	0.685482	2.23056	Chen Y	8123 European	http://ftp.ebi.ac.uk/pub/databases/gwas/summary_statistics/GCST90200001-GCST90201000/GCST90200022/GCST90200022_buildGRCh38.tsv.gz
GCST90200022	Glycochenodeoxycholate 3-sulfate levels	Marginal zone B-cell lymphoma	Inverse variance weighted	29	0.403438	0.188948	0.032746	0.0331006	0.773776	1.49696	1.03365	2.16794	Chen Y	8123 European	http://ftp.ebi.ac.uk/pub/databases/gwas/summary_statistics/GCST90200001-GCST90201000/GCST90200022/GCST90200022_buildGRCh38.tsv.gz
GCST90200022	Glycochenodeoxycholate 3-sulfate levels	Marginal zone B-cell lymphoma	Simple mode	29	0.0958025	0.481505	0.843728	-0.847947	1.03955	1.10054	0.428293	2.82795	Chen Y	8123 European	http://ftp.ebi.ac.uk/pub/databases/gwas/summary_statistics/GCST90200001-GCST90201000/GCST90200022/GCST90200022_buildGRCh38.tsv.gz
GCST90200022	Glycochenodeoxycholate 3-sulfate levels	Marginal zone B-cell lymphoma	Weighted mode	29	0.131394	0.343174	0.704702	-0.541228	0.804016	1.14042	0.582033	2.2345	Chen Y	8123 European	http://ftp.ebi.ac.uk/pub/databases/gwas/summary_statistics/GCST90200001-GCST90201000/GCST90200022/GCST90200022_buildGRCh38.tsv.gz
GCST90200032	2-hydroxybutyrate/2-hydroxyisobutyrate levels	Marginal zone B-cell lymphoma	MR Egger	17	-0.513678	0.707719	0.479121	-1.90081	0.873452	0.598291	0.149448	2.39516	Chen Y	8215 European	http://ftp.ebi.ac.uk/pub/databases/gwas/summary_statistics/GCST90200001-GCST90201000/GCST90200032/GCST90200032_buildGRCh38.tsv.gz
GCST90200032	2-hydroxybutyrate/2-hydroxyisobutyrate levels	Marginal zone B-cell lymphoma	Weighted median	17	-0.428343	0.461154	0.352967	-1.3322	0.475518	0.651588	0.263895	1.60885	Chen Y	8215 European	http://ftp.ebi.ac.uk/pub/databases/gwas/summary_statistics/GCST90200001-GCST90201000/GCST90200032/GCST90200032_buildGRCh38.tsv.gz
GCST90200032	2-hydroxybutyrate/2-hydroxyisobutyrate levels	Marginal zone B-cell lymphoma	Inverse variance weighted	17	-0.667231	0.325878	0.0406105	-1.30595	-0.0285095	0.513128	0.270914	0.971893	Chen Y	8215 European	http://ftp.ebi.ac.uk/pub/databases/gwas/summary_statistics/GCST90200001-GCST90201000/GCST90200032/GCST90200032_buildGRCh38.tsv.gz
GCST90200032	2-hydroxybutyrate/2-hydroxyisobutyrate levels	Marginal zone B-cell lymphoma	Simple mode	17	-0.181967	0.682391	0.793136	-1.51945	1.15552	0.833628	0.218831	3.17567	Chen Y	8215 European	http://ftp.ebi.ac.uk/pub/databases/gwas/summary_statistics/GCST90200001-GCST90201000/GCST90200032/GCST90200032_buildGRCh38.tsv.gz
GCST90200032	2-hydroxybutyrate/2-hydroxyisobutyrate levels	Marginal zone B-cell lymphoma	Weighted mode	17	-0.198705	0.655859	0.765818	-1.48419	1.08678	0.819792	0.226686	2.96471	Chen Y	8215 European	http://ftp.ebi.ac.uk/pub/databases/gwas/summary_statistics/GCST90200001-GCST90201000/GCST90200032/GCST90200032_buildGRCh38.tsv.gz
GCST90200208	Glucuronide of piperine metabolite C17H21NO3 (4) levels	Marginal zone B-cell lymphoma	MR Egger	20	-0.145028	0.168296	0.400163	-0.474887	0.184832	0.864998	0.621955	1.20302	Chen Y	7833 European	http://ftp.ebi.ac.uk/pub/databases/gwas/summary_statistics/GCST90200001-GCST90201000/GCST90200208/GCST90200208_buildGRCh38.tsv.gz
GCST90200208	Glucuronide of piperine metabolite C17H21NO3 (4) levels	Marginal zone B-cell lymphoma	Weighted median	20	-0.175291	0.173141	0.311338	-0.514648	0.164065	0.839212	0.597711	1.17829	Chen Y	7833 European	http://ftp.ebi.ac.uk/pub/databases/gwas/summary_statistics/GCST90200001-GCST90201000/GCST90200208/GCST90200208_buildGRCh38.tsv.gz
GCST90200208	Glucuronide of piperine metabolite C17H21NO3 (4) levels	Marginal zone B-cell lymphoma	Inverse variance weighted	20	-0.300297	0.138893	0.0306127	-0.572528	-0.0280662	0.740598	0.564098	0.972324	Chen Y	7833 European	http://ftp.ebi.ac.uk/pub/databases/gwas/summary_statistics/GCST90200001-GCST90201000/GCST90200208/GCST90200208_buildGRCh38.tsv.gz
GCST90200208	Glucuronide of piperine metabolite C17H21NO3 (4) levels	Marginal zone B-cell lymphoma	Simple mode	20	-0.586109	0.606341	0.345872	-1.77454	0.60232	0.556489	0.169562	1.82635	Chen Y	7833 European	http://ftp.ebi.ac.uk/pub/databases/gwas/summary_statistics/GCST90200001-GCST90201000/GCST90200208/GCST90200208_buildGRCh38.tsv.gz
GCST90200208	Glucuronide of piperine metabolite C17H21NO3 (4) levels	Marginal zone B-cell lymphoma	Weighted mode	20	-0.218489	0.161333	0.191539	-0.534702	0.0977248	0.803733	0.585844	1.10266	Chen Y	7833 European	http://ftp.ebi.ac.uk/pub/databases/gwas/summary_statistics/GCST90200001-GCST90201000/GCST90200208/GCST90200208_buildGRCh38.tsv.gz
GCST90200235	Succinoyltaurine levels	Marginal zone B-cell lymphoma	MR Egger	27	0.223747	0.106682	0.0462411	0.0146496	0.432845	1.25075	1.01476	1.54164	Chen Y	7897 European	http://ftp.ebi.ac.uk/pub/databases/gwas/summary_statistics/GCST90200001-GCST90201000/GCST90200235/GCST90200235_buildGRCh38.tsv.gz
GCST90200235	Succinoyltaurine levels	Marginal zone B-cell lymphoma	Weighted median	27	0.206882	0.131592	0.115917	-0.051039	0.464803	1.22984	0.950242	1.5917	Chen Y	7897 European	http://ftp.ebi.ac.uk/pub/databases/gwas/summary_statistics/GCST90200001-GCST90201000/GCST90200235/GCST90200235_buildGRCh38.tsv.gz
GCST90200235	Succinoyltaurine levels	Marginal zone B-cell lymphoma	Inverse variance weighted	27	0.187289	0.0899166	0.0372584	0.0110527	0.363526	1.20598	1.01111	1.43839	Chen Y	7897 European	http://ftp.ebi.ac.uk/pub/databases/gwas/summary_statistics/GCST90200001-GCST90201000/GCST90200235/GCST90200235_buildGRCh38.tsv.gz
GCST90200235	Succinoyltaurine levels	Marginal zone B-cell lymphoma	Simple mode	27	0.106739	0.333153	0.751234	-0.546241	0.759719	1.11264	0.579122	2.13768	Chen Y	7897 European	http://ftp.ebi.ac.uk/pub/databases/gwas/summary_statistics/GCST90200001-GCST90201000/GCST90200235/GCST90200235_buildGRCh38.tsv.gz
GCST90200235	Succinoyltaurine levels	Marginal zone B-cell lymphoma	Weighted mode	27	0.22706	0.106881	0.0433072	0.017572	0.436547	1.2549	1.01773	1.54736	Chen Y	7897 European	http://ftp.ebi.ac.uk/pub/databases/gwas/summary_statistics/GCST90200001-GCST90201000/GCST90200235/GCST90200235_buildGRCh38.tsv.gz
GCST90200302	Alpha-tocopherol levels	Marginal zone B-cell lymphoma	MR Egger	27	-0.884047	0.519048	0.100932	-1.90138	0.133288	0.413108	0.149362	1.14258	Chen Y	8192 European	http://ftp.ebi.ac.uk/pub/databases/gwas/summary_statistics/GCST90200001-GCST90201000/GCST90200302/GCST90200302_buildGRCh38.tsv.gz
GCST90200302	Alpha-tocopherol levels	Marginal zone B-cell lymphoma	Weighted median	27	-0.352352	0.377542	0.350676	-1.09233	0.38763	0.703033	0.335433	1.47349	Chen Y	8192 European	http://ftp.ebi.ac.uk/pub/databases/gwas/summary_statistics/GCST90200001-GCST90201000/GCST90200302/GCST90200302_buildGRCh38.tsv.gz
GCST90200302	Alpha-tocopherol levels	Marginal zone B-cell lymphoma	Inverse variance weighted	27	-0.539338	0.246146	0.0284424	-1.02179	-0.0568918	0.583134	0.359952	0.944696	Chen Y	8192 European	http://ftp.ebi.ac.uk/pub/databases/gwas/summary_statistics/GCST90200001-GCST90201000/GCST90200302/GCST90200302_buildGRCh38.tsv.gz
GCST90200302	Alpha-tocopherol levels	Marginal zone B-cell lymphoma	Simple mode	27	-0.0121519	0.792439	0.987882	-1.56533	1.54103	0.987922	0.209018	4.66939	Chen Y	8192 European	http://ftp.ebi.ac.uk/pub/databases/gwas/summary_statistics/GCST90200001-GCST90201000/GCST90200302/GCST90200302_buildGRCh38.tsv.gz
GCST90200302	Alpha-tocopherol levels	Marginal zone B-cell lymphoma	Weighted mode	27	-1.47127	0.609001	0.0230218	-2.66491	-0.277631	0.229633	0.0696053	0.757576	Chen Y	8192 European	http://ftp.ebi.ac.uk/pub/databases/gwas/summary_statistics/GCST90200001-GCST90201000/GCST90200302/GCST90200302_buildGRCh38.tsv.gz
GCST90200314	N-acetylneuraminate levels	Marginal zone B-cell lymphoma	MR Egger	32	0.786611	0.541808	0.156928	-0.275332	1.84855	2.19594	0.75932	6.35064	Chen Y	8200 European	http://ftp.ebi.ac.uk/pub/databases/gwas/summary_statistics/GCST90200001-GCST90201000/GCST90200314/GCST90200314_buildGRCh38.tsv.gz
GCST90200314	N-acetylneuraminate levels	Marginal zone B-cell lymphoma	Weighted median	32	0.589656	0.36325	0.10453	-0.122314	1.30163	1.80337	0.88487	3.67527	Chen Y	8200 European	http://ftp.ebi.ac.uk/pub/databases/gwas/summary_statistics/GCST90200001-GCST90201000/GCST90200314/GCST90200314_buildGRCh38.tsv.gz
GCST90200314	N-acetylneuraminate levels	Marginal zone B-cell lymphoma	Inverse variance weighted	32	0.621623	0.254104	0.0144318	0.123579	1.11967	1.86195	1.13154	3.06383	Chen Y	8200 European	http://ftp.ebi.ac.uk/pub/databases/gwas/summary_statistics/GCST90200001-GCST90201000/GCST90200314/GCST90200314_buildGRCh38.tsv.gz
GCST90200314	N-acetylneuraminate levels	Marginal zone B-cell lymphoma	Simple mode	32	0.550581	0.667094	0.415484	-0.756923	1.85809	1.73426	0.469108	6.41145	Chen Y	8200 European	http://ftp.ebi.ac.uk/pub/databases/gwas/summary_statistics/GCST90200001-GCST90201000/GCST90200314/GCST90200314_buildGRCh38.tsv.gz
GCST90200314	N-acetylneuraminate levels	Marginal zone B-cell lymphoma	Weighted mode	32	0.593402	0.672025	0.384029	-0.723766	1.91057	1.81014	0.484923	6.75694	Chen Y	8200 European	http://ftp.ebi.ac.uk/pub/databases/gwas/summary_statistics/GCST90200001-GCST90201000/GCST90200314/GCST90200314_buildGRCh38.tsv.gz
GCST90200359	5-methylthioadenosine (mta) levels	Marginal zone B-cell lymphoma	MR Egger	26	-0.853558	0.624437	0.184318	-2.07746	0.370339	0.425897	0.125248	1.44822	Chen Y	8210 European	http://ftp.ebi.ac.uk/pub/databases/gwas/summary_statistics/GCST90200001-GCST90201000/GCST90200359/GCST90200359_buildGRCh38.tsv.gz
GCST90200359	5-methylthioadenosine (mta) levels	Marginal zone B-cell lymphoma	Weighted median	26	-0.807921	0.386764	0.0367145	-1.56598	-0.0498634	0.445784	0.208883	0.951359	Chen Y	8210 European	http://ftp.ebi.ac.uk/pub/databases/gwas/summary_statistics/GCST90200001-GCST90201000/GCST90200359/GCST90200359_buildGRCh38.tsv.gz
GCST90200359	5-methylthioadenosine (mta) levels	Marginal zone B-cell lymphoma	Inverse variance weighted	26	-1.12335	0.266559	2.50598e-05	-1.6458	-0.600893	0.325189	0.192857	0.548322	Chen Y	8210 European	http://ftp.ebi.ac.uk/pub/databases/gwas/summary_statistics/GCST90200001-GCST90201000/GCST90200359/GCST90200359_buildGRCh38.tsv.gz
GCST90200359	5-methylthioadenosine (mta) levels	Marginal zone B-cell lymphoma	Simple mode	26	-1.14221	0.758541	0.144652	-2.62895	0.344534	0.319114	0.0721545	1.41133	Chen Y	8210 European	http://ftp.ebi.ac.uk/pub/databases/gwas/summary_statistics/GCST90200001-GCST90201000/GCST90200359/GCST90200359_buildGRCh38.tsv.gz
GCST90200359	5-methylthioadenosine (mta) levels	Marginal zone B-cell lymphoma	Weighted mode	26	-0.681322	0.56405	0.238385	-1.78686	0.424216	0.505948	0.167485	1.52839	Chen Y	8210 European	http://ftp.ebi.ac.uk/pub/databases/gwas/summary_statistics/GCST90200001-GCST90201000/GCST90200359/GCST90200359_buildGRCh38.tsv.gz
GCST90200372	Arginine levels	Marginal zone B-cell lymphoma	MR Egger	22	-0.141566	0.699951	0.841763	-1.51347	1.23034	0.867998	0.220144	3.42239	Chen Y	8237 European	http://ftp.ebi.ac.uk/pub/databases/gwas/summary_statistics/GCST90200001-GCST90201000/GCST90200372/GCST90200372_buildGRCh38.tsv.gz
GCST90200372	Arginine levels	Marginal zone B-cell lymphoma	Weighted median	22	-0.515704	0.355119	0.146445	-1.21174	0.180329	0.59708	0.29768	1.19761	Chen Y	8237 European	http://ftp.ebi.ac.uk/pub/databases/gwas/summary_statistics/GCST90200001-GCST90201000/GCST90200372/GCST90200372_buildGRCh38.tsv.gz
GCST90200372	Arginine levels	Marginal zone B-cell lymphoma	Inverse variance weighted	22	-0.627979	0.255248	0.0138833	-1.12826	-0.127693	0.533669	0.323594	0.880124	Chen Y	8237 European	http://ftp.ebi.ac.uk/pub/databases/gwas/summary_statistics/GCST90200001-GCST90201000/GCST90200372/GCST90200372_buildGRCh38.tsv.gz
GCST90200372	Arginine levels	Marginal zone B-cell lymphoma	Simple mode	22	-0.836182	0.659307	0.21858	-2.12842	0.456059	0.433362	0.119025	1.57784	Chen Y	8237 European	http://ftp.ebi.ac.uk/pub/databases/gwas/summary_statistics/GCST90200001-GCST90201000/GCST90200372/GCST90200372_buildGRCh38.tsv.gz
GCST90200372	Arginine levels	Marginal zone B-cell lymphoma	Weighted mode	22	-0.347166	0.542859	0.529404	-1.41117	0.716838	0.706688	0.243858	2.04795	Chen Y	8237 European	http://ftp.ebi.ac.uk/pub/databases/gwas/summary_statistics/GCST90200001-GCST90201000/GCST90200372/GCST90200372_buildGRCh38.tsv.gz
GCST90200394	Inosine levels	Marginal zone B-cell lymphoma	MR Egger	22	0.322662	0.519654	0.541667	-0.69586	1.34118	1.3808	0.498646	3.82356	Chen Y	4940 European	http://ftp.ebi.ac.uk/pub/databases/gwas/summary_statistics/GCST90200001-GCST90201000/GCST90200394/GCST90200394_buildGRCh38.tsv.gz
GCST90200394	Inosine levels	Marginal zone B-cell lymphoma	Weighted median	22	0.619396	0.364782	0.0895098	-0.0955768	1.33437	1.85781	0.908849	3.7976	Chen Y	4940 European	http://ftp.ebi.ac.uk/pub/databases/gwas/summary_statistics/GCST90200001-GCST90201000/GCST90200394/GCST90200394_buildGRCh38.tsv.gz
GCST90200394	Inosine levels	Marginal zone B-cell lymphoma	Inverse variance weighted	22	0.503738	0.2392	0.0352108	0.0349056	0.97257	1.6549	1.03552	2.64473	Chen Y	4940 European	http://ftp.ebi.ac.uk/pub/databases/gwas/summary_statistics/GCST90200001-GCST90201000/GCST90200394/GCST90200394_buildGRCh38.tsv.gz
GCST90200394	Inosine levels	Marginal zone B-cell lymphoma	Simple mode	22	1.35767	0.659726	0.0522221	0.0646089	2.65073	3.88713	1.06674	14.1644	Chen Y	4940 European	http://ftp.ebi.ac.uk/pub/databases/gwas/summary_statistics/GCST90200001-GCST90201000/GCST90200394/GCST90200394_buildGRCh38.tsv.gz
GCST90200394	Inosine levels	Marginal zone B-cell lymphoma	Weighted mode	22	1.16533	0.625109	0.0763328	-0.0598788	2.39055	3.20699	0.941879	10.9195	Chen Y	4940 European	http://ftp.ebi.ac.uk/pub/databases/gwas/summary_statistics/GCST90200001-GCST90201000/GCST90200394/GCST90200394_buildGRCh38.tsv.gz
GCST90200400	Nicotinamide levels	Marginal zone B-cell lymphoma	MR Egger	24	0.486672	0.638979	0.454363	-0.765727	1.73907	1.62689	0.464996	5.69205	Chen Y	8110 European	http://ftp.ebi.ac.uk/pub/databases/gwas/summary_statistics/GCST90200001-GCST90201000/GCST90200400/GCST90200400_buildGRCh38.tsv.gz
GCST90200400	Nicotinamide levels	Marginal zone B-cell lymphoma	Weighted median	24	1.12963	0.394698	0.00420962	0.356022	1.90324	3.09451	1.42764	6.70759	Chen Y	8110 European	http://ftp.ebi.ac.uk/pub/databases/gwas/summary_statistics/GCST90200001-GCST90201000/GCST90200400/GCST90200400_buildGRCh38.tsv.gz
GCST90200400	Nicotinamide levels	Marginal zone B-cell lymphoma	Inverse variance weighted	24	0.913547	0.279264	0.00107065	0.366191	1.4609	2.49315	1.44223	4.30985	Chen Y	8110 European	http://ftp.ebi.ac.uk/pub/databases/gwas/summary_statistics/GCST90200001-GCST90201000/GCST90200400/GCST90200400_buildGRCh38.tsv.gz
GCST90200400	Nicotinamide levels	Marginal zone B-cell lymphoma	Simple mode	24	1.38761	0.782302	0.0893472	-0.145706	2.92092	4.00525	0.864412	18.5583	Chen Y	8110 European	http://ftp.ebi.ac.uk/pub/databases/gwas/summary_statistics/GCST90200001-GCST90201000/GCST90200400/GCST90200400_buildGRCh38.tsv.gz
GCST90200400	Nicotinamide levels	Marginal zone B-cell lymphoma	Weighted mode	24	1.27178	0.675378	0.0724005	-0.0519629	2.59552	3.56719	0.949364	13.4035	Chen Y	8110 European	http://ftp.ebi.ac.uk/pub/databases/gwas/summary_statistics/GCST90200001-GCST90201000/GCST90200400/GCST90200400_buildGRCh38.tsv.gz
GCST90200404	Ornithine levels	Marginal zone B-cell lymphoma	MR Egger	27	0.299974	0.451159	0.512204	-0.584297	1.18425	1.34982	0.557498	3.26822	Chen Y	8255 European	http://ftp.ebi.ac.uk/pub/databases/gwas/summary_statistics/GCST90200001-GCST90201000/GCST90200404/GCST90200404_buildGRCh38.tsv.gz
GCST90200404	Ornithine levels	Marginal zone B-cell lymphoma	Weighted median	27	0.734223	0.365245	0.0444077	0.0183433	1.4501	2.08386	1.01851	4.26355	Chen Y	8255 European	http://ftp.ebi.ac.uk/pub/databases/gwas/summary_statistics/GCST90200001-GCST90201000/GCST90200404/GCST90200404_buildGRCh38.tsv.gz
GCST90200404	Ornithine levels	Marginal zone B-cell lymphoma	Inverse variance weighted	27	0.682437	0.24709	0.00574663	0.198141	1.16673	1.97869	1.21913	3.21148	Chen Y	8255 European	http://ftp.ebi.ac.uk/pub/databases/gwas/summary_statistics/GCST90200001-GCST90201000/GCST90200404/GCST90200404_buildGRCh38.tsv.gz
GCST90200404	Ornithine levels	Marginal zone B-cell lymphoma	Simple mode	27	1.09106	0.666304	0.113576	-0.21489	2.39702	2.97744	0.80663	10.9904	Chen Y	8255 European	http://ftp.ebi.ac.uk/pub/databases/gwas/summary_statistics/GCST90200001-GCST90201000/GCST90200404/GCST90200404_buildGRCh38.tsv.gz
GCST90200404	Ornithine levels	Marginal zone B-cell lymphoma	Weighted mode	27	0.668868	0.574485	0.254878	-0.457123	1.79486	1.95203	0.633103	6.01863	Chen Y	8255 European	http://ftp.ebi.ac.uk/pub/databases/gwas/summary_statistics/GCST90200001-GCST90201000/GCST90200404/GCST90200404_buildGRCh38.tsv.gz
GCST90200459	Margarate (17:0) levels	Marginal zone B-cell lymphoma	MR Egger	22	-1.96025	0.666998	0.00811618	-3.26756	-0.652933	0.140823	0.0380991	0.520517	Chen Y	8279 European	http://ftp.ebi.ac.uk/pub/databases/gwas/summary_statistics/GCST90200001-GCST90201000/GCST90200459/GCST90200459_buildGRCh38.tsv.gz
GCST90200459	Margarate (17:0) levels	Marginal zone B-cell lymphoma	Weighted median	22	-0.854903	0.45148	0.0582839	-1.7398	0.029998	0.425324	0.175555	1.03045	Chen Y	8279 European	http://ftp.ebi.ac.uk/pub/databases/gwas/summary_statistics/GCST90200001-GCST90201000/GCST90200459/GCST90200459_buildGRCh38.tsv.gz
GCST90200459	Margarate (17:0) levels	Marginal zone B-cell lymphoma	Inverse variance weighted	22	-0.766769	0.315491	0.0150823	-1.38513	-0.148406	0.464512	0.250291	0.862081	Chen Y	8279 European	http://ftp.ebi.ac.uk/pub/databases/gwas/summary_statistics/GCST90200001-GCST90201000/GCST90200459/GCST90200459_buildGRCh38.tsv.gz
GCST90200459	Margarate (17:0) levels	Marginal zone B-cell lymphoma	Simple mode	22	-0.817729	0.900786	0.374287	-2.58327	0.947811	0.441433	0.0755267	2.58006	Chen Y	8279 European	http://ftp.ebi.ac.uk/pub/databases/gwas/summary_statistics/GCST90200001-GCST90201000/GCST90200459/GCST90200459_buildGRCh38.tsv.gz
GCST90200459	Margarate (17:0) levels	Marginal zone B-cell lymphoma	Weighted mode	22	-0.893315	0.849622	0.305012	-2.55857	0.771943	0.409297	0.0774151	2.16397	Chen Y	8279 European	http://ftp.ebi.ac.uk/pub/databases/gwas/summary_statistics/GCST90200001-GCST90201000/GCST90200459/GCST90200459_buildGRCh38.tsv.gz
GCST90200491	X-12026 levels	Marginal zone B-cell lymphoma	MR Egger	27	-0.9198	0.537686	0.0995264	-1.97367	0.134065	0.398599	0.138947	1.14347	Chen Y	8180 European	http://ftp.ebi.ac.uk/pub/databases/gwas/summary_statistics/GCST90200001-GCST90201000/GCST90200491/GCST90200491_buildGRCh38.tsv.gz
GCST90200491	X-12026 levels	Marginal zone B-cell lymphoma	Weighted median	27	-0.797601	0.376608	0.0341872	-1.53575	-0.0594499	0.450408	0.215294	0.942283	Chen Y	8180 European	http://ftp.ebi.ac.uk/pub/databases/gwas/summary_statistics/GCST90200001-GCST90201000/GCST90200491/GCST90200491_buildGRCh38.tsv.gz
GCST90200491	X-12026 levels	Marginal zone B-cell lymphoma	Inverse variance weighted	27	-0.530794	0.264669	0.0449095	-1.04954	-0.0120428	0.588138	0.350097	0.988029	Chen Y	8180 European	http://ftp.ebi.ac.uk/pub/databases/gwas/summary_statistics/GCST90200001-GCST90201000/GCST90200491/GCST90200491_buildGRCh38.tsv.gz
GCST90200491	X-12026 levels	Marginal zone B-cell lymphoma	Simple mode	27	-0.966405	0.691446	0.174028	-2.32164	0.388829	0.380448	0.0981126	1.47525	Chen Y	8180 European	http://ftp.ebi.ac.uk/pub/databases/gwas/summary_statistics/GCST90200001-GCST90201000/GCST90200491/GCST90200491_buildGRCh38.tsv.gz
GCST90200491	X-12026 levels	Marginal zone B-cell lymphoma	Weighted mode	27	-0.94073	0.541437	0.0941384	-2.00195	0.120487	0.390343	0.135072	1.12805	Chen Y	8180 European	http://ftp.ebi.ac.uk/pub/databases/gwas/summary_statistics/GCST90200001-GCST90201000/GCST90200491/GCST90200491_buildGRCh38.tsv.gz
GCST90200504	X-12830 levels	Marginal zone B-cell lymphoma	MR Egger	27	0.301856	0.308485	0.337195	-0.302774	0.906487	1.35237	0.738766	2.47561	Chen Y	5725 European	http://ftp.ebi.ac.uk/pub/databases/gwas/summary_statistics/GCST90200001-GCST90201000/GCST90200504/GCST90200504_buildGRCh38.tsv.gz
GCST90200504	X-12830 levels	Marginal zone B-cell lymphoma	Weighted median	27	0.176689	0.276348	0.522582	-0.364953	0.71833	1.19326	0.694229	2.05101	Chen Y	5725 European	http://ftp.ebi.ac.uk/pub/databases/gwas/summary_statistics/GCST90200001-GCST90201000/GCST90200504/GCST90200504_buildGRCh38.tsv.gz
GCST90200504	X-12830 levels	Marginal zone B-cell lymphoma	Inverse variance weighted	27	0.40857	0.180231	0.0233951	0.0553166	0.761824	1.50466	1.05688	2.14218	Chen Y	5725 European	http://ftp.ebi.ac.uk/pub/databases/gwas/summary_statistics/GCST90200001-GCST90201000/GCST90200504/GCST90200504_buildGRCh38.tsv.gz
GCST90200504	X-12830 levels	Marginal zone B-cell lymphoma	Simple mode	27	0.391651	0.41391	0.352747	-0.419614	1.20292	1.47942	0.657301	3.32981	Chen Y	5725 European	http://ftp.ebi.ac.uk/pub/databases/gwas/summary_statistics/GCST90200001-GCST90201000/GCST90200504/GCST90200504_buildGRCh38.tsv.gz
GCST90200504	X-12830 levels	Marginal zone B-cell lymphoma	Weighted mode	27	0.233626	0.266367	0.388474	-0.288453	0.755704	1.26317	0.749422	2.12911	Chen Y	5725 European	http://ftp.ebi.ac.uk/pub/databases/gwas/summary_statistics/GCST90200001-GCST90201000/GCST90200504/GCST90200504_buildGRCh38.tsv.gz
GCST90200519	X-13729 levels	Marginal zone B-cell lymphoma	MR Egger	27	0.654037	0.534652	0.232624	-0.39388	1.70195	1.92329	0.674435	5.48466	Chen Y	7724 European	http://ftp.ebi.ac.uk/pub/databases/gwas/summary_statistics/GCST90200001-GCST90201000/GCST90200519/GCST90200519_buildGRCh38.tsv.gz
GCST90200519	X-13729 levels	Marginal zone B-cell lymphoma	Weighted median	27	0.756437	0.361372	0.0363283	0.0481471	1.46473	2.13067	1.04932	4.32636	Chen Y	7724 European	http://ftp.ebi.ac.uk/pub/databases/gwas/summary_statistics/GCST90200001-GCST90201000/GCST90200519/GCST90200519_buildGRCh38.tsv.gz
GCST90200519	X-13729 levels	Marginal zone B-cell lymphoma	Inverse variance weighted	27	0.527936	0.266482	0.0475765	0.00563126	1.05024	1.69543	1.00565	2.85834	Chen Y	7724 European	http://ftp.ebi.ac.uk/pub/databases/gwas/summary_statistics/GCST90200001-GCST90201000/GCST90200519/GCST90200519_buildGRCh38.tsv.gz
GCST90200519	X-13729 levels	Marginal zone B-cell lymphoma	Simple mode	27	0.768042	0.66253	0.256888	-0.530517	2.0666	2.15554	0.5883	7.89793	Chen Y	7724 European	http://ftp.ebi.ac.uk/pub/databases/gwas/summary_statistics/GCST90200001-GCST90201000/GCST90200519/GCST90200519_buildGRCh38.tsv.gz
GCST90200519	X-13729 levels	Marginal zone B-cell lymphoma	Weighted mode	27	0.889374	0.511185	0.0937161	-0.112549	1.8913	2.4336	0.893553	6.62796	Chen Y	7724 European	http://ftp.ebi.ac.uk/pub/databases/gwas/summary_statistics/GCST90200001-GCST90201000/GCST90200519/GCST90200519_buildGRCh38.tsv.gz
GCST90200555	X-17690 levels	Marginal zone B-cell lymphoma	MR Egger	27	0.486279	0.515248	0.354315	-0.523606	1.49616	1.62625	0.592381	4.46453	Chen Y	7043 European	http://ftp.ebi.ac.uk/pub/databases/gwas/summary_statistics/GCST90200001-GCST90201000/GCST90200555/GCST90200555_buildGRCh38.tsv.gz
GCST90200555	X-17690 levels	Marginal zone B-cell lymphoma	Weighted median	27	0.520214	0.313751	0.0973077	-0.0947376	1.13517	1.68239	0.909612	3.11169	Chen Y	7043 European	http://ftp.ebi.ac.uk/pub/databases/gwas/summary_statistics/GCST90200001-GCST90201000/GCST90200555/GCST90200555_buildGRCh38.tsv.gz
GCST90200555	X-17690 levels	Marginal zone B-cell lymphoma	Inverse variance weighted	27	0.44258	0.218525	0.0428357	0.0142715	0.870889	1.55672	1.01437	2.38903	Chen Y	7043 European	http://ftp.ebi.ac.uk/pub/databases/gwas/summary_statistics/GCST90200001-GCST90201000/GCST90200555/GCST90200555_buildGRCh38.tsv.gz
GCST90200555	X-17690 levels	Marginal zone B-cell lymphoma	Simple mode	27	0.294918	0.586493	0.619303	-0.854608	1.44444	1.34302	0.42545	4.23949	Chen Y	7043 European	http://ftp.ebi.ac.uk/pub/databases/gwas/summary_statistics/GCST90200001-GCST90201000/GCST90200555/GCST90200555_buildGRCh38.tsv.gz
GCST90200555	X-17690 levels	Marginal zone B-cell lymphoma	Weighted mode	27	0.437636	0.41955	0.306501	-0.384682	1.25995	1.54904	0.680667	3.52526	Chen Y	7043 European	http://ftp.ebi.ac.uk/pub/databases/gwas/summary_statistics/GCST90200001-GCST90201000/GCST90200555/GCST90200555_buildGRCh38.tsv.gz
GCST90200556	X-18345 levels	Marginal zone B-cell lymphoma	MR Egger	32	-0.713174	0.307308	0.0272862	-1.3155	-0.110851	0.490086	0.268341	0.895072	Chen Y	5476 European	http://ftp.ebi.ac.uk/pub/databases/gwas/summary_statistics/GCST90200001-GCST90201000/GCST90200556/GCST90200556_buildGRCh38.tsv.gz
GCST90200556	X-18345 levels	Marginal zone B-cell lymphoma	Weighted median	32	-0.592138	0.257416	0.02143	-1.09667	-0.0876039	0.553143	0.33398	0.916124	Chen Y	5476 European	http://ftp.ebi.ac.uk/pub/databases/gwas/summary_statistics/GCST90200001-GCST90201000/GCST90200556/GCST90200556_buildGRCh38.tsv.gz
GCST90200556	X-18345 levels	Marginal zone B-cell lymphoma	Inverse variance weighted	32	-0.523432	0.183018	0.00423644	-0.882149	-0.164716	0.592483	0.413893	0.848134	Chen Y	5476 European	http://ftp.ebi.ac.uk/pub/databases/gwas/summary_statistics/GCST90200001-GCST90201000/GCST90200556/GCST90200556_buildGRCh38.tsv.gz
GCST90200556	X-18345 levels	Marginal zone B-cell lymphoma	Simple mode	32	-0.459494	0.408987	0.269854	-1.26111	0.342121	0.631603	0.283339	1.40793	Chen Y	5476 European	http://ftp.ebi.ac.uk/pub/databases/gwas/summary_statistics/GCST90200001-GCST90201000/GCST90200556/GCST90200556_buildGRCh38.tsv.gz
GCST90200556	X-18345 levels	Marginal zone B-cell lymphoma	Weighted mode	32	-0.612842	0.326924	0.070302	-1.25361	0.0279292	0.541809	0.285471	1.02832	Chen Y	5476 European	http://ftp.ebi.ac.uk/pub/databases/gwas/summary_statistics/GCST90200001-GCST90201000/GCST90200556/GCST90200556_buildGRCh38.tsv.gz
GCST90200586	X-21471 levels	Marginal zone B-cell lymphoma	MR Egger	27	0.346506	0.278209	0.224499	-0.198783	0.891796	1.41412	0.819727	2.43951	Chen Y	7982 European	http://ftp.ebi.ac.uk/pub/databases/gwas/summary_statistics/GCST90200001-GCST90201000/GCST90200586/GCST90200586_buildGRCh38.tsv.gz
GCST90200586	X-21471 levels	Marginal zone B-cell lymphoma	Weighted median	27	0.264939	0.246812	0.283073	-0.218813	0.748691	1.30335	0.803472	2.11423	Chen Y	7982 European	http://ftp.ebi.ac.uk/pub/databases/gwas/summary_statistics/GCST90200001-GCST90201000/GCST90200586/GCST90200586_buildGRCh38.tsv.gz
GCST90200586	X-21471 levels	Marginal zone B-cell lymphoma	Inverse variance weighted	27	0.544008	0.164505	0.00094321	0.221578	0.866437	1.7229	1.24804	2.37842	Chen Y	7982 European	http://ftp.ebi.ac.uk/pub/databases/gwas/summary_statistics/GCST90200001-GCST90201000/GCST90200586/GCST90200586_buildGRCh38.tsv.gz
GCST90200586	X-21471 levels	Marginal zone B-cell lymphoma	Simple mode	27	0.957737	0.407791	0.0267235	0.158467	1.75701	2.60579	1.17171	5.79507	Chen Y	7982 European	http://ftp.ebi.ac.uk/pub/databases/gwas/summary_statistics/GCST90200001-GCST90201000/GCST90200586/GCST90200586_buildGRCh38.tsv.gz
GCST90200586	X-21471 levels	Marginal zone B-cell lymphoma	Weighted mode	27	0.245418	0.241796	0.319468	-0.228502	0.719337	1.27815	0.795725	2.05307	Chen Y	7982 European	http://ftp.ebi.ac.uk/pub/databases/gwas/summary_statistics/GCST90200001-GCST90201000/GCST90200586/GCST90200586_buildGRCh38.tsv.gz
GCST90200636	X-24544 levels	Marginal zone B-cell lymphoma	MR Egger	33	0.0941572	0.250464	0.709529	-0.396753	0.585068	1.09873	0.6725	1.79511	Chen Y	7939 European	http://ftp.ebi.ac.uk/pub/databases/gwas/summary_statistics/GCST90200001-GCST90201000/GCST90200636/GCST90200636_buildGRCh38.tsv.gz
GCST90200636	X-24544 levels	Marginal zone B-cell lymphoma	Weighted median	33	0.133658	0.210826	0.526099	-0.279561	0.546876	1.143	0.756116	1.72785	Chen Y	7939 European	http://ftp.ebi.ac.uk/pub/databases/gwas/summary_statistics/GCST90200001-GCST90201000/GCST90200636/GCST90200636_buildGRCh38.tsv.gz
GCST90200636	X-24544 levels	Marginal zone B-cell lymphoma	Inverse variance weighted	33	0.373779	0.169903	0.0278098	0.0407697	0.706788	1.45322	1.04161	2.02747	Chen Y	7939 European	http://ftp.ebi.ac.uk/pub/databases/gwas/summary_statistics/GCST90200001-GCST90201000/GCST90200636/GCST90200636_buildGRCh38.tsv.gz
GCST90200636	X-24544 levels	Marginal zone B-cell lymphoma	Simple mode	33	0.451712	0.600847	0.45767	-0.725948	1.62937	1.571	0.483866	5.10067	Chen Y	7939 European	http://ftp.ebi.ac.uk/pub/databases/gwas/summary_statistics/GCST90200001-GCST90201000/GCST90200636/GCST90200636_buildGRCh38.tsv.gz
GCST90200636	X-24544 levels	Marginal zone B-cell lymphoma	Weighted mode	33	0.164608	0.20814	0.434853	-0.243346	0.572562	1.17893	0.784	1.7728	Chen Y	7939 European	http://ftp.ebi.ac.uk/pub/databases/gwas/summary_statistics/GCST90200001-GCST90201000/GCST90200636/GCST90200636_buildGRCh38.tsv.gz
GCST90200644	X-24728 levels	Marginal zone B-cell lymphoma	MR Egger	32	1.27041	0.487134	0.0140609	0.315626	2.22519	3.56231	1.37112	9.25527	Chen Y	8160 European	http://ftp.ebi.ac.uk/pub/databases/gwas/summary_statistics/GCST90200001-GCST90201000/GCST90200644/GCST90200644_buildGRCh38.tsv.gz
GCST90200644	X-24728 levels	Marginal zone B-cell lymphoma	Weighted median	32	0.906696	0.363767	0.012684	0.193713	1.61968	2.47613	1.21375	5.05147	Chen Y	8160 European	http://ftp.ebi.ac.uk/pub/databases/gwas/summary_statistics/GCST90200001-GCST90201000/GCST90200644/GCST90200644_buildGRCh38.tsv.gz
GCST90200644	X-24728 levels	Marginal zone B-cell lymphoma	Inverse variance weighted	32	0.799479	0.240663	0.000893786	0.32778	1.27118	2.22438	1.38788	3.56505	Chen Y	8160 European	http://ftp.ebi.ac.uk/pub/databases/gwas/summary_statistics/GCST90200001-GCST90201000/GCST90200644/GCST90200644_buildGRCh38.tsv.gz
GCST90200644	X-24728 levels	Marginal zone B-cell lymphoma	Simple mode	32	1.11183	0.643164	0.0938152	-0.148775	2.37243	3.0399	0.861763	10.7234	Chen Y	8160 European	http://ftp.ebi.ac.uk/pub/databases/gwas/summary_statistics/GCST90200001-GCST90201000/GCST90200644/GCST90200644_buildGRCh38.tsv.gz
GCST90200644	X-24728 levels	Marginal zone B-cell lymphoma	Weighted mode	32	0.828676	0.536396	0.13252	-0.222661	1.88001	2.29028	0.800387	6.55358	Chen Y	8160 European	http://ftp.ebi.ac.uk/pub/databases/gwas/summary_statistics/GCST90200001-GCST90201000/GCST90200644/GCST90200644_buildGRCh38.tsv.gz
GCST90200724	Cholate to taurocholate ratio	Marginal zone B-cell lymphoma	MR Egger	23	-0.650483	0.718055	0.375268	-2.05787	0.756905	0.521794	0.127726	2.13167	Chen Y	7328 European	http://ftp.ebi.ac.uk/pub/databases/gwas/summary_statistics/GCST90200001-GCST90201000/GCST90200724/GCST90200724_buildGRCh38.tsv.gz
GCST90200724	Cholate to taurocholate ratio	Marginal zone B-cell lymphoma	Weighted median	23	-0.420032	0.45146	0.352172	-1.30489	0.46483	0.657026	0.271201	1.59174	Chen Y	7328 European	http://ftp.ebi.ac.uk/pub/databases/gwas/summary_statistics/GCST90200001-GCST90201000/GCST90200724/GCST90200724_buildGRCh38.tsv.gz
GCST90200724	Cholate to taurocholate ratio	Marginal zone B-cell lymphoma	Inverse variance weighted	23	-0.611978	0.31151	0.0494662	-1.22254	-0.00141775	0.542277	0.294482	0.998583	Chen Y	7328 European	http://ftp.ebi.ac.uk/pub/databases/gwas/summary_statistics/GCST90200001-GCST90201000/GCST90200724/GCST90200724_buildGRCh38.tsv.gz
GCST90200724	Cholate to taurocholate ratio	Marginal zone B-cell lymphoma	Simple mode	23	-0.623477	0.85997	0.476095	-2.30902	1.06207	0.536077	0.0993587	2.89234	Chen Y	7328 European	http://ftp.ebi.ac.uk/pub/databases/gwas/summary_statistics/GCST90200001-GCST90201000/GCST90200724/GCST90200724_buildGRCh38.tsv.gz
GCST90200724	Cholate to taurocholate ratio	Marginal zone B-cell lymphoma	Weighted mode	23	-0.343349	0.712491	0.634637	-1.73983	1.05313	0.709391	0.17555	2.86662	Chen Y	7328 European	http://ftp.ebi.ac.uk/pub/databases/gwas/summary_statistics/GCST90200001-GCST90201000/GCST90200724/GCST90200724_buildGRCh38.tsv.gz
GCST90200751	Cortisone to cortisol ratio	Marginal zone B-cell lymphoma	MR Egger	20	1.4541	0.796088	0.0843987	-0.106232	3.01443	4.28064	0.899216	20.3776	Chen Y	8173 European	http://ftp.ebi.ac.uk/pub/databases/gwas/summary_statistics/GCST90200001-GCST90201000/GCST90200751/GCST90200751_buildGRCh38.tsv.gz
GCST90200751	Cortisone to cortisol ratio	Marginal zone B-cell lymphoma	Weighted median	20	0.842746	0.41607	0.0428167	0.0272499	1.65824	2.32274	1.02762	5.25008	Chen Y	8173 European	http://ftp.ebi.ac.uk/pub/databases/gwas/summary_statistics/GCST90200001-GCST90201000/GCST90200751/GCST90200751_buildGRCh38.tsv.gz
GCST90200751	Cortisone to cortisol ratio	Marginal zone B-cell lymphoma	Inverse variance weighted	20	0.860346	0.30562	0.00487646	0.26133	1.45936	2.36398	1.29866	4.30321	Chen Y	8173 European	http://ftp.ebi.ac.uk/pub/databases/gwas/summary_statistics/GCST90200001-GCST90201000/GCST90200751/GCST90200751_buildGRCh38.tsv.gz
GCST90200751	Cortisone to cortisol ratio	Marginal zone B-cell lymphoma	Simple mode	20	0.835708	0.744634	0.275715	-0.623775	2.29519	2.30645	0.535918	9.92633	Chen Y	8173 European	http://ftp.ebi.ac.uk/pub/databases/gwas/summary_statistics/GCST90200001-GCST90201000/GCST90200751/GCST90200751_buildGRCh38.tsv.gz
GCST90200751	Cortisone to cortisol ratio	Marginal zone B-cell lymphoma	Weighted mode	20	0.835708	0.646758	0.211801	-0.431938	2.10335	2.30645	0.64925	8.1936	Chen Y	8173 European	http://ftp.ebi.ac.uk/pub/databases/gwas/summary_statistics/GCST90200001-GCST90201000/GCST90200751/GCST90200751_buildGRCh38.tsv.gz
GCST90200757	Glycine to alanine ratio	Marginal zone B-cell lymphoma	MR Egger	20	0.433611	0.274617	0.131756	-0.104639	0.971861	1.54282	0.90065	2.64286	Chen Y	8167 European	http://ftp.ebi.ac.uk/pub/databases/gwas/summary_statistics/GCST90200001-GCST90201000/GCST90200757/GCST90200757_buildGRCh38.tsv.gz
GCST90200757	Glycine to alanine ratio	Marginal zone B-cell lymphoma	Weighted median	20	0.217286	0.219602	0.322442	-0.213135	0.647707	1.2427	0.808047	1.91115	Chen Y	8167 European	http://ftp.ebi.ac.uk/pub/databases/gwas/summary_statistics/GCST90200001-GCST90201000/GCST90200757/GCST90200757_buildGRCh38.tsv.gz
GCST90200757	Glycine to alanine ratio	Marginal zone B-cell lymphoma	Inverse variance weighted	20	0.47605	0.174652	0.00641652	0.133731	0.818369	1.6097	1.14309	2.2668	Chen Y	8167 European	http://ftp.ebi.ac.uk/pub/databases/gwas/summary_statistics/GCST90200001-GCST90201000/GCST90200757/GCST90200757_buildGRCh38.tsv.gz
GCST90200757	Glycine to alanine ratio	Marginal zone B-cell lymphoma	Simple mode	20	0.825684	0.617925	0.197261	-0.38545	2.03682	2.28344	0.680145	7.66618	Chen Y	8167 European	http://ftp.ebi.ac.uk/pub/databases/gwas/summary_statistics/GCST90200001-GCST90201000/GCST90200757/GCST90200757_buildGRCh38.tsv.gz
GCST90200757	Glycine to alanine ratio	Marginal zone B-cell lymphoma	Weighted mode	20	0.24081	0.234161	0.31668	-0.218146	0.699765	1.27228	0.804008	2.01328	Chen Y	8167 European	http://ftp.ebi.ac.uk/pub/databases/gwas/summary_statistics/GCST90200001-GCST90201000/GCST90200757/GCST90200757_buildGRCh38.tsv.gz
GCST90200760	Methionine to methionine sulfoxide ratio	Marginal zone B-cell lymphoma	MR Egger	27	-0.715507	0.602954	0.246513	-1.8973	0.466282	0.488944	0.149974	1.59406	Chen Y	8214 European	http://ftp.ebi.ac.uk/pub/databases/gwas/summary_statistics/GCST90200001-GCST90201000/GCST90200760/GCST90200760_buildGRCh38.tsv.gz
GCST90200760	Methionine to methionine sulfoxide ratio	Marginal zone B-cell lymphoma	Weighted median	27	-1.07195	0.371703	0.00392794	-1.80049	-0.343413	0.34234	0.165218	0.709345	Chen Y	8214 European	http://ftp.ebi.ac.uk/pub/databases/gwas/summary_statistics/GCST90200001-GCST90201000/GCST90200760/GCST90200760_buildGRCh38.tsv.gz
GCST90200760	Methionine to methionine sulfoxide ratio	Marginal zone B-cell lymphoma	Inverse variance weighted	27	-0.897414	0.266482	0.000758173	-1.41972	-0.375109	0.407622	0.241782	0.687215	Chen Y	8214 European	http://ftp.ebi.ac.uk/pub/databases/gwas/summary_statistics/GCST90200001-GCST90201000/GCST90200760/GCST90200760_buildGRCh38.tsv.gz
GCST90200760	Methionine to methionine sulfoxide ratio	Marginal zone B-cell lymphoma	Simple mode	27	-1.2352	0.703281	0.0908054	-2.61363	0.143233	0.290777	0.0732681	1.154	Chen Y	8214 European	http://ftp.ebi.ac.uk/pub/databases/gwas/summary_statistics/GCST90200001-GCST90201000/GCST90200760/GCST90200760_buildGRCh38.tsv.gz
GCST90200760	Methionine to methionine sulfoxide ratio	Marginal zone B-cell lymphoma	Weighted mode	27	-1.19808	0.612608	0.0613262	-2.39879	0.0026322	0.301773	0.0908276	1.00264	Chen Y	8214 European	http://ftp.ebi.ac.uk/pub/databases/gwas/summary_statistics/GCST90200001-GCST90201000/GCST90200760/GCST90200760_buildGRCh38.tsv.gz
GCST90200868	Isoleucine to phosphate ratio	Marginal zone B-cell lymphoma	MR Egger	25	0.69366	0.781862	0.38416	-0.838789	2.22611	2.00103	0.432234	9.26376	Chen Y	8298 European	http://ftp.ebi.ac.uk/pub/databases/gwas/summary_statistics/GCST90200001-GCST90201000/GCST90200868/GCST90200868_buildGRCh38.tsv.gz
GCST90200868	Isoleucine to phosphate ratio	Marginal zone B-cell lymphoma	Weighted median	25	0.837432	0.4481	0.0616436	-0.0408439	1.71571	2.31043	0.959979	5.56061	Chen Y	8298 European	http://ftp.ebi.ac.uk/pub/databases/gwas/summary_statistics/GCST90200001-GCST90201000/GCST90200868/GCST90200868_buildGRCh38.tsv.gz
GCST90200868	Isoleucine to phosphate ratio	Marginal zone B-cell lymphoma	Inverse variance weighted	25	0.696539	0.307161	0.0233496	0.0945032	1.29858	2.0068	1.09911	3.66407	Chen Y	8298 European	http://ftp.ebi.ac.uk/pub/databases/gwas/summary_statistics/GCST90200001-GCST90201000/GCST90200868/GCST90200868_buildGRCh38.tsv.gz
GCST90200868	Isoleucine to phosphate ratio	Marginal zone B-cell lymphoma	Simple mode	25	1.30394	0.904468	0.162319	-0.468816	3.0767	3.68379	0.625743	21.6867	Chen Y	8298 European	http://ftp.ebi.ac.uk/pub/databases/gwas/summary_statistics/GCST90200001-GCST90201000/GCST90200868/GCST90200868_buildGRCh38.tsv.gz
GCST90200868	Isoleucine to phosphate ratio	Marginal zone B-cell lymphoma	Weighted mode	25	1.44208	0.925481	0.132277	-0.371861	3.25602	4.22949	0.68945	25.9462	Chen Y	8298 European	http://ftp.ebi.ac.uk/pub/databases/gwas/summary_statistics/GCST90200001-GCST90201000/GCST90200868/GCST90200868_buildGRCh38.tsv.gz
GCST90200923	Glycerol to mannitol to sorbitol ratio	Marginal zone B-cell lymphoma	MR Egger	26	0.283123	0.614292	0.649025	-0.92089	1.48714	1.32727	0.398165	4.4244	Chen Y	8153 European	http://ftp.ebi.ac.uk/pub/databases/gwas/summary_statistics/GCST90200001-GCST90201000/GCST90200923/GCST90200923_buildGRCh38.tsv.gz
GCST90200923	Glycerol to mannitol to sorbitol ratio	Marginal zone B-cell lymphoma	Weighted median	26	0.34932	0.434212	0.421114	-0.501736	1.20038	1.4181	0.605478	3.32136	Chen Y	8153 European	http://ftp.ebi.ac.uk/pub/databases/gwas/summary_statistics/GCST90200001-GCST90201000/GCST90200923/GCST90200923_buildGRCh38.tsv.gz
GCST90200923	Glycerol to mannitol to sorbitol ratio	Marginal zone B-cell lymphoma	Inverse variance weighted	26	0.611286	0.305256	0.0452274	0.0129835	1.20959	1.8428	1.01307	3.3521	Chen Y	8153 European	http://ftp.ebi.ac.uk/pub/databases/gwas/summary_statistics/GCST90200001-GCST90201000/GCST90200923/GCST90200923_buildGRCh38.tsv.gz
GCST90200923	Glycerol to mannitol to sorbitol ratio	Marginal zone B-cell lymphoma	Simple mode	26	0.5043	0.800161	0.534251	-1.06402	2.07262	1.65583	0.345067	7.94558	Chen Y	8153 European	http://ftp.ebi.ac.uk/pub/databases/gwas/summary_statistics/GCST90200001-GCST90201000/GCST90200923/GCST90200923_buildGRCh38.tsv.gz
GCST90200923	Glycerol to mannitol to sorbitol ratio	Marginal zone B-cell lymphoma	Weighted mode	26	0.355773	0.545713	0.520388	-0.713824	1.42537	1.42728	0.489768	4.15939	Chen Y	8153 European	http://ftp.ebi.ac.uk/pub/databases/gwas/summary_statistics/GCST90200001-GCST90201000/GCST90200923/GCST90200923_buildGRCh38.tsv.gz
GCST90200948	Adenosine 5'-diphosphate (ADP) to mannitol to sorbitol ratio	Marginal zone B-cell lymphoma	MR Egger	20	-1.19421	0.577931	0.0534924	-2.32696	-0.0614669	0.302943	0.0975923	0.940384	Chen Y	4566 European	http://ftp.ebi.ac.uk/pub/databases/gwas/summary_statistics/GCST90200001-GCST90201000/GCST90200948/GCST90200948_buildGRCh38.tsv.gz
GCST90200948	Adenosine 5'-diphosphate (ADP) to mannitol to sorbitol ratio	Marginal zone B-cell lymphoma	Weighted median	20	-0.569137	0.311224	0.067444	-1.17914	0.0408626	0.566014	0.307544	1.04171	Chen Y	4566 European	http://ftp.ebi.ac.uk/pub/databases/gwas/summary_statistics/GCST90200001-GCST90201000/GCST90200948/GCST90200948_buildGRCh38.tsv.gz
GCST90200948	Adenosine 5'-diphosphate (ADP) to mannitol to sorbitol ratio	Marginal zone B-cell lymphoma	Inverse variance weighted	20	-0.774014	0.241148	0.00132874	-1.24667	-0.301363	0.461158	0.287462	0.739809	Chen Y	4566 European	http://ftp.ebi.ac.uk/pub/databases/gwas/summary_statistics/GCST90200001-GCST90201000/GCST90200948/GCST90200948_buildGRCh38.tsv.gz
GCST90200948	Adenosine 5'-diphosphate (ADP) to mannitol to sorbitol ratio	Marginal zone B-cell lymphoma	Simple mode	20	-0.544942	0.537457	0.323356	-1.59836	0.508474	0.579876	0.202229	1.66275	Chen Y	4566 European	http://ftp.ebi.ac.uk/pub/databases/gwas/summary_statistics/GCST90200001-GCST90201000/GCST90200948/GCST90200948_buildGRCh38.tsv.gz
GCST90200948	Adenosine 5'-diphosphate (ADP) to mannitol to sorbitol ratio	Marginal zone B-cell lymphoma	Weighted mode	20	-0.508646	0.494308	0.316399	-1.47749	0.460198	0.601309	0.22821	1.58439	Chen Y	4566 European	http://ftp.ebi.ac.uk/pub/databases/gwas/summary_statistics/GCST90200001-GCST90201000/GCST90200948/GCST90200948_buildGRCh38.tsv.gz
GCST90200972	Leucine to N-palmitoyl-sphingosine (d18:1 to 16:0) ratio	Marginal zone B-cell lymphoma	MR Egger	22	-1.09761	0.908015	0.240837	-2.87732	0.682099	0.333667	0.0562853	1.97803	Chen Y	8198 European	http://ftp.ebi.ac.uk/pub/databases/gwas/summary_statistics/GCST90200001-GCST90201000/GCST90200972/GCST90200972_buildGRCh38.tsv.gz
GCST90200972	Leucine to N-palmitoyl-sphingosine (d18:1 to 16:0) ratio	Marginal zone B-cell lymphoma	Weighted median	22	-0.532392	0.434038	0.219973	-1.38311	0.318324	0.587199	0.250798	1.37482	Chen Y	8198 European	http://ftp.ebi.ac.uk/pub/databases/gwas/summary_statistics/GCST90200001-GCST90201000/GCST90200972/GCST90200972_buildGRCh38.tsv.gz
GCST90200972	Leucine to N-palmitoyl-sphingosine (d18:1 to 16:0) ratio	Marginal zone B-cell lymphoma	Inverse variance weighted	22	-0.701282	0.315681	0.0263178	-1.32002	-0.0825475	0.495949	0.267131	0.920768	Chen Y	8198 European	http://ftp.ebi.ac.uk/pub/databases/gwas/summary_statistics/GCST90200001-GCST90201000/GCST90200972/GCST90200972_buildGRCh38.tsv.gz
GCST90200972	Leucine to N-palmitoyl-sphingosine (d18:1 to 16:0) ratio	Marginal zone B-cell lymphoma	Simple mode	22	-0.757796	0.781222	0.34308	-2.28899	0.773398	0.468698	0.101369	2.16712	Chen Y	8198 European	http://ftp.ebi.ac.uk/pub/databases/gwas/summary_statistics/GCST90200001-GCST90201000/GCST90200972/GCST90200972_buildGRCh38.tsv.gz
GCST90200972	Leucine to N-palmitoyl-sphingosine (d18:1 to 16:0) ratio	Marginal zone B-cell lymphoma	Weighted mode	22	-0.563211	0.724781	0.445779	-1.98378	0.857359	0.569378	0.137548	2.35693	Chen Y	8198 European	http://ftp.ebi.ac.uk/pub/databases/gwas/summary_statistics/GCST90200001-GCST90201000/GCST90200972/GCST90200972_buildGRCh38.tsv.gz
GCST90201013	Androsterone glucuronide to etiocholanolone glucuronide ratio	Marginal zone B-cell lymphoma	MR Egger	26	-0.740844	0.34502	0.0420847	-1.41708	-0.0646055	0.476712	0.24242	0.937437	Chen Y	7555 European	http://ftp.ebi.ac.uk/pub/databases/gwas/summary_statistics/GCST90201001-GCST90202000/GCST90201013/GCST90201013_buildGRCh38.tsv.gz
GCST90201013	Androsterone glucuronide to etiocholanolone glucuronide ratio	Marginal zone B-cell lymphoma	Weighted median	26	-0.616787	0.310957	0.0473103	-1.22626	-0.00731101	0.539675	0.293387	0.992716	Chen Y	7555 European	http://ftp.ebi.ac.uk/pub/databases/gwas/summary_statistics/GCST90201001-GCST90202000/GCST90201013/GCST90201013_buildGRCh38.tsv.gz
GCST90201013	Androsterone glucuronide to etiocholanolone glucuronide ratio	Marginal zone B-cell lymphoma	Inverse variance weighted	26	-0.481439	0.223395	0.0311537	-0.919293	-0.0435852	0.617894	0.398801	0.957351	Chen Y	7555 European	http://ftp.ebi.ac.uk/pub/databases/gwas/summary_statistics/GCST90201001-GCST90202000/GCST90201013/GCST90201013_buildGRCh38.tsv.gz
GCST90201013	Androsterone glucuronide to etiocholanolone glucuronide ratio	Marginal zone B-cell lymphoma	Simple mode	26	-0.322786	0.502595	0.526565	-1.30787	0.662301	0.724129	0.270395	1.93925	Chen Y	7555 European	http://ftp.ebi.ac.uk/pub/databases/gwas/summary_statistics/GCST90201001-GCST90202000/GCST90201013/GCST90201013_buildGRCh38.tsv.gz
GCST90201013	Androsterone glucuronide to etiocholanolone glucuronide ratio	Marginal zone B-cell lymphoma	Weighted mode	26	-0.630201	0.324206	0.0632534	-1.26564	0.00524285	0.532485	0.282057	1.00526	Chen Y	7555 European	http://ftp.ebi.ac.uk/pub/databases/gwas/summary_statistics/GCST90201001-GCST90202000/GCST90201013/GCST90201013_buildGRCh38.tsv.gz
GCST90201014	Glucuronate to androsterone glucuronide ratio	Marginal zone B-cell lymphoma	MR Egger	19	0.789875	0.339863	0.0327692	0.123744	1.45601	2.20312	1.13173	4.28879	Chen Y	7804 European	http://ftp.ebi.ac.uk/pub/databases/gwas/summary_statistics/GCST90201001-GCST90202000/GCST90201014/GCST90201014_buildGRCh38.tsv.gz
GCST90201014	Glucuronate to androsterone glucuronide ratio	Marginal zone B-cell lymphoma	Weighted median	19	0.556685	0.315524	0.0776783	-0.0617421	1.17511	1.74488	0.940125	3.23851	Chen Y	7804 European	http://ftp.ebi.ac.uk/pub/databases/gwas/summary_statistics/GCST90201001-GCST90202000/GCST90201014/GCST90201014_buildGRCh38.tsv.gz
GCST90201014	Glucuronate to androsterone glucuronide ratio	Marginal zone B-cell lymphoma	Inverse variance weighted	19	0.454372	0.225525	0.0439335	0.0123419	0.896402	1.57518	1.01242	2.45077	Chen Y	7804 European	http://ftp.ebi.ac.uk/pub/databases/gwas/summary_statistics/GCST90201001-GCST90202000/GCST90201014/GCST90201014_buildGRCh38.tsv.gz
GCST90201014	Glucuronate to androsterone glucuronide ratio	Marginal zone B-cell lymphoma	Simple mode	19	0.193369	0.639858	0.765958	-1.06075	1.44749	1.21333	0.346195	4.25243	Chen Y	7804 European	http://ftp.ebi.ac.uk/pub/databases/gwas/summary_statistics/GCST90201001-GCST90202000/GCST90201014/GCST90201014_buildGRCh38.tsv.gz
GCST90201014	Glucuronate to androsterone glucuronide ratio	Marginal zone B-cell lymphoma	Weighted mode	19	0.556147	0.322523	0.101772	-0.0759968	1.18829	1.74394	0.926819	3.28147	Chen Y	7804 European	http://ftp.ebi.ac.uk/pub/databases/gwas/summary_statistics/GCST90201001-GCST90202000/GCST90201014/GCST90201014_buildGRCh38.tsv.gz
Blue marked sections are Mendelian randomization bidirectional correlation groups.

## Sheet: table S2
Table S2. Mendelian randomization on the causal effect of Marginal zone B-cell lymphoma on metabolite.
outcome	exposure	outcome	method	nsnp	b	se	pval	lo_ci	up_ci	or	or_lci95	or_uci95
GCST90199658	Marginal zone B-cell lymphoma	Alpha-hydroxyisocaproate levels	Inverse variance weighted	7	0.0145285	0.0142451	0.307779	-0.0133919	0.0424489	1.01463	0.986697	1.04336
GCST90199668	Marginal zone B-cell lymphoma	Hexanoylcarnitine levels (Biocrates platform)	Inverse variance weighted	7	-0.0172232	0.0147659	0.243445	-0.0461644	0.0117179	0.982924	0.954885	1.01179
GCST90199683	Marginal zone B-cell lymphoma	Indoleacetate levels	Inverse variance weighted	7	-0.00311687	0.0220147	0.88741	-0.0462656	0.0400318	0.996888	0.954788	1.04084
GCST90199695	Marginal zone B-cell lymphoma	Galactonate levels	Inverse variance weighted	7	-0.0177223	0.0224364	0.429591	-0.0616977	0.026253	0.982434	0.940167	1.0266
GCST90199731	Marginal zone B-cell lymphoma	10-heptadecenoate (17:1n7) levels	Inverse variance weighted	7	-0.0207701	0.0145487	0.1534	-0.0492855	0.00774536	0.979444	0.951909	1.00778
GCST90199840	Marginal zone B-cell lymphoma	Pregnenediol disulfate (C21H34O8S2) levels	Inverse variance weighted	7	0.00483505	0.0172837	0.779672	-0.029041	0.0387111	1.00485	0.971377	1.03947
GCST90199848	Marginal zone B-cell lymphoma	Succinylcarnitine levels	Inverse variance weighted	7	0.00294084	0.0148655	0.843178	-0.0261955	0.0320772	1.00295	0.974145	1.0326
GCST90199887	Marginal zone B-cell lymphoma	(16 or 17)-methylstearate (a19:0 or i19:0) levels	Inverse variance weighted	7	-0.0116056	0.0149845	0.438633	-0.0409752	0.0177641	0.988462	0.959853	1.01792
GCST90199911	Marginal zone B-cell lymphoma	Beta-citrylglutamate levels	Inverse variance weighted	7	-0.0280891	0.0181964	0.122671	-0.063754	0.00757588	0.972302	0.938236	1.0076
GCST90199955	Marginal zone B-cell lymphoma	Ferulic acid 4-sulfate levels	Inverse variance weighted	7	0.0139085	0.0163096	0.393781	-0.0180583	0.0458754	1.01401	0.982104	1.04694
GCST90199997	Marginal zone B-cell lymphoma	Behenoyl sphingomyelin (d18:1/22:0) levels	Inverse variance weighted	7	0.00623458	0.0206544	0.762764	-0.034248	0.0467172	1.00625	0.966332	1.04783
GCST90200004	Marginal zone B-cell lymphoma	N-carbamoylalanine levels	Inverse variance weighted	7	0.010034	0.0250271	0.688474	-0.039019	0.0590871	1.01008	0.961732	1.06087
GCST90200008	Marginal zone B-cell lymphoma	C-glycosyltryptophan levels	Inverse variance weighted	7	-0.00300303	0.0219055	0.89096	-0.0459378	0.0399317	0.997001	0.955101	1.04074
GCST90200011	Marginal zone B-cell lymphoma	Arabitol/xylitol levels	Inverse variance weighted	7	0.0122829	0.0192443	0.523303	-0.0254359	0.0500017	1.01236	0.974885	1.05127
GCST90200022	Marginal zone B-cell lymphoma	Glycochenodeoxycholate 3-sulfate levels	Inverse variance weighted	7	0.0190667	0.0151217	0.207351	-0.0105718	0.0487052	1.01925	0.989484	1.04991
GCST90200032	Marginal zone B-cell lymphoma	2-hydroxybutyrate/2-hydroxyisobutyrate levels	Inverse variance weighted	7	0.0235229	0.0153301	0.124926	-0.00652414	0.0535699	1.0238	0.993497	1.05503
GCST90200208	Marginal zone B-cell lymphoma	Glucuronide of piperine metabolite C17H21NO3 (4) levels	Inverse variance weighted	7	0.0165219	0.0169917	0.330876	-0.0167818	0.0498256	1.01666	0.983358	1.05109
GCST90200235	Marginal zone B-cell lymphoma	Succinoyltaurine levels	Inverse variance weighted	7	0.00582433	0.0152952	0.703355	-0.0241542	0.0358028	1.00584	0.976135	1.03645
GCST90200302	Marginal zone B-cell lymphoma	Alpha-tocopherol levels	Inverse variance weighted	7	0.0148663	0.0151014	0.324903	-0.0147324	0.0444649	1.01498	0.985376	1.04547
GCST90200314	Marginal zone B-cell lymphoma	N-acetylneuraminate levels	Inverse variance weighted	7	-0.0173322	0.0155851	0.266096	-0.0478791	0.0132147	0.982817	0.953249	1.0133
GCST90200359	Marginal zone B-cell lymphoma	5-methylthioadenosine (mta) levels	Inverse variance weighted	7	0.00271236	0.0185875	0.883982	-0.0337192	0.0391439	1.00272	0.966843	1.03992
GCST90200372	Marginal zone B-cell lymphoma	Arginine levels	Inverse variance weighted	7	0.00326041	0.019241	0.865442	-0.0344519	0.0409727	1.00327	0.966135	1.04182
GCST90200394	Marginal zone B-cell lymphoma	Inosine levels	Inverse variance weighted	7	-0.00311449	0.0228266	0.891473	-0.0478547	0.0416257	0.99689	0.953272	1.0425
GCST90200400	Marginal zone B-cell lymphoma	Nicotinamide levels	Inverse variance weighted	7	-0.0209839	0.0152878	0.169881	-0.0509481	0.00898027	0.979235	0.950328	1.00902
GCST90200404	Marginal zone B-cell lymphoma	Ornithine levels	Inverse variance weighted	7	-0.0233407	0.0176275	0.185467	-0.0578906	0.0112091	0.97693	0.943753	1.01127
GCST90200459	Marginal zone B-cell lymphoma	Margarate (17:0) levels	Inverse variance weighted	7	-0.0242704	0.0149083	0.103528	-0.0534907	0.0049498	0.976022	0.947915	1.00496
GCST90200491	Marginal zone B-cell lymphoma	X-12026 levels	Inverse variance weighted	7	-0.018938	0.0162941	0.245129	-0.0508743	0.0129984	0.98124	0.950398	1.01308
GCST90200504	Marginal zone B-cell lymphoma	X-12830 levels	Inverse variance weighted	7	0.0143556	0.0222929	0.519604	-0.0293384	0.0580497	1.01446	0.971088	1.05977
GCST90200519	Marginal zone B-cell lymphoma	X-13729 levels	Inverse variance weighted	7	0.0159004	0.01971	0.419829	-0.0227311	0.0545319	1.01603	0.977525	1.05605
GCST90200555	Marginal zone B-cell lymphoma	X-17690 levels	Inverse variance weighted	7	0.00356995	0.0330759	0.914049	-0.0612587	0.0683986	1.00358	0.94058	1.07079
GCST90200556	Marginal zone B-cell lymphoma	X-18345 levels	Inverse variance weighted	7	0.00398833	0.0197428	0.839906	-0.0347076	0.0426843	1.004	0.965888	1.04361
GCST90200586	Marginal zone B-cell lymphoma	X-21471 levels	Inverse variance weighted	7	-0.0141349	0.0175567	0.420759	-0.048546	0.0202761	0.985964	0.952614	1.02048
GCST90200636	Marginal zone B-cell lymphoma	X-24544 levels	Inverse variance weighted	7	0.00742633	0.0266991	0.780898	-0.0449039	0.0597565	1.00745	0.956089	1.06158
GCST90200644	Marginal zone B-cell lymphoma	X-24728 levels	Inverse variance weighted	7	0.00319308	0.0181283	0.860185	-0.0323383	0.0387245	1.0032	0.968179	1.03948
GCST90200724	Marginal zone B-cell lymphoma	Cholate to taurocholate ratio	Inverse variance weighted	7	-0.0136218	0.0162808	0.402772	-0.0455322	0.0182885	0.986471	0.955489	1.01846
GCST90200751	Marginal zone B-cell lymphoma	Cortisone to cortisol ratio	Inverse variance weighted	7	-0.00688402	0.0141575	0.626792	-0.0346326	0.0208646	0.99314	0.96596	1.02108
GCST90200757	Marginal zone B-cell lymphoma	Glycine to alanine ratio	Inverse variance weighted	7	0.00309587	0.0158998	0.845619	-0.0280677	0.0342594	1.0031	0.972323	1.03485
GCST90200760	Marginal zone B-cell lymphoma	Methionine to methionine sulfoxide ratio	Inverse variance weighted	7	-0.00914546	0.0171276	0.593369	-0.0427156	0.0244247	0.990896	0.958184	1.02473
GCST90200868	Marginal zone B-cell lymphoma	Isoleucine to phosphate ratio	Inverse variance weighted	7	-0.00637307	0.0143203	0.656293	-0.0344409	0.0216948	0.993647	0.966145	1.02193
GCST90200923	Marginal zone B-cell lymphoma	Glycerol to mannitol to sorbitol ratio	Inverse variance weighted	7	-0.00525408	0.0149205	0.724735	-0.0344983	0.0239902	0.99476	0.96609	1.02428
GCST90200948	Marginal zone B-cell lymphoma	Adenosine 5'-diphosphate (ADP) to mannitol to sorbitol ratio	Inverse variance weighted	7	0.0148981	0.023925	0.533482	-0.0319949	0.0617911	1.01501	0.968512	1.06374
GCST90200972	Marginal zone B-cell lymphoma	Leucine to N-palmitoyl-sphingosine (d18:1 to 16:0) ratio	Inverse variance weighted	7	0.00190909	0.0146581	0.896375	-0.0268207	0.0306389	1.00191	0.973536	1.03111
GCST90201013	Marginal zone B-cell lymphoma	Androsterone glucuronide to etiocholanolone glucuronide ratio	Inverse variance weighted	7	-0.0219767	0.0243599	0.366969	-0.0697221	0.0257688	0.978263	0.932653	1.0261
GCST90201014	Marginal zone B-cell lymphoma	Glucuronate to androsterone glucuronide ratio	Inverse variance weighted	7	-0.0142999	0.0138462	0.301712	-0.0414385	0.0128386	0.985802	0.959408	1.01292
Blue marked sections are Mendelian randomization bidirectional correlation groups.

## Sheet: table S3
Table S3. Mendelian randomization analysis on the causal effect between immunocyte phenotypes and Marginal zone B-cell lymphoma.
id	exposure	outcome	method	nsnp	b	se	pval	lo_ci	up_ci	or	or_lci95	or_uci95	Trait	Statistical_trait_name	Panel	CatalogID	Trait_type	download_url
ebi-a-GCST90001430	IgD+ CD38dim %lymphocyte	Marginal zone B-cell lymphoma	MR Egger	33	0.166061	0.0761428	0.0368989	0.0168214	0.315301	1.18065	1.01696	1.37067	IgD+ CD38dim %lymphocyte	BC_Trait51	B cell	GCST90001430	Relative count	https://gwas.mrcieu.ac.uk/files/ebi-a-GCST90001430/ebi-a-GCST90001430.vcf.gz
ebi-a-GCST90001430	IgD+ CD38dim %lymphocyte	Marginal zone B-cell lymphoma	Weighted median	33	0.155792	0.0860535	0.0702322	-0.0128727	0.324457	1.16858	0.98721	1.38328	IgD+ CD38dim %lymphocyte	BC_Trait51	B cell	GCST90001430	Relative count	https://gwas.mrcieu.ac.uk/files/ebi-a-GCST90001430/ebi-a-GCST90001430.vcf.gz
ebi-a-GCST90001430	IgD+ CD38dim %lymphocyte	Marginal zone B-cell lymphoma	Inverse variance weighted	33	0.135774	0.0656894	0.0387428	0.00702277	0.264525	1.14542	1.00705	1.30281	IgD+ CD38dim %lymphocyte	BC_Trait51	B cell	GCST90001430	Relative count	https://gwas.mrcieu.ac.uk/files/ebi-a-GCST90001430/ebi-a-GCST90001430.vcf.gz
ebi-a-GCST90001430	IgD+ CD38dim %lymphocyte	Marginal zone B-cell lymphoma	Simple mode	33	0.0438323	0.250456	0.862174	-0.447061	0.534726	1.04481	0.639505	1.70698	IgD+ CD38dim %lymphocyte	BC_Trait51	B cell	GCST90001430	Relative count	https://gwas.mrcieu.ac.uk/files/ebi-a-GCST90001430/ebi-a-GCST90001430.vcf.gz
ebi-a-GCST90001430	IgD+ CD38dim %lymphocyte	Marginal zone B-cell lymphoma	Weighted mode	33	0.131432	0.0713718	0.0748334	-0.00845704	0.27132	1.14046	0.991579	1.3117	IgD+ CD38dim %lymphocyte	BC_Trait51	B cell	GCST90001430	Relative count	https://gwas.mrcieu.ac.uk/files/ebi-a-GCST90001430/ebi-a-GCST90001430.vcf.gz
ebi-a-GCST90001470	CD62L- plasmacytoid DC AC	Marginal zone B-cell lymphoma	MR Egger	24	0.101958	0.219696	0.647145	-0.328646	0.532561	1.10734	0.719898	1.70329	CD62L- plasmacytoid DC AC	f_DC_Trait518	cDC	GCST90001470	Absolute count	https://gwas.mrcieu.ac.uk/files/ebi-a-GCST90001470/ebi-a-GCST90001470.vcf.gz
ebi-a-GCST90001470	CD62L- plasmacytoid DC AC	Marginal zone B-cell lymphoma	Weighted median	24	0.176541	0.19747	0.371313	-0.210499	0.563582	1.19308	0.81018	1.75696	CD62L- plasmacytoid DC AC	f_DC_Trait518	cDC	GCST90001470	Absolute count	https://gwas.mrcieu.ac.uk/files/ebi-a-GCST90001470/ebi-a-GCST90001470.vcf.gz
ebi-a-GCST90001470	CD62L- plasmacytoid DC AC	Marginal zone B-cell lymphoma	Inverse variance weighted	24	0.328693	0.132987	0.0134504	0.0680382	0.589348	1.38915	1.07041	1.80281	CD62L- plasmacytoid DC AC	f_DC_Trait518	cDC	GCST90001470	Absolute count	https://gwas.mrcieu.ac.uk/files/ebi-a-GCST90001470/ebi-a-GCST90001470.vcf.gz
ebi-a-GCST90001470	CD62L- plasmacytoid DC AC	Marginal zone B-cell lymphoma	Simple mode	24	0.332839	0.284228	0.253577	-0.224247	0.889925	1.39492	0.799117	2.43495	CD62L- plasmacytoid DC AC	f_DC_Trait518	cDC	GCST90001470	Absolute count	https://gwas.mrcieu.ac.uk/files/ebi-a-GCST90001470/ebi-a-GCST90001470.vcf.gz
ebi-a-GCST90001470	CD62L- plasmacytoid DC AC	Marginal zone B-cell lymphoma	Weighted mode	24	0.249198	0.180513	0.180704	-0.104608	0.603004	1.283	0.900677	1.8276	CD62L- plasmacytoid DC AC	f_DC_Trait518	cDC	GCST90001470	Absolute count	https://gwas.mrcieu.ac.uk/files/ebi-a-GCST90001470/ebi-a-GCST90001470.vcf.gz
ebi-a-GCST90001530	Mo MDSC AC	Marginal zone B-cell lymphoma	MR Egger	19	0.069662	0.186332	0.713131	-0.29555	0.434874	1.07215	0.744123	1.54477	Mo MDSC AC	MDSC_Trait4	Myeloid cell	GCST90001530	Absolute count	https://gwas.mrcieu.ac.uk/files/ebi-a-GCST90001530/ebi-a-GCST90001530.vcf.gz
ebi-a-GCST90001530	Mo MDSC AC	Marginal zone B-cell lymphoma	Weighted median	19	0.03054	0.144425	0.832529	-0.252533	0.313613	1.03101	0.77683	1.36836	Mo MDSC AC	MDSC_Trait4	Myeloid cell	GCST90001530	Absolute count	https://gwas.mrcieu.ac.uk/files/ebi-a-GCST90001530/ebi-a-GCST90001530.vcf.gz
ebi-a-GCST90001530	Mo MDSC AC	Marginal zone B-cell lymphoma	Inverse variance weighted	19	0.234965	0.0957243	0.014104	0.0473456	0.422585	1.26486	1.04848	1.5259	Mo MDSC AC	MDSC_Trait4	Myeloid cell	GCST90001530	Absolute count	https://gwas.mrcieu.ac.uk/files/ebi-a-GCST90001530/ebi-a-GCST90001530.vcf.gz
ebi-a-GCST90001530	Mo MDSC AC	Marginal zone B-cell lymphoma	Simple mode	19	0.356827	0.22614	0.132	-0.0864078	0.800061	1.42879	0.91722	2.22568	Mo MDSC AC	MDSC_Trait4	Myeloid cell	GCST90001530	Absolute count	https://gwas.mrcieu.ac.uk/files/ebi-a-GCST90001530/ebi-a-GCST90001530.vcf.gz
ebi-a-GCST90001530	Mo MDSC AC	Marginal zone B-cell lymphoma	Weighted mode	19	0.0595608	0.14604	0.688201	-0.226677	0.345799	1.06137	0.797178	1.41312	Mo MDSC AC	MDSC_Trait4	Myeloid cell	GCST90001530	Absolute count	https://gwas.mrcieu.ac.uk/files/ebi-a-GCST90001530/ebi-a-GCST90001530.vcf.gz
ebi-a-GCST90001544	EM CD4+ %T cell	Marginal zone B-cell lymphoma	MR Egger	20	0.292186	0.190179	0.141839	-0.080565	0.664937	1.33935	0.922595	1.94437	EM CD4+ %T cell	MT_Trait510	Maturation stages of T cell	GCST90001544	Relative count	https://gwas.mrcieu.ac.uk/files/ebi-a-GCST90001544/ebi-a-GCST90001544.vcf.gz
ebi-a-GCST90001544	EM CD4+ %T cell	Marginal zone B-cell lymphoma	Weighted median	20	0.313216	0.166539	0.0600079	-0.0132007	0.639632	1.36782	0.986886	1.89578	EM CD4+ %T cell	MT_Trait510	Maturation stages of T cell	GCST90001544	Relative count	https://gwas.mrcieu.ac.uk/files/ebi-a-GCST90001544/ebi-a-GCST90001544.vcf.gz
ebi-a-GCST90001544	EM CD4+ %T cell	Marginal zone B-cell lymphoma	Inverse variance weighted	20	0.239179	0.121196	0.0484388	0.00163592	0.476723	1.27021	1.00164	1.61079	EM CD4+ %T cell	MT_Trait510	Maturation stages of T cell	GCST90001544	Relative count	https://gwas.mrcieu.ac.uk/files/ebi-a-GCST90001544/ebi-a-GCST90001544.vcf.gz
ebi-a-GCST90001544	EM CD4+ %T cell	Marginal zone B-cell lymphoma	Simple mode	20	0.391604	0.258558	0.14634	-0.115169	0.898378	1.47935	0.891216	2.45562	EM CD4+ %T cell	MT_Trait510	Maturation stages of T cell	GCST90001544	Relative count	https://gwas.mrcieu.ac.uk/files/ebi-a-GCST90001544/ebi-a-GCST90001544.vcf.gz
ebi-a-GCST90001544	EM CD4+ %T cell	Marginal zone B-cell lymphoma	Weighted mode	20	0.297105	0.166089	0.089598	-0.0284288	0.622639	1.34596	0.971971	1.86384	EM CD4+ %T cell	MT_Trait510	Maturation stages of T cell	GCST90001544	Relative count	https://gwas.mrcieu.ac.uk/files/ebi-a-GCST90001544/ebi-a-GCST90001544.vcf.gz
ebi-a-GCST90001548	CM CD8br AC	Marginal zone B-cell lymphoma	MR Egger	25	-0.144382	0.304622	0.63999	-0.74144	0.452677	0.865557	0.476427	1.57252	CM CD8br AC	MT_Trait522	Maturation stages of T cell	GCST90001548	Absolute count	https://gwas.mrcieu.ac.uk/files/ebi-a-GCST90001548/ebi-a-GCST90001548.vcf.gz
ebi-a-GCST90001548	CM CD8br AC	Marginal zone B-cell lymphoma	Weighted median	25	-0.644849	0.258506	0.0126127	-1.15152	-0.138177	0.524742	0.316155	0.870945	CM CD8br AC	MT_Trait522	Maturation stages of T cell	GCST90001548	Absolute count	https://gwas.mrcieu.ac.uk/files/ebi-a-GCST90001548/ebi-a-GCST90001548.vcf.gz
ebi-a-GCST90001548	CM CD8br AC	Marginal zone B-cell lymphoma	Inverse variance weighted	25	-0.372011	0.174784	0.0333029	-0.714587	-0.0294357	0.689346	0.489394	0.970993	CM CD8br AC	MT_Trait522	Maturation stages of T cell	GCST90001548	Absolute count	https://gwas.mrcieu.ac.uk/files/ebi-a-GCST90001548/ebi-a-GCST90001548.vcf.gz
ebi-a-GCST90001548	CM CD8br AC	Marginal zone B-cell lymphoma	Simple mode	25	-1.04933	0.525675	0.0573841	-2.07965	-0.0190026	0.350174	0.124974	0.981177	CM CD8br AC	MT_Trait522	Maturation stages of T cell	GCST90001548	Absolute count	https://gwas.mrcieu.ac.uk/files/ebi-a-GCST90001548/ebi-a-GCST90001548.vcf.gz
ebi-a-GCST90001548	CM CD8br AC	Marginal zone B-cell lymphoma	Weighted mode	25	-0.688035	0.32482	0.0447055	-1.32468	-0.0513877	0.502563	0.265887	0.94991	CM CD8br AC	MT_Trait522	Maturation stages of T cell	GCST90001548	Absolute count	https://gwas.mrcieu.ac.uk/files/ebi-a-GCST90001548/ebi-a-GCST90001548.vcf.gz
ebi-a-GCST90001610	CD4+ CD8dim %lymphocyte	Marginal zone B-cell lymphoma	MR Egger	19	0.187646	0.315108	0.559356	-0.429965	0.805258	1.20641	0.650532	2.23727	CD4+ CD8dim %lymphocyte	TB_Trait522	TBNK	GCST90001610	Relative count	https://gwas.mrcieu.ac.uk/files/ebi-a-GCST90001610/ebi-a-GCST90001610.vcf.gz
ebi-a-GCST90001610	CD4+ CD8dim %lymphocyte	Marginal zone B-cell lymphoma	Weighted median	19	0.222502	0.2436	0.361037	-0.254954	0.699959	1.2492	0.774952	2.01367	CD4+ CD8dim %lymphocyte	TB_Trait522	TBNK	GCST90001610	Relative count	https://gwas.mrcieu.ac.uk/files/ebi-a-GCST90001610/ebi-a-GCST90001610.vcf.gz
ebi-a-GCST90001610	CD4+ CD8dim %lymphocyte	Marginal zone B-cell lymphoma	Inverse variance weighted	19	0.375388	0.16792	0.0253833	0.0462651	0.704511	1.45556	1.04735	2.02286	CD4+ CD8dim %lymphocyte	TB_Trait522	TBNK	GCST90001610	Relative count	https://gwas.mrcieu.ac.uk/files/ebi-a-GCST90001610/ebi-a-GCST90001610.vcf.gz
ebi-a-GCST90001610	CD4+ CD8dim %lymphocyte	Marginal zone B-cell lymphoma	Simple mode	19	0.33375	0.387904	0.400887	-0.426542	1.09404	1.39619	0.652763	2.98632	CD4+ CD8dim %lymphocyte	TB_Trait522	TBNK	GCST90001610	Relative count	https://gwas.mrcieu.ac.uk/files/ebi-a-GCST90001610/ebi-a-GCST90001610.vcf.gz
ebi-a-GCST90001610	CD4+ CD8dim %lymphocyte	Marginal zone B-cell lymphoma	Weighted mode	19	0.216211	0.294794	0.472742	-0.361587	0.794008	1.24136	0.69657	2.21224	CD4+ CD8dim %lymphocyte	TB_Trait522	TBNK	GCST90001610	Relative count	https://gwas.mrcieu.ac.uk/files/ebi-a-GCST90001610/ebi-a-GCST90001610.vcf.gz
ebi-a-GCST90001611	CD4+ CD8dim %leukocyte	Marginal zone B-cell lymphoma	MR Egger	14	0.797458	0.462114	0.110038	-0.108285	1.7032	2.21989	0.897372	5.4915	CD4+ CD8dim %leukocyte	TB_Trait523	TBNK	GCST90001611	Relative count	https://gwas.mrcieu.ac.uk/files/ebi-a-GCST90001611/ebi-a-GCST90001611.vcf.gz
ebi-a-GCST90001611	CD4+ CD8dim %leukocyte	Marginal zone B-cell lymphoma	Weighted median	14	0.690164	0.2881	0.0165945	0.125488	1.25484	1.99404	1.1337	3.50728	CD4+ CD8dim %leukocyte	TB_Trait523	TBNK	GCST90001611	Relative count	https://gwas.mrcieu.ac.uk/files/ebi-a-GCST90001611/ebi-a-GCST90001611.vcf.gz
ebi-a-GCST90001611	CD4+ CD8dim %leukocyte	Marginal zone B-cell lymphoma	Inverse variance weighted	14	0.548257	0.207062	0.00810201	0.142415	0.954099	1.73023	1.15306	2.59633	CD4+ CD8dim %leukocyte	TB_Trait523	TBNK	GCST90001611	Relative count	https://gwas.mrcieu.ac.uk/files/ebi-a-GCST90001611/ebi-a-GCST90001611.vcf.gz
ebi-a-GCST90001611	CD4+ CD8dim %leukocyte	Marginal zone B-cell lymphoma	Simple mode	14	0.270949	0.452333	0.559465	-0.615624	1.15752	1.31121	0.540303	3.18204	CD4+ CD8dim %leukocyte	TB_Trait523	TBNK	GCST90001611	Relative count	https://gwas.mrcieu.ac.uk/files/ebi-a-GCST90001611/ebi-a-GCST90001611.vcf.gz
ebi-a-GCST90001611	CD4+ CD8dim %leukocyte	Marginal zone B-cell lymphoma	Weighted mode	14	0.547537	0.284719	0.0766513	-0.0105122	1.10559	1.72899	0.989543	3.02099	CD4+ CD8dim %leukocyte	TB_Trait523	TBNK	GCST90001611	Relative count	https://gwas.mrcieu.ac.uk/files/ebi-a-GCST90001611/ebi-a-GCST90001611.vcf.gz
ebi-a-GCST90001615	TCRgd AC	Marginal zone B-cell lymphoma	MR Egger	19	-0.319021	0.21154	0.149892	-0.73364	0.0955984	0.72686	0.480158	1.10032	TCRgd AC	TB_Trait533	TBNK	GCST90001615	Absolute count	https://gwas.mrcieu.ac.uk/files/ebi-a-GCST90001615/ebi-a-GCST90001615.vcf.gz
ebi-a-GCST90001615	TCRgd AC	Marginal zone B-cell lymphoma	Weighted median	19	-0.352645	0.211585	0.0955769	-0.767352	0.0620608	0.702826	0.464241	1.06403	TCRgd AC	TB_Trait533	TBNK	GCST90001615	Absolute count	https://gwas.mrcieu.ac.uk/files/ebi-a-GCST90001615/ebi-a-GCST90001615.vcf.gz
ebi-a-GCST90001615	TCRgd AC	Marginal zone B-cell lymphoma	Inverse variance weighted	19	-0.335559	0.142663	0.0186672	-0.615178	-0.0559397	0.714938	0.540545	0.945596	TCRgd AC	TB_Trait533	TBNK	GCST90001615	Absolute count	https://gwas.mrcieu.ac.uk/files/ebi-a-GCST90001615/ebi-a-GCST90001615.vcf.gz
ebi-a-GCST90001615	TCRgd AC	Marginal zone B-cell lymphoma	Simple mode	19	-0.481295	0.345162	0.180169	-1.15781	0.195222	0.617982	0.314173	1.21558	TCRgd AC	TB_Trait533	TBNK	GCST90001615	Absolute count	https://gwas.mrcieu.ac.uk/files/ebi-a-GCST90001615/ebi-a-GCST90001615.vcf.gz
ebi-a-GCST90001615	TCRgd AC	Marginal zone B-cell lymphoma	Weighted mode	19	-0.296703	0.205754	0.166469	-0.699982	0.106576	0.743265	0.496594	1.11246	TCRgd AC	TB_Trait533	TBNK	GCST90001615	Absolute count	https://gwas.mrcieu.ac.uk/files/ebi-a-GCST90001615/ebi-a-GCST90001615.vcf.gz
ebi-a-GCST90001616	TCRgd %T cell	Marginal zone B-cell lymphoma	MR Egger	18	-0.262367	0.114233	0.0354703	-0.486264	-0.0384699	0.769229	0.614919	0.962261	TCRgd %T cell	TB_Trait534	TBNK	GCST90001616	Relative count	https://gwas.mrcieu.ac.uk/files/ebi-a-GCST90001616/ebi-a-GCST90001616.vcf.gz
ebi-a-GCST90001616	TCRgd %T cell	Marginal zone B-cell lymphoma	Weighted median	18	-0.226459	0.133405	0.0895962	-0.487933	0.0350146	0.797352	0.613894	1.03563	TCRgd %T cell	TB_Trait534	TBNK	GCST90001616	Relative count	https://gwas.mrcieu.ac.uk/files/ebi-a-GCST90001616/ebi-a-GCST90001616.vcf.gz
ebi-a-GCST90001616	TCRgd %T cell	Marginal zone B-cell lymphoma	Inverse variance weighted	18	-0.229803	0.0956605	0.0162935	-0.417297	-0.0423081	0.79469	0.658825	0.958574	TCRgd %T cell	TB_Trait534	TBNK	GCST90001616	Relative count	https://gwas.mrcieu.ac.uk/files/ebi-a-GCST90001616/ebi-a-GCST90001616.vcf.gz
ebi-a-GCST90001616	TCRgd %T cell	Marginal zone B-cell lymphoma	Simple mode	18	-0.574049	0.407568	0.177017	-1.37288	0.224784	0.56324	0.253376	1.25205	TCRgd %T cell	TB_Trait534	TBNK	GCST90001616	Relative count	https://gwas.mrcieu.ac.uk/files/ebi-a-GCST90001616/ebi-a-GCST90001616.vcf.gz
ebi-a-GCST90001616	TCRgd %T cell	Marginal zone B-cell lymphoma	Weighted mode	18	-0.242102	0.11821	0.0563238	-0.473794	-0.01041	0.784976	0.622635	0.989644	TCRgd %T cell	TB_Trait534	TBNK	GCST90001616	Relative count	https://gwas.mrcieu.ac.uk/files/ebi-a-GCST90001616/ebi-a-GCST90001616.vcf.gz
ebi-a-GCST90001617	TCRgd %lymphocyte	Marginal zone B-cell lymphoma	MR Egger	20	-0.293196	0.0816016	0.00207924	-0.453135	-0.133257	0.745876	0.635632	0.87524	TCRgd %lymphocyte	TB_Trait535	TBNK	GCST90001617	Relative count	https://gwas.mrcieu.ac.uk/files/ebi-a-GCST90001617/ebi-a-GCST90001617.vcf.gz
ebi-a-GCST90001617	TCRgd %lymphocyte	Marginal zone B-cell lymphoma	Weighted median	20	-0.207795	0.102447	0.0425281	-0.408592	-0.00699868	0.812373	0.664585	0.993026	TCRgd %lymphocyte	TB_Trait535	TBNK	GCST90001617	Relative count	https://gwas.mrcieu.ac.uk/files/ebi-a-GCST90001617/ebi-a-GCST90001617.vcf.gz
ebi-a-GCST90001617	TCRgd %lymphocyte	Marginal zone B-cell lymphoma	Inverse variance weighted	20	-0.236249	0.0725106	0.00112147	-0.37837	-0.0941286	0.789584	0.684977	0.910166	TCRgd %lymphocyte	TB_Trait535	TBNK	GCST90001617	Relative count	https://gwas.mrcieu.ac.uk/files/ebi-a-GCST90001617/ebi-a-GCST90001617.vcf.gz
ebi-a-GCST90001617	TCRgd %lymphocyte	Marginal zone B-cell lymphoma	Simple mode	20	-0.507897	0.20377	0.0220868	-0.907286	-0.108507	0.60176	0.403618	0.897172	TCRgd %lymphocyte	TB_Trait535	TBNK	GCST90001617	Relative count	https://gwas.mrcieu.ac.uk/files/ebi-a-GCST90001617/ebi-a-GCST90001617.vcf.gz
ebi-a-GCST90001617	TCRgd %lymphocyte	Marginal zone B-cell lymphoma	Weighted mode	20	-0.208382	0.0864556	0.0262377	-0.377835	-0.0389291	0.811897	0.685344	0.961819	TCRgd %lymphocyte	TB_Trait535	TBNK	GCST90001617	Relative count	https://gwas.mrcieu.ac.uk/files/ebi-a-GCST90001617/ebi-a-GCST90001617.vcf.gz
ebi-a-GCST90001642	B cell AC	Marginal zone B-cell lymphoma	MR Egger	30	-0.16999	0.251629	0.504863	-0.663183	0.323203	0.843673	0.515209	1.38155	B cell AC	TB_Trait563	TBNK	GCST90001642	Absolute count	https://gwas.mrcieu.ac.uk/files/ebi-a-GCST90001642/ebi-a-GCST90001642.vcf.gz
ebi-a-GCST90001642	B cell AC	Marginal zone B-cell lymphoma	Weighted median	30	-0.227495	0.224722	0.311375	-0.667951	0.21296	0.796526	0.512758	1.23734	B cell AC	TB_Trait563	TBNK	GCST90001642	Absolute count	https://gwas.mrcieu.ac.uk/files/ebi-a-GCST90001642/ebi-a-GCST90001642.vcf.gz
ebi-a-GCST90001642	B cell AC	Marginal zone B-cell lymphoma	Inverse variance weighted	30	-0.341705	0.138217	0.0134269	-0.612609	-0.0708002	0.710558	0.541935	0.931648	B cell AC	TB_Trait563	TBNK	GCST90001642	Absolute count	https://gwas.mrcieu.ac.uk/files/ebi-a-GCST90001642/ebi-a-GCST90001642.vcf.gz
ebi-a-GCST90001642	B cell AC	Marginal zone B-cell lymphoma	Simple mode	30	-0.269304	0.395441	0.501259	-1.04437	0.50576	0.763911	0.351914	1.65825	B cell AC	TB_Trait563	TBNK	GCST90001642	Absolute count	https://gwas.mrcieu.ac.uk/files/ebi-a-GCST90001642/ebi-a-GCST90001642.vcf.gz
ebi-a-GCST90001642	B cell AC	Marginal zone B-cell lymphoma	Weighted mode	30	-0.167234	0.259216	0.523901	-0.675298	0.34083	0.846002	0.509005	1.40611	B cell AC	TB_Trait563	TBNK	GCST90001642	Absolute count	https://gwas.mrcieu.ac.uk/files/ebi-a-GCST90001642/ebi-a-GCST90001642.vcf.gz
ebi-a-GCST90001676	CD28- CD25++ CD8br %T cell	Marginal zone B-cell lymphoma	MR Egger	8	0.235435	0.676304	0.739639	-1.09012	1.56099	1.26546	0.336176	4.76354	CD28- CD25++ CD8br %T cell	Treg_Trait591	Treg	GCST90001676	Relative count	https://gwas.mrcieu.ac.uk/files/ebi-a-GCST90001676/ebi-a-GCST90001676.vcf.gz
ebi-a-GCST90001676	CD28- CD25++ CD8br %T cell	Marginal zone B-cell lymphoma	Weighted median	8	0.812961	0.38202	0.0333323	0.0642013	1.56172	2.25457	1.06631	4.76701	CD28- CD25++ CD8br %T cell	Treg_Trait591	Treg	GCST90001676	Relative count	https://gwas.mrcieu.ac.uk/files/ebi-a-GCST90001676/ebi-a-GCST90001676.vcf.gz
ebi-a-GCST90001676	CD28- CD25++ CD8br %T cell	Marginal zone B-cell lymphoma	Inverse variance weighted	8	0.593753	0.285662	0.0376617	0.0338559	1.15365	1.81077	1.03444	3.16974	CD28- CD25++ CD8br %T cell	Treg_Trait591	Treg	GCST90001676	Relative count	https://gwas.mrcieu.ac.uk/files/ebi-a-GCST90001676/ebi-a-GCST90001676.vcf.gz
ebi-a-GCST90001676	CD28- CD25++ CD8br %T cell	Marginal zone B-cell lymphoma	Simple mode	8	1.04942	0.709187	0.18248	-0.340587	2.43943	2.85599	0.711353	11.4664	CD28- CD25++ CD8br %T cell	Treg_Trait591	Treg	GCST90001676	Relative count	https://gwas.mrcieu.ac.uk/files/ebi-a-GCST90001676/ebi-a-GCST90001676.vcf.gz
ebi-a-GCST90001676	CD28- CD25++ CD8br %T cell	Marginal zone B-cell lymphoma	Weighted mode	8	1.10842	0.76801	0.19217	-0.396879	2.61372	3.02957	0.672415	13.6497	CD28- CD25++ CD8br %T cell	Treg_Trait591	Treg	GCST90001676	Relative count	https://gwas.mrcieu.ac.uk/files/ebi-a-GCST90001676/ebi-a-GCST90001676.vcf.gz
ebi-a-GCST90001684	CD127- CD8br AC	Marginal zone B-cell lymphoma	MR Egger	13	0.267975	0.309306	0.404785	-0.338264	0.874215	1.30731	0.713007	2.39699	CD127- CD8br AC	Treg_Trait599	Treg	GCST90001684	Absolute count	https://gwas.mrcieu.ac.uk/files/ebi-a-GCST90001684/ebi-a-GCST90001684.vcf.gz
ebi-a-GCST90001684	CD127- CD8br AC	Marginal zone B-cell lymphoma	Weighted median	13	0.388682	0.227034	0.0868965	-0.0563041	0.833668	1.47504	0.945252	2.30175	CD127- CD8br AC	Treg_Trait599	Treg	GCST90001684	Absolute count	https://gwas.mrcieu.ac.uk/files/ebi-a-GCST90001684/ebi-a-GCST90001684.vcf.gz
ebi-a-GCST90001684	CD127- CD8br AC	Marginal zone B-cell lymphoma	Inverse variance weighted	13	0.324541	0.158579	0.0407016	0.0137262	0.635355	1.3834	1.01382	1.88769	CD127- CD8br AC	Treg_Trait599	Treg	GCST90001684	Absolute count	https://gwas.mrcieu.ac.uk/files/ebi-a-GCST90001684/ebi-a-GCST90001684.vcf.gz
ebi-a-GCST90001684	CD127- CD8br AC	Marginal zone B-cell lymphoma	Simple mode	13	0.573385	0.309262	0.0884643	-0.0327695	1.17954	1.77426	0.967762	3.25287	CD127- CD8br AC	Treg_Trait599	Treg	GCST90001684	Absolute count	https://gwas.mrcieu.ac.uk/files/ebi-a-GCST90001684/ebi-a-GCST90001684.vcf.gz
ebi-a-GCST90001684	CD127- CD8br AC	Marginal zone B-cell lymphoma	Weighted mode	13	0.356713	0.229462	0.146017	-0.0930329	0.806458	1.42863	0.911164	2.23996	CD127- CD8br AC	Treg_Trait599	Treg	GCST90001684	Absolute count	https://gwas.mrcieu.ac.uk/files/ebi-a-GCST90001684/ebi-a-GCST90001684.vcf.gz
ebi-a-GCST90001706	BAFF-R on IgD+ CD38- naive	Marginal zone B-cell lymphoma	MR Egger	28	0.0305076	0.120735	0.802501	-0.206134	0.267149	1.03098	0.813724	1.30623	BAFF-R on IgD+ CD38- naive	Bcells.trait140	B cell	GCST90001706	MFI	https://gwas.mrcieu.ac.uk/files/ebi-a-GCST90001706/ebi-a-GCST90001706.vcf.gz
ebi-a-GCST90001706	BAFF-R on IgD+ CD38- naive	Marginal zone B-cell lymphoma	Weighted median	28	0.0750341	0.110988	0.499005	-0.142502	0.292571	1.07792	0.867186	1.33987	BAFF-R on IgD+ CD38- naive	Bcells.trait140	B cell	GCST90001706	MFI	https://gwas.mrcieu.ac.uk/files/ebi-a-GCST90001706/ebi-a-GCST90001706.vcf.gz
ebi-a-GCST90001706	BAFF-R on IgD+ CD38- naive	Marginal zone B-cell lymphoma	Inverse variance weighted	28	0.183729	0.0792167	0.0203779	0.0284638	0.338993	1.20169	1.02887	1.40353	BAFF-R on IgD+ CD38- naive	Bcells.trait140	B cell	GCST90001706	MFI	https://gwas.mrcieu.ac.uk/files/ebi-a-GCST90001706/ebi-a-GCST90001706.vcf.gz
ebi-a-GCST90001706	BAFF-R on IgD+ CD38- naive	Marginal zone B-cell lymphoma	Simple mode	28	0.21926	0.214852	0.316542	-0.20185	0.64037	1.24515	0.817217	1.89718	BAFF-R on IgD+ CD38- naive	Bcells.trait140	B cell	GCST90001706	MFI	https://gwas.mrcieu.ac.uk/files/ebi-a-GCST90001706/ebi-a-GCST90001706.vcf.gz
ebi-a-GCST90001706	BAFF-R on IgD+ CD38- naive	Marginal zone B-cell lymphoma	Weighted mode	28	0.0703249	0.107997	0.520438	-0.141349	0.281999	1.07286	0.868186	1.32578	BAFF-R on IgD+ CD38- naive	Bcells.trait140	B cell	GCST90001706	MFI	https://gwas.mrcieu.ac.uk/files/ebi-a-GCST90001706/ebi-a-GCST90001706.vcf.gz
ebi-a-GCST90001738	CD19 on unsw mem	Marginal zone B-cell lymphoma	MR Egger	21	0.202525	0.118167	0.102819	-0.0290833	0.434132	1.22449	0.971336	1.54362	CD19 on unsw mem	Bcells.trait328	B cell	GCST90001738	MFI	https://gwas.mrcieu.ac.uk/files/ebi-a-GCST90001738/ebi-a-GCST90001738.vcf.gz
ebi-a-GCST90001738	CD19 on unsw mem	Marginal zone B-cell lymphoma	Weighted median	21	0.22015	0.131349	0.0937254	-0.0372947	0.477595	1.24626	0.963392	1.61219	CD19 on unsw mem	Bcells.trait328	B cell	GCST90001738	MFI	https://gwas.mrcieu.ac.uk/files/ebi-a-GCST90001738/ebi-a-GCST90001738.vcf.gz
ebi-a-GCST90001738	CD19 on unsw mem	Marginal zone B-cell lymphoma	Inverse variance weighted	21	0.216286	0.0972475	0.0261429	0.0256813	0.406891	1.24146	1.02601	1.50214	CD19 on unsw mem	Bcells.trait328	B cell	GCST90001738	MFI	https://gwas.mrcieu.ac.uk/files/ebi-a-GCST90001738/ebi-a-GCST90001738.vcf.gz
ebi-a-GCST90001738	CD19 on unsw mem	Marginal zone B-cell lymphoma	Simple mode	21	0.251248	0.236284	0.300303	-0.211869	0.714365	1.28563	0.809071	2.04289	CD19 on unsw mem	Bcells.trait328	B cell	GCST90001738	MFI	https://gwas.mrcieu.ac.uk/files/ebi-a-GCST90001738/ebi-a-GCST90001738.vcf.gz
ebi-a-GCST90001738	CD19 on unsw mem	Marginal zone B-cell lymphoma	Weighted mode	21	0.221298	0.108065	0.0539366	0.00949097	0.433105	1.24769	1.00954	1.54204	CD19 on unsw mem	Bcells.trait328	B cell	GCST90001738	MFI	https://gwas.mrcieu.ac.uk/files/ebi-a-GCST90001738/ebi-a-GCST90001738.vcf.gz
ebi-a-GCST90001776	CD25 on CD20- CD38-	Marginal zone B-cell lymphoma	MR Egger	19	0.365708	0.202461	0.0886043	-0.0311151	0.762532	1.44153	0.969364	2.1437	CD25 on CD20- CD38-	Bcells.trait470	B cell	GCST90001776	MFI	https://gwas.mrcieu.ac.uk/files/ebi-a-GCST90001776/ebi-a-GCST90001776.vcf.gz
ebi-a-GCST90001776	CD25 on CD20- CD38-	Marginal zone B-cell lymphoma	Weighted median	19	0.329143	0.212506	0.121414	-0.0873688	0.745654	1.38978	0.916339	2.10782	CD25 on CD20- CD38-	Bcells.trait470	B cell	GCST90001776	MFI	https://gwas.mrcieu.ac.uk/files/ebi-a-GCST90001776/ebi-a-GCST90001776.vcf.gz
ebi-a-GCST90001776	CD25 on CD20- CD38-	Marginal zone B-cell lymphoma	Inverse variance weighted	19	0.310892	0.137293	0.0235472	0.0417973	0.579986	1.36464	1.04268	1.78601	CD25 on CD20- CD38-	Bcells.trait470	B cell	GCST90001776	MFI	https://gwas.mrcieu.ac.uk/files/ebi-a-GCST90001776/ebi-a-GCST90001776.vcf.gz
ebi-a-GCST90001776	CD25 on CD20- CD38-	Marginal zone B-cell lymphoma	Simple mode	19	0.448899	0.365255	0.234897	-0.267001	1.1648	1.56659	0.765672	3.20528	CD25 on CD20- CD38-	Bcells.trait470	B cell	GCST90001776	MFI	https://gwas.mrcieu.ac.uk/files/ebi-a-GCST90001776/ebi-a-GCST90001776.vcf.gz
ebi-a-GCST90001776	CD25 on CD20- CD38-	Marginal zone B-cell lymphoma	Weighted mode	19	0.382213	0.216118	0.0939139	-0.0413776	0.805804	1.46552	0.959467	2.23849	CD25 on CD20- CD38-	Bcells.trait470	B cell	GCST90001776	MFI	https://gwas.mrcieu.ac.uk/files/ebi-a-GCST90001776/ebi-a-GCST90001776.vcf.gz
ebi-a-GCST90001802	CD27 on IgD- CD38-	Marginal zone B-cell lymphoma	MR Egger	30	0.219826	0.200028	0.281138	-0.172229	0.611881	1.24586	0.841787	1.8439	CD27 on IgD- CD38-	Bcells.trait565	B cell	GCST90001802	MFI	https://gwas.mrcieu.ac.uk/files/ebi-a-GCST90001802/ebi-a-GCST90001802.vcf.gz
ebi-a-GCST90001802	CD27 on IgD- CD38-	Marginal zone B-cell lymphoma	Weighted median	30	0.230417	0.164027	0.160097	-0.0910769	0.55191	1.25912	0.912947	1.73657	CD27 on IgD- CD38-	Bcells.trait565	B cell	GCST90001802	MFI	https://gwas.mrcieu.ac.uk/files/ebi-a-GCST90001802/ebi-a-GCST90001802.vcf.gz
ebi-a-GCST90001802	CD27 on IgD- CD38-	Marginal zone B-cell lymphoma	Inverse variance weighted	30	0.218847	0.106587	0.0400511	0.00993627	0.427758	1.24464	1.00999	1.53382	CD27 on IgD- CD38-	Bcells.trait565	B cell	GCST90001802	MFI	https://gwas.mrcieu.ac.uk/files/ebi-a-GCST90001802/ebi-a-GCST90001802.vcf.gz
ebi-a-GCST90001802	CD27 on IgD- CD38-	Marginal zone B-cell lymphoma	Simple mode	30	0.0551421	0.291998	0.85153	-0.517173	0.627457	1.05669	0.596204	1.87284	CD27 on IgD- CD38-	Bcells.trait565	B cell	GCST90001802	MFI	https://gwas.mrcieu.ac.uk/files/ebi-a-GCST90001802/ebi-a-GCST90001802.vcf.gz
ebi-a-GCST90001802	CD27 on IgD- CD38-	Marginal zone B-cell lymphoma	Weighted mode	30	0.175343	0.193448	0.372188	-0.203814	0.554501	1.19166	0.815614	1.74107	CD27 on IgD- CD38-	Bcells.trait565	B cell	GCST90001802	MFI	https://gwas.mrcieu.ac.uk/files/ebi-a-GCST90001802/ebi-a-GCST90001802.vcf.gz
ebi-a-GCST90001822	IgD on IgD+ CD38-	Marginal zone B-cell lymphoma	MR Egger	27	-0.0961816	0.183446	0.604684	-0.455735	0.263372	0.908299	0.633982	1.30131	IgD on IgD+ CD38-	Bcells.trait777	B cell	GCST90001822	MFI	https://gwas.mrcieu.ac.uk/files/ebi-a-GCST90001822/ebi-a-GCST90001822.vcf.gz
ebi-a-GCST90001822	IgD on IgD+ CD38-	Marginal zone B-cell lymphoma	Weighted median	27	-0.125568	0.14363	0.381985	-0.407083	0.155947	0.881996	0.665589	1.16876	IgD on IgD+ CD38-	Bcells.trait777	B cell	GCST90001822	MFI	https://gwas.mrcieu.ac.uk/files/ebi-a-GCST90001822/ebi-a-GCST90001822.vcf.gz
ebi-a-GCST90001822	IgD on IgD+ CD38-	Marginal zone B-cell lymphoma	Inverse variance weighted	27	-0.235486	0.118654	0.0471843	-0.468049	-0.00292386	0.790186	0.626223	0.99708	IgD on IgD+ CD38-	Bcells.trait777	B cell	GCST90001822	MFI	https://gwas.mrcieu.ac.uk/files/ebi-a-GCST90001822/ebi-a-GCST90001822.vcf.gz
ebi-a-GCST90001822	IgD on IgD+ CD38-	Marginal zone B-cell lymphoma	Simple mode	27	-0.177061	0.224278	0.436976	-0.616645	0.262523	0.837728	0.539752	1.30021	IgD on IgD+ CD38-	Bcells.trait777	B cell	GCST90001822	MFI	https://gwas.mrcieu.ac.uk/files/ebi-a-GCST90001822/ebi-a-GCST90001822.vcf.gz
ebi-a-GCST90001822	IgD on IgD+ CD38-	Marginal zone B-cell lymphoma	Weighted mode	27	-0.119926	0.124402	0.343918	-0.363753	0.123902	0.886986	0.695063	1.1319	IgD on IgD+ CD38-	Bcells.trait777	B cell	GCST90001822	MFI	https://gwas.mrcieu.ac.uk/files/ebi-a-GCST90001822/ebi-a-GCST90001822.vcf.gz
ebi-a-GCST90001890	CD28 on CD45RA+ CD4+	Marginal zone B-cell lymphoma	MR Egger	13	-0.702096	0.301786	0.0401181	-1.2936	-0.110595	0.495546	0.274282	0.895302	CD28 on CD45RA+ CD4+	Blue.585.42.Treg.trait15	Treg	GCST90001890	MFI	https://gwas.mrcieu.ac.uk/files/ebi-a-GCST90001890/ebi-a-GCST90001890.vcf.gz
ebi-a-GCST90001890	CD28 on CD45RA+ CD4+	Marginal zone B-cell lymphoma	Weighted median	13	-0.630008	0.210833	0.00280634	-1.04324	-0.216776	0.532588	0.352311	0.80511	CD28 on CD45RA+ CD4+	Blue.585.42.Treg.trait15	Treg	GCST90001890	MFI	https://gwas.mrcieu.ac.uk/files/ebi-a-GCST90001890/ebi-a-GCST90001890.vcf.gz
ebi-a-GCST90001890	CD28 on CD45RA+ CD4+	Marginal zone B-cell lymphoma	Inverse variance weighted	13	-0.468029	0.162086	0.00388261	-0.785717	-0.150342	0.626235	0.455793	0.860414	CD28 on CD45RA+ CD4+	Blue.585.42.Treg.trait15	Treg	GCST90001890	MFI	https://gwas.mrcieu.ac.uk/files/ebi-a-GCST90001890/ebi-a-GCST90001890.vcf.gz
ebi-a-GCST90001890	CD28 on CD45RA+ CD4+	Marginal zone B-cell lymphoma	Simple mode	13	-0.585489	0.345795	0.1162	-1.26325	0.0922695	0.556834	0.282734	1.09666	CD28 on CD45RA+ CD4+	Blue.585.42.Treg.trait15	Treg	GCST90001890	MFI	https://gwas.mrcieu.ac.uk/files/ebi-a-GCST90001890/ebi-a-GCST90001890.vcf.gz
ebi-a-GCST90001890	CD28 on CD45RA+ CD4+	Marginal zone B-cell lymphoma	Weighted mode	13	-0.585489	0.231005	0.0262004	-1.03826	-0.132719	0.556834	0.354071	0.875711	CD28 on CD45RA+ CD4+	Blue.585.42.Treg.trait15	Treg	GCST90001890	MFI	https://gwas.mrcieu.ac.uk/files/ebi-a-GCST90001890/ebi-a-GCST90001890.vcf.gz
ebi-a-GCST90001894	CD28 on CD28+ CD4+	Marginal zone B-cell lymphoma	MR Egger	26	-0.259585	0.109178	0.0257368	-0.473574	-0.0455975	0.771371	0.622773	0.955426	CD28 on CD28+ CD4+	Blue.585.42.Treg.trait20	Treg	GCST90001894	MFI	https://gwas.mrcieu.ac.uk/files/ebi-a-GCST90001894/ebi-a-GCST90001894.vcf.gz
ebi-a-GCST90001894	CD28 on CD28+ CD4+	Marginal zone B-cell lymphoma	Weighted median	26	-0.162458	0.13018	0.212049	-0.417611	0.0926945	0.850051	0.658618	1.09713	CD28 on CD28+ CD4+	Blue.585.42.Treg.trait20	Treg	GCST90001894	MFI	https://gwas.mrcieu.ac.uk/files/ebi-a-GCST90001894/ebi-a-GCST90001894.vcf.gz
ebi-a-GCST90001894	CD28 on CD28+ CD4+	Marginal zone B-cell lymphoma	Inverse variance weighted	26	-0.176246	0.083463	0.0347149	-0.339834	-0.0126587	0.838412	0.711889	0.987421	CD28 on CD28+ CD4+	Blue.585.42.Treg.trait20	Treg	GCST90001894	MFI	https://gwas.mrcieu.ac.uk/files/ebi-a-GCST90001894/ebi-a-GCST90001894.vcf.gz
ebi-a-GCST90001894	CD28 on CD28+ CD4+	Marginal zone B-cell lymphoma	Simple mode	26	-0.0462334	0.197442	0.816767	-0.43322	0.340754	0.954819	0.648418	1.40601	CD28 on CD28+ CD4+	Blue.585.42.Treg.trait20	Treg	GCST90001894	MFI	https://gwas.mrcieu.ac.uk/files/ebi-a-GCST90001894/ebi-a-GCST90001894.vcf.gz
ebi-a-GCST90001894	CD28 on CD28+ CD4+	Marginal zone B-cell lymphoma	Weighted mode	26	-0.31043	0.114919	0.0122214	-0.535671	-0.0851894	0.733132	0.585277	0.918338	CD28 on CD28+ CD4+	Blue.585.42.Treg.trait20	Treg	GCST90001894	MFI	https://gwas.mrcieu.ac.uk/files/ebi-a-GCST90001894/ebi-a-GCST90001894.vcf.gz
ebi-a-GCST90001925	CD127 on CD28+ DN (CD4-CD8-)	Marginal zone B-cell lymphoma	MR Egger	24	-0.0969448	0.237673	0.687295	-0.562784	0.368894	0.907606	0.569621	1.44613	CD127 on CD28+ DN (CD4-CD8-)	Blue.670.LP.Treg.trait12	Treg	GCST90001925	MFI	https://gwas.mrcieu.ac.uk/files/ebi-a-GCST90001925/ebi-a-GCST90001925.vcf.gz
ebi-a-GCST90001925	CD127 on CD28+ DN (CD4-CD8-)	Marginal zone B-cell lymphoma	Weighted median	24	-0.347972	0.195112	0.0745137	-0.730391	0.0344478	0.706119	0.48172	1.03505	CD127 on CD28+ DN (CD4-CD8-)	Blue.670.LP.Treg.trait12	Treg	GCST90001925	MFI	https://gwas.mrcieu.ac.uk/files/ebi-a-GCST90001925/ebi-a-GCST90001925.vcf.gz
ebi-a-GCST90001925	CD127 on CD28+ DN (CD4-CD8-)	Marginal zone B-cell lymphoma	Inverse variance weighted	24	-0.273421	0.135403	0.0434541	-0.538811	-0.00803189	0.760772	0.583442	0.992	CD127 on CD28+ DN (CD4-CD8-)	Blue.670.LP.Treg.trait12	Treg	GCST90001925	MFI	https://gwas.mrcieu.ac.uk/files/ebi-a-GCST90001925/ebi-a-GCST90001925.vcf.gz
ebi-a-GCST90001925	CD127 on CD28+ DN (CD4-CD8-)	Marginal zone B-cell lymphoma	Simple mode	24	-0.375046	0.322306	0.256504	-1.00677	0.256675	0.687258	0.365399	1.29262	CD127 on CD28+ DN (CD4-CD8-)	Blue.670.LP.Treg.trait12	Treg	GCST90001925	MFI	https://gwas.mrcieu.ac.uk/files/ebi-a-GCST90001925/ebi-a-GCST90001925.vcf.gz
ebi-a-GCST90001925	CD127 on CD28+ DN (CD4-CD8-)	Marginal zone B-cell lymphoma	Weighted mode	24	-0.24213	0.208925	0.258375	-0.651622	0.167363	0.784954	0.521199	1.18218	CD127 on CD28+ DN (CD4-CD8-)	Blue.670.LP.Treg.trait12	Treg	GCST90001925	MFI	https://gwas.mrcieu.ac.uk/files/ebi-a-GCST90001925/ebi-a-GCST90001925.vcf.gz
ebi-a-GCST90001996	CX3CR1 on CD14+ CD16+ monocyte	Marginal zone B-cell lymphoma	MR Egger	34	0.17954	0.118455	0.139417	-0.0526319	0.411712	1.19667	0.948729	1.5094	CX3CR1 on CD14+ CD16+ monocyte	mono.trait35	Monocyte	GCST90001996	MFI	https://gwas.mrcieu.ac.uk/files/ebi-a-GCST90001996/ebi-a-GCST90001996.vcf.gz
ebi-a-GCST90001996	CX3CR1 on CD14+ CD16+ monocyte	Marginal zone B-cell lymphoma	Weighted median	34	0.241899	0.114117	0.034027	0.0182304	0.465568	1.27367	1.0184	1.59292	CX3CR1 on CD14+ CD16+ monocyte	mono.trait35	Monocyte	GCST90001996	MFI	https://gwas.mrcieu.ac.uk/files/ebi-a-GCST90001996/ebi-a-GCST90001996.vcf.gz
ebi-a-GCST90001996	CX3CR1 on CD14+ CD16+ monocyte	Marginal zone B-cell lymphoma	Inverse variance weighted	34	0.183934	0.0817292	0.0244154	0.0237447	0.344123	1.20194	1.02403	1.41075	CX3CR1 on CD14+ CD16+ monocyte	mono.trait35	Monocyte	GCST90001996	MFI	https://gwas.mrcieu.ac.uk/files/ebi-a-GCST90001996/ebi-a-GCST90001996.vcf.gz
ebi-a-GCST90001996	CX3CR1 on CD14+ CD16+ monocyte	Marginal zone B-cell lymphoma	Simple mode	34	0.222478	0.177189	0.21808	-0.124813	0.56977	1.24917	0.882662	1.76786	CX3CR1 on CD14+ CD16+ monocyte	mono.trait35	Monocyte	GCST90001996	MFI	https://gwas.mrcieu.ac.uk/files/ebi-a-GCST90001996/ebi-a-GCST90001996.vcf.gz
ebi-a-GCST90001996	CX3CR1 on CD14+ CD16+ monocyte	Marginal zone B-cell lymphoma	Weighted mode	34	0.168224	0.102287	0.109542	-0.0322591	0.368707	1.1832	0.968256	1.44586	CX3CR1 on CD14+ CD16+ monocyte	mono.trait35	Monocyte	GCST90001996	MFI	https://gwas.mrcieu.ac.uk/files/ebi-a-GCST90001996/ebi-a-GCST90001996.vcf.gz
ebi-a-GCST90002055	CD8 on naive CD8br	Marginal zone B-cell lymphoma	MR Egger	16	0.391265	0.316699	0.236995	-0.229465	1.012	1.47885	0.794959	2.75109	CD8 on naive CD8br	Red.780.60.MT.trait3	Maturation stages of T cell	GCST90002055	MFI	https://gwas.mrcieu.ac.uk/files/ebi-a-GCST90002055/ebi-a-GCST90002055.vcf.gz
ebi-a-GCST90002055	CD8 on naive CD8br	Marginal zone B-cell lymphoma	Weighted median	16	0.543271	0.239358	0.0232257	0.0741296	1.01241	1.72163	1.07695	2.75223	CD8 on naive CD8br	Red.780.60.MT.trait3	Maturation stages of T cell	GCST90002055	MFI	https://gwas.mrcieu.ac.uk/files/ebi-a-GCST90002055/ebi-a-GCST90002055.vcf.gz
ebi-a-GCST90002055	CD8 on naive CD8br	Marginal zone B-cell lymphoma	Inverse variance weighted	16	0.435399	0.1753	0.0130013	0.0918108	0.778988	1.54558	1.09616	2.17927	CD8 on naive CD8br	Red.780.60.MT.trait3	Maturation stages of T cell	GCST90002055	MFI	https://gwas.mrcieu.ac.uk/files/ebi-a-GCST90002055/ebi-a-GCST90002055.vcf.gz
ebi-a-GCST90002055	CD8 on naive CD8br	Marginal zone B-cell lymphoma	Simple mode	16	0.536514	0.389183	0.188243	-0.226285	1.29931	1.71004	0.797491	3.66678	CD8 on naive CD8br	Red.780.60.MT.trait3	Maturation stages of T cell	GCST90002055	MFI	https://gwas.mrcieu.ac.uk/files/ebi-a-GCST90002055/ebi-a-GCST90002055.vcf.gz
ebi-a-GCST90002055	CD8 on naive CD8br	Marginal zone B-cell lymphoma	Weighted mode	16	0.51464	0.22661	0.0383057	0.0704856	0.958795	1.67304	1.07303	2.60855	CD8 on naive CD8br	Red.780.60.MT.trait3	Maturation stages of T cell	GCST90002055	MFI	https://gwas.mrcieu.ac.uk/files/ebi-a-GCST90002055/ebi-a-GCST90002055.vcf.gz
ebi-a-GCST90002089	CD11c on monocyte	Marginal zone B-cell lymphoma	MR Egger	19	-0.150635	0.177308	0.40737	-0.498159	0.196888	0.860161	0.607648	1.21761	CD11c on monocyte	Violet.450.50.cDC.trait3	cDC	GCST90002089	MFI	https://gwas.mrcieu.ac.uk/files/ebi-a-GCST90002089/ebi-a-GCST90002089.vcf.gz
ebi-a-GCST90002089	CD11c on monocyte	Marginal zone B-cell lymphoma	Weighted median	19	-0.104986	0.166749	0.528952	-0.431813	0.221841	0.900337	0.649331	1.24837	CD11c on monocyte	Violet.450.50.cDC.trait3	cDC	GCST90002089	MFI	https://gwas.mrcieu.ac.uk/files/ebi-a-GCST90002089/ebi-a-GCST90002089.vcf.gz
ebi-a-GCST90002089	CD11c on monocyte	Marginal zone B-cell lymphoma	Inverse variance weighted	19	-0.228012	0.112578	0.0428295	-0.448665	-0.00735914	0.796115	0.63848	0.992668	CD11c on monocyte	Violet.450.50.cDC.trait3	cDC	GCST90002089	MFI	https://gwas.mrcieu.ac.uk/files/ebi-a-GCST90002089/ebi-a-GCST90002089.vcf.gz
ebi-a-GCST90002089	CD11c on monocyte	Marginal zone B-cell lymphoma	Simple mode	19	-0.341519	0.275996	0.231837	-0.882471	0.199434	0.71069	0.413759	1.22071	CD11c on monocyte	Violet.450.50.cDC.trait3	cDC	GCST90002089	MFI	https://gwas.mrcieu.ac.uk/files/ebi-a-GCST90002089/ebi-a-GCST90002089.vcf.gz
ebi-a-GCST90002089	CD11c on monocyte	Marginal zone B-cell lymphoma	Weighted mode	19	-0.163256	0.165359	0.336589	-0.48736	0.160847	0.849373	0.614246	1.17451	CD11c on monocyte	Violet.450.50.cDC.trait3	cDC	GCST90002089	MFI	https://gwas.mrcieu.ac.uk/files/ebi-a-GCST90002089/ebi-a-GCST90002089.vcf.gz
ebi-a-GCST90002096	CD11b on basophil	Marginal zone B-cell lymphoma	MR Egger	19	0.193158	0.309439	0.540769	-0.413341	0.799658	1.21307	0.661436	2.22478	CD11b on basophil	Violet.450.50.MDSC.trait6	Myeloid cell	GCST90002096	MFI	https://gwas.mrcieu.ac.uk/files/ebi-a-GCST90002096/ebi-a-GCST90002096.vcf.gz
ebi-a-GCST90002096	CD11b on basophil	Marginal zone B-cell lymphoma	Weighted median	19	0.285214	0.180051	0.113176	-0.0676854	0.638113	1.33005	0.934554	1.89291	CD11b on basophil	Violet.450.50.MDSC.trait6	Myeloid cell	GCST90002096	MFI	https://gwas.mrcieu.ac.uk/files/ebi-a-GCST90002096/ebi-a-GCST90002096.vcf.gz
ebi-a-GCST90002096	CD11b on basophil	Marginal zone B-cell lymphoma	Inverse variance weighted	19	0.307612	0.12817	0.0163935	0.0563992	0.558825	1.36017	1.05802	1.74862	CD11b on basophil	Violet.450.50.MDSC.trait6	Myeloid cell	GCST90002096	MFI	https://gwas.mrcieu.ac.uk/files/ebi-a-GCST90002096/ebi-a-GCST90002096.vcf.gz
ebi-a-GCST90002096	CD11b on basophil	Marginal zone B-cell lymphoma	Simple mode	19	0.168111	0.250599	0.51084	-0.323062	0.659285	1.18307	0.723929	1.93341	CD11b on basophil	Violet.450.50.MDSC.trait6	Myeloid cell	GCST90002096	MFI	https://gwas.mrcieu.ac.uk/files/ebi-a-GCST90002096/ebi-a-GCST90002096.vcf.gz
ebi-a-GCST90002096	CD11b on basophil	Marginal zone B-cell lymphoma	Weighted mode	19	0.267838	0.207506	0.213126	-0.138875	0.67455	1.30713	0.870337	1.96315	CD11b on basophil	Violet.450.50.MDSC.trait6	Myeloid cell	GCST90002096	MFI	https://gwas.mrcieu.ac.uk/files/ebi-a-GCST90002096/ebi-a-GCST90002096.vcf.gz
ebi-a-GCST90002099	CD4RA on TD CD4+	Marginal zone B-cell lymphoma	MR Egger	33	0.079801	0.0849526	0.354809	-0.0867061	0.246308	1.08307	0.916947	1.27929	CD4RA on TD CD4+	Violet.450.50.MT.trait2	Maturation stages of T cell	GCST90002099	MFI	https://gwas.mrcieu.ac.uk/files/ebi-a-GCST90002099/ebi-a-GCST90002099.vcf.gz
ebi-a-GCST90002099	CD4RA on TD CD4+	Marginal zone B-cell lymphoma	Weighted median	33	0.114287	0.0934688	0.221432	-0.0689119	0.297486	1.12107	0.933409	1.34647	CD4RA on TD CD4+	Violet.450.50.MT.trait2	Maturation stages of T cell	GCST90002099	MFI	https://gwas.mrcieu.ac.uk/files/ebi-a-GCST90002099/ebi-a-GCST90002099.vcf.gz
ebi-a-GCST90002099	CD4RA on TD CD4+	Marginal zone B-cell lymphoma	Inverse variance weighted	33	0.133495	0.0658982	0.0427882	0.0043342	0.262655	1.14282	1.00434	1.30038	CD4RA on TD CD4+	Violet.450.50.MT.trait2	Maturation stages of T cell	GCST90002099	MFI	https://gwas.mrcieu.ac.uk/files/ebi-a-GCST90002099/ebi-a-GCST90002099.vcf.gz
ebi-a-GCST90002099	CD4RA on TD CD4+	Marginal zone B-cell lymphoma	Simple mode	33	0.296021	0.165334	0.0828487	-0.0280338	0.620076	1.3445	0.972355	1.85907	CD4RA on TD CD4+	Violet.450.50.MT.trait2	Maturation stages of T cell	GCST90002099	MFI	https://gwas.mrcieu.ac.uk/files/ebi-a-GCST90002099/ebi-a-GCST90002099.vcf.gz
ebi-a-GCST90002099	CD4RA on TD CD4+	Marginal zone B-cell lymphoma	Weighted mode	33	0.116402	0.0918128	0.214011	-0.0635514	0.296355	1.12345	0.938426	1.34495	CD4RA on TD CD4+	Violet.450.50.MT.trait2	Maturation stages of T cell	GCST90002099	MFI	https://gwas.mrcieu.ac.uk/files/ebi-a-GCST90002099/ebi-a-GCST90002099.vcf.gz
ebi-a-GCST90002120	CD8 on CD28- CD8br	Marginal zone B-cell lymphoma	MR Egger	20	-0.83294	0.626044	0.199971	-2.05999	0.394106	0.434769	0.127456	1.48306	CD8 on CD28- CD8br	Violet.510.50.Treg.trait4	Treg	GCST90002120	MFI	https://gwas.mrcieu.ac.uk/files/ebi-a-GCST90002120/ebi-a-GCST90002120.vcf.gz
ebi-a-GCST90002120	CD8 on CD28- CD8br	Marginal zone B-cell lymphoma	Weighted median	20	-0.260089	0.27901	0.35124	-0.806948	0.28677	0.770983	0.446218	1.33212	CD8 on CD28- CD8br	Violet.510.50.Treg.trait4	Treg	GCST90002120	MFI	https://gwas.mrcieu.ac.uk/files/ebi-a-GCST90002120/ebi-a-GCST90002120.vcf.gz
ebi-a-GCST90002120	CD8 on CD28- CD8br	Marginal zone B-cell lymphoma	Inverse variance weighted	20	-0.408453	0.201332	0.0424831	-0.803063	-0.0138428	0.664678	0.447955	0.986253	CD8 on CD28- CD8br	Violet.510.50.Treg.trait4	Treg	GCST90002120	MFI	https://gwas.mrcieu.ac.uk/files/ebi-a-GCST90002120/ebi-a-GCST90002120.vcf.gz
ebi-a-GCST90002120	CD8 on CD28- CD8br	Marginal zone B-cell lymphoma	Simple mode	20	-0.801349	0.483611	0.113938	-1.74923	0.146529	0.448723	0.173908	1.15781	CD8 on CD28- CD8br	Violet.510.50.Treg.trait4	Treg	GCST90002120	MFI	https://gwas.mrcieu.ac.uk/files/ebi-a-GCST90002120/ebi-a-GCST90002120.vcf.gz
ebi-a-GCST90002120	CD8 on CD28- CD8br	Marginal zone B-cell lymphoma	Weighted mode	20	-0.212688	0.371224	0.573406	-0.940286	0.514911	0.808409	0.390516	1.67349	CD8 on CD28- CD8br	Violet.510.50.Treg.trait4	Treg	GCST90002120	MFI	https://gwas.mrcieu.ac.uk/files/ebi-a-GCST90002120/ebi-a-GCST90002120.vcf.gz
Blue marked sections are Mendelian randomization bidirectional correlation groups.

## Sheet: table S4
Table S4. Mendelian randomization on the causal effect of Marginal zone B-cell lymphoma on immunocyte phenotypes.
id	exposure	outcome	method	nsnp	b	se	pval	lo_ci	up_ci	or	or_lci95	or_uci95
ebi-a-GCST90001430	Marginal zone B-cell lymphoma	BC_Trait51	Inverse variance weighted	7	-0.0458537	0.0339974	0.177421	-0.112489	0.0207813	0.955182	0.893608	1.021
ebi-a-GCST90001470	Marginal zone B-cell lymphoma	f_DC_Trait518	Inverse variance weighted	7	0.0131766	0.0328357	0.688209	-0.0511815	0.0775346	1.01326	0.950106	1.08062
ebi-a-GCST90001530	Marginal zone B-cell lymphoma	MDSC_Trait4	Inverse variance weighted	7	0.0557266	0.105143	0.596105	-0.150353	0.261806	1.05731	0.860404	1.29927
ebi-a-GCST90001544	Marginal zone B-cell lymphoma	MT_Trait510	Inverse variance weighted	7	-0.016952	0.0251231	0.499829	-0.0661934	0.0322893	0.983191	0.93595	1.03282
ebi-a-GCST90001548	Marginal zone B-cell lymphoma	MT_Trait522	Inverse variance weighted	7	0.00675182	0.0250932	0.787876	-0.0424308	0.0559344	1.00677	0.958457	1.05753
ebi-a-GCST90001610	Marginal zone B-cell lymphoma	TB_Trait522	Inverse variance weighted	7	-0.020282	0.0359449	0.572582	-0.0907341	0.05017	0.979922	0.913261	1.05145
ebi-a-GCST90001611	Marginal zone B-cell lymphoma	TB_Trait523	Inverse variance weighted	7	-0.0229639	0.0355251	0.518012	-0.0925931	0.0466653	0.977298	0.911564	1.04777
ebi-a-GCST90001615	Marginal zone B-cell lymphoma	TB_Trait533	Inverse variance weighted	7	-0.00317214	0.0255224	0.901087	-0.0531961	0.0468518	0.996833	0.948194	1.04797
ebi-a-GCST90001616	Marginal zone B-cell lymphoma	TB_Trait534	Inverse variance weighted	7	-0.00629538	0.0262466	0.810443	-0.0577388	0.045148	0.993724	0.943896	1.04618
ebi-a-GCST90001617	Marginal zone B-cell lymphoma	TB_Trait535	Inverse variance weighted	7	-0.00811084	0.0261425	0.756367	-0.0593501	0.0431285	0.991922	0.942377	1.04407
ebi-a-GCST90001642	Marginal zone B-cell lymphoma	TB_Trait563	Inverse variance weighted	7	0.0145944	0.0257683	0.571141	-0.0359114	0.0651003	1.0147	0.964726	1.06727
ebi-a-GCST90001684	Marginal zone B-cell lymphoma	Treg_Trait599	Inverse variance weighted	7	-0.00478021	0.0275181	0.862092	-0.0587157	0.0491553	0.995231	0.942975	1.05038
ebi-a-GCST90001706	Marginal zone B-cell lymphoma	Bcells.trait140	Inverse variance weighted	7	-0.003242	0.0354167	0.927065	-0.0726588	0.0661748	0.996763	0.929918	1.06841
ebi-a-GCST90001738	Marginal zone B-cell lymphoma	Bcells.trait328	Inverse variance weighted	7	0.02406	0.0255143	0.345681	-0.025948	0.074068	1.02435	0.974386	1.07688
ebi-a-GCST90001776	Marginal zone B-cell lymphoma	Bcells.trait470	Inverse variance weighted	7	0.00798505	0.0251678	0.751037	-0.0413438	0.0573139	1.00802	0.959499	1.05899
ebi-a-GCST90001802	Marginal zone B-cell lymphoma	Bcells.trait565	Inverse variance weighted	7	0.00801753	0.0307634	0.794386	-0.0522788	0.0683139	1.00805	0.949064	1.0707
ebi-a-GCST90001822	Marginal zone B-cell lymphoma	Bcells.trait777	Inverse variance weighted	7	-0.0693256	0.0482245	0.150558	-0.163846	0.0251943	0.933023	0.848873	1.02551
ebi-a-GCST90001890	Marginal zone B-cell lymphoma	Blue.585.42.Treg.trait15	Inverse variance weighted	7	-0.0430626	0.0287255	0.133845	-0.0993646	0.0132393	0.957851	0.905413	1.01333
ebi-a-GCST90001894	Marginal zone B-cell lymphoma	Blue.585.42.Treg.trait20	Inverse variance weighted	7	-0.0436778	0.0408636	0.28513	-0.123771	0.036415	0.957262	0.883583	1.03709
ebi-a-GCST90001925	Marginal zone B-cell lymphoma	Blue.670.LP.Treg.trait12	Inverse variance weighted	7	-0.0238907	0.0270794	0.377644	-0.0769664	0.029185	0.976392	0.925921	1.02962
ebi-a-GCST90001996	Marginal zone B-cell lymphoma	mono.trait35	Inverse variance weighted	7	-0.0211435	0.0258241	0.412929	-0.0717588	0.0294718	0.979078	0.930755	1.02991
ebi-a-GCST90002055	Marginal zone B-cell lymphoma	Red.780.60.MT.trait3	Inverse variance weighted	7	0.0442901	0.0292918	0.130525	-0.0131217	0.101702	1.04529	0.986964	1.10705
ebi-a-GCST90002089	Marginal zone B-cell lymphoma	Violet.450.50.cDC.trait3	Inverse variance weighted	7	-0.0244903	0.0286577	0.392782	-0.0806594	0.0316787	0.975807	0.922508	1.03219
ebi-a-GCST90002096	Marginal zone B-cell lymphoma	Violet.450.50.MDSC.trait6	Inverse variance weighted	7	0.0730387	0.0381269	0.0554065	-0.00168998	0.147767	1.07577	0.998311	1.15924
ebi-a-GCST90002099	Marginal zone B-cell lymphoma	Violet.450.50.MT.trait2	Inverse variance weighted	7	0.0294086	0.032725	0.368836	-0.0347325	0.0935496	1.02985	0.965864	1.09807
ebi-a-GCST90002120	Marginal zone B-cell lymphoma	Violet.510.50.Treg.trait4	Inverse variance weighted	7	0.0267226	0.0419658	0.524275	-0.0555305	0.108976	1.02708	0.945983	1.11514
Blue marked sections are Mendelian randomization bidirectional correlation groups.

## Sheet: table S5
Table S4. Mendelian randomization analysis of the mediating effect of immunocyte phenotypes on the causal relationship between metabolites and Marginal zone B-cell lymphoma.
Metabolite	Immune.cell	Outcome	Mediated.effect	Mediated.proportion	p.value
Indoleacetate levels	EM CD4+ %T cell	Marginal zone B-cell lymphoma	0.0355(-0.0242, 0.0953)	-5.39%(3.68%, -14.5%)	0.244046
Galactonate levels	CD62L- plasmacytoid DC AC	Marginal zone B-cell lymphoma	0.0549(-0.0349, 0.145)	8.82%(-5.59%, 23.2%)	0.230406356717352
Galactonate levels	Mo MDSC AC	Marginal zone B-cell lymphoma	0.0578(-0.00645, 0.122)	9.28%(-1.03%, 19.6%)	0.0778431302143066
Galactonate levels	B cell AC	Marginal zone B-cell lymphoma	-0.0552(-0.151, 0.0408)	-8.86%(-24.3%, 6.54%)	0.259648302424998
10-heptadecenoate (17:1n7) levels	Mo MDSC AC	Marginal zone B-cell lymphoma	0.0531(-0.0128, 0.119)	-7.81%(1.89%, -17.5%)	0.114429588231121
Pregnenediol disulfate (C21H34O8S2) levels	CD127- CD8br AC	Marginal zone B-cell lymphoma	0.0346(-0.0668, 0.136)	9.66%(-18.6%, 38%)	0.503469402194255
N-carbamoylalanine levels	B cell AC	Marginal zone B-cell lymphoma	-0.0455(-0.14, 0.0487)	-8.15%(-25%, 8.72%)	0.34369022283349
N-carbamoylalanine levels	CD27 on IgD- CD38-	Marginal zone B-cell lymphoma	0.0318(-0.0178, 0.0815)	5.7%(-3.2%, 14.6%)	0.209155919932503
Succinoyltaurine levels	CM CD8br AC	Marginal zone B-cell lymphoma	0.0328(-0.0949, 0.16)	17.5%(-50.7%, 85.7%)	0.614762681683902
Succinoyltaurine levels	BAFF-R on IgD+ CD38- naive	Marginal zone B-cell lymphoma	0.033(-0.00262, 0.0686)	17.6%(-1.4%, 36.6%)	0.069408809431855
Alpha-tocopherol levels	CD62L- plasmacytoid DC AC	Marginal zone B-cell lymphoma	0.0446(-0.0429, 0.132)	-8.28%(7.95%, -24.5%)	0.317524728263353
Alpha-tocopherol levels	CD127 on CD28+ DN (CD4-CD8-)	Marginal zone B-cell lymphoma	-0.0386(-0.114, 0.0366)	7.15%(21.1%, -6.78%)	0.314343023339283
N-acetylneuraminate levels	CD127- CD8br AC	Marginal zone B-cell lymphoma	0.0397(-0.0622, 0.142)	6.39%(-10%, 22.8%)	0.444795749959514
5-methylthioadenosine (mta) levels	B cell AC	Marginal zone B-cell lymphoma	0.0612(-0.0342, 0.157)	-5.45%(3.04%, -13.9%)	0.208476657103561
Inosine levels	CM CD8br AC	Marginal zone B-cell lymphoma	-0.0435(-0.172, 0.0846)	-8.64%(-34.1%, 16.8%)	0.505359572900672
Nicotinamide levels	EM CD4+ %T cell	Marginal zone B-cell lymphoma	-0.0325(-0.0915, 0.0264)	-3.56%(-10%, 2.89%)	0.279585979644177
Nicotinamide levels	CD4+ CD8dim %lymphocyte	Marginal zone B-cell lymphoma	-0.0565(-0.181, 0.0684)	-6.18%(-19.8%, 7.49%)	0.375501617874834
Nicotinamide levels	CD4+ CD8dim %leukocyte	Marginal zone B-cell lymphoma	-0.086(-0.309, 0.137)	-9.42%(-33.9%, 15%)	0.450122236182201
Ornithine levels	CD62L- plasmacytoid DC AC	Marginal zone B-cell lymphoma	0.0415(-0.0456, 0.129)	6.08%(-6.69%, 18.8%)	0.350685794255209
Ornithine levels	B cell AC	Marginal zone B-cell lymphoma	-0.0444(-0.138, 0.0495)	-6.51%(-20.3%, 7.25%)	0.353922143435789
X-12026 levels	CD62L- plasmacytoid DC AC	Marginal zone B-cell lymphoma	-0.047(-0.135, 0.0407)	8.85%(25.4%, -7.66%)	0.293324267438006
X-18345 levels	CD127- CD8br AC	Marginal zone B-cell lymphoma	0.0526(-0.0499, 0.155)	-10%(9.54%, -29.6%)	0.314647491923721
X-21471 levels	CM CD8br AC	Marginal zone B-cell lymphoma	0.0331(-0.0945, 0.161)	6.09%(-17.4%, 29.6%)	0.610821107034714
X-24544 levels	CD4+ CD8dim %lymphocyte	Marginal zone B-cell lymphoma	-0.0406(-0.164, 0.0833)	-10.9%(-44%, 22.3%)	0.520700178947938
X-24544 levels	CD4+ CD8dim %leukocyte	Marginal zone B-cell lymphoma	-0.0627(-0.285, 0.16)	-16.8%(-76.4%, 42.8%)	0.580898609605301
X-24544 levels	CD19 on unsw mem	Marginal zone B-cell lymphoma	-0.0178(-0.0595, 0.0239)	-4.76%(-15.9%, 6.39%)	0.40236821779459
Cholate to taurocholate ratio	CD28- CD25++ CD8br %T cell	Marginal zone B-cell lymphoma	-0.209(-0.564, 0.146)	34.2%(92.1%, -23.8%)	0.247944561458506
Cortisone to cortisol ratio	TCRgd AC	Marginal zone B-cell lymphoma	0.0559(-0.0413, 0.153)	6.5%(-4.81%, 17.8%)	0.259737466749449
Cortisone to cortisol ratio	TCRgd %T cell	Marginal zone B-cell lymphoma	0.0386(-0.0119, 0.0891)	4.48%(-1.39%, 10.4%)	0.134348026805447
Cortisone to cortisol ratio	TCRgd %lymphocyte	Marginal zone B-cell lymphoma	0.0405(-0.00246, 0.0835)	4.71%(-0.285%, 9.7%)	0.0646115524253174
Isoleucine to phosphate ratio	CD127- CD8br AC	Marginal zone B-cell lymphoma	0.0504(-0.0529, 0.154)	7.24%(-7.59%, 22.1%)	0.338783008610185
Glycerol to mannitol to sorbitol ratio	CD19 on unsw mem	Marginal zone B-cell lymphoma	-0.0371(-0.0854, 0.0113)	-6.06%(-14%, 1.84%)	0.132767357541805
Androsterone glucuronide to etiocholanolone glucuronide ratio	EM CD4+ %T cell	Marginal zone B-cell lymphoma	-0.0309(-0.0895, 0.0277)	6.42%(18.6%, -5.75%)	0.301446713611873
Blue marked sections are Mendelian randomization bidirectional correlation groups.
