# Supplementary material for: Metabolite, immunocyte phenotype, and lymphoma: a Mendelian randomization study
Source: Front Immunol. 2024 Sep 25;15:1431261. doi: 10.3389/fimmu.2024.1431261 (PMC11461196; doi:10.3389/fimmu.2024.1431261)
Supplement: Supplementary file 11 [file Table10.xlsx]

## Sheet: DLBCL
Supplementary Table S10. Mendelian randomization Sensitivity analysis of DLBCL
Exposure	Outcome	Pleiotropy test			Heterogeneity test			MR-PRESSO
		Intercept	SE	P-value	Method	Cochran’s Q statistic	P-value	Global Test	P-value
Metabolite (X-11632 levels,id.GCST90200466)	DLBCL	-0.00786756	0.0332136	0.814849	IVW	25.4703	0.380579	27.5491	0.411
Metabolite (Phosphate to 2'-deoxyuridine ratio,id.GCST90200768)	DLBCL	-0.0133821	0.0251044	0.597795	IVW	36.7834	0.256894	38.4344	0.278
Immunity trait (T cell %lymphocyte,id.ebi-a-GCST90001604)	DLBCL	0.052303	0.0642032	0.428019	IVW	28.69	0.0261123	33.1454	0.036
Immunity trait (CD8br %leukocyte,id.ebi-a-GCST90001607)	DLBCL	0.00409413	0.0533296	0.939893	IVW	26.5827	0.0323261	31.0425	0.036
Immunity trait (B cell % CD3- lymphocyte,id.ebi-a-GCST90001643)	DLBCL	-0.03911	0.0217244	0.0830002	IVW	44.116	0.0270588	45.7952	0.053
Immunity trait (NK %CD3- lymphocyte,id.ebi-a-GCST90001646)	DLBCL	0.0331834	0.0255182	0.20533	IVW	39.1436	0.0472361	40.6398	0.083
Immunity trait (NK %lymphocyte,id.ebi-a-GCST90001647)	DLBCL	0.0155344	0.0214868	0.476406	IVW	32.1715	0.187511	33.6767	0.249
Immunity trait (CD19 on CD20-,id.ebi-a-GCST90001721)	DLBCL	-0.0256013	0.020679	0.230783	IVW	19.817	0.469427	21.759	0.492

## Sheet: FL
Supplementary Table S10. Mendelian randomization Sensitivity analysis of FL
Exposure	Outcome	Pleiotropy test			Heterogeneity test			MR-PRESSO
		Intercept	SE	P-value	Method	Cochran’s Q statistic	P-value	Global Test	P-value
Metabolite (Kynurenine levels,id.GCST90199636)	FL	0.0174347	0.0354921	0.627921	IVW	10.4913	0.992203	11.3857	0.985
Metabolite (1-methylxanthine levels,id.GCST90199763)	FL	-0.0115957	0.0213766	0.5918	IVW	30.46	0.391311	32.1822	0.388
Metabolite (Dihydroferulate levels,id.GCST90199921)	FL	0.0352991	0.0426735	0.42571	IVW	13.7215	0.318844	15.7281	0.385
Metabolite (2'-o-methylcytidine levels,id.GCST90200694)	FL	0.0327246	0.0192493	0.107345	IVW	12.3154	0.830532	14.9927	0.806
Immunity trait (CD28 on CD39+ secreting Treg,id.ebi-a-GCST90001888)	FL	-0.00579718	0.0206489	0.781937	IVW	21.0039	0.396902	23.9976	0.39
Immunity trait (CCR2 on CD14+ CD16+ monocyte,id.ebi-a-GCST90001992)	FL	-0.00818094	0.0194638	0.676824	IVW	53.3621	0.0312412	56.4525	0.039

## Sheet: MCL
Supplementary Table S10. Mendelian randomization Sensitivity analysis of MCL
Exposure	Outcome	Pleiotropy test			Heterogeneity test			MR-PRESSO
		Intercept	SE	P-value	Method	Cochran’s Q statistic	P-value	Global Test	P-value
Metabolite (Octanoylcarnitine (c8) levels,id.GCST90199720)	MCL	-0.0641773	0.0580712	0.280051	IVW	22.6073	0.600486	28.2899	0.508
Metabolite (Linoleate (18:2n6) levels,id.GCST90200354)	MCL	0.0324768	0.0906058	0.723966	IVW	4.37885	0.999903	4.76342	1
Metabolite (X-15728 levels,id.GCST90200542)	MCL	0.0220701	0.0699532	0.754643	IVW	35.0372	0.241289	37.7479	0.259
Metabolite (Arachidonate (20:4n6) to linoleate (18:2n6) ratio,id.GCST90200979)	MCL	0.0345155	0.0472206	0.472196	IVW	16.2186	0.880023	18.4115	0.869
Immunity trait (CD25 on transitional,id.ebi-a-GCST90001795)	MCL	-0.0204976	0.0544009	0.710299	IVW	17.3819	0.687713	19.2684	0.703

## Sheet: WM
Supplementary Table S10. Mendelian randomization Sensitivity analysis of WM
Exposure	Outcome	Pleiotropy test			Heterogeneity test			MR-PRESSO
		Intercept	SE	P-value	Method	Cochran’s Q statistic	P-value	Global Test	P-value
Immunity trait (CX3CR1 on CD14- CD16-,id.ebi-a-GCST90001994)	WM	0.0371083	0.085252	0.668837	IVW	20.2027	0.321526	24.064	0.332
Immunity trait (CD45 on basophil,id.ebi-a-GCST90002051)	WM	0.0209919	0.150636	0.891024	IVW	18.6684	0.286233	21.9243	0.282

## Sheet: CLL
Supplementary Table S10. Mendelian randomization Sensitivity analysis of CLL
Exposure	Outcome	Pleiotropy test			Heterogeneity test			MR-PRESSO
		Intercept	SE	P-value	Method	Cochran’s Q statistic	P-value	Global Test	P-value
Metabolite (Palmitate (16:0) to myristate (14:0) ratio,id.GCST90200762)	CLL	0.0104589	0.0610997	0.866372	IVW	20.3496	0.204888	23.0097	0.208
Metabolite (Glucose to maltose ratio,id.GCST90200781)	CLL	-0.0185063	0.0653271	0.781103	IVW	12.2493	0.660072	14.1963	0.678
Metabolite (Adenosine 5'-diphosphate (ADP) to glycerol 3-phosphate ratio,id.GCST90200834)	CLL	-0.0096545	0.042486	0.822435	IVW	26.8039	0.218769	29.0702	0.255
Immunity trait (Unsw mem AC,id.ebi-a-GCST90001398)	CLL	0.03162	0.0339945	0.364601	IVW	16.8763	0.598251	19.0305	0.63
Immunity trait (CD86+ plasmacytoid DC AC,id.ebi-a-GCST90001466)	CLL	-0.00659921	0.0359442	0.856383	IVW	10.3231	0.94452	12.1178	0.956
Immunity trait (CD127 on CD28+ CD45RA- CD8br,id.ebi-a-GCST90001928)	CLL	-0.0433418	0.0347412	0.229105	IVW	17.3015	0.502475	18.8927	0.566

## Sheet: T NK CL
Supplementary Table S10. Mendelian randomization Sensitivity analysis of T/NK CL
Exposure	Outcome	Pleiotropy test			Heterogeneity test			MR-PRESSO
		Intercept	SE	P-value	Method	Cochran’s Q statistic	P-value	Global Test	P-value
Metabolite (Mannose to N-acetylglucosamine to N-acetylgalactosamine ratio,id.GCST90200884)	T/NK CL	0.0208248	0.0361001	0.569635	IVW	12.519	0.973405	13.9708	0.97
Immunity trait (CD4 Treg %CD4,id.ebi-a-GCST90001478)	T/NK CL	-0.00400728	0.0513314	0.93888	IVW	8.8915	0.883122	9.84875	0.9

## Sheet: HL
Supplementary Table S10. Mendelian randomization Sensitivity analysis of HL
Exposure	Outcome	Pleiotropy test			Heterogeneity test			MR-PRESSO
		Intercept	SE	P-value	Method	Cochran’s Q statistic	P-value	Global Test	P-value
Metabolite (Propionylglycine levels,id.GCST90199705)	HL	-0.0406335	0.031678	0.215025	IVW	22.3867	0.319903	24.1693	0.338
Metabolite (X-21258 levels,id.GCST90200565)	HL	-0.00647404	0.0352281	0.855734	IVW	30.0453	0.222597	32.9821	0.225
Metabolite (AMP to IMP ratio,id.GCST90200738)	HL	0.017058	0.031413	0.592832	IVW	19.6367	0.605751	21.6197	0.649

## Sheet: MZL
Supplementary Table S10. Mendelian randomization Sensitivity analysis of MZL
Exposure	Outcome	Pleiotropy test			Heterogeneity test			MR-PRESSO
		Intercept	SE	P-value	Method	Cochran’s Q statistic	P-value	Global Test	P-value
